# Supplementary material for: Comprehensive blueprint of Salmonella genomic plasticity identifies hotspots for pathogenicity genes
Source: PLoS Biol. 2024 Aug 7;22(8):e3002746. doi: 10.1371/journal.pbio.3002746 (PMC11305592; doi:10.1371/journal.pbio.3002746)
Supplement: S1 Table — (XLSX) [file pbio.3002746.s003.xlsx]

## Sheet: S. Table 1
S1 Table. Features of the 12,244 Salmonella genomes analysed in this study.
Genome ID	Host specificity	Species	Serovar	Country of isolation	Count of plasmid contigs	Count of prophage	Genome size	BUSCO score	ANI score	MASH distance	Strain Name	Source of isolation
590.12	Warm blooded host	S. enterica subsp. enterica	Derby	The United States of America	3	5	4907493	99.2	0.98	0.014871	Salmonella enterica SRR3295678	Hogs
590.12	Warm blooded host	S. enterica subsp. enterica	Muenchen	The United States of America	11	3	4750646	98.4	0.99	0.0113086	Salmonella enterica SRR3295681	Cecal swine
590.121	Warm blooded host	S. enterica subsp. enterica	Derby	The United States of America	6	5	4865800	98.4	0.98	0.0146108	Salmonella enterica SRR3295690	Swine-Sow
590.121	Warm blooded host	S. enterica subsp. enterica	Derby	The United States of America	4	8	4904967	99.2	0.98	0.0149759	Salmonella enterica SRR3295692	Swine-Sow
590.121	Warm blooded host	S. enterica subsp. enterica	Anatum	The United States of America	8	6	4798558	98.4	0.99	0.0119383	Salmonella enterica SRR3295693	Swine-Sow
590.121	Warm blooded host	S. enterica subsp. enterica	Saintpaul	The United States of America	12	3	4819777	98.4	0.99	0.00701675	Salmonella enterica SRR3295697	Hogs
590.121	Warm blooded host	S. enterica subsp. enterica	Derby	The United States of America	5	4	4827054	98.4	0.98	0.0145076	Salmonella enterica SRR3295699	Hogs
590.121	Warm blooded host	S. enterica subsp. enterica	Hadar	The United States of America	5	2	4672710	98.4	0.99	0.0103562	Salmonella enterica SRR3295700	Swine-Sow
590.121	Warm blooded host	S. enterica subsp. enterica	Saintpaul	The United States of America	13	7	5004707	100	0.99	0.00884936	Salmonella enterica SRR3295702	Swine-Sow
590.121	Warm blooded host	S. enterica subsp. enterica	Reading	The United States of America	11	4	4742160	98.4	0.98	0.0160531	Salmonella enterica SRR3295704	Young Turkey
590.121	Warm blooded host	S. enterica subsp. enterica	Johannesburg	The United States of America	11	8	4854802	100	0.98	0.0175939	Salmonella enterica SRR3295675	Swine-Sow
590.121	Warm blooded host	S. enterica subsp. enterica	Agona	The United States of America	3	4	4800244	100	0.98	0.014871	Salmonella enterica SRR3295676	Hogs
590.121	Warm blooded host	S. enterica subsp. enterica	Agona	The United States of America	18	2	5012651	100	0.98	0.015616	Salmonella enterica SRR3295706	Beef Cattle
590.121	Warm blooded host	S. enterica subsp. enterica	Derby	The United States of America	3	4	4848639	99.2	0.98	0.0146626	Salmonella enterica SRR3295708	Hogs
590.121	Warm blooded host	S. enterica subsp. enterica	Typhimurium	The United States of America	7	5	4958358	99.2	0.99	0.0025468	Salmonella enterica SRR3295709	Young Chicken
590.121	Warm blooded host	S. enterica subsp. enterica	Montevideo	The United States of America	2	3	4649239	98.4	0.98	0.0168963	Salmonella enterica SRR3295711	Dairy Cattle
590.122	Warm blooded host	S. enterica subsp. enterica	Newport	The United States of America	5	5	4925221	99.2	0.99	0.0123533	Salmonella enterica SRR2188125	Cattle
590.122	Warm blooded host	S. enterica subsp. enterica	Anatum	The United States of America	2	4	4765295	99.2	0.99	0.0120298	Salmonella enterica SRR2239754	Cattle
590.122	Warm blooded host	S. enterica subsp. enterica	Anatum	The United States of America	6	6	4791191	98.4	0.99	0.0118927	Salmonella enterica SRR2239741	Swine
590.122	Warm blooded host	S. enterica subsp. enterica	Agona	The United States of America	6	4	4940809	100	0.98	0.0149234	Salmonella enterica SRR2239742	Cattle
590.122	Warm blooded host	S. enterica subsp. enterica	Derby	The United States of America	3	5	4892650	98.4	0.98	0.0145076	Salmonella enterica SRR2239760	Swine
590.122	Warm blooded host	S. enterica subsp. enterica	Anatum	The United States of America	3	9	4835309	100	0.99	0.0123068	Salmonella enterica SRR2239743	Swine
590.122	Warm blooded host	S. enterica subsp. enterica	Cerro	The United States of America	6	2	4694989	99.2	0.98	0.0158335	Salmonella enterica SRR2239756	Cattle
590.122	Warm blooded host	S. enterica subsp. enterica	Muenchen	The United States of America	3	5	4754638	98.4	0.99	0.0115761	Salmonella enterica SRR2239757	Cattle
590.122	Warm blooded host	S. enterica subsp. enterica	Derby	The United States of America	5	5	4925135	99.2	0.98	0.0151342	Salmonella enterica SRR2228224	Swine
590.122	Warm blooded host	S. enterica subsp. enterica	Derby	The United States of America	4	7	4912151	99.2	0.98	0.0148187	Salmonella enterica SRR2228225	Swine
590.122	Warm blooded host	S. enterica subsp. enterica	Mbandaka	The United States of America	4	3	4701519	98.4	0.98	0.0142009	Salmonella enterica SRR2188119	Swine
590.122	Warm blooded host	S. enterica subsp. enterica	Senftenberg	The United States of America	6	4	4822598	100	0.98	0.0147145	Salmonella enterica SRR2188131	Swine
590.122	Warm blooded host	S. enterica subsp. enterica	Enteritidis	The United States of America	4	3	4700501	98.4	0.99	0.0110007	Salmonella enterica SRR2188124	Chickens
590.122	Warm blooded host	S. enterica subsp. enterica	Heidelberg	The United States of America	3	4	4755728	98.4	0.99	0.00912584	Salmonella enterica SRR2188120	Chickens
590.122	Warm blooded host	S. enterica subsp. enterica	Cerro	The United States of America	6	3	4698973	99.2	0.98	0.0158882	Salmonella enterica SRR2188126	Cattle
590.122	Warm blooded host	S. enterica subsp. enterica	Johannesburg	The United States of America	5	6	4647003	98.4	0.98	0.0163307	Salmonella enterica SRR2188116	Swine
590.122	Warm blooded host	S. enterica subsp. enterica	Infantis	The United States of America	4	1	4665039	98.4	0.98	0.011984	Salmonella enterica SRR2188127	Cattle
590.122	Warm blooded host	S. enterica subsp. enterica	Typhimurium	The United States of America	7	6	4940135	98.4	0.99	0.00263042	Salmonella enterica SRR3062676	Swine
590.122	Warm blooded host	S. enterica subsp. enterica	Saintpaul	The United States of America	7	7	4980987	100	0.99	0.00881017	Salmonella enterica SRR3062683	Swine
590.122	Warm blooded host	S. enterica subsp. enterica	Typhimurium	The United States of America	8	4	4929039	98.4	1	0.001839	Salmonella enterica SRR3056920	Swine
590.122	Warm blooded host	S. enterica subsp. enterica	Heidelberg	The United States of America	9	4	4864820	98.4	0.99	0.00960897	Salmonella enterica SRR3062665	Chickens
590.122	Warm blooded host	S. enterica subsp. enterica	Anatum	The United States of America	2	6	4743993	98.4	0.99	0.0115761	Salmonella enterica SRR3056921	Swine
590.122	Warm blooded host	S. enterica subsp. enterica	Anatum	The United States of America	7	8	4777355	98.4	0.99	0.0118471	Salmonella enterica SRR3000017	Swine
590.122	Warm blooded host	S. enterica subsp. enterica	Saintpaul	The United States of America	9	7	4988575	99.2	0.99	0.00884936	Salmonella enterica SRR3062666	Swine
590.122	Warm blooded host	S. enterica subsp. enterica	Saintpaul	The United States of America	5	8	4992925	99.2	0.99	0.00881017	Salmonella enterica SRR3000042	Swine
590.122	Warm blooded host	S. enterica subsp. enterica	Anatum	The United States of America	2	3	4700738	99.2	0.99	0.0117112	Salmonella enterica SRR3000041	Cattle
590.122	Warm blooded host	S. enterica subsp. enterica	Muenchen	The United States of America	2	6	4817305	98.4	0.99	0.0116661	Salmonella enterica SRR2227323	Swine
590.122	Warm blooded host	S. enterica subsp. enterica	Cerro	The United States of America	6	3	4654750	99.2	0.98	0.015998	Salmonella enterica SRR2226895	Cattle
590.122	Warm blooded host	S. enterica subsp. enterica	Reading	The United States of America	3	4	4648431	99.2	0.98	0.015616	Salmonella enterica SRR2226943	Turkeys
590.122	Warm blooded host	S. enterica subsp. enterica	Cerro	The United States of America	8	2	4670980	99.2	0.98	0.015998	Salmonella enterica SRR2226935	Cattle
590.122	Warm blooded host	S. enterica subsp. enterica	Derby	The United States of America	7	7	5048883	100	0.98	0.0151342	Salmonella enterica SRR2227278	Swine
590.122	Warm blooded host	S. enterica subsp. enterica	Typhimurium	The United States of America	4	6	4959555	99.2	1	0.00240836	Salmonella enterica SRR2227437	Cattle
590.122	Warm blooded host	S. enterica subsp. enterica	Montevideo	The United States of America	0	3	4538948	98.4	0.98	0.0164989	Salmonella enterica SRR2226944	Cattle
590.123	Warm blooded host	S. enterica subsp. enterica	Typhimurium	The United States of America	10	4	4886986	98.4	0.99	0.00227104	Salmonella enterica SRR2226880	Chickens
590.123	Warm blooded host	S. enterica subsp. enterica	Montevideo	The United States of America	0	3	4528650	98.4	0.98	0.0162749	Salmonella enterica SRR2226882	Cattle
590.123	Warm blooded host	S. enterica subsp. enterica	Anatum	The United States of America	3	6	4910216	100	0.99	0.0126819	Salmonella enterica SRR2226821	Cattle
590.123	Warm blooded host	S. enterica subsp. enterica	Anatum	The United States of America	12	5	4831940	100	0.99	0.0120757	Salmonella enterica SRR2227598	Swine
590.123	Warm blooded host	S. enterica subsp. enterica	Cerro	The United States of America	2	3	4656387	99.2	0.98	0.0162193	Salmonella enterica SRR2227628	Cattle
590.123	Warm blooded host	S. enterica subsp. enterica	Cerro	The United States of America	5	3	4633442	98.4	0.98	0.0160531	Salmonella enterica SRR2227605	Cattle
590.123	Warm blooded host	S. enterica subsp. enterica	Derby	The United States of America	5	6	4919473	99.2	0.98	0.0146108	Salmonella enterica SRR2227999	Swine
590.123	Warm blooded host	S. enterica subsp. enterica	Heidelberg	The United States of America	8	5	5005602	99.2	0.99	0.0104835	Salmonella enterica SRR3062688	Chickens
590.123	Warm blooded host	S. enterica subsp. enterica	Cerro	The United States of America	2	3	4650742	99.2	0.98	0.0160531	Salmonella enterica SRR2228223	Cattle
590.123	Warm blooded host	S. enterica subsp. enterica	Mbandaka	The United States of America	3	3	4770816	98.4	0.98	0.0146626	Salmonella enterica SRR3062684	Swine
590.123	Warm blooded host	S. enterica subsp. enterica	Derby	The United States of America	8	6	5011576	99.2	0.98	0.0151872	Salmonella enterica SRR3098373	Swine
590.123	Warm blooded host	S. enterica subsp. enterica	Kentucky	The United States of America	21	2	5009246	99.2	0.98	0.015508	Salmonella enterica SRR3062681	Chickens
590.123	Warm blooded host	S. enterica subsp. enterica	Anatum	The United States of America	7	6	4791739	98.4	0.99	0.0118927	Salmonella enterica SRR3000049	Swine
590.123	Warm blooded host	S. enterica subsp. enterica	Agona	The United States of America	2	6	4890947	100	0.98	0.0152936	Salmonella enterica SRR3000043	Swine
590.123	Warm blooded host	S. enterica subsp. enterica	Infantis	The United States of America	2	4	4676304	98.4	0.99	0.0119383	Salmonella enterica SRR3000039	Swine
590.123	Warm blooded host	S. enterica subsp. enterica	Schwarzengrund	The United States of America	6	8	4945937	100	0.98	0.017359	Salmonella enterica SRR3000047	Chickens
590.123	Warm blooded host	S. enterica subsp. enterica	Anatum	The United States of America	2	7	4792325	99.2	0.99	0.0116661	Salmonella enterica SRR3000044	Cattle
590.123	Warm blooded host	S. enterica subsp. enterica	Infantis	The United States of America	9	4	4937989	98.4	0.98	0.0132087	Salmonella enterica SRR2939561	Cattle
590.123	Warm blooded host	S. enterica subsp. enterica	Anatum	The United States of America	2	6	4840502	100	0.99	0.0121217	Salmonella enterica SRR3148245	Cattle
590.123	Warm blooded host	S. enterica subsp. enterica	Derby	The United States of America	6	6	4872158	98.4	0.98	0.0146108	Salmonella enterica SRR3000048	Swine
590.123	Warm blooded host	S. enterica subsp. enterica	Derby	The United States of America	6	8	5047488	100	0.98	0.0152936	Salmonella enterica SRR3000045	Swine
590.123	Warm blooded host	S. enterica subsp. enterica	Montevideo	The United States of America	2	2	4621391	98.4	0.98	0.0167251	Salmonella enterica SRR3000037	Cattle
590.123	Warm blooded host	S. enterica subsp. enterica	Derby	The United States of America	6	6	5047913	100	0.98	0.015347	Salmonella enterica SRR3000040	Turkeys
590.123	Warm blooded host	S. enterica subsp. enterica	Montevideo	The United States of America	2	2	4620656	98.4	0.98	0.0167251	Salmonella enterica SRR3000036	Chickens
590.123	Warm blooded host	S. enterica subsp. enterica	Johannesburg	The United States of America	12	5	4850580	100	0.98	0.0174175	Salmonella enterica SRR2973698	Swine
590.123	Warm blooded host	S. enterica subsp. enterica	Derby	The United States of America	9	5	4897148	98.4	0.98	0.0146626	Salmonella enterica SRR2973708	Swine
590.123	Warm blooded host	S. enterica subsp. enterica	Muenchen	The United States of America	18	6	5244047	100	0.99	0.0131603	Salmonella enterica SRR2239949	Cattle
590.123	Warm blooded host	S. enterica subsp. enterica	Schwarzengrund	The United States of America	10	8	4936378	100	0.98	0.0173006	Salmonella enterica SRR2239959	Chickens
590.123	Warm blooded host	S. enterica subsp. enterica	Typhimurium	The United States of America	7	4	5030692	99.2	0.99	0.00282712	Salmonella enterica SRR3031824	Swine
590.123	Warm blooded host	S. enterica subsp. enterica	Newport	The United States of America	6	5	4927082	99.2	0.99	0.0126347	Salmonella enterica SRR3115378	Cattle
590.123	Warm blooded host	S. enterica subsp. enterica	Anatum	The United States of America	9	7	4787022	98.4	0.99	0.0119383	Salmonella enterica SRR2973705	Swine
590.123	Warm blooded host	S. enterica subsp. enterica	Anatum	The United States of America	9	7	4782868	98.4	0.99	0.0118471	Salmonella enterica SRR2973704	Chickens
590.123	Warm blooded host	S. enterica subsp. enterica	Typhimurium	The United States of America	8	6	4956425	98.4	1	0.0018924	Salmonella enterica SRR2973706	Swine
590.123	Warm blooded host	S. enterica subsp. enterica	Kentucky	The United States of America	12	2	4855999	99.2	0.98	0.0145076	Salmonella enterica SRR2973707	Chickens
590.123	Warm blooded host	S. enterica subsp. enterica	Schwarzengrund	The United States of America	11	5	4861616	100	0.98	0.0171265	Salmonella enterica SRR2973709	Chickens
590.123	Warm blooded host	S. enterica subsp. enterica	Schwarzengrund	The United States of America	10	7	4931005	100	0.98	0.017359	Salmonella enterica SRR2973702	Chickens
590.123	Warm blooded host	S. enterica subsp. enterica	Cerro	The United States of America	5	3	4644438	99.2	0.98	0.015943	Salmonella enterica SRR2973700	Cattle
590.123	Warm blooded host	S. enterica subsp. enterica	Worthington	The United States of America	4	3	4854089	99.2	0.98	0.0154542	Salmonella enterica SRR2973703	Swine
590.123	Warm blooded host	S. enterica subsp. enterica	Anatum	The United States of America	8	7	4781070	98.4	0.99	0.0118927	Salmonella enterica SRR3115379	Swine
590.123	Warm blooded host	S. enterica subsp. enterica	Anatum	The United States of America	7	7	4783530	100	0.99	0.0120298	Salmonella enterica SRR3115380	Swine
590.123	Warm blooded host	S. enterica subsp. enterica	Agona	The United States of America	1	3	4757342	98.4	0.98	0.0143027	Salmonella enterica SRR2973732	Swine
590.123	Warm blooded host	S. enterica subsp. enterica	Reading	The United States of America	6	4	4662479	99.2	0.98	0.015616	Salmonella enterica SRR2973722	Turkeys
590.123	Warm blooded host	S. enterica subsp. enterica	Cerro	The United States of America	3	3	4639396	98.4	0.98	0.0157789	Salmonella enterica SRR2973730	Cattle
590.123	Warm blooded host	S. enterica subsp. enterica	Anatum	The United States of America	2	7	4782290	99.2	0.99	0.0116661	Salmonella enterica SRR2973728	Cattle
590.123	Warm blooded host	S. enterica subsp. enterica	Reading	The United States of America	5	8	4990026	99.2	0.99	0.00944662	Salmonella enterica SRR2973723	Cattle
590.123	Warm blooded host	S. enterica subsp. enterica	Kentucky	The United States of America	9	3	4905992	99.2	0.98	0.0150285	Salmonella enterica SRR2973737	Cattle
590.123	Warm blooded host	S. enterica subsp. enterica	Anatum	The United States of America	7	7	4777674	98.4	0.99	0.0118471	Salmonella enterica SRR2973721	Chickens
590.123	Warm blooded host	S. enterica subsp. enterica	Anatum	The United States of America	4	6	4736643	98.4	0.99	0.0117112	Salmonella enterica SRR2973724	Chickens
590.123	Warm blooded host	S. enterica subsp. enterica	Anatum	The United States of America	4	5	4717512	98.4	0.99	0.0117112	Salmonella enterica SRR2973731	Swine
590.123	Warm blooded host	S. enterica subsp. enterica	Agona	The United States of America	3	5	4852908	100	0.98	0.0147665	Salmonella enterica SRR2973726	Cattle
590.123	Warm blooded host	S. enterica subsp. enterica	Derby	The United States of America	6	3	4871112	98.4	0.98	0.0146626	Salmonella enterica SRR2973727	Swine
590.123	Warm blooded host	S. enterica subsp. enterica	Typhimurium	The United States of America	14	5	4920627	98.4	0.99	0.00263042	Salmonella enterica SRR2973729	Swine
590.123	Warm blooded host	S. enterica subsp. enterica	Anatum	The United States of America	9	7	4784449	98.4	0.99	0.0118471	Salmonella enterica SRR2973831	Cattle
590.123	Warm blooded host	S. enterica subsp. enterica	Schwarzengrund	The United States of America	9	8	4933017	100	0.98	0.0173006	Salmonella enterica SRR2973741	Cattle
590.123	Warm blooded host	S. enterica subsp. enterica	Derby	The United States of America	5	4	4917034	98.4	0.98	0.0152404	Salmonella enterica SRR2973736	Swine
590.123	Warm blooded host	S. enterica subsp. enterica	Anatum	The United States of America	6	8	4776777	100	0.99	0.0118017	Salmonella enterica SRR2973834	Swine
590.123	Warm blooded host	S. enterica subsp. enterica	Anatum	The United States of America	0	2	4581211	98.4	0.99	0.0113529	Salmonella enterica SRR3925188	Cattle
590.123	Warm blooded host	S. enterica subsp. enterica	Cerro	The United States of America	5	4	4803061	100	0.98	0.0170111	Salmonella enterica SRR2973740	Cattle
590.123	Warm blooded host	S. enterica subsp. enterica	Montevideo	The United States of America	5	5	4801231	100	0.98	0.0178312	Salmonella enterica SRR2973754	Cattle
590.123	Warm blooded host	S. enterica subsp. enterica	Anatum	The United States of America	5	8	4862409	100	0.99	0.0122141	Salmonella enterica SRR2973835	Swine
590.123	Warm blooded host	S. enterica subsp. enterica	Cerro	The United States of America	6	4	4704468	99.2	0.98	0.0163866	Salmonella enterica SRR2973738	Cattle
590.123	Warm blooded host	S. enterica subsp. enterica	Kentucky	The United States of America	22	3	5002496	99.2	0.98	0.0155619	Salmonella enterica SRR2973832	Chickens
590.123	Warm blooded host	S. enterica subsp. enterica	Derby	The United States of America	11	4	4961613	99.2	0.98	0.0151872	Salmonella enterica SRR2973833	Swine
590.123	Warm blooded host	S. enterica subsp. enterica	Infantis	The United States of America	12	4	4981586	98.4	0.98	0.0135016	Salmonella enterica SRR2939562	Chickens
590.123	Warm blooded host	S. enterica subsp. enterica	Anatum	The United States of America	3	4	4815317	100	0.99	0.011984	Salmonella enterica SRR3056909	Cattle
590.123	Warm blooded host	S. enterica subsp. enterica	Anatum	The United States of America	2	5	4721533	99.2	0.99	0.0118017	Salmonella enterica SRR3056928	Cattle
590.123	Warm blooded host	S. enterica subsp. enterica	Newport	The United States of America	5	5	4926336	98.4	0.99	0.0126347	Salmonella enterica SRR3056929	Cattle
590.123	Warm blooded host	S. enterica subsp. enterica	Tennessee	The United States of America	0	3	4781344	98.4	0.98	0.0144049	Salmonella enterica SRR3056917	Chickens
590.123	Warm blooded host	S. enterica subsp. enterica	Typhimurium	The United States of America	9	4	4878278	98.4	0.99	0.00229842	Salmonella enterica SRR3056930	Chickens
590.123	Warm blooded host	S. enterica subsp. enterica	Anatum	The United States of America	4	4	4718765	98.4	0.99	0.0117564	Salmonella enterica SRR3670105	Swine
590.124	Warm blooded host	S. enterica subsp. enterica	Derby	The United States of America	8	4	4886610	98.4	0.98	0.0146108	Salmonella enterica SRR3056932	Swine
590.124	Warm blooded host	S. enterica subsp. enterica	Anatum	The United States of America	3	6	4763885	98.4	0.99	0.0117564	Salmonella enterica SRR3056906	Swine
590.124	Warm blooded host	S. enterica subsp. enterica	Hadar	The United States of America	6	4	4743026	98.4	0.99	0.0106545	Salmonella enterica SRR3056910	Turkeys
590.124	Warm blooded host	S. enterica subsp. enterica	Anatum	The United States of America	9	7	4874916	100	0.99	0.0122604	Salmonella enterica SRR3056914	Swine
590.124	Warm blooded host	S. enterica subsp. enterica	Worthington	The United States of America	13	4	5154680	100	0.98	0.017359	Salmonella enterica SRR2989564	Swine
590.124	Warm blooded host	S. enterica subsp. enterica	Newport	The United States of America	5	3	4788337	99.2	0.99	0.0106974	Salmonella enterica SRR2550696	Swine
590.124	Warm blooded host	S. enterica subsp. enterica	Typhimurium	The United States of America	14	6	4991289	98.4	0.99	0.00274254	Salmonella enterica SRR2989566	Chickens
590.124	Warm blooded host	S. enterica subsp. enterica	Kentucky	The United States of America	9	2	4856180	99.2	0.98	0.0146108	Salmonella enterica SRR2989558	Chickens
590.124	Warm blooded host	S. enterica subsp. enterica	Kentucky	The United States of America	10	2	4854748	99.2	0.98	0.0145592	Salmonella enterica SRR2989559	Swine
590.124	Warm blooded host	S. enterica subsp. enterica	Derby	The United States of America	1	3	4755628	98.4	0.98	0.0143027	Salmonella enterica SRR2989567	Turkeys
590.124	Warm blooded host	S. enterica subsp. enterica	Derby	The United States of America	8	2	4875790	98.4	0.98	0.0145076	Salmonella enterica SRR2989565	Swine
590.124	Warm blooded host	S. enterica subsp. enterica	Rissen	The United States of America	10	1	5016021	100	0.98	0.0158882	Salmonella enterica SRR2989568	Swine
590.124	Warm blooded host	S. enterica subsp. enterica	Derby	The United States of America	4	4	4814340	98.4	0.98	0.0145076	Salmonella enterica SRR2989560	Swine
590.124	Warm blooded host	S. enterica subsp. enterica	Typhimurium	The United States of America	9	6	4991667	98.4	1	0.00282712	Salmonella enterica SRR2989561	Chickens
590.124	Warm blooded host	S. enterica subsp. enterica	Anatum	The United States of America	7	7	4772042	98.4	0.99	0.0118471	Salmonella enterica SRR2989557	Swine
590.124	Warm blooded host	S. enterica subsp. enterica	Senftenberg	The United States of America	7	4	4960991	100	0.98	0.015616	Salmonella enterica SRR2989563	Cattle
590.124	Warm blooded host	S. enterica subsp. enterica	Derby	The United States of America	1	3	4805706	99.2	0.98	0.0148187	Salmonella enterica SRR2648757	Swine
590.124	Warm blooded host	S. enterica subsp. enterica	Kentucky	The United States of America	9	2	4856476	98.4	0.98	0.0146108	Salmonella enterica SRR2648750	Chickens
590.124	Warm blooded host	S. enterica subsp. enterica	Newport	The United States of America	7	7	4943129	99.2	0.99	0.0126347	Salmonella enterica SRR2648751	Cattle
590.124	Warm blooded host	S. enterica subsp. enterica	Cerro	The United States of America	6	4	4730035	100	0.98	0.0160531	Salmonella enterica SRR2648740	Cattle
590.124	Warm blooded host	S. enterica subsp. enterica	Typhimurium	The United States of America	21	6	4964638	98.4	0.99	0.00322742	Salmonella enterica SRR2648752	Swine
590.124	Warm blooded host	S. enterica subsp. enterica	Cerro	The United States of America	2	2	4590921	98.4	0.98	0.014871	Salmonella enterica SRR2649002	Swine
590.124	Warm blooded host	S. enterica subsp. enterica	Anatum	The United States of America	4	8	4768148	99.2	0.99	0.0118471	Salmonella enterica SRR2648891	Swine
590.124	Warm blooded host	S. enterica subsp. enterica	Derby	The United States of America	9	5	4930198	98.4	0.98	0.0147145	Salmonella enterica SRR2648998	Swine
590.124	Warm blooded host	S. enterica subsp. enterica	Heidelberg	The United States of America	3	6	4756850	98.4	0.99	0.00928558	Salmonella enterica SRR2648753	Chickens
590.124	Warm blooded host	S. enterica subsp. enterica	Worthington	The United States of America	10	3	4856078	99.2	0.98	0.0154006	Salmonella enterica SRR2648912	Swine
590.124	Warm blooded host	S. enterica subsp. enterica	Newport	The United States of America	6	3	4836626	99.2	0.99	0.0107836	Salmonella enterica SRR2421548	Swine
590.124	Warm blooded host	S. enterica subsp. enterica	Newport	The United States of America	0	4	4677842	99.2	0.99	0.0101878	Salmonella enterica SRR2648754	Swine
590.124	Warm blooded host	S. enterica subsp. enterica	Thompson	The United States of America	0	4	4730365	98.4	0.99	0.0107836	Salmonella enterica SRR2638070	Chickens
590.124	Warm blooded host	S. enterica subsp. enterica	Saintpaul	The United States of America	6	4	4840701	98.4	0.99	0.00708822	Salmonella enterica SRR2638015	Turkeys
590.124	Warm blooded host	S. enterica subsp. enterica	Senftenberg	The United States of America	6	2	4753355	98.4	0.98	0.0146108	Salmonella enterica SRR2989188	Swine
590.124	Warm blooded host	S. enterica subsp. enterica	Albany	The United States of America	7	4	4922630	98.4	0.98	0.0149759	Salmonella enterica SRR2989168	Turkeys
590.124	Warm blooded host	S. enterica subsp. enterica	Muenster	The United States of America	1	6	4729900	98.4	0.98	0.0161084	Salmonella enterica SRR2989192	Swine
590.124	Warm blooded host	S. enterica subsp. enterica	Derby	The United States of America	2	4	4801768	98.4	0.98	0.0144562	Salmonella enterica SRR2989193	Swine
590.124	Warm blooded host	S. enterica subsp. enterica	Cerro	The United States of America	6	4	4636108	99.2	0.98	0.0164989	Salmonella enterica SRR2638017	Cattle
590.124	Warm blooded host	S. enterica subsp. enterica	Muenchen	The United States of America	6	3	4686231	98.4	0.99	0.0113529	Salmonella enterica SRR2989169	Cattle
590.124	Warm blooded host	S. enterica subsp. enterica	Johannesburg	The United States of America	13	5	4849294	100	0.98	0.0174175	Salmonella enterica SRR2638014	Swine
590.124	Warm blooded host	S. enterica subsp. enterica	Typhimurium	The United States of America	10	5	4915588	98.4	0.99	0.00243596	Salmonella enterica SRR2989194	Chickens
590.124	Warm blooded host	S. enterica subsp. enterica	Johannesburg	The United States of America	8	8	4890575	100	0.98	0.0174175	Salmonella enterica SRR2638018	Swine
590.124	Warm blooded host	S. enterica subsp. enterica	Anatum	The United States of America	7	9	4858546	100	0.99	0.0122141	Salmonella enterica SRR2989197	Swine
590.124	Warm blooded host	S. enterica subsp. enterica	Typhimurium	The United States of America	2	5	4907050	98.4	1	0.00152214	Salmonella enterica SRR2989195	Swine
590.124	Warm blooded host	S. enterica subsp. enterica	Typhimurium	The United States of America	7	5	4909466	98.4	0.99	0.00240836	Salmonella enterica SRR2989196	Chickens
590.124	Warm blooded host	S. enterica subsp. enterica	Derby	The United States of America	2	7	4898323	99.2	0.98	0.0148187	Salmonella enterica SRR2989189	Swine
590.124	Warm blooded host	S. enterica subsp. enterica	Anatum	The United States of America	10	7	4782270	98.4	0.99	0.0118927	Salmonella enterica SRR2989191	Swine
590.124	Warm blooded host	S. enterica subsp. enterica	Anatum	The United States of America	7	8	4777747	100	0.99	0.0118471	Salmonella enterica SRR2989201	Swine
590.124	Warm blooded host	S. enterica subsp. enterica	Typhimurium	The United States of America	10	5	4904831	98.4	0.99	0.00271444	Salmonella enterica SRR2989203	Chickens
590.124	Warm blooded host	S. enterica subsp. enterica	Kentucky	The United States of America	6	4	4859171	98.4	0.98	0.0140492	Salmonella enterica SRR2989202	Cattle
590.124	Warm blooded host	S. enterica subsp. enterica	Anatum	The United States of America	9	7	4885981	100	0.99	0.0123533	Salmonella enterica SRR2989206	Swine
590.124	Warm blooded host	S. enterica subsp. enterica	Typhimurium	The United States of America	6	5	4842717	98.4	1	0.00210772	Salmonella enterica SRR2989211	Chickens
590.124	Warm blooded host	S. enterica subsp. enterica	Anatum	The United States of America	8	7	4774539	98.4	0.99	0.0117112	Salmonella enterica SRR2989207	Swine
590.124	Warm blooded host	S. enterica subsp. enterica	Typhimurium	The United States of America	6	5	4833400	99.2	1	0.00213483	Salmonella enterica SRR2989208	Chickens
590.124	Warm blooded host	S. enterica subsp. enterica	Rissen	The United States of America	1	2	4829456	98.4	0.98	0.014871	Salmonella enterica SRR2989209	Swine
590.124	Warm blooded host	S. enterica subsp. enterica	Typhimurium	The United States of America	3	7	4976269	99.2	0.99	0.00173271	Salmonella enterica SRR2989200	Cattle
590.124	Warm blooded host	S. enterica subsp. enterica	Typhimurium	The United States of America	3	5	4980515	98.4	1	0.00208065	Salmonella enterica SRR3000028	Cattle
590.124	Warm blooded host	S. enterica subsp. enterica	Typhimurium	The United States of America	12	5	4877370	98.4	1	0.00249129	Salmonella enterica SRR3000027	Chickens
590.124	Warm blooded host	S. enterica subsp. enterica	Kentucky	The United States of America	2	5	4803069	99.2	0.98	0.0140492	Salmonella enterica SRR3000019	Cattle
590.124	Warm blooded host	S. enterica subsp. enterica	Heidelberg	The United States of America	5	4	4841755	98.4	0.99	0.00948708	Salmonella enterica SRR3000023	Chickens
590.124	Warm blooded host	S. enterica subsp. enterica	Schwarzengrund	The United States of America	9	8	5008979	100	0.98	0.0174761	Salmonella enterica SRR3000031	Chickens
590.124	Warm blooded host	S. enterica subsp. enterica	Derby	The United States of America	9	5	5133155	100	0.98	0.0158335	Salmonella enterica SRR3062669	Swine
590.124	Warm blooded host	S. enterica subsp. enterica	Kentucky	The United States of America	9	2	4906931	99.2	0.98	0.0150813	Salmonella enterica SRR3062672	Chickens
590.124	Warm blooded host	S. enterica subsp. enterica	Hadar	The United States of America	4	3	4823432	99.2	0.99	0.0110444	Salmonella enterica SRR3062670	Turkeys
590.124	Warm blooded host	S. enterica subsp. enterica	Anatum	The United States of America	4	5	4835791	99.2	0.99	0.0122141	Salmonella enterica SRR3031829	Swine
590.124	Warm blooded host	S. enterica subsp. enterica	Kentucky	The United States of America	19	2	4955486	99.2	0.98	0.0152404	Salmonella enterica SRR3031868	Swine
590.124	Warm blooded host	S. enterica subsp. enterica	Agona	The United States of America	6	3	4908162	100	0.98	0.0150813	Salmonella enterica SRR3038502	Cattle
590.124	Warm blooded host	S. enterica subsp. enterica	Derby	The United States of America	4	4	4882744	98.4	0.98	0.0144049	Salmonella enterica SRR3038498	Swine
590.124	Warm blooded host	S. enterica subsp. enterica	Montevideo	The United States of America	1	5	4714953	98.4	0.98	0.0171265	Salmonella enterica SRR3038510	Cattle
590.124	Warm blooded host	S. enterica subsp. enterica	Typhimurium	The United States of America	9	7	4951232	99.2	0.99	0.00282712	Salmonella enterica SRR3038512	Chickens
590.124	Warm blooded host	S. enterica subsp. enterica	Kentucky	The United States of America	21	2	4955050	99.2	0.98	0.0152404	Salmonella enterica SRR3031870	Chickens
590.125	Warm blooded host	S. enterica subsp. enterica	Derby	The United States of America	7	5	4894689	99.2	0.98	0.0147145	Salmonella enterica SRR3031827	Swine
590.125	Warm blooded host	S. enterica subsp. enterica	Anatum	The United States of America	4	5	4700452	98.4	0.99	0.0117112	Salmonella enterica SRR3031828	Swine
590.125	Warm blooded host	S. enterica subsp. enterica	Typhimurium	The United States of America	10	5	5005951	99.2	0.99	0.00334352	Salmonella enterica SRR3056898	Chickens
590.125	Warm blooded host	S. enterica subsp. enterica	Anatum	The United States of America	3	4	4699172	98.4	0.99	0.0116661	Salmonella enterica SRR3056899	Swine
590.125	Warm blooded host	S. enterica subsp. enterica	Montevideo	The United States of America	5	5	4802151	99.2	0.98	0.0177716	Salmonella enterica SRR2981106	Cattle
590.125	Warm blooded host	S. enterica subsp. enterica	Johannesburg	The United States of America	8	8	4789154	100	0.98	0.0170687	Salmonella enterica SRR2981111	Swine
590.125	Warm blooded host	S. enterica subsp. enterica	Anatum	The United States of America	4	9	4839738	100	0.99	0.0122604	Salmonella enterica SRR2981107	Cattle
590.125	Warm blooded host	S. enterica subsp. enterica	Bovismorbificans	The United States of America	2	4	4603866	99.2	0.98	0.0152404	Salmonella enterica SRR2981147	Cattle
590.125	Warm blooded host	S. enterica subsp. enterica	Anatum	The United States of America	3	4	4746853	99.2	0.99	0.011984	Salmonella enterica SRR2981112	Cattle
590.125	Warm blooded host	S. enterica subsp. enterica	Infantis	The United States of America	0	2	4622273	98.4	0.98	0.0119383	Salmonella enterica SRR2981103	Swine
590.125	Warm blooded host	S. enterica subsp. enterica	Anatum	The United States of America	8	6	4797322	98.4	0.99	0.0120298	Salmonella enterica SRR2981113	Swine
590.125	Warm blooded host	S. enterica subsp. enterica	Muenchen	The United States of America	4	4	4766028	99.2	0.99	0.0116661	Salmonella enterica SRR2981105	Swine
590.125	Warm blooded host	S. enterica subsp. enterica	Johannesburg	The United States of America	6	5	4680676	98.4	0.98	0.0166117	Salmonella enterica SRR2981110	Swine
590.125	Warm blooded host	S. enterica subsp. enterica	Typhimurium	The United States of America	3	8	4966753	99.2	1	0.00240836	Salmonella enterica SRR2981108	Cattle
590.125	Warm blooded host	S. enterica subsp. enterica	Kentucky	The United States of America	29	4	5027395	99.2	0.98	0.0154542	Salmonella enterica SRR3085611	Chickens
590.125	Warm blooded host	S. enterica subsp. enterica	Schwarzengrund	The United States of America	9	7	4898510	100	0.98	0.0172424	Salmonella enterica SRR3085617	Chickens
590.125	Warm blooded host	S. enterica subsp. enterica	Anatum	The United States of America	9	6	4753140	98.4	0.99	0.0118927	Salmonella enterica SRR3085618	Swine
590.125	Warm blooded host	S. enterica subsp. enterica	Typhimurium	The United States of America	14	5	4893300	98.4	0.99	0.00240836	Salmonella enterica SRR3085621	Chickens
590.125	Warm blooded host	S. enterica subsp. enterica	Newport	The United States of America	3	4	4875347	98.4	0.99	0.011984	Salmonella enterica SRR3085619	Cattle
590.125	Warm blooded host	S. enterica subsp. enterica	Typhimurium	The United States of America	4	5	4996178	99.2	1	0.00279888	Salmonella enterica SRR3085613	Swine
590.125	Warm blooded host	S. enterica subsp. enterica	Anatum	The United States of America	6	6	4791677	98.4	0.99	0.0118927	Salmonella enterica SRR3000038	Swine
590.125	Warm blooded host	S. enterica subsp. enterica	Hadar	The United States of America	4	4	4700321	98.4	0.99	0.0105688	Salmonella enterica SRR3000046	Chickens
590.125	Warm blooded host	S. enterica subsp. enterica	Schwarzengrund	The United States of America	7	8	4872357	100	0.98	0.0171265	Salmonella enterica SRR3056901	Chickens
590.125	Warm blooded host	S. enterica subsp. enterica	Schwarzengrund	The United States of America	10	8	4937854	100	0.98	0.0174175	Salmonella enterica SRR3062686	Chickens
590.125	Warm blooded host	S. enterica subsp. enterica	Muenchen	The United States of America	2	3	4684163	98.4	0.99	0.0112201	Salmonella enterica SRR3062679	Cattle
590.125	Warm blooded host	S. enterica subsp. enterica	Agona	The United States of America	3	3	4885060	100	0.98	0.0154006	Salmonella enterica SRR3062687	Swine
590.125	Warm blooded host	S. enterica subsp. enterica	Cerro	The United States of America	4	3	4685546	99.2	0.98	0.0161637	Salmonella enterica SRR3062685	Cattle
590.125	Warm blooded host	S. enterica subsp. enterica	Montevideo	The United States of America	5	2	4770535	99.2	0.98	0.0177716	Salmonella enterica SRR2829106	Cattle
590.125	Warm blooded host	S. enterica subsp. enterica	Heidelberg	The United States of America	1	5	4749712	98.4	0.99	0.00896738	Salmonella enterica SRR2829307	Cattle
590.125	Warm blooded host	S. enterica subsp. enterica	Typhimurium	The United States of America	10	8	4992519	99.2	0.99	0.00302611	Salmonella enterica SRR2829111	Cattle
590.125	Warm blooded host	S. enterica subsp. enterica	Montevideo	The United States of America	0	5	4685493	99.2	0.98	0.0170687	Salmonella enterica SRR2829107	Cattle
590.125	Warm blooded host	S. enterica subsp. enterica	Muenchen	The United States of America	5	5	4755336	98.4	0.99	0.0115313	Salmonella enterica SRR2829308	Turkeys
590.125	Warm blooded host	S. enterica subsp. enterica	Worthington	The United States of America	3	4	4879534	98.4	0.98	0.015616	Salmonella enterica SRR2829108	Swine
590.125	Warm blooded host	S. enterica subsp. enterica	Anatum	The United States of America	0	5	4812605	99.2	0.99	0.0120757	Salmonella enterica SRR2829112	Cattle
590.125	Warm blooded host	S. enterica subsp. enterica	Cerro	The United States of America	6	3	4650713	98.4	0.98	0.0158335	Salmonella enterica SRR2829313	Cattle
590.125	Warm blooded host	S. enterica subsp. enterica	Montevideo	The United States of America	6	2	4742040	99.2	0.98	0.0173006	Salmonella enterica SRR2829171	Cattle
590.125	Warm blooded host	S. enterica subsp. enterica	Heidelberg	The United States of America	6	4	4873264	98.4	0.99	0.00960897	Salmonella enterica SRR2829314	Chickens
590.125	Warm blooded host	S. enterica subsp. enterica	Schwarzengrund	The United States of America	10	8	4933701	100	0.98	0.0172424	Salmonella enterica SRR3098376	Chickens
590.125	Warm blooded host	S. enterica subsp. enterica	Reading	The United States of America	7	8	4979203	99.2	0.99	0.00924552	Salmonella enterica SRR3098377	Swine
590.125	Warm blooded host	S. enterica subsp. enterica	Anatum	The United States of America	9	7	4876655	98.4	0.99	0.0122604	Salmonella enterica SRR3098279	Swine
590.125	Warm blooded host	S. enterica subsp. enterica	Anatum	The United States of America	7	8	4818082	99.2	0.99	0.0121217	Salmonella enterica SRR3098296	Swine
590.125	Warm blooded host	S. enterica subsp. enterica	Derby	The United States of America	12	3	4940664	99.2	0.98	0.0151872	Salmonella enterica SRR3129298	Swine
590.125	Warm blooded host	S. enterica subsp. enterica	Derby	The United States of America	9	4	4993530	99.2	0.98	0.0154542	Salmonella enterica SRR3098269	Swine
590.125	Warm blooded host	S. enterica subsp. enterica	Mbandaka	The United States of America	7	11	5022546	99.2	0.98	0.0161084	Salmonella enterica SRR2920118	Cattle
590.125	Warm blooded host	S. enterica subsp. enterica	Muenster	The United States of America	0	6	4720883	98.4	0.98	0.0160531	Salmonella enterica SRR2919952	Cattle
590.125	Warm blooded host	S. enterica subsp. enterica	Muenchen	The United States of America	3	3	4695744	98.4	0.99	0.0112201	Salmonella enterica SRR2919946	Swine
590.125	Warm blooded host	S. enterica subsp. enterica	Derby	The United States of America	1	4	4844411	99.2	0.98	0.0147145	Salmonella enterica SRR2920119	Swine
590.125	Warm blooded host	S. enterica subsp. enterica	Muenchen	The United States of America	4	3	4686684	98.4	0.99	0.0113974	Salmonella enterica SRR2919950	Swine
590.125	Warm blooded host	S. enterica subsp. enterica	Cerro	The United States of America	11	2	4722489	99.2	0.98	0.0156702	Salmonella enterica SRR2919949	Cattle
590.125	Warm blooded host	S. enterica subsp. enterica	Derby	The United States of America	5	3	4830032	98.4	0.98	0.0145592	Salmonella enterica SRR2919947	Swine
590.125	Warm blooded host	S. enterica subsp. enterica	Montevideo	The United States of America	3	4	4591656	98.4	0.98	0.0164427	Salmonella enterica SRR2920066	Cattle
590.125	Warm blooded host	S. enterica subsp. enterica	Montevideo	The United States of America	2	4	4590142	98.4	0.98	0.0164989	Salmonella enterica SRR2919948	Cattle
590.125	Warm blooded host	S. enterica subsp. enterica	Mbandaka	The United States of America	2	3	4684115	98.4	0.98	0.0139486	Salmonella enterica SRR2920120	Cattle
590.125	Warm blooded host	S. enterica subsp. enterica	Typhimurium	The United States of America	6	4	4884750	98.4	1	0.00149601	Salmonella enterica SRR3098262	Swine
590.125	Warm blooded host	S. enterica subsp. enterica	Reading	The United States of America	7	8	4915363	98.4	0.99	0.00904645	Salmonella enterica SRR2962898	Swine
590.125	Warm blooded host	S. enterica subsp. enterica	Anatum	The United States of America	7	6	4797732	98.4	0.99	0.0119383	Salmonella enterica SRR2962885	Swine
590.125	Warm blooded host	S. enterica subsp. enterica	Kentucky	The United States of America	6	2	4769572	98.4	0.98	0.0141502	Salmonella enterica SRR2962901	Chickens
590.125	Warm blooded host	S. enterica subsp. enterica	Typhimurium	The United States of America	12	4	4934789	98.4	0.99	0.0023533	Salmonella enterica SRR2962900	Chickens
590.125	Warm blooded host	S. enterica subsp. enterica	Agona	The United States of America	2	4	4904001	99.2	0.98	0.0146626	Salmonella enterica SRR2962897	Cattle
590.125	Warm blooded host	S. enterica subsp. enterica	Montevideo	The United States of America	2	4	4596315	98.4	0.98	0.0167251	Salmonella enterica SRR2962886	Swine
590.125	Warm blooded host	S. enterica subsp. enterica	Kentucky	The United States of America	2	2	4807803	99.2	0.98	0.0146108	Salmonella enterica SRR2962899	Cattle
590.125	Warm blooded host	S. enterica subsp. enterica	Kentucky	The United States of America	23	2	4994501	99.2	0.98	0.0152404	Salmonella enterica SRR2962887	Chickens
590.125	Warm blooded host	S. enterica subsp. enterica	Anatum	The United States of America	9	6	4797664	98.4	0.99	0.011984	Salmonella enterica SRR2962884	Chickens
590.125	Warm blooded host	S. enterica subsp. enterica	Cerro	The United States of America	5	3	4646108	99.2	0.98	0.015998	Salmonella enterica SRR2962902	Cattle
590.125	Warm blooded host	S. enterica subsp. enterica	Kentucky	The United States of America	24	3	5008780	99.2	0.98	0.0155619	Salmonella enterica SRR2962882	Chickens
590.125	Warm blooded host	S. enterica subsp. enterica	Typhimurium	The United States of America	11	7	5055152	99.2	0.99	0.00305472	Salmonella enterica SRR2962883	Chickens
590.125	Warm blooded host	S. enterica subsp. enterica	Anatum	The United States of America	6	7	4778258	99.2	0.99	0.0118927	Salmonella enterica SRR3098261	Swine
590.125	Warm blooded host	S. enterica subsp. enterica	Johannesburg	The United States of America	13	7	4939435	100	0.98	0.0181917	Salmonella enterica SRR3098270	Swine
590.126	Warm blooded host	S. enterica subsp. enterica	Schwarzengrund	The United States of America	10	8	4940131	100	0.98	0.0173006	Salmonella enterica SRR3098259	Chickens
590.126	Warm blooded host	S. enterica subsp. enterica	Reading	The United States of America	3	7	4786710	98.4	0.99	0.00865422	Salmonella enterica SRR3098278	Swine
590.126	Warm blooded host	S. enterica subsp. enterica	Anatum	The United States of America	6	9	4818467	98.4	0.99	0.0121217	Salmonella enterica SRR3098266	Swine
590.126	Warm blooded host	S. enterica subsp. enterica	Cerro	The United States of America	5	3	4635725	98.4	0.98	0.015616	Salmonella enterica SRR3098265	Cattle
590.126	Warm blooded host	S. enterica subsp. enterica	Derby	The United States of America	4	4	4817837	99.2	0.98	0.0145592	Salmonella enterica SRR3098280	Swine
590.126	Warm blooded host	S. enterica subsp. enterica	Anatum	The United States of America	9	9	4821778	98.4	0.99	0.0121217	Salmonella enterica SRR3098275	Swine
590.126	Warm blooded host	S. enterica subsp. enterica	Typhimurium	The United States of America	9	5	4929543	98.4	1	0.00277069	Salmonella enterica SRR3098272	Chickens
590.126	Warm blooded host	S. enterica subsp. enterica	Muenchen	The United States of America	2	2	4648003	97.6	0.99	0.0111761	Salmonella enterica SRR3033321	Swine
590.126	Warm blooded host	S. enterica subsp. enterica	Derby	The United States of America	6	5	4891901	99.2	0.98	0.0144562	Salmonella enterica SRR3085524	Swine
590.126	Warm blooded host	S. enterica subsp. enterica	Derby	The United States of America	6	5	4942727	99.2	0.98	0.0149234	Salmonella enterica SRR3085525	Swine
590.126	Warm blooded host	S. enterica subsp. enterica	Montevideo	The United States of America	0	3	4543255	98.4	0.98	0.0164427	Salmonella enterica SRR3085527	Cattle
590.126	Warm blooded host	S. enterica subsp. enterica	Hadar	The United States of America	6	4	4740740	98.4	0.99	0.0106974	Salmonella enterica SRR3085526	Turkeys
590.126	Warm blooded host	S. enterica subsp. enterica	Anatum	The United States of America	7	8	4865188	98.4	0.99	0.0122604	Salmonella enterica SRR3085520	Swine
590.126	Warm blooded host	S. enterica subsp. enterica	Hadar	The United States of America	6	4	4768685	98.4	0.99	0.0106545	Salmonella enterica SRR3001171	Swine
590.126	Warm blooded host	S. enterica subsp. enterica	Cerro	The United States of America	5	2	4622996	99.2	0.98	0.0155619	Salmonella enterica SRR3001173	Cattle
590.126	Warm blooded host	S. enterica subsp. enterica	Hadar	The United States of America	8	6	4803830	98.4	0.99	0.0107836	Salmonella enterica SRR3001177	Swine
590.126	Warm blooded host	S. enterica subsp. enterica	Anatum	The United States of America	5	7	4785498	98.4	0.99	0.0120757	Salmonella enterica SRR3001181	Swine
590.126	Warm blooded host	S. enterica subsp. enterica	Kentucky	The United States of America	5	2	4890003	99.2	0.98	0.0150285	Salmonella enterica SRR3001175	Cattle
590.126	Warm blooded host	S. enterica subsp. enterica	Typhimurium	The United States of America	4	4	4931401	98.4	1	0.00128842	Salmonella enterica SRR3001179	Cattle
590.126	Warm blooded host	S. enterica subsp. enterica	Anatum	The United States of America	5	7	4787129	98.4	0.99	0.0120757	Salmonella enterica SRR3001180	Swine
590.126	Warm blooded host	S. enterica subsp. enterica	Derby	The United States of America	1	4	4848895	98.4	0.98	0.0146626	Salmonella enterica SRR3001174	Swine
590.126	Warm blooded host	S. enterica subsp. enterica	Newport	The United States of America	7	5	4933758	100	0.98	0.0126347	Salmonella enterica SRR3033304	Cattle
590.126	Warm blooded host	S. enterica subsp. enterica	Cerro	The United States of America	4	2	4653249	100	0.98	0.015943	Salmonella enterica SRR3033347	Cattle
590.126	Warm blooded host	S. enterica subsp. enterica	Schwarzengrund	The United States of America	24	5	5154119	100	0.98	0.0182524	Salmonella enterica SRR3033305	Chickens
590.126	Warm blooded host	S. enterica subsp. enterica	Typhimurium	The United States of America	5	5	4921864	98.4	1	0.00175922	Salmonella enterica SRR3033323	Swine
590.126	Warm blooded host	S. enterica subsp. enterica	Oranienburg	The United States of America	0	1	4555448	98.4	0.98	0.0155619	Salmonella enterica SRR3033324	Swine
590.126	Warm blooded host	S. enterica subsp. enterica	Kentucky	The United States of America	32	5	5048937	99.2	0.98	0.015616	Salmonella enterica SRR3180051	Chickens
590.126	Warm blooded host	S. enterica subsp. enterica	Infantis	The United States of America	12	5	4979737	99.2	0.99	0.0134525	Salmonella enterica SRR3085533	Chickens
590.126	Warm blooded host	S. enterica subsp. enterica	Muenchen	The United States of America	3	2	4656219	98.4	0.99	0.0111321	Salmonella enterica SRR3180046	Cattle
590.126	Warm blooded host	S. enterica subsp. enterica	Typhimurium	The United States of America	5	5	4921041	98.4	1	0.0018924	Salmonella enterica SRR3180041	Swine
590.126	Warm blooded host	S. enterica subsp. enterica	Kentucky	The United States of America	25	3	5016889	100	0.98	0.0154542	Salmonella enterica SRR3180040	Chickens
590.126	Warm blooded host	S. enterica subsp. enterica	Anatum	The United States of America	11	7	4872029	100	0.99	0.0123533	Salmonella enterica SRR3180044	Swine
590.126	Warm blooded host	S. enterica subsp. enterica	Typhimurium	The United States of America	19	5	5035256	98.4	1	0.00240836	Salmonella enterica SRR3156382	Swine
590.126	Warm blooded host	S. enterica subsp. enterica	Saintpaul	The United States of America	8	4	4840234	98.4	0.99	0.00723198	Salmonella enterica SRR3156383	Turkeys
590.126	Warm blooded host	S. enterica subsp. enterica	Kentucky	The United States of America	9	3	4901360	99.2	0.98	0.0149759	Salmonella enterica SRR3156385	Chickens
590.126	Warm blooded host	S. enterica subsp. enterica	Anatum	The United States of America	6	8	4776578	99.2	0.99	0.0118927	Salmonella enterica SRR3156387	Swine
590.126	Warm blooded host	S. enterica subsp. enterica	Derby	The United States of America	8	5	4892620	99.2	0.98	0.0146626	Salmonella enterica SRR3156388	Swine
590.126	Warm blooded host	S. enterica subsp. enterica	Newport	The United States of America	6	4	4875809	98.4	0.99	0.0120298	Salmonella enterica SRR3156391	Cattle
590.126	Warm blooded host	S. enterica subsp. enterica	Anatum	The United States of America	6	7	4774500	98.4	0.99	0.0120298	Salmonella enterica SRR3203828	Swine
590.126	Warm blooded host	S. enterica subsp. enterica	Rissen	The United States of America	0	3	4829394	98.4	0.98	0.0147665	Salmonella enterica SRR3203832	Swine
590.126	Warm blooded host	S. enterica subsp. enterica	Montevideo	The United States of America	0	4	4588073	98.4	0.98	0.0167251	Salmonella enterica SRR3115440	Cattle
590.126	Warm blooded host	S. enterica subsp. enterica	Infantis	The United States of America	0	3	4630443	98.4	0.98	0.0119383	Salmonella enterica SRR3115438	Cattle
590.126	Warm blooded host	S. enterica subsp. enterica	Infantis	The United States of America	12	5	4983227	98.4	0.98	0.0136496	Salmonella enterica SRR3180038	Chickens
590.126	Warm blooded host	S. enterica subsp. enterica	Anatum	The United States of America	8	8	4817938	100	0.99	0.0121679	Salmonella enterica SRR3184116	Swine
590.126	Warm blooded host	S. enterica subsp. enterica	Typhimurium	The United States of America	13	4	5038510	99.2	0.99	0.00296902	Salmonella enterica SRR3055291	Chicken Breast
590.126	Warm blooded host	S. enterica subsp. enterica	Hadar	The United States of America	10	2	4691155	98.4	0.99	0.0104835	Salmonella enterica SRR3330217	Ground Turkey
590.126	Warm blooded host	S. enterica subsp. enterica	Kentucky	The United States of America	14	3	4912694	99.2	0.98	0.0149759	Salmonella enterica SRR1793264	Chicken Breast
590.126	Warm blooded host	S. enterica subsp. enterica	Kentucky	The United States of America	10	2	4915504	99.2	0.98	0.0149234	Salmonella enterica SRR1793265	Chicken Breast
590.126	Warm blooded host	S. enterica subsp. enterica	Saintpaul	The United States of America	8	4	4871604	100	0.99	0.00800497	Salmonella enterica SRR3306286	Ground Turkey
590.126	Warm blooded host	S. enterica subsp. enterica	Heidelberg	The United States of America	19	5	5133404	100	0.99	0.0110007	Salmonella enterica SRR3330216	Ground Turkey
590.126	Warm blooded host	S. enterica subsp. enterica	Kentucky	The United States of America	19	3	5008634	99.2	0.98	0.0154542	Salmonella enterica SRR1631188	Chicken Breast
590.126	Warm blooded host	S. enterica subsp. enterica	Heidelberg	The United States of America	2	4	4783489	98.4	0.99	0.00932572	Salmonella enterica SRR1521524	Chicken Breast
590.127	Warm blooded host	S. enterica subsp. enterica	Hadar	The United States of America	8	2	4719523	98.4	0.99	0.0104835	Salmonella enterica SRR2568398	Ground Turkey
590.127	Warm blooded host	S. enterica subsp. enterica	Derby	The United States of America	1	4	4836599	99.2	0.98	0.0143537	Salmonella enterica SRR2407700	Pork Chop
590.127	Warm blooded host	S. enterica subsp. enterica	Kentucky	The United States of America	11	3	4917719	99.2	0.98	0.014871	Salmonella enterica SRR2566909	Chicken Breast
590.127	Warm blooded host	S. enterica subsp. enterica	Kentucky	The United States of America	40	2	5144489	100	0.98	0.0161637	Salmonella enterica SRR3330218	Chicken Breast
590.127	Warm blooded host	S. enterica subsp. enterica	Infantis	The United States of America	0	3	4611134	98.4	0.98	0.011984	Salmonella enterica SRR3330220	Chicken Breast
590.127	Warm blooded host	S. enterica subsp. enterica	Heidelberg	The United States of America	3	4	4758673	98.4	0.99	0.00920555	Salmonella enterica SRR3330221	Chicken Breast
590.127	Warm blooded host	S. enterica subsp. enterica	Saintpaul	The United States of America	3	5	4755233	98.4	0.99	0.00759618	Salmonella enterica SRR3330227	Ground Turkey
590.127	Warm blooded host	S. enterica subsp. enterica	Berta	The United States of America	3	2	4803840	98.4	0.99	0.0114865	Salmonella enterica SRR3330230	Ground Turkey
590.127	Warm blooded host	S. enterica subsp. enterica	Typhimurium	The United States of America	14	6	5047583	98.4	0.99	0.00348975	Salmonella enterica SRR3330231	Chicken Breast
590.127	Warm blooded host	S. enterica subsp. enterica	Agona	The United States of America	1	3	4766281	97.6	0.98	0.0143537	Salmonella enterica SRR3330241	Ground Turkey
590.127	Warm blooded host	S. enterica subsp. enterica	Typhimurium	The United States of America	14	5	5040272	98.4	0.99	0.00331442	Salmonella enterica SRR3330243	Chicken Breast
590.127	Warm blooded host	S. enterica subsp. enterica	Enteritidis	The United States of America	1	3	4694540	98.4	0.99	0.0109571	Salmonella enterica SRR3330246	Chicken Breast
590.127	Warm blooded host	S. enterica subsp. enterica	Enteritidis	The United States of America	2	3	4695073	98.4	0.99	0.0109571	Salmonella enterica SRR3330247	Chicken Breast
590.127	Warm blooded host	S. enterica subsp. enterica	Enteritidis	The United States of America	0	3	4657256	98.4	0.99	0.0114419	Salmonella enterica SRR3330248	Chicken Breast
590.127	Warm blooded host	S. enterica subsp. enterica	Typhimurium	The United States of America	18	6	5124740	99.2	0.99	0.00340187	Salmonella enterica SRR3330249	Chicken Breast
590.127	Warm blooded host	S. enterica subsp. enterica	Newport	The United States of America	3	5	4869024	99.2	0.99	0.0112201	Salmonella enterica SRR3330373	Ground Turkey
590.127	Warm blooded host	S. enterica subsp. enterica	Kentucky	The United States of America	17	3	4897155	98.4	0.98	0.014871	Salmonella enterica SRR3330374	Chicken Breast
590.127	Warm blooded host	S. enterica subsp. enterica	Hadar	The United States of America	6	2	4654368	98.4	0.99	0.0106974	Salmonella enterica SRR3330375	Chicken Breast
590.127	Warm blooded host	S. enterica subsp. enterica	Saintpaul	The United States of America	6	4	4867452	98.4	0.99	0.00789262	Salmonella enterica SRR3330379	Ground Turkey
590.127	Warm blooded host	S. enterica subsp. enterica	Derby	The United States of America	12	3	4954399	99.2	0.98	0.0150813	Salmonella enterica SRR3330380	Ground Turkey
590.127	Warm blooded host	S. enterica subsp. enterica	Albany	The United States of America	10	1	4867785	99.2	0.98	0.0149759	Salmonella enterica SRR3330381	Ground Turkey
590.127	Warm blooded host	S. enterica subsp. enterica	Saintpaul	The United States of America	13	2	4857274	98.4	0.99	0.00800497	Salmonella enterica SRR3330382	Ground Turkey
590.127	Warm blooded host	S. enterica subsp. enterica	Typhimurium	The United States of America	9	5	5006418	99.2	0.99	0.00299754	Salmonella enterica SRR3330383	Chicken Breast
590.127	Warm blooded host	S. enterica subsp. enterica	Typhimurium	The United States of America	14	6	4994385	98.4	0.99	0.0026025	Salmonella enterica SRR3330384	Chicken Breast
590.127	Warm blooded host	S. enterica subsp. enterica	Saintpaul	The United States of America	6	6	4931721	98.4	1	0.00257463	Salmonella enterica SRR3330387	Ground Turkey
590.127	Warm blooded host	S. enterica subsp. enterica	Typhimurium	The United States of America	1	3	4760634	98.4	0.98	0.0144049	Salmonella enterica SRR3330388	Chicken Breast
590.127	Warm blooded host	S. enterica subsp. enterica	Typhimurium	The United States of America	21	4	5160699	100	1	0.00348975	Salmonella enterica SRR3330600	Chicken Breast
590.127	Warm blooded host	S. enterica subsp. enterica	Saintpaul	The United States of America	9	5	4927511	100	0.99	0.0081558	Salmonella enterica SRR3330602	Ground Turkey
590.127	Warm blooded host	S. enterica subsp. enterica	Typhimurium	The United States of America	18	4	5109767	99.2	0.99	0.00325637	Salmonella enterica SRR3344459	Chicken Breast
590.127	Warm blooded host	S. enterica subsp. enterica	Typhimurium	The United States of America	12	7	4969826	98.4	1	0.00274254	Salmonella enterica SRR3344460	Chicken Breast
590.127	Warm blooded host	S. enterica subsp. enterica	Hadar	The United States of America	4	5	4728800	98.4	0.99	0.0106116	Salmonella enterica SRR3344461	Ground Turkey
590.127	Warm blooded host	S. enterica subsp. enterica	Hadar	The United States of America	11	2	4731786	98.4	0.99	0.0105688	Salmonella enterica SRR3344463	Ground Turkey
590.127	Warm blooded host	S. enterica subsp. enterica	Hadar	The United States of America	9	2	4690120	98.4	0.99	0.0105261	Salmonella enterica SRR3344466	Ground Turkey
590.127	Warm blooded host	S. enterica subsp. enterica	Kentucky	The United States of America	5	2	4768047	99.2	0.98	0.0142009	Salmonella enterica SRR3344467	Chicken Breast
590.127	Warm blooded host	S. enterica subsp. enterica	Hadar	The United States of America	10	1	4690054	98.4	0.99	0.0105261	Salmonella enterica SRR3344469	Ground Turkey
590.127	Warm blooded host	S. enterica subsp. enterica	Montevideo	The United States of America	3	6	4635928	98.4	0.98	0.0165552	Salmonella enterica SRR3344470	Ground Turkey
590.127	Warm blooded host	S. enterica subsp. enterica	Saintpaul	The United States of America	14	5	4945392	100	0.99	0.00823165	Salmonella enterica SRR3344471	Ground Turkey
590.127	Warm blooded host	S. enterica subsp. enterica	Heidelberg	The United States of America	16	4	5140277	100	0.99	0.0109136	Salmonella enterica SRR3344473	Ground Turkey
590.127	Warm blooded host	S. enterica subsp. enterica	Heidelberg	The United States of America	2	4	4754855	98.4	0.99	0.00920555	Salmonella enterica SRR3399992	Chicken Breast
590.127	Warm blooded host	S. enterica subsp. enterica	Heidelberg	The United States of America	3	4	4759698	98.4	0.99	0.00916565	Salmonella enterica SRR3399994	Chicken Breast
590.127	Warm blooded host	S. enterica subsp. enterica	Hadar	The United States of America	10	4	4731532	98.4	0.99	0.0106116	Salmonella enterica SRR3399995	Ground Turkey
590.127	Warm blooded host	S. enterica subsp. enterica	Senftenberg	The United States of America	6	3	4939034	99.2	0.98	0.0152404	Salmonella enterica SRR3399997	Ground Turkey
590.127	Warm blooded host	S. enterica subsp. enterica	Newport	The United States of America	7	4	4917883	99.2	0.99	0.0122604	Salmonella enterica SRR3399998	Ground Beef
590.127	Warm blooded host	S. enterica subsp. enterica	Kentucky	The United States of America	9	2	4879781	98.4	0.98	0.0147145	Salmonella enterica SRR3400000	Chicken Breast
590.127	Warm blooded host	S. enterica subsp. enterica	Montevideo	The United States of America	0	3	4673243	99.2	0.98	0.0167251	Salmonella enterica SRR3400001	Chicken Breast
590.127	Warm blooded host	S. enterica subsp. enterica	Heidelberg	The United States of America	1	4	4754684	98.4	0.99	0.00912584	Salmonella enterica SRR3400013	Chicken Breast
590.127	Warm blooded host	S. enterica subsp. enterica	Muenchen	The United States of America	4	4	4748974	98.4	0.99	0.0114419	Salmonella enterica SRR3418278	Ground Turkey
590.127	Warm blooded host	S. enterica subsp. enterica	Hadar	The United States of America	8	6	4875214	98.4	0.99	0.0112643	Salmonella enterica SRR3418284	Ground Turkey
590.127	Warm blooded host	S. enterica subsp. enterica	Hadar	The United States of America	10	1	4690062	98.4	0.99	0.0104835	Salmonella enterica SRR3418288	Ground Turkey
590.127	Warm blooded host	S. enterica subsp. enterica	Hadar	The United States of America	10	3	4730208	98.4	0.99	0.0105261	Salmonella enterica SRR3418289	Ground Turkey
590.127	Warm blooded host	S. enterica subsp. enterica	Hadar	The United States of America	11	2	4696619	98.4	0.99	0.0105261	Salmonella enterica SRR3418290	Ground Turkey
590.127	Warm blooded host	S. enterica subsp. enterica	Hadar	The United States of America	6	5	4733909	98.4	0.99	0.0106545	Salmonella enterica SRR3418293	Ground Turkey
590.127	Warm blooded host	S. enterica subsp. enterica	Heidelberg	The United States of America	9	4	4861785	98.4	0.99	0.00985499	Salmonella enterica SRR3418338	Ground Turkey
590.127	Warm blooded host	S. enterica subsp. enterica	Typhimurium	The United States of America	15	6	5015492	99.2	1	0.00279888	Salmonella enterica SRR3452360	Chicken Breast
590.127	Warm blooded host	S. enterica subsp. enterica	Braenderup	The United States of America	0	3	4655844	98.4	0.99	0.0110007	Salmonella enterica SRR3490008	Chicken Breast
590.127	Warm blooded host	S. enterica subsp. enterica	Kentucky	The United States of America	13	2	4815469	98.4	0.98	0.0143537	Salmonella enterica SRR3509858	Chicken Breast
590.127	Warm blooded host	S. enterica subsp. enterica	Saintpaul	The United States of America	10	5	4973163	100	0.99	0.00838426	Salmonella enterica SRR3509860	Ground Turkey
590.127	Warm blooded host	S. enterica subsp. enterica	Senftenberg	The United States of America	4	4	4834077	99.2	0.98	0.0145076	Salmonella enterica SRR3509862	Ground Turkey
590.128	Warm blooded host	S. enterica subsp. enterica	Senftenberg	The United States of America	2	4	4785049	99.2	0.98	0.0144562	Salmonella enterica SRR3509865	Chicken Breast
590.128	Warm blooded host	S. enterica subsp. enterica	Berta	The United States of America	1	4	4798396	98.4	0.99	0.0113974	Salmonella enterica SRR3509867	Ground Turkey
590.128	Warm blooded host	S. enterica subsp. enterica	Agona	The United States of America	1	3	4765374	99.2	0.98	0.0143027	Salmonella enterica SRR3509868	Ground Turkey
590.128	Warm blooded host	S. enterica subsp. enterica	Typhimurium	The United States of America	8	4	4956886	99.2	0.99	0.00288374	Salmonella enterica SRR3509869	Ground Turkey
590.128	Warm blooded host	S. enterica subsp. enterica	Agona	The United States of America	2	2	4735050	98.4	0.98	0.0142518	Salmonella enterica SRR3509871	Ground Beef
590.128	Warm blooded host	S. enterica subsp. enterica	Senftenberg	The United States of America	8	4	4863598	99.2	0.98	0.0146626	Salmonella enterica SRR3509872	Pork Chop
590.128	Warm blooded host	S. enterica subsp. enterica	Typhimurium	The United States of America	11	6	5014245	99.2	0.99	0.00314086	Salmonella enterica SRR3509880	Chicken Breast
590.128	Warm blooded host	S. enterica subsp. enterica	Typhimurium	The United States of America	7	4	4855867	98.4	1	0.00227104	Salmonella enterica SRR3509886	Pork Chop
590.128	Warm blooded host	S. enterica subsp. enterica	Heidelberg	The United States of America	1	5	4771751	98.4	0.99	0.00920555	Salmonella enterica SRR3509891	Chicken Breast
590.128	Warm blooded host	S. enterica subsp. enterica	Kentucky	The United States of America	16	2	4996271	99.2	0.98	0.015508	Salmonella enterica SRR3509904	Chicken Breast
590.128	Warm blooded host	S. enterica subsp. enterica	Saintpaul	The United States of America	7	4	4866209	99.2	0.99	0.00804257	Salmonella enterica SRR3509905	Ground Turkey
590.128	Warm blooded host	S. enterica subsp. enterica	Enteritidis	The United States of America	2	3	4686752	98.4	0.99	0.0111321	Salmonella enterica SRR3547958	Chicken Breast
590.128	Warm blooded host	S. enterica subsp. enterica	Enteritidis	The United States of America	2	3	4686814	98.4	0.99	0.0112643	Salmonella enterica SRR3547960	Ground Beef
590.128	Warm blooded host	S. enterica subsp. enterica	Albany	The United States of America	4	2	4841276	98.4	0.98	0.014871	Salmonella enterica SRR3606590	Ground Turkey
590.128	Warm blooded host	S. enterica subsp. enterica	Newport	The United States of America	1	4	4696926	98.4	0.99	0.0112201	Salmonella enterica SRR3663783	Ground Turkey
590.128	Warm blooded host	S. enterica subsp. enterica	Heidelberg	The United States of America	11	4	4950732	98.4	0.99	0.0101878	Salmonella enterica SRR3663784	Ground Turkey
590.128	Warm blooded host	S. enterica subsp. enterica	Kentucky	The United States of America	9	3	4909124	98.4	0.98	0.0149759	Salmonella enterica SRR3663785	Chicken Breast
590.128	Warm blooded host	S. enterica subsp. enterica	Kentucky	The United States of America	13	3	5008742	100	0.98	0.0154542	Salmonella enterica SRR3663788	Chicken Breast
590.128	Warm blooded host	S. enterica subsp. enterica	Hadar	The United States of America	3	5	4795353	98.4	0.98	0.0108269	Salmonella enterica SRR3663790	Ground Turkey
590.128	Warm blooded host	S. enterica subsp. enterica	Kentucky	The United States of America	11	3	4911983	99.2	0.98	0.0150285	Salmonella enterica SRR3663793	Chicken Breast
590.128	Warm blooded host	S. enterica subsp. enterica	Typhimurium	The United States of America	22	4	5037837	99.2	0.99	0.00302611	Salmonella enterica SRR3664604	Chicken Breast
590.128	Warm blooded host	S. enterica subsp. enterica	Saintpaul	The United States of America	4	3	4862682	98.4	0.99	0.00778092	Salmonella enterica SRR3664605	Ground Turkey
590.128	Warm blooded host	S. enterica subsp. enterica	Infantis	The United States of America	1	1	4563001	98.4	0.98	0.0117564	Salmonella enterica SRR3664606	Chicken Breast
590.128	Warm blooded host	S. enterica subsp. enterica	Schwarzengrund	The United States of America	1	6	4763878	100	0.98	0.0164989	Salmonella enterica SRR3664609	Ground Turkey
590.128	Warm blooded host	S. enterica subsp. enterica	Enteritidis	The United States of America	1	3	4694623	98.4	0.99	0.0109571	Salmonella enterica SRR3664612	Chicken Breast
590.128	Warm blooded host	S. enterica subsp. enterica	Albany	The United States of America	7	4	4918194	99.2	0.98	0.0150285	Salmonella enterica SRR3664618	Ground Turkey
590.128	Warm blooded host	S. enterica subsp. enterica	Hadar	The United States of America	6	4	4727268	98.4	0.99	0.0106545	Salmonella enterica SRR3664619	Ground Turkey
590.128	Warm blooded host	S. enterica subsp. enterica	Typhimurium	The United States of America	1	4	4909962	98.4	1	0.00108342	Salmonella enterica SRR3664626	Chicken Breast
590.128	Warm blooded host	S. enterica subsp. enterica	Hadar	The United States of America	5	4	4731602	99.2	0.99	0.0106116	Salmonella enterica SRR3664627	Ground Turkey
590.128	Warm blooded host	S. enterica subsp. enterica	Agona	The United States of America	4	3	4953101	99.2	0.98	0.015347	Salmonella enterica SRR3664631	Ground Turkey
590.128	Warm blooded host	S. enterica subsp. enterica	Anatum	The United States of America	5	3	4762940	98.4	0.99	0.0116661	Salmonella enterica SRR3664632	Ground Turkey
590.128	Warm blooded host	S. enterica subsp. enterica	Typhimurium	The United States of America	14	6	4946816	98.4	0.99	0.00268639	Salmonella enterica SRR3664635	Chicken Breast
590.128	Warm blooded host	S. enterica subsp. enterica	Typhimurium	The United States of America	19	6	5063925	99.2	0.99	0.0031121	Salmonella enterica SRR3664638	Chicken Breast
590.128	Warm blooded host	S. enterica subsp. enterica	Kentucky	The United States of America	14	3	4907326	99.2	0.98	0.0148187	Salmonella enterica SRR3664641	Chicken Breast
590.128	Warm blooded host	S. enterica subsp. enterica	Mbandaka	The United States of America	2	4	4864825	98.4	0.98	0.0150813	Salmonella enterica SRR3664643	Chicken Breast
590.128	Warm blooded host	S. enterica subsp. enterica	Kentucky	The United States of America	12	2	4914679	99.2	0.98	0.0150285	Salmonella enterica SRR3664645	Chicken Breast
590.128	Warm blooded host	S. enterica subsp. enterica	Agona	The United States of America	3	3	4763973	100	0.98	0.0143537	Salmonella enterica SRR3664651	Ground Beef
590.128	Warm blooded host	S. enterica subsp. enterica	Enteritidis	The United States of America	5	3	4699519	98.4	0.99	0.0110007	Salmonella enterica SRR3664656	Chicken Breast
590.128	Warm blooded host	S. enterica subsp. enterica	Kentucky	The United States of America	9	2	4819994	98.4	0.98	0.0144049	Salmonella enterica SRR3664657	Chicken Breast
590.129	Warm blooded host	S. enterica subsp. enterica	Agona	The United States of America	3	4	4897900	100	0.98	0.015508	Salmonella enterica SRR3664661	Ground Turkey
590.129	Warm blooded host	S. enterica subsp. enterica	Typhimurium	The United States of America	1	4	4886278	98.4	1	0.00126265	Salmonella enterica SRR3664662	Chicken Breast
590.129	Warm blooded host	S. enterica subsp. enterica	Typhimurium	The United States of America	2	5	4887144	98.4	1	0.00121124	Salmonella enterica SRR3664663	Pork Chop
590.129	Warm blooded host	S. enterica subsp. enterica	Kentucky	The United States of America	14	3	5025429	99.2	0.98	0.015616	Salmonella enterica SRR3664666	Chicken Breast
590.129	Warm blooded host	S. enterica subsp. enterica	Typhimurium	The United States of America	13	6	4982089	99.2	1	0.00263042	Salmonella enterica SRR3664677	Chicken Breast
590.129	Warm blooded host	S. enterica subsp. enterica	Typhimurium	The United States of America	8	6	5049556	99.2	0.99	0.00319852	Salmonella enterica SRR3664678	Chicken Breast
590.129	Warm blooded host	S. enterica subsp. enterica	Kentucky	The United States of America	41	3	5117236	100	0.98	0.0161637	Salmonella enterica SRR3664679	Chicken Breast
590.129	Warm blooded host	S. enterica subsp. enterica	Typhimurium	The United States of America	7	8	5166865	99.2	0.99	0.00384578	Salmonella enterica SRR3664682	Chicken Breast
590.129	Warm blooded host	S. enterica subsp. enterica	Kentucky	The United States of America	21	1	4911270	99.2	0.98	0.0149234	Salmonella enterica SRR3664683	Chicken Breast
590.129	Warm blooded host	S. enterica subsp. enterica	Typhimurium	The United States of America	5	6	4959144	98.4	0.99	0.00268639	Salmonella enterica SRR3664686	Chicken Breast
590.129	Warm blooded host	S. enterica subsp. enterica	Saintpaul	The United States of America	2	5	4725119	98.4	0.99	0.00737682	Salmonella enterica SRR3664687	Ground Turkey
590.129	Warm blooded host	S. enterica subsp. enterica	Heidelberg	The United States of America	12	4	5050138	99.2	1	0.00308338	Salmonella enterica SRR3664704	Chicken Breast
590.129	Warm blooded host	S. enterica subsp. enterica	Enteritidis	The United States of America	23	2	4969577	99.2	0.98	0.0152404	Salmonella enterica SRR3664712	Chicken Wings
590.129	Warm blooded host	S. enterica subsp. enterica	Kentucky	The United States of America	44	3	5118475	100	0.98	0.0162749	Salmonella enterica SRR3664718	Chicken Breast
590.129	Warm blooded host	S. enterica subsp. enterica	Typhimurium	The United States of America	19	4	5042119	99.2	0.99	0.00299754	Salmonella enterica SRR3664719	Chicken Breast
590.129	Warm blooded host	S. enterica subsp. enterica	Heidelberg	The United States of America	3	4	4770909	98.4	0.99	0.00928558	Salmonella enterica SRR3664723	Chicken Breast
590.129	Warm blooded host	S. enterica subsp. enterica	Brandenburg	The United States of America	8	6	4942287	100	0.98	0.0174175	Salmonella enterica SRR3664725	Ground Turkey
590.129	Warm blooded host	S. enterica subsp. enterica	Typhimurium	The United States of America	16	7	5070006	100	0.99	0.00314086	Salmonella enterica SRR3664728	Chicken Breast
590.129	Warm blooded host	S. enterica subsp. enterica	Typhimurium	The United States of America	11	6	4977550	99.2	1	0.00265838	Salmonella enterica SRR3664730	Chicken Breast
590.129	Warm blooded host	S. enterica subsp. enterica	Typhimurium	The United States of America	18	7	5106572	100	0.99	0.00334352	Salmonella enterica SRR3664732	Chicken Breast
590.129	Warm blooded host	S. enterica subsp. enterica	Worthington	The United States of America	3	3	4826760	98.4	0.98	0.0152404	Salmonella enterica SRR3664733	Ground Turkey
590.129	Warm blooded host	S. enterica subsp. enterica	Reading	The United States of America	8	3	4642444	100	0.98	0.0154542	Salmonella enterica SRR3664734	Ground Turkey
590.129	Warm blooded host	S. enterica subsp. enterica	Kentucky	The United States of America	32	3	5032640	100	0.98	0.015508	Salmonella enterica SRR3664735	Chicken Breast
590.129	Warm blooded host	S. enterica subsp. enterica	Typhimurium	The United States of America	20	7	5054093	99.2	0.99	0.00328537	Salmonella enterica SRR3664736	Chicken Breast
590.129	Warm blooded host	S. enterica subsp. enterica	Newport	The United States of America	2	4	4754381	98.4	0.99	0.0107836	Salmonella enterica SRR3664737	Ground Beef
590.129	Warm blooded host	S. enterica subsp. enterica	Derby	The United States of America	3	4	4885751	98.4	0.98	0.0147145	Salmonella enterica SRR3664743	Ground Turkey
590.129	Warm blooded host	S. enterica subsp. enterica	Hadar	The United States of America	5	4	4730810	98.4	0.99	0.0106116	Salmonella enterica SRR3664745	Ground Turkey
590.129	Warm blooded host	S. enterica subsp. enterica	Saintpaul	The United States of America	11	4	4952548	99.2	0.99	0.00823165	Salmonella enterica SRR3664748	Ground Turkey
590.129	Warm blooded host	S. enterica subsp. enterica	Typhimurium	The United States of America	2	4	4897370	98.4	1	0.0011856	Salmonella enterica SRR3664753	Chicken Breast
590.129	Warm blooded host	S. enterica subsp. enterica	Enteritidis	The United States of America	1	3	4694676	98.4	0.99	0.0109571	Salmonella enterica SRR3664757	Chicken Breast
590.13	Warm blooded host	S. enterica subsp. enterica	Typhimurium	The United States of America	5	8	5049371	99.2	0.99	0.00316966	Salmonella enterica SRR3664766	Chicken Breast
590.13	Warm blooded host	S. enterica subsp. enterica	Typhimurium	The United States of America	14	4	5064883	99.2	0.99	0.00348975	Salmonella enterica SRR3664768	Chicken Breast
590.13	Warm blooded host	S. enterica subsp. enterica	Hadar	The United States of America	6	5	4764542	99.2	0.99	0.0106974	Salmonella enterica SRR2566910	Ground Turkey
590.13	Warm blooded host	S. enterica subsp. enterica	Kentucky	The United States of America	7	2	4882508	99.2	0.98	0.0146626	Salmonella enterica SRR1793266	Chicken Breast
590.13	Warm blooded host	S. enterica subsp. enterica	Kentucky	The United States of America	14	3	4910893	99.2	0.98	0.0148187	Salmonella enterica SRR2407701	Chicken Breast
590.13	Warm blooded host	S. enterica subsp. enterica	Muenchen	The United States of America	1	4	4723368	98.4	0.99	0.0108702	Salmonella enterica SRR1631190	Pork Chop
590.13	Warm blooded host	S. enterica subsp. enterica	Heidelberg	The United States of America	3	4	4861091	98.4	0.99	0.00960897	Salmonella enterica SRR1521525	Pork Chop
590.13	Warm blooded host	S. enterica subsp. enterica	Typhimurium	The United States of America	11	4	4972082	98.4	0.99	0.0028554	Salmonella enterica SRR3664769	Chicken Breast
590.13	Warm blooded host	S. enterica subsp. enterica	Saintpaul	The United States of America	10	4	4935650	98.4	0.99	0.00823165	Salmonella enterica SRR3136895	Ground Turkey
590.13	Warm blooded host	S. enterica subsp. enterica	Typhimurium	The United States of America	12	3	5119086	99.2	0.99	0.00331442	Salmonella enterica SRR2568399	Chicken Breast
590.13	Warm blooded host	S. enterica subsp. enterica	Kentucky	The United States of America	10	3	4913144	99.2	0.98	0.0149234	Salmonella enterica SRR3665083	Chicken Breast
590.13	Warm blooded host	S. enterica subsp. enterica	Saintpaul	The United States of America	5	5	4735251	98.4	0.99	0.00748619	Salmonella enterica SRR1631191	Ground Turkey
590.13	Warm blooded host	S. enterica subsp. enterica	Montevideo	The United States of America	1	4	4597403	98.4	0.98	0.0164427	Salmonella enterica SRR1793267	Ground Beef
590.13	Warm blooded host	S. enterica subsp. enterica	Heidelberg	The United States of America	3	4	4862951	98.4	0.99	0.00956826	Salmonella enterica SRR1521526	Ground Turkey
590.13	Warm blooded host	S. enterica subsp. enterica	Schwarzengrund	The United States of America	0	7	4790187	100	0.98	0.016782	Salmonella enterica SRR2054606	Ground Turkey
590.13	Warm blooded host	S. enterica subsp. enterica	Johannesburg	The United States of America	7	8	4755824	100	0.98	0.0170111	Salmonella enterica SRR3932911	Chicken Breast
590.13	Warm blooded host	S. enterica subsp. enterica	Schwarzengrund	The United States of America	4	8	4913981	100	0.98	0.0172424	Salmonella enterica SRR3136896	Ground Turkey
590.13	Warm blooded host	S. enterica subsp. enterica	Hadar	The United States of America	6	4	4735720	98.4	0.99	0.0105688	Salmonella enterica SRR2568400	Ground Turkey
590.13	Warm blooded host	S. enterica subsp. enterica	Muenchen	The United States of America	3	5	4804637	98.4	0.99	0.0116661	Salmonella enterica SRR1793268	Ground Turkey
590.13	Warm blooded host	S. enterica subsp. enterica	Typhimurium	The United States of America	11	6	5044051	98.4	0.99	0.00319852	Salmonella enterica SRR3219170	Chicken Breast
590.13	Warm blooded host	S. enterica subsp. enterica	Saintpaul	The United States of America	7	8	4877201	98.4	0.99	0.0083078	Salmonella enterica SRR1631192	Ground Turkey
590.13	Warm blooded host	S. enterica subsp. enterica	Typhimurium	The United States of America	10	5	4956733	99.2	1	0.00249129	Salmonella enterica SRR2566911	Chicken Breast
590.13	Warm blooded host	S. enterica subsp. enterica	Heidelberg	The United States of America	3	4	4862606	98.4	0.99	0.00956826	Salmonella enterica SRR1521527	Ground Turkey
590.13	Warm blooded host	S. enterica subsp. enterica	Typhimurium	The United States of America	18	5	5080101	99.2	0.99	0.00351914	Salmonella enterica SRR3664771	Chicken Breast
590.13	Warm blooded host	S. enterica subsp. enterica	Heidelberg	The United States of America	2	4	4758779	98.4	0.99	0.00916565	Salmonella enterica SRR2054607	Chicken Breast
590.13	Warm blooded host	S. enterica subsp. enterica	Typhimurium	The United States of America	24	3	5096127	99.2	0.99	0.00294054	Salmonella enterica SRR1631193	Chicken Breast
590.13	Warm blooded host	S. enterica subsp. enterica	Montevideo	The United States of America	2	2	4526437	98.4	0.98	0.0164989	Salmonella enterica SRR2054608	Chicken Breast
590.13	Warm blooded host	S. enterica subsp. enterica	Typhimurium	The United States of America	3	7	4939870	98.4	1	0.00175922	Salmonella enterica SRR1631194	Pork Chop
590.13	Warm blooded host	S. enterica subsp. enterica	Kentucky	The United States of America	27	2	4975218	99.2	0.98	0.0152936	Salmonella enterica SRR3932913	Chicken Breast
590.13	Warm blooded host	S. enterica subsp. enterica	Saintpaul	The United States of America	9	4	4907305	99.2	0.99	0.0081558	Salmonella enterica SRR3055296	Ground Turkey
590.13	Warm blooded host	S. enterica subsp. enterica	Derby	The United States of America	1	4	4836703	99.2	0.98	0.0142009	Salmonella enterica SRR3136897	Pork Chop
590.13	Warm blooded host	S. enterica subsp. enterica	Heidelberg	The United States of America	7	5	4850575	98.4	0.99	0.00964976	Salmonella enterica SRR2054609	Chicken Breast
590.13	Warm blooded host	S. enterica subsp. enterica	Kentucky	The United States of America	31	4	5027840	100	0.98	0.0152404	Salmonella enterica SRR2566912	Chicken Wings
590.13	Warm blooded host	S. enterica subsp. enterica	Heidelberg	The United States of America	26	5	5169077	100	0.99	0.0113086	Salmonella enterica SRR3219179	Ground Turkey
590.13	Warm blooded host	S. enterica subsp. enterica	Worthington	The United States of America	4	4	4909227	99.2	0.98	0.015508	Salmonella enterica SRR2568402	Ground Turkey
590.13	Warm blooded host	S. enterica subsp. enterica	Kentucky	The United States of America	9	2	4882498	99.2	0.98	0.0146626	Salmonella enterica SRR1521559	Chicken Breast
590.13	Warm blooded host	S. enterica subsp. enterica	Hadar	The United States of America	7	4	4709748	98.4	0.98	0.0105688	Salmonella enterica SRR2566913	Chicken Wings
590.13	Warm blooded host	S. enterica subsp. enterica	Kentucky	The United States of America	7	2	4916333	99.2	0.98	0.014871	Salmonella enterica SRR2054610	Chicken Breast
590.13	Warm blooded host	S. enterica subsp. enterica	Thompson	The United States of America	3	3	4804637	98.4	0.99	0.0112201	Salmonella enterica SRR1631196	Chicken Breast
590.13	Warm blooded host	S. enterica subsp. enterica	Heidelberg	The United States of America	0	4	4712992	98.4	0.99	0.00896738	Salmonella enterica SRR1636987	Ground Turkey
590.13	Warm blooded host	S. enterica subsp. enterica	Reading	The United States of America	2	2	4574402	99.2	0.98	0.015616	Salmonella enterica SRR1793270	Ground Turkey
590.13	Warm blooded host	S. enterica subsp. enterica	Enteritidis	The United States of America	0	2	4758513	98.4	0.99	0.0112643	Salmonella enterica SRR1177265	Chicken Breast
590.13	Warm blooded host	S. enterica subsp. enterica	Saintpaul	The United States of America	12	3	4938463	100	0.99	0.00823165	Salmonella enterica SRR3219180	Ground Turkey
590.13	Warm blooded host	S. enterica subsp. enterica	Heidelberg	The United States of America	15	4	4991188	100	0.99	0.0102718	Salmonella enterica SRR1636988	Ground Turkey
590.13	Warm blooded host	S. enterica subsp. enterica	Agona	The United States of America	5	3	4839319	99.2	0.98	0.0149759	Salmonella enterica SRR1521560	Chicken Breast
590.13	Warm blooded host	S. enterica subsp. enterica	Heidelberg	The United States of America	10	5	4941045	100	0.99	0.0101878	Salmonella enterica SRR2566914	Chicken Wings
590.13	Warm blooded host	S. enterica subsp. enterica	Schwarzengrund	The United States of America	26	2	4751573	99.2	0.98	0.016782	Salmonella enterica SRR1793271	Ground Turkey
590.13	Warm blooded host	S. enterica subsp. enterica	Heidelberg	The United States of America	8	4	4867917	98.4	0.99	0.00960897	Salmonella enterica SRR2566915	Chicken Breast
590.13	Warm blooded host	S. enterica subsp. enterica	Mbandaka	The United States of America	0	3	4684011	98.4	0.98	0.0139486	Salmonella enterica SRR1637012	Chicken Breast
590.13	Warm blooded host	S. enterica subsp. enterica	Kentucky	The United States of America	8	3	4854093	99.2	0.98	0.0148187	Salmonella enterica SRR3932917	Chicken Breast
590.13	Warm blooded host	S. enterica subsp. enterica	Typhimurium	The United States of America	10	7	5036807	99.2	0.99	0.00294054	Salmonella enterica SRR2566916	Chicken Breast
590.13	Warm blooded host	S. enterica subsp. enterica	Reading	The United States of America	3	4	4653271	100	0.98	0.0154542	Salmonella enterica SRR2407706	Ground Turkey
590.13	Warm blooded host	S. enterica subsp. enterica	Derby	The United States of America	3	3	4777775	98.4	0.98	0.0139486	Salmonella enterica SRR3665088	Pork Chop
590.13	Warm blooded host	S. enterica subsp. enterica	Derby	The United States of America	7	3	4903108	99.2	0.98	0.0145592	Salmonella enterica SRR2054612	Pork Chop
590.13	Warm blooded host	S. enterica subsp. enterica	Typhimurium	The United States of America	9	5	4934140	98.4	0.99	0.00238081	Salmonella enterica SRR2568403	Pork Chop
590.13	Warm blooded host	S. enterica subsp. enterica	Saintpaul	The United States of America	9	5	4978681	98.4	0.99	0.0084995	Salmonella enterica SRR3219181	Ground Turkey
590.13	Warm blooded host	S. enterica subsp. enterica	Saintpaul	The United States of America	2	5	4724335	98.4	0.99	0.00752278	Salmonella enterica SRR3143634	Ground Turkey
590.131	Warm blooded host	S. enterica subsp. enterica	Kentucky	The United States of America	8	2	4917587	99.2	0.98	0.0149234	Salmonella enterica SRR2054613	Chicken Breast
590.131	Warm blooded host	S. enterica subsp. enterica	Kentucky	The United States of America	8	2	4848646	99.2	0.98	0.0144562	Salmonella enterica SRR1521569	Chicken Breast
590.131	Warm blooded host	S. enterica subsp. enterica	Hadar	The United States of America	6	4	4731278	98.4	0.99	0.0106545	Salmonella enterica SRR3055298	Ground Turkey
590.131	Warm blooded host	S. enterica subsp. enterica	Hadar	The United States of America	8	4	4824127	98.4	0.98	0.0110007	Salmonella enterica SRR1801537	Ground Turkey
590.131	Warm blooded host	S. enterica subsp. enterica	Heidelberg	The United States of America	2	4	4786139	98.4	0.99	0.00920555	Salmonella enterica SRR2583943	Ground Turkey
590.131	Warm blooded host	S. enterica subsp. enterica	Hadar	The United States of America	3	4	4705291	98.4	0.99	0.0106545	Salmonella enterica SRR1177315	Chicken Breast
590.131	Warm blooded host	S. enterica subsp. enterica	Albany	The United States of America	5	4	4829069	99.2	0.98	0.0144049	Salmonella enterica SRR2407707	Ground Turkey
590.131	Warm blooded host	S. enterica subsp. enterica	Enteritidis	The United States of America	0	4	4673100	98.4	0.99	0.0116661	Salmonella enterica SRR2054614	Chicken Breast
590.131	Warm blooded host	S. enterica subsp. enterica	Mbandaka	The United States of America	0	2	4683982	97.6	0.98	0.0139988	Salmonella enterica SRR1637016	Chicken Breast
590.131	Warm blooded host	S. enterica subsp. enterica	Heidelberg	The United States of America	8	5	4942949	100	0.99	0.0102298	Salmonella enterica SRR3219184	Chicken Breast
590.131	Warm blooded host	S. enterica subsp. enterica	Heidelberg	The United States of America	2	4	4752328	98.4	0.99	0.00912584	Salmonella enterica SRR1177316	Ground Turkey
590.131	Warm blooded host	S. enterica subsp. enterica	Enteritidis	The United States of America	2	4	4730695	98.4	0.99	0.0111321	Salmonella enterica SRR2054615	Chicken Breast
590.131	Warm blooded host	S. enterica subsp. enterica	Kentucky	The United States of America	10	3	4901646	99.2	0.98	0.0149759	Salmonella enterica SRR3932919	Chicken Breast
590.131	Warm blooded host	S. enterica subsp. enterica	Heidelberg	The United States of America	1	4	4754462	98.4	0.99	0.00904645	Salmonella enterica SRR3219185	Chicken Breast
590.131	Warm blooded host	S. enterica subsp. enterica	Typhimurium	The United States of America	13	7	5050434	99.2	0.99	0.00314086	Salmonella enterica SRR3055299	Chicken Breast
590.131	Warm blooded host	S. enterica subsp. enterica	Anatum	The United States of America	1	5	4746251	98.4	0.99	0.0118471	Salmonella enterica SRR2566918	Ground Turkey
590.131	Warm blooded host	S. enterica subsp. enterica	Hadar	The United States of America	6	6	4811837	98.4	0.99	0.0108269	Salmonella enterica SRR2054616	Ground Turkey
590.131	Warm blooded host	S. enterica subsp. enterica	Heidelberg	The United States of America	1	3	4764316	98.4	0.99	0.00932572	Salmonella enterica SRR1801538	Chicken Breast
590.131	Warm blooded host	S. enterica subsp. enterica	Typhimurium	The United States of America	1	4	4886083	98.4	1	0.00131423	Salmonella enterica SRR1637020	Chicken Breast
590.131	Warm blooded host	S. enterica subsp. enterica	Hadar	The United States of America	17	4	4918105	99.2	0.99	0.0113974	Salmonella enterica SRR2407709	Ground Turkey
590.131	Warm blooded host	S. enterica subsp. enterica	Schwarzengrund	The United States of America	9	8	4945911	100	0.98	0.0173006	Salmonella enterica SRR2566919	Chicken Breast
590.131	Warm blooded host	S. enterica subsp. enterica	Kentucky	The United States of America	10	3	4912593	99.2	0.98	0.0148187	Salmonella enterica SRR3146574	Chicken Breast
590.131	Warm blooded host	S. enterica subsp. enterica	Heidelberg	The United States of America	37	5	5231597	100	0.99	0.0114865	Salmonella enterica SRR3665091	Ground Turkey
590.131	Warm blooded host	S. enterica subsp. enterica	Hadar	The United States of America	3	5	4807839	98.4	0.98	0.0108269	Salmonella enterica SRR2062215	Ground Turkey
590.131	Warm blooded host	S. enterica subsp. enterica	Heidelberg	The United States of America	4	4	4873574	98.4	0.99	0.00960897	Salmonella enterica SRR2566920	Chicken Breast
590.131	Warm blooded host	S. enterica subsp. enterica	Kentucky	The United States of America	7	2	4885317	99.2	0.98	0.0146626	Salmonella enterica SRR1177331	Chicken Breast
590.131	Warm blooded host	S. enterica subsp. enterica	Reading	The United States of America	2	2	4575106	98.4	0.98	0.0156702	Salmonella enterica SRR2583944	Ground Turkey
590.131	Warm blooded host	S. enterica subsp. enterica	Heidelberg	The United States of America	5	4	4887592	98.4	0.99	0.00993767	Salmonella enterica SRR1801539	Chicken Breast
590.131	Warm blooded host	S. enterica subsp. enterica	Saintpaul	The United States of America	5	5	4754730	98.4	0.99	0.00755945	Salmonella enterica SRR2407710	Ground Turkey
590.131	Warm blooded host	S. enterica subsp. enterica	Saintpaul	The United States of America	15	5	4949055	100	0.99	0.00823165	Salmonella enterica SRR3055304	Ground Turkey
590.131	Warm blooded host	S. enterica subsp. enterica	Heidelberg	The United States of America	36	5	5236807	100	0.99	0.011621	Salmonella enterica SRR3665092	Ground Turkey
590.131	Warm blooded host	S. enterica subsp. enterica	Saintpaul	The United States of America	1	7	4820462	98.4	0.99	0.00808024	Salmonella enterica SRR1637031	Ground Turkey
590.131	Warm blooded host	S. enterica subsp. enterica	Heidelberg	The United States of America	3	4	4861787	98.4	0.99	0.00956826	Salmonella enterica SRR1521576	Pork Chop
590.131	Warm blooded host	S. enterica subsp. enterica	Muenster	The United States of America	7	6	4983892	100	0.98	0.0177122	Salmonella enterica SRR1177335	Ground Turkey
590.131	Warm blooded host	S. enterica subsp. enterica	Berta	The United States of America	3	3	4914426	98.4	0.99	0.011984	Salmonella enterica SRR1801543	Ground Turkey
590.131	Warm blooded host	S. enterica subsp. enterica	Hadar	The United States of America	14	3	4834509	98.4	0.99	0.0109136	Salmonella enterica SRR3223089	Ground Turkey
590.131	Warm blooded host	S. enterica subsp. enterica	Typhimurium	The United States of America	16	6	5018604	99.2	0.99	0.0031121	Salmonella enterica SRR3932923	Chicken Breast
590.131	Warm blooded host	S. enterica subsp. enterica	Brandenburg	The United States of America	1	5	4628414	98.4	0.98	0.015998	Salmonella enterica SRR2062216	Ground Turkey
590.131	Warm blooded host	S. enterica subsp. enterica	Heidelberg	The United States of America	2	4	4752965	98.4	0.99	0.00912584	Salmonella enterica SRR2566921	Chicken Breast
590.131	Warm blooded host	S. enterica subsp. enterica	Hadar	The United States of America	10	2	4693602	98.4	0.99	0.0105261	Salmonella enterica SRR2583945	Ground Turkey
590.131	Warm blooded host	S. enterica subsp. enterica	Hadar	The United States of America	3	5	4744003	98.4	0.98	0.010441	Salmonella enterica SRR1801544	Ground Turkey
590.131	Warm blooded host	S. enterica subsp. enterica	Heidelberg	The United States of America	10	4	4916544	98.4	0.99	0.00977265	Salmonella enterica SRR3665093	Ground Turkey
590.131	Warm blooded host	S. enterica subsp. enterica	Typhimurium	The United States of America	11	7	5119466	99.2	0.99	0.00396608	Salmonella enterica SRR3932924	Chicken Breast
590.131	Warm blooded host	S. enterica subsp. enterica	Reading	The United States of America	3	3	4618335	100	0.98	0.015347	Salmonella enterica SRR2407712	Ground Turkey
590.131	Warm blooded host	S. enterica subsp. enterica	Heidelberg	The United States of America	3	5	4875318	98.4	0.99	0.00964976	Salmonella enterica SRR1521578	Ground Turkey
590.131	Warm blooded host	S. enterica subsp. enterica	Typhimurium	The United States of America	3	6	4958305	98.4	0.99	0.00249129	Salmonella enterica SRR3932925	Chicken Breast
590.131	Warm blooded host	S. enterica subsp. enterica	Heidelberg	The United States of America	1	4	4760110	98.4	0.99	0.00916565	Salmonella enterica SRR2062217	Ground Turkey
590.131	Warm blooded host	S. enterica subsp. enterica	Agona	The United States of America	2	3	4808641	98.4	0.98	0.014871	Salmonella enterica SRR2583946	Pork Chop
590.131	Warm blooded host	S. enterica subsp. enterica	Senftenberg	The United States of America	24	3	5052272	100	0.98	0.0158335	Salmonella enterica SRR3665094	Ground Turkey
590.131	Warm blooded host	S. enterica subsp. enterica	Heidelberg	The United States of America	2	5	4751855	98.4	0.99	0.00900687	Salmonella enterica SRR2566922	Chicken Breast
590.131	Warm blooded host	S. enterica subsp. enterica	Hadar	The United States of America	6	2	4669357	96.8	0.98	0.0132087	Salmonella enterica SRR3223091	Chicken Breast
590.131	Warm blooded host	S. enterica subsp. enterica	Typhimurium	The United States of America	7	5	4963716	98.4	0.99	0.0023533	Salmonella enterica SRR1177356	Pork Chop
590.131	Warm blooded host	S. enterica subsp. enterica	Heidelberg	The United States of America	3	7	4778804	98.4	0.99	0.00916565	Salmonella enterica SRR3055308	Chicken Breast
590.131	Warm blooded host	S. enterica subsp. enterica	Enteritidis	The United States of America	1	3	4727176	98.4	0.99	0.0112643	Salmonella enterica SRR2566923	Chicken Breast
590.131	Warm blooded host	S. enterica subsp. enterica	Typhimurium	The United States of America	11	7	5015583	99.2	0.99	0.0031121	Salmonella enterica SRR3932926	Chicken Breast
590.131	Warm blooded host	S. enterica subsp. enterica	Agona	The United States of America	4	1	4756581	100	0.98	0.0145592	Salmonella enterica SRR3223092	Chicken Breast
590.131	Warm blooded host	S. enterica subsp. enterica	Saintpaul	The United States of America	15	3	4943183	100	0.99	0.00846101	Salmonella enterica SRR3146656	Ground Turkey
590.131	Warm blooded host	S. enterica subsp. enterica	Senftenberg	The United States of America	11	4	4869974	99.2	0.98	0.0146108	Salmonella enterica SRR2062218	Ground Turkey
590.131	Warm blooded host	S. enterica subsp. enterica	Infantis	The United States of America	2	3	4752116	98.4	0.98	0.0126819	Salmonella enterica SRR2566924	Chicken Breast
590.131	Warm blooded host	S. enterica subsp. enterica	Heidelberg	The United States of America	2	4	4784822	98.4	0.99	0.00924552	Salmonella enterica SRR2407714	Chicken Wings
590.132	Warm blooded host	S. enterica subsp. enterica	Schwarzengrund	The United States of America	3	2	4626416	98.4	0.98	0.0161084	Salmonella enterica SRR1521581	Chicken Breast
590.132	Warm blooded host	S. enterica subsp. enterica	Heidelberg	The United States of America	17	5	5072620	100	0.99	0.0107836	Salmonella enterica SRR1801547	Ground Turkey
590.132	Warm blooded host	S. enterica subsp. enterica	Kentucky	The United States of America	10	3	4905560	99.2	0.98	0.014871	Salmonella enterica SRR3932927	Chicken Breast
590.132	Warm blooded host	S. enterica subsp. enterica	Enteritidis	The United States of America	6	3	4722572	98.4	0.99	0.0111321	Salmonella enterica SRR3146657	Chicken Breast
590.132	Warm blooded host	S. enterica subsp. enterica	Senftenberg	The United States of America	6	4	4899189	99.2	0.98	0.014871	Salmonella enterica SRR2583950	Ground Turkey
590.132	Warm blooded host	S. enterica subsp. enterica	Mbandaka	The United States of America	0	3	4683664	98.4	0.98	0.0139988	Salmonella enterica SRR1637044	Chicken Breast
590.132	Warm blooded host	S. enterica subsp. enterica	Heidelberg	The United States of America	14	3	5097816	100	0.99	0.0108269	Salmonella enterica SRR1801548	Ground Turkey
590.132	Warm blooded host	S. enterica subsp. enterica	Heidelberg	The United States of America	3	4	4851387	98.4	0.99	0.00960897	Salmonella enterica SRR2062219	Ground Turkey
590.132	Warm blooded host	S. enterica subsp. enterica	Saintpaul	The United States of America	11	2	4872789	98.4	0.99	0.00763299	Salmonella enterica SRR2407716	Ground Turkey
590.132	Warm blooded host	S. enterica subsp. enterica	Kentucky	The United States of America	25	3	5007399	100	0.98	0.015616	Salmonella enterica SRR2566927	Chicken Breast
590.132	Warm blooded host	S. enterica subsp. enterica	Heidelberg	The United States of America	2	4	4784462	98.4	0.99	0.00936594	Salmonella enterica SRR1521586	Chicken Breast
590.132	Warm blooded host	S. enterica subsp. enterica	Typhimurium	The United States of America	13	4	4920657	98.4	1	0.00265838	Salmonella enterica SRR2566928	Chicken Wings
590.132	Warm blooded host	S. enterica subsp. enterica	Heidelberg	The United States of America	2	4	4758701	98.4	0.99	0.00924552	Salmonella enterica SRR1801549	Ground Turkey
590.132	Warm blooded host	S. enterica subsp. enterica	Hadar	The United States of America	4	4	4717680	98.4	0.99	0.0105261	Salmonella enterica SRR1637045	Ground Turkey
590.132	Warm blooded host	S. enterica subsp. enterica	Hadar	The United States of America	6	3	4699671	98.4	0.99	0.0110882	Salmonella enterica SRR1177369	Ground Turkey
590.132	Warm blooded host	S. enterica subsp. enterica	Schwarzengrund	The United States of America	2	10	4791951	100	0.98	0.0166683	Salmonella enterica SRR2062220	Ground Beef
590.132	Warm blooded host	S. enterica subsp. enterica	Heidelberg	The United States of America	2	4	4784046	98.4	0.99	0.00928558	Salmonella enterica SRR1521589	Chicken Breast
590.132	Warm blooded host	S. enterica subsp. enterica	Heidelberg	The United States of America	14	4	4985977	100	0.99	0.0102718	Salmonella enterica SRR2566929	Pork Chop
590.132	Warm blooded host	S. enterica subsp. enterica	Heidelberg	The United States of America	7	7	4788645	98.4	0.99	0.00916565	Salmonella enterica SRR3223094	Chicken Breast
590.132	Warm blooded host	S. enterica subsp. enterica	Typhimurium	The United States of America	28	4	5080009	99.2	0.99	0.0034604	Salmonella enterica SRR2583951	Chicken Breast
590.132	Warm blooded host	S. enterica subsp. enterica	Newport	The United States of America	5	6	4954292	99.2	0.98	0.0126347	Salmonella enterica SRR2407718	Ground Beef
590.132	Warm blooded host	S. enterica subsp. enterica	Enteritidis	The United States of America	0	3	4637950	98.4	0.99	0.0114419	Salmonella enterica SRR3146659	Chicken Breast
590.132	Warm blooded host	S. enterica subsp. enterica	Enteritidis	The United States of America	1	3	4683027	98.4	0.99	0.0110882	Salmonella enterica SRR1181520	Ground Beef
590.132	Warm blooded host	S. enterica subsp. enterica	Typhimurium	The United States of America	2	5	4889787	98.4	0.99	0.00126265	Salmonella enterica SRR2583952	Ground Beef
590.132	Warm blooded host	S. enterica subsp. enterica	Saintpaul	The United States of America	5	6	4866511	98.4	0.99	0.0081558	Salmonella enterica SRR1637048	Ground Turkey
590.132	Warm blooded host	S. enterica subsp. enterica	Albany	The United States of America	16	3	5114274	100	0.98	0.015998	Salmonella enterica SRR2407719	Ground Turkey
590.132	Warm blooded host	S. enterica subsp. enterica	Heidelberg	The United States of America	22	4	5070544	99.2	0.99	0.0103986	Salmonella enterica SRR3932930	Ground Turkey
590.132	Warm blooded host	S. enterica subsp. enterica	Infantis	The United States of America	4	5	4754207	98.4	0.98	0.0124	Salmonella enterica SRR3223095	Chicken Breast
590.132	Warm blooded host	S. enterica subsp. enterica	Schwarzengrund	The United States of America	3	2	4627406	99.2	0.98	0.0161084	Salmonella enterica SRR1521594	Chicken Breast
590.132	Warm blooded host	S. enterica subsp. enterica	Heidelberg	The United States of America	14	5	5005619	100	0.99	0.010314	Salmonella enterica SRR1181521	Ground Turkey
590.132	Warm blooded host	S. enterica subsp. enterica	Enteritidis	The United States of America	1	4	4736750	98.4	0.99	0.0112201	Salmonella enterica SRR1801551	Chicken Breast
590.132	Warm blooded host	S. enterica subsp. enterica	Mbandaka	The United States of America	0	4	4684483	98.4	0.99	0.0140492	Salmonella enterica SRR1637049	Chicken Breast
590.132	Warm blooded host	S. enterica subsp. enterica	Typhimurium	The United States of America	11	6	4954761	98.4	0.99	0.0028554	Salmonella enterica SRR3664787	Chicken Breast
590.132	Warm blooded host	S. enterica subsp. enterica	Typhimurium	The United States of America	8	7	5040731	99.2	0.99	0.00294054	Salmonella enterica SRR2583953	Chicken Breast
590.132	Warm blooded host	S. enterica subsp. enterica	Typhimurium	The United States of America	11	5	5047273	99.2	0.99	0.00302611	Salmonella enterica SRR2566931	Chicken Breast
590.132	Warm blooded host	S. enterica subsp. enterica	Typhimurium	The United States of America	10	5	4970559	99.2	0.99	0.00299754	Salmonella enterica SRR3665102	Chicken Breast
590.132	Warm blooded host	S. enterica subsp. enterica	Enteritidis	The United States of America	1	4	4728933	98.4	0.99	0.0112201	Salmonella enterica SRR1181525	Chicken Breast
590.132	Warm blooded host	S. enterica subsp. enterica	Heidelberg	The United States of America	3	4	4862372	98.4	0.99	0.00956826	Salmonella enterica SRR1521597	Ground Turkey
590.132	Warm blooded host	S. enterica subsp. enterica	Kentucky	The United States of America	12	3	4914806	99.2	0.98	0.0148187	Salmonella enterica SRR3932931	Chicken Breast
590.132	Warm blooded host	S. enterica subsp. enterica	Senftenberg	The United States of America	7	4	4870904	99.2	0.98	0.0146626	Salmonella enterica SRR1637050	Ground Turkey
590.132	Warm blooded host	S. enterica subsp. enterica	Worthington	The United States of America	18	4	5025281	100	0.98	0.0164989	Salmonella enterica SRR2407721	Ground Turkey
590.132	Warm blooded host	S. enterica subsp. enterica	Kentucky	The United States of America	28	3	5006425	100	0.98	0.0156702	Salmonella enterica SRR3223096	Chicken Breast
590.132	Warm blooded host	S. enterica subsp. enterica	Heidelberg	The United States of America	5	4	4862951	98.4	0.99	0.00960897	Salmonella enterica SRR2064107	Ground Turkey
590.132	Warm blooded host	S. enterica subsp. enterica	Typhimurium	The United States of America	7	7	4894168	99.2	1	0.00249129	Salmonella enterica SRR2566932	Chicken Breast
590.132	Warm blooded host	S. enterica subsp. enterica	Derby	The United States of America	10	3	4971620	99.2	0.98	0.0150813	Salmonella enterica SRR2583954	Ground Turkey
590.132	Warm blooded host	S. enterica subsp. enterica	Enteritidis	The United States of America	0	3	4640039	98.4	0.99	0.0113974	Salmonella enterica SRR3664789	Chicken Breast
590.132	Warm blooded host	S. enterica subsp. enterica	Typhimurium	The United States of America	9	6	5021860	99.2	1	0.00282712	Salmonella enterica SRR3057219	Chicken Breast
590.132	Warm blooded host	S. enterica subsp. enterica	Hadar	The United States of America	16	2	4801700	98.4	0.99	0.0110444	Salmonella enterica SRR1801552	Ground Turkey
590.132	Warm blooded host	S. enterica subsp. enterica	Heidelberg	The United States of America	5	4	4861905	98.4	0.99	0.00956826	Salmonella enterica SRR2064108	Ground Turkey
590.132	Warm blooded host	S. enterica subsp. enterica	Typhimurium	The United States of America	14	5	5019226	98.4	0.99	0.00308338	Salmonella enterica SRR2566933	Chicken Legs
590.132	Warm blooded host	S. enterica subsp. enterica	Heidelberg	The United States of America	7	5	5007784	99.2	0.99	0.0104835	Salmonella enterica SRR3223097	Chicken Breast
590.132	Warm blooded host	S. enterica subsp. enterica	Typhimurium	The United States of America	9	7	5133511	99.2	0.99	0.00393593	Salmonella enterica SRR3664790	Chicken Breast
590.132	Warm blooded host	S. enterica subsp. enterica	Enteritidis	The United States of America	1	4	4729739	98.4	0.99	0.0112201	Salmonella enterica SRR1181526	Ground Turkey
590.132	Warm blooded host	S. enterica subsp. enterica	Kentucky	The United States of America	9	2	4857436	98.4	0.98	0.0145592	Salmonella enterica SRR1801732	Chicken Breast
590.132	Warm blooded host	S. enterica subsp. enterica	Montevideo	The United States of America	5	7	4811071	98.4	0.98	0.0165552	Salmonella enterica SRR1637052	Ground Turkey
590.132	Warm blooded host	S. enterica subsp. enterica	Heidelberg	The United States of America	7	4	4896683	98.4	0.99	0.00977265	Salmonella enterica SRR2064116	Chicken Breast
590.132	Warm blooded host	S. enterica subsp. enterica	Enteritidis	The United States of America	1	3	4694993	98.4	0.99	0.0109571	Salmonella enterica SRR2583955	Chicken Breast
590.133	Warm blooded host	S. enterica subsp. enterica	Typhimurium	The United States of America	14	4	4950819	99.2	0.99	0.0026025	Salmonella enterica SRR2566934	Chicken Breast
590.133	Warm blooded host	S. enterica subsp. enterica	Typhimurium	The United States of America	7	5	4906464	98.4	1	0.00227104	Salmonella enterica SRR3932933	Chicken Breast
590.133	Warm blooded host	S. enterica subsp. enterica	Saintpaul	The United States of America	10	5	4928440	98.4	0.99	0.0081558	Salmonella enterica SRR3223098	Ground Turkey
590.133	Warm blooded host	S. enterica subsp. enterica	Typhimurium	The United States of America	20	6	5019973	99.2	0.99	0.00334352	Salmonella enterica SRR3665105	Chicken Breast
590.133	Warm blooded host	S. enterica subsp. enterica	Heidelberg	The United States of America	6	4	4873019	98.4	0.99	0.00977265	Salmonella enterica SRR1525265	Chicken Breast
590.133	Warm blooded host	S. enterica subsp. enterica	Montevideo	The United States of America	2	3	4658573	100	0.98	0.0170687	Salmonella enterica SRR1801733	Chicken Breast
590.133	Warm blooded host	S. enterica subsp. enterica	Typhimurium	The United States of America	10	7	4955095	98.4	0.99	0.00271444	Salmonella enterica SRR2566935	Chicken Breast
590.133	Warm blooded host	S. enterica subsp. enterica	Typhimurium	The United States of America	14	4	5030290	98.4	0.99	0.00319852	Salmonella enterica SRR3664792	Chicken Breast
590.133	Warm blooded host	S. enterica subsp. enterica	Agona	The United States of America	3	3	4854380	99.2	0.98	0.0149759	Salmonella enterica SRR2583956	Ground Turkey
590.133	Warm blooded host	S. enterica subsp. enterica	Reading	The United States of America	3	4	4648727	100	0.98	0.0154542	Salmonella enterica SRR2407726	Ground Turkey
590.133	Warm blooded host	S. enterica subsp. enterica	Typhimurium	The United States of America	16	5	4969271	99.2	1	0.00271444	Salmonella enterica SRR2566936	Chicken Breast
590.133	Warm blooded host	S. enterica subsp. enterica	Kentucky	The United States of America	31	3	4981329	100	0.98	0.0152936	Salmonella enterica SRR3664793	Chicken Breast
590.133	Warm blooded host	S. enterica subsp. enterica	Typhimurium	The United States of America	9	5	4919906	98.4	1	0.00238081	Salmonella enterica SRR3932934	Chicken Breast
590.133	Warm blooded host	S. enterica subsp. enterica	Enteritidis	The United States of America	0	4	4761852	98.4	0.99	0.0112643	Salmonella enterica SRR1181528	Chicken Breast
590.133	Warm blooded host	S. enterica subsp. enterica	Enteritidis	The United States of America	1	3	4694258	98.4	0.99	0.0109571	Salmonella enterica SRR2583957	Chicken Breast
590.133	Warm blooded host	S. enterica subsp. enterica	Heidelberg	The United States of America	4	4	4763199	98.4	0.99	0.0090861	Salmonella enterica SRR1525267	Chicken Breast
590.133	Warm blooded host	S. enterica subsp. enterica	Heidelberg	The United States of America	5	4	4877264	98.4	0.99	0.00969064	Salmonella enterica SRR3057222	Ground Turkey
590.133	Warm blooded host	S. enterica subsp. enterica	Mbandaka	The United States of America	0	2	4684995	98.4	0.98	0.0139988	Salmonella enterica SRR1637054	Chicken Breast
590.133	Warm blooded host	S. enterica subsp. enterica	Senftenberg	The United States of America	6	3	4808034	98.4	0.98	0.0147665	Salmonella enterica SRR1801735	Ground Turkey
590.133	Warm blooded host	S. enterica subsp. enterica	Kentucky	The United States of America	8	2	4858619	99.2	0.98	0.0144562	Salmonella enterica SRR2064117	Chicken Breast
590.133	Warm blooded host	S. enterica subsp. enterica	Typhimurium	The United States of America	11	4	4969213	98.4	0.99	0.00257463	Salmonella enterica SRR1805574	Chicken Breast
590.133	Warm blooded host	S. enterica subsp. enterica	Typhimurium	The United States of America	2	4	4891147	98.4	1	0.00128842	Salmonella enterica SRR3223100	Pork Chop
590.133	Warm blooded host	S. enterica subsp. enterica	Schwarzengrund	The United States of America	2	8	4795155	100	0.98	0.0169536	Salmonella enterica SRR3146665	Ground Turkey
590.133	Warm blooded host	S. enterica subsp. enterica	Typhimurium	The United States of America	6	5	4922659	98.4	1	0.00232584	Salmonella enterica SRR3932935	Chicken Breast
590.133	Warm blooded host	S. enterica subsp. enterica	Typhimurium	The United States of America	13	5	4956135	99.2	1	0.0025468	Salmonella enterica SRR2566937	Chicken Breast
590.133	Warm blooded host	S. enterica subsp. enterica	Newport	The United States of America	9	4	5027391	100	0.98	0.0129677	Salmonella enterica SRR1525269	Ground Beef
590.133	Warm blooded host	S. enterica subsp. enterica	Enteritidis	The United States of America	0	4	4729031	98.4	0.99	0.0111321	Salmonella enterica SRR2407728	Chicken Thighs
590.133	Warm blooded host	S. enterica subsp. enterica	Typhimurium	The United States of America	15	6	5070267	99.2	0.99	0.00322742	Salmonella enterica SRR2566938	Chicken Wings
590.133	Warm blooded host	S. enterica subsp. enterica	Kentucky	The United States of America	9	2	4881499	99.2	0.98	0.0146108	Salmonella enterica SRR2583958	Chicken Breast
590.133	Warm blooded host	S. enterica subsp. enterica	Enteritidis	The United States of America	4	3	4694465	98.4	0.99	0.0110007	Salmonella enterica SRR1805577	Chicken Breast
590.133	Warm blooded host	S. enterica subsp. enterica	Schwarzengrund	The United States of America	3	3	4664191	99.2	0.98	0.0163866	Salmonella enterica SRR2064118	Chicken Breast
590.133	Warm blooded host	S. enterica subsp. enterica	Enteritidis	The United States of America	2	4	4728009	98.4	0.99	0.0111761	Salmonella enterica SRR2407729	Chicken Breast
590.133	Warm blooded host	S. enterica subsp. enterica	Berta	The United States of America	2	2	4915072	98.4	0.99	0.0120298	Salmonella enterica SRR2583959	Ground Turkey
590.133	Warm blooded host	S. enterica subsp. enterica	Reading	The United States of America	2	2	4573201	99.2	0.98	0.0156702	Salmonella enterica SRR1525272	Ground Turkey
590.133	Warm blooded host	S. enterica subsp. enterica	Heidelberg	The United States of America	12	4	4879415	98.4	0.99	0.0097316	Salmonella enterica SRR2566939	Ground Turkey
590.133	Warm blooded host	S. enterica subsp. enterica	Kentucky	The United States of America	9	3	4909347	99.2	0.98	0.0148187	Salmonella enterica SRR3664798	Chicken Breast
590.133	Warm blooded host	S. enterica subsp. enterica	Senftenberg	The United States of America	7	4	4862779	99.2	0.98	0.0146626	Salmonella enterica SRR1637057	Ground Turkey
590.133	Warm blooded host	S. enterica subsp. enterica	Typhimurium	The United States of America	8	5	4909473	98.4	1	0.00263042	Salmonella enterica SRR3057224	Chicken Breast
590.133	Warm blooded host	S. enterica subsp. enterica	Heidelberg	The United States of America	2	4	4783668	98.4	0.99	0.00928558	Salmonella enterica SRR2407731	Chicken Wings
590.133	Warm blooded host	S. enterica subsp. enterica	Saintpaul	The United States of America	10	5	4972299	100	0.99	0.0083078	Salmonella enterica SRR3146668	Ground Turkey
590.133	Warm blooded host	S. enterica subsp. enterica	Agona	The United States of America	1	3	4762266	98.4	0.98	0.0144049	Salmonella enterica SRR3665110	Ground Turkey
590.133	Warm blooded host	S. enterica subsp. enterica	Enteritidis	The United States of America	1	4	4729710	98.4	0.99	0.0111761	Salmonella enterica SRR2407732	Chicken Breast
590.133	Warm blooded host	S. enterica subsp. enterica	Typhimurium	The United States of America	6	3	4890099	98.4	0.99	0.00268639	Salmonella enterica SRR3146669	Chicken Breast
590.133	Warm blooded host	S. enterica subsp. enterica	Schwarzengrund	The United States of America	2	3	4672560	99.2	0.98	0.0162193	Salmonella enterica SRR2064120	Chicken Breast
590.133	Warm blooded host	S. enterica subsp. enterica	Typhimurium	The United States of America	8	6	4980029	99.2	1	0.0026025	Salmonella enterica SRR3057226	Chicken Breast
590.133	Warm blooded host	S. enterica subsp. enterica	Muenchen	The United States of America	3	5	4799892	98.4	0.99	0.0116661	Salmonella enterica SRR1181530	Ground Turkey
590.133	Warm blooded host	S. enterica subsp. enterica	Heidelberg	The United States of America	13	6	5097440	100	0.99	0.0110444	Salmonella enterica SRR1525275	Ground Turkey
590.133	Warm blooded host	S. enterica subsp. enterica	Heidelberg	The United States of America	11	4	4876623	98.4	0.99	0.0097316	Salmonella enterica SRR2566940	Ground Turkey
590.133	Warm blooded host	S. enterica subsp. enterica	Saintpaul	The United States of America	12	4	4956859	100	0.99	0.00842259	Salmonella enterica SRR3146670	Ground Turkey
590.133	Warm blooded host	S. enterica subsp. enterica	Albany	The United States of America	16	4	5102591	100	0.98	0.0158882	Salmonella enterica SRR3932939	Ground Turkey
590.133	Warm blooded host	S. enterica subsp. enterica	Schwarzengrund	The United States of America	2	3	4671660	99.2	0.98	0.0162749	Salmonella enterica SRR2064122	Chicken Breast
590.133	Warm blooded host	S. enterica subsp. enterica	Saintpaul	The United States of America	1	7	4823920	98.4	0.99	0.00808024	Salmonella enterica SRR1525277	Ground Turkey
590.133	Warm blooded host	S. enterica subsp. enterica	Saintpaul	The United States of America	10	4	4900784	100	0.99	0.00804257	Salmonella enterica SRR1805588	Ground Turkey
590.133	Warm blooded host	S. enterica subsp. enterica	Heidelberg	The United States of America	2	5	4783167	98.4	0.99	0.00936594	Salmonella enterica SRR1528470	Ground Turkey
590.133	Warm blooded host	S. enterica subsp. enterica	Montevideo	The United States of America	2	4	4594569	98.4	0.98	0.0167251	Salmonella enterica SRR2407734	Ground Beef
590.133	Warm blooded host	S. enterica subsp. enterica	Enteritidis	The United States of America	1	3	4694995	98.4	0.99	0.0109571	Salmonella enterica SRR3057227	Chicken Breast
590.133	Warm blooded host	S. enterica subsp. enterica	Hadar	The United States of America	6	5	4784409	98.4	0.99	0.0107836	Salmonella enterica SRR1637058	Ground Turkey
590.134	Warm blooded host	S. enterica subsp. enterica	Typhimurium	The United States of America	12	7	5011483	99.2	1	0.00221642	Salmonella enterica SRR3147921	Pork Chop
590.134	Warm blooded host	S. enterica subsp. enterica	Saintpaul	The United States of America	11	5	5025136	100	0.99	0.00853806	Salmonella enterica SRR2566941	Ground Turkey
590.134	Warm blooded host	S. enterica subsp. enterica	Derby	The United States of America	21	3	5036829	99.2	0.98	0.0155619	Salmonella enterica SRR3665114	Ground Turkey
590.134	Warm blooded host	S. enterica subsp. enterica	Dublin	The United States of America	1	5	4853463	98.4	0.99	0.0120757	Salmonella enterica SRR3664802	Ground Beef
590.134	Warm blooded host	S. enterica subsp. enterica	Reading	The United States of America	5	1	4590060	100	0.98	0.0157245	Salmonella enterica SRR2064124	Ground Turkey
590.134	Warm blooded host	S. enterica subsp. enterica	Typhimurium	The United States of America	13	4	4970589	99.2	0.99	0.00249129	Salmonella enterica SRR2583963	Chicken Breast
590.134	Warm blooded host	S. enterica subsp. enterica	Saintpaul	The United States of America	7	4	4860567	99.2	0.99	0.00808024	Salmonella enterica SRR1181532	Ground Turkey
590.134	Warm blooded host	S. enterica subsp. enterica	Typhimurium	The United States of America	13	7	4980071	98.4	0.99	0.00299754	Salmonella enterica SRR3147924	Chicken Breast
590.134	Warm blooded host	S. enterica subsp. enterica	Muenchen	The United States of America	5	4	4773370	98.4	0.99	0.0115761	Salmonella enterica SRR2566942	Ground Turkey
590.134	Warm blooded host	S. enterica subsp. enterica	Heidelberg	The United States of America	2	4	4752640	98.4	0.99	0.00916565	Salmonella enterica SRR1805612	Chicken Breast
590.134	Warm blooded host	S. enterica subsp. enterica	Enteritidis	The United States of America	3	4	4717768	98.4	0.99	0.0121679	Salmonella enterica SRR3665115	Chicken Breast
590.134	Warm blooded host	S. enterica subsp. enterica	Heidelberg	The United States of America	2	4	4825006	98.4	0.99	0.00956826	Salmonella enterica SRR1637060	Ground Turkey
590.134	Warm blooded host	S. enterica subsp. enterica	Reading	The United States of America	3	3	4619260	100	0.98	0.0156702	Salmonella enterica SRR2566943	Ground Turkey
590.134	Warm blooded host	S. enterica subsp. enterica	Kentucky	The United States of America	20	2	5013142	100	0.98	0.0155619	Salmonella enterica SRR2583964	Chicken Breast
590.134	Warm blooded host	S. enterica subsp. enterica	Hadar	The United States of America	14	4	4881132	98.4	0.98	0.0113974	Salmonella enterica SRR1528472	Ground Turkey
590.134	Warm blooded host	S. enterica subsp. enterica	Muenchen	The United States of America	5	5	4813536	98.4	0.99	0.0116661	Salmonella enterica SRR3932943	Ground Turkey
590.134	Warm blooded host	S. enterica subsp. enterica	Kentucky	The United States of America	11	2	4866160	99.2	0.98	0.0146626	Salmonella enterica SRR3665118	Chicken Breast
590.134	Warm blooded host	S. enterica subsp. enterica	Typhimurium	The United States of America	24	3	5100361	99.2	0.99	0.0028554	Salmonella enterica SRR3147926	Chicken Breast
590.134	Warm blooded host	S. enterica subsp. enterica	Montevideo	The United States of America	8	6	4765383	99.2	0.98	0.0162193	Salmonella enterica SRR1805614	Ground Turkey
590.134	Warm blooded host	S. enterica subsp. enterica	Heidelberg	The United States of America	16	4	4989033	100	0.99	0.0102718	Salmonella enterica SRR1637062	Ground Turkey
590.134	Warm blooded host	S. enterica subsp. enterica	Heidelberg	The United States of America	19	5	5086784	100	0.99	0.0107836	Salmonella enterica SRR2566944	Ground Turkey
590.134	Warm blooded host	S. enterica subsp. enterica	Kentucky	The United States of America	12	2	4866347	99.2	0.98	0.0147665	Salmonella enterica SRR3665119	Chicken Breast
590.134	Warm blooded host	S. enterica subsp. enterica	Heidelberg	The United States of America	3	4	4751512	98.4	0.99	0.00912584	Salmonella enterica SRR3223101	Chicken Breast
590.134	Warm blooded host	S. enterica subsp. enterica	Albany	The United States of America	4	4	4819860	98.4	0.98	0.0145592	Salmonella enterica SRR2566945	Ground Turkey
590.134	Warm blooded host	S. enterica subsp. enterica	Derby	The United States of America	3	4	4805519	98.4	0.98	0.0144562	Salmonella enterica SRR3932945	Ground Turkey
590.134	Warm blooded host	S. enterica subsp. enterica	Hadar	The United States of America	5	5	4781973	98.4	0.99	0.0107836	Salmonella enterica SRR1528473	Ground Turkey
590.134	Warm blooded host	S. enterica subsp. enterica	Kentucky	The United States of America	13	2	4868398	98.4	0.98	0.0146108	Salmonella enterica SRR2064126	Chicken Breast
590.134	Warm blooded host	S. enterica subsp. enterica	Brandenburg	The United States of America	0	3	4597762	98.4	0.98	0.015616	Salmonella enterica SRR1181551	Chicken Breast
590.134	Warm blooded host	S. enterica subsp. enterica	Heidelberg	The United States of America	3	4	4858364	98.4	0.99	0.00964976	Salmonella enterica SRR1637063	Ground Turkey
590.134	Warm blooded host	S. enterica subsp. enterica	Kentucky	The United States of America	23	2	4994771	100	0.98	0.0152936	Salmonella enterica SRR2407740	Chicken Breast
590.134	Warm blooded host	S. enterica subsp. enterica	Saintpaul	The United States of America	10	4	4942702	98.4	0.99	0.00826969	Salmonella enterica SRR3147928	Ground Turkey
590.134	Warm blooded host	S. enterica subsp. enterica	Heidelberg	The United States of America	11	4	5094848	100	0.99	0.0107405	Salmonella enterica SRR1805623	Ground Turkey
590.134	Warm blooded host	S. enterica subsp. enterica	Kentucky	The United States of America	32	3	5000849	99.2	0.98	0.015347	Salmonella enterica SRR2407742	Chicken Breast
590.134	Warm blooded host	S. enterica subsp. enterica	Reading	The United States of America	3	4	4647524	98.4	0.98	0.0154542	Salmonella enterica SRR3932946	Pork Chop
590.134	Warm blooded host	S. enterica subsp. enterica	Heidelberg	The United States of America	2	7	4777644	98.4	0.99	0.00912584	Salmonella enterica SRR3665121	Chicken Breast
590.134	Warm blooded host	S. enterica subsp. enterica	Dublin	The United States of America	13	5	4918044	98.4	0.99	0.0124467	Salmonella enterica SRR2064127	Ground Beef
590.134	Warm blooded host	S. enterica subsp. enterica	Typhimurium	The United States of America	16	7	5018432	99.2	1	0.00302611	Salmonella enterica SRR2407743	Chicken Breast
590.134	Warm blooded host	S. enterica subsp. enterica	Mbandaka	The United States of America	1	3	4743513	98.4	0.98	0.0143537	Salmonella enterica SRR2407744	Chicken Breast
590.134	Warm blooded host	S. enterica subsp. enterica	Reading	The United States of America	4	4	4657061	98.4	0.98	0.015508	Salmonella enterica SRR3932947	Ground Turkey
590.134	Warm blooded host	S. enterica subsp. enterica	Saintpaul	The United States of America	11	4	4932512	98.4	0.99	0.00823165	Salmonella enterica SRR3147929	Ground Turkey
590.134	Warm blooded host	S. enterica subsp. enterica	Agona	The United States of America	2	5	4989941	100	0.98	0.0152936	Salmonella enterica SRR1637068	Ground Turkey
590.134	Warm blooded host	S. enterica subsp. enterica	Enteritidis	The United States of America	0	2	4760260	98.4	0.99	0.0113974	Salmonella enterica SRR1181560	Chicken Breast
590.134	Warm blooded host	S. enterica subsp. enterica	Saintpaul	The United States of America	10	3	4938712	99.2	0.99	0.00834599	Salmonella enterica SRR3147930	Ground Turkey
590.134	Warm blooded host	S. enterica subsp. enterica	Typhimurium	The United States of America	16	7	5012361	99.2	1	0.00305472	Salmonella enterica SRR3664808	Chicken Breast
590.134	Warm blooded host	S. enterica subsp. enterica	Newport	The United States of America	0	5	4729287	98.4	0.98	0.0115313	Salmonella enterica SRR1528480	Ground Turkey
590.134	Warm blooded host	S. enterica subsp. enterica	Montevideo	The United States of America	11	6	4839812	99.2	0.98	0.0169536	Salmonella enterica SRR2070978	Ground Turkey
590.134	Warm blooded host	S. enterica subsp. enterica	Enteritidis	The United States of America	1	3	4695051	98.4	0.99	0.0110444	Salmonella enterica SRR3082383	Chicken Breast
590.134	Warm blooded host	S. enterica subsp. enterica	Derby	The United States of America	8	3	4942866	98.4	0.98	0.0152404	Salmonella enterica SRR3147931	Ground Turkey
590.134	Warm blooded host	S. enterica subsp. enterica	Heidelberg	The United States of America	14	4	5095937	100	0.99	0.0106974	Salmonella enterica SRR1805628	Ground Turkey
590.134	Warm blooded host	S. enterica subsp. enterica	Typhimurium	The United States of America	17	5	5070802	99.2	0.99	0.00319852	Salmonella enterica SRR1528481	Chicken Breast
590.135	Warm blooded host	S. enterica subsp. enterica	Cerro	The United States of America	3	7	4760762	100	0.98	0.0170111	Salmonella enterica SRR2407745	Ground Beef
590.135	Warm blooded host	S. enterica subsp. enterica	Typhimurium	The United States of America	2	4	4902743	98.4	1	0.00131423	Salmonella enterica SRR1528483	Chicken Breast
590.135	Warm blooded host	S. enterica subsp. enterica	Derby	The United States of America	4	3	4959701	99.2	0.98	0.0150285	Salmonella enterica SRR3147932	Ground Turkey
590.135	Warm blooded host	S. enterica subsp. enterica	Kentucky	The United States of America	9	2	4882468	99.2	0.98	0.0146626	Salmonella enterica SRR1181566	Chicken Breast
590.135	Warm blooded host	S. enterica subsp. enterica	Heidelberg	The United States of America	11	4	4912869	98.4	0.99	0.00977265	Salmonella enterica SRR2566948	Ground Turkey
590.135	Warm blooded host	S. enterica subsp. enterica	Saintpaul	The United States of America	12	8	4884022	98.4	0.99	0.00834599	Salmonella enterica SRR2584386	Ground Turkey
590.135	Warm blooded host	S. enterica subsp. enterica	Hadar	The United States of America	6	5	4782624	98.4	0.98	0.0107405	Salmonella enterica SRR3223150	Ground Turkey
590.135	Warm blooded host	S. enterica subsp. enterica	Saintpaul	The United States of America	4	5	4764988	98.4	0.99	0.00737682	Salmonella enterica SRR2070979	Ground Turkey
590.135	Warm blooded host	S. enterica subsp. enterica	Heidelberg	The United States of America	10	3	4948496	99.2	0.99	0.0100623	Salmonella enterica SRR3223151	Ground Turkey
590.135	Warm blooded host	S. enterica subsp. enterica	Montevideo	The United States of America	2	4	4624470	98.4	0.98	0.0168963	Salmonella enterica SRR2566949	Ground Beef
590.135	Warm blooded host	S. enterica subsp. enterica	Enteritidis	The United States of America	8	3	4696078	98.4	0.99	0.0109571	Salmonella enterica SRR3932949	Chicken Breast
590.135	Warm blooded host	S. enterica subsp. enterica	Heidelberg	The United States of America	16	5	5162165	100	0.99	0.0110882	Salmonella enterica SRR1528486	Ground Turkey
590.135	Warm blooded host	S. enterica subsp. enterica	Saintpaul	The United States of America	7	3	4813680	98.4	0.99	0.00698112	Salmonella enterica SRR3932950	Ground Turkey
590.135	Warm blooded host	S. enterica subsp. enterica	Schwarzengrund	The United States of America	3	6	4818328	100	0.98	0.0166683	Salmonella enterica SRR1805652	Ground Turkey
590.135	Warm blooded host	S. enterica subsp. enterica	Derby	The United States of America	8	6	4921457	100	0.98	0.0151342	Salmonella enterica SRR3151788	Pork Chop
590.135	Warm blooded host	S. enterica subsp. enterica	Agona	The United States of America	3	4	4863539	100	0.98	0.0149759	Salmonella enterica SRR1185781	Ground Turkey
590.135	Warm blooded host	S. enterica subsp. enterica	Kentucky	The United States of America	25	2	4974486	100	0.98	0.015616	Salmonella enterica SRR2407748	Chicken Breast
590.135	Warm blooded host	S. enterica subsp. enterica	Heidelberg	The United States of America	13	4	5109984	100	0.99	0.0107836	Salmonella enterica SRR2584388	Chicken Breast
590.135	Warm blooded host	S. enterica subsp. enterica	Kentucky	The United States of America	31	3	5034174	100	0.98	0.0156702	Salmonella enterica SRR2407749	Chicken Breast
590.135	Warm blooded host	S. enterica subsp. enterica	Typhimurium	The United States of America	12	6	5014294	99.2	0.99	0.00316966	Salmonella enterica SRR2566950	Chicken Breast
590.135	Warm blooded host	S. enterica subsp. enterica	Kentucky	The United States of America	12	3	4920153	99.2	0.98	0.0149234	Salmonella enterica SRR2407750	Chicken Breast
590.135	Warm blooded host	S. enterica subsp. enterica	Kentucky	The United States of America	23	2	4930620	99.2	0.99	0.0151872	Salmonella enterica SRR2407751	Chicken Breast
590.135	Warm blooded host	S. enterica subsp. enterica	Typhimurium	The United States of America	14	6	5105928	99.2	1	0.00314086	Salmonella enterica SRR2566951	Chicken Breast
590.135	Warm blooded host	S. enterica subsp. enterica	Typhimurium	The United States of America	13	6	4961137	99.2	1	0.00288374	Salmonella enterica SRR2566952	Chicken Breast
590.135	Warm blooded host	S. enterica subsp. enterica	Enteritidis	The United States of America	1	4	4727524	98.4	0.99	0.0111761	Salmonella enterica SRR2407752	Chicken Breast
590.135	Warm blooded host	S. enterica subsp. enterica	Worthington	The United States of America	2	3	4857301	99.2	0.98	0.0154542	Salmonella enterica SRR2566953	Chicken Breast
590.135	Warm blooded host	S. enterica subsp. enterica	Heidelberg	The United States of America	6	5	4936960	98.4	0.99	0.0100207	Salmonella enterica SRR1637070	Ground Turkey
590.135	Warm blooded host	S. enterica subsp. enterica	Kentucky	The United States of America	8	2	4883849	99.2	0.98	0.0147145	Salmonella enterica SRR1528487	Chicken Breast
590.135	Warm blooded host	S. enterica subsp. enterica	Typhimurium	The United States of America	12	4	5037661	99.2	1	0.00296902	Salmonella enterica SRR1805653	Chicken Breast
590.135	Warm blooded host	S. enterica subsp. enterica	Typhimurium	The United States of America	14	5	5012488	98.4	0.99	0.00291212	Salmonella enterica SRR3665127	Chicken Breast
590.135	Warm blooded host	S. enterica subsp. enterica	Muenchen	The United States of America	4	5	4797149	98.4	0.99	0.0116661	Salmonella enterica SRR3151789	Ground Turkey
590.135	Warm blooded host	S. enterica subsp. enterica	Enteritidis	The United States of America	1	3	4695394	98.4	0.99	0.0110007	Salmonella enterica SRR3664811	Chicken Breast
590.135	Warm blooded host	S. enterica subsp. enterica	Kentucky	The United States of America	10	2	4917426	99.2	0.98	0.0149234	Salmonella enterica SRR3082391	Chicken Breast
590.135	Warm blooded host	S. enterica subsp. enterica	Enteritidis	The United States of America	2	3	4696008	98.4	0.99	0.0109571	Salmonella enterica SRR2566954	Chicken Breast
590.135	Warm blooded host	S. enterica subsp. enterica	Heidelberg	The United States of America	6	4	4915178	98.4	0.99	0.0097316	Salmonella enterica SRR3664812	Ground Turkey
590.135	Warm blooded host	S. enterica subsp. enterica	Typhimurium	The United States of America	11	8	4962389	98.4	1	0.00240836	Salmonella enterica SRR3151790	Pork Chop
590.135	Warm blooded host	S. enterica subsp. enterica	Heidelberg	The United States of America	5	5	4818040	98.4	0.99	0.00960897	Salmonella enterica SRR2070981	Ground Turkey
590.135	Warm blooded host	S. enterica subsp. enterica	Heidelberg	The United States of America	7	4	4851087	98.4	0.99	0.00964976	Salmonella enterica SRR3932953	Chicken Breast
590.135	Warm blooded host	S. enterica subsp. enterica	Senftenberg	The United States of America	5	5	4917047	99.2	0.98	0.0150285	Salmonella enterica SRR1805656	Ground Turkey
590.135	Warm blooded host	S. enterica subsp. enterica	Typhimurium	The United States of America	1	3	4774072	98.4	1	0.0011856	Salmonella enterica SRR1185790	Ground Beef
590.135	Warm blooded host	S. enterica subsp. enterica	Hadar	The United States of America	4	4	4717509	98.4	0.99	0.0105688	Salmonella enterica SRR1637073	Ground Turkey
590.135	Warm blooded host	S. enterica subsp. enterica	Heidelberg	The United States of America	9	4	4861147	98.4	0.99	0.00956826	Salmonella enterica SRR2584391	Chicken Breast
590.135	Warm blooded host	S. enterica subsp. enterica	Typhimurium	The United States of America	14	6	4932532	99.2	0.99	0.00308338	Salmonella enterica SRR2566955	Chicken Breast
590.135	Warm blooded host	S. enterica subsp. enterica	Typhimurium	The United States of America	8	6	4942678	98.4	0.99	0.00249129	Salmonella enterica SRR3082393	Chicken Breast
590.135	Warm blooded host	S. enterica subsp. enterica	Saintpaul	The United States of America	9	3	4820456	98.4	0.99	0.00698112	Salmonella enterica SRR3932954	Ground Turkey
590.135	Warm blooded host	S. enterica subsp. enterica	Reading	The United States of America	4	4	4658473	98.4	0.98	0.0154542	Salmonella enterica SRR2407755	Ground Turkey
590.135	Warm blooded host	S. enterica subsp. enterica	Montevideo	The United States of America	4	8	4829521	100	0.98	0.0170111	Salmonella enterica SRR3223156	Ground Turkey
590.135	Warm blooded host	S. enterica subsp. enterica	Heidelberg	The United States of America	3	5	4818743	98.4	0.99	0.00964976	Salmonella enterica SRR2070982	Ground Turkey
590.135	Warm blooded host	S. enterica subsp. enterica	Enteritidis	The United States of America	1	3	4694353	98.4	0.99	0.0109571	Salmonella enterica SRR2566956	Chicken Breast
590.135	Warm blooded host	S. enterica subsp. enterica	Typhimurium	The United States of America	15	4	5108521	99.2	0.99	0.00343111	Salmonella enterica SRR3665130	Ground Turkey
590.135	Warm blooded host	S. enterica subsp. enterica	Typhimurium	The United States of America	5	6	4937497	99.2	1	0.001839	Salmonella enterica SRR2566957	Chicken Breast
590.136	Warm blooded host	S. enterica subsp. enterica	Enteritidis	The United States of America	2	4	4730858	98.4	0.99	0.0112643	Salmonella enterica SRR2584392	Chicken Breast
590.136	Warm blooded host	S. enterica subsp. enterica	Heidelberg	The United States of America	18	4	5087020	100	0.99	0.0108702	Salmonella enterica SRR1805679	Ground Turkey
590.136	Warm blooded host	S. enterica subsp. enterica	Hadar	The United States of America	5	4	4734049	98.4	0.99	0.0106116	Salmonella enterica SRR2566958	Ground Turkey
590.136	Warm blooded host	S. enterica subsp. enterica	Montevideo	The United States of America	18	4	5056807	100	0.98	0.0181313	Salmonella enterica SRR3089990	Chicken Breast
590.136	Warm blooded host	S. enterica subsp. enterica	Heidelberg	The United States of America	3	4	4756229	98.4	0.99	0.0090861	Salmonella enterica SRR2407756	Chicken Breast
590.136	Warm blooded host	S. enterica subsp. enterica	Saintpaul	The United States of America	8	4	4898861	100	0.99	0.00811798	Salmonella enterica SRR1805680	Ground Turkey
590.136	Warm blooded host	S. enterica subsp. enterica	Saintpaul	The United States of America	7	3	4815847	98.4	0.99	0.00694555	Salmonella enterica SRR3932956	Pork Chop
590.136	Warm blooded host	S. enterica subsp. enterica	Enteritidis	The United States of America	2	3	4697194	98.4	0.99	0.0109571	Salmonella enterica SRR3665131	Chicken Breast
590.136	Warm blooded host	S. enterica subsp. enterica	Heidelberg	The United States of America	3	5	4908478	100	0.99	0.00985499	Salmonella enterica SRR1637079	Ground Turkey
590.136	Warm blooded host	S. enterica subsp. enterica	Heidelberg	The United States of America	4	5	4869138	98.4	0.99	0.00960897	Salmonella enterica SRR1185791	Ground Turkey
590.136	Warm blooded host	S. enterica subsp. enterica	Kentucky	The United States of America	25	2	4992303	100	0.98	0.0152404	Salmonella enterica SRR2566959	Chicken Breast
590.136	Warm blooded host	S. enterica subsp. enterica	Kentucky	The United States of America	19	2	5021176	100	0.98	0.0158335	Salmonella enterica SRR2070983	Chicken Breast
590.136	Warm blooded host	S. enterica subsp. enterica	Enteritidis	The United States of America	2	3	4695527	98.4	0.99	0.0110444	Salmonella enterica SRR3665132	Chicken Breast
590.136	Warm blooded host	S. enterica subsp. enterica	Schwarzengrund	The United States of America	7	6	4776802	100	0.98	0.016782	Salmonella enterica SRR2584393	Ground Turkey
590.136	Warm blooded host	S. enterica subsp. enterica	Kentucky	The United States of America	10	2	4908175	99.2	0.98	0.0150285	Salmonella enterica SRR3223753	Chicken Breast
590.136	Warm blooded host	S. enterica subsp. enterica	Saintpaul	The United States of America	12	4	5055817	100	0.99	0.00869309	Salmonella enterica SRR1812788	Ground Turkey
590.136	Warm blooded host	S. enterica subsp. enterica	Muenster	The United States of America	1	6	4756236	100	0.98	0.0169536	Salmonella enterica SRR1185792	Pork Chop
590.136	Warm blooded host	S. enterica subsp. enterica	Heidelberg	The United States of America	11	4	5064988	100	0.99	0.0108702	Salmonella enterica SRR2584394	Chicken Breast
590.136	Warm blooded host	S. enterica subsp. enterica	Braenderup	The United States of America	0	3	4755297	98.4	0.99	0.0112201	Salmonella enterica SRR3664816	Chicken Breast
590.136	Warm blooded host	S. enterica subsp. enterica	Typhimurium	The United States of America	21	4	5115282	99.2	0.99	0.00328537	Salmonella enterica SRR3089991	Chicken Breast
590.136	Warm blooded host	S. enterica subsp. enterica	Berta	The United States of America	10	2	4935317	98.4	0.99	0.0122604	Salmonella enterica SRR2566960	Ground Turkey
590.136	Warm blooded host	S. enterica subsp. enterica	Johannesburg	The United States of America	6	6	4770943	99.2	0.98	0.0170687	Salmonella enterica SRR3932957	Pork Chop
590.136	Warm blooded host	S. enterica subsp. enterica	Heidelberg	The United States of America	15	5	5039614	98.4	0.99	0.0106545	Salmonella enterica SRR1812805	Ground Turkey
590.136	Warm blooded host	S. enterica subsp. enterica	Typhimurium	The United States of America	10	5	4951294	98.4	1	0.00243596	Salmonella enterica SRR3223754	Chicken Breast
590.136	Warm blooded host	S. enterica subsp. enterica	Schwarzengrund	The United States of America	7	6	4773809	99.2	0.98	0.0167251	Salmonella enterica SRR2584395	Ground Turkey
590.136	Warm blooded host	S. enterica subsp. enterica	Kentucky	The United States of America	12	3	5150104	100	0.98	0.0158335	Salmonella enterica SRR1637080	Ground Turkey
590.136	Warm blooded host	S. enterica subsp. enterica	Enteritidis	The United States of America	2	4	4730034	98.4	0.99	0.0112201	Salmonella enterica SRR2070984	Chicken Breast
590.136	Warm blooded host	S. enterica subsp. enterica	Typhimurium	The United States of America	19	5	4987959	99.2	0.99	0.00291212	Salmonella enterica SRR3665135	Chicken Breast
590.136	Warm blooded host	S. enterica subsp. enterica	Kentucky	The United States of America	26	2	5026778	99.2	0.98	0.015943	Salmonella enterica SRR1812820	Chicken Breast
590.136	Warm blooded host	S. enterica subsp. enterica	Typhimurium	The United States of America	14	5	4997633	98.4	1	0.00343111	Salmonella enterica SRR3664817	Chicken Breast
590.136	Warm blooded host	S. enterica subsp. enterica	Berta	The United States of America	5	3	4893064	98.4	0.99	0.011984	Salmonella enterica SRR2566961	Ground Turkey
590.136	Warm blooded host	S. enterica subsp. enterica	Kentucky	The United States of America	11	3	4912313	99.2	0.98	0.0149759	Salmonella enterica SRR3932958	Chicken Breast
590.136	Warm blooded host	S. enterica subsp. enterica	Typhimurium	The United States of America	12	5	4955166	98.4	0.99	0.00249129	Salmonella enterica SRR3151793	Chicken Breast
590.136	Warm blooded host	S. enterica subsp. enterica	Enteritidis	The United States of America	2	4	4729321	98.4	0.99	0.0111761	Salmonella enterica SRR2407758	Chicken Breast
590.136	Warm blooded host	S. enterica subsp. enterica	Typhimurium	The United States of America	16	5	5042261	99.2	0.99	0.00302611	Salmonella enterica SRR3089993	Chicken Breast
590.136	Warm blooded host	S. enterica subsp. enterica	Heidelberg	The United States of America	0	4	4750968	98.4	0.99	0.00904645	Salmonella enterica SRR1637083	Ground Turkey
590.136	Warm blooded host	S. enterica subsp. enterica	Senftenberg	The United States of America	7	2	4961907	100	0.98	0.0152404	Salmonella enterica SRR3223755	Ground Turkey
590.136	Warm blooded host	S. enterica subsp. enterica	Reading	The United States of America	2	2	4572331	99.2	0.98	0.015616	Salmonella enterica SRR1528495	Ground Turkey
590.136	Warm blooded host	S. enterica subsp. enterica	Saintpaul	The United States of America	11	4	4943962	98.4	0.99	0.00846101	Salmonella enterica SRR2566962	Ground Turkey
590.136	Warm blooded host	S. enterica subsp. enterica	Heidelberg	The United States of America	13	4	5099620	100	0.99	0.0108702	Salmonella enterica SRR1185798	Chicken Breast
590.136	Warm blooded host	S. enterica subsp. enterica	Enteritidis	The United States of America	5	3	4697799	98.4	0.99	0.0109136	Salmonella enterica SRR3932959	Chicken Breast
590.136	Warm blooded host	S. enterica subsp. enterica	Montevideo	The United States of America	7	4	4671451	98.4	0.98	0.015943	Salmonella enterica SRR2584397	Chicken Breast
590.136	Warm blooded host	S. enterica subsp. enterica	Heidelberg	The United States of America	4	3	4870563	98.4	0.99	0.00960897	Salmonella enterica SRR2070985	Ground Turkey
590.136	Warm blooded host	S. enterica subsp. enterica	Senftenberg	The United States of America	3	4	4821527	100	0.98	0.0145076	Salmonella enterica SRR3665137	Ground Turkey
590.136	Warm blooded host	S. enterica subsp. enterica	Typhimurium	The United States of America	15	4	4997127	98.4	1	0.00263042	Salmonella enterica SRR1812831	Chicken Breast
590.136	Warm blooded host	S. enterica subsp. enterica	Heidelberg	The United States of America	1	6	4777411	98.4	0.99	0.00920555	Salmonella enterica SRR1637086	Chicken Breast
590.136	Warm blooded host	S. enterica subsp. enterica	Enteritidis	The United States of America	1	3	4682185	98.4	0.99	0.0115761	Salmonella enterica SRR3932960	Chicken Breast
590.136	Warm blooded host	S. enterica subsp. enterica	Typhimurium	The United States of America	18	4	4997442	99.2	0.99	0.00268639	Salmonella enterica SRR2584398	Chicken Breast
590.136	Warm blooded host	S. enterica subsp. enterica	Heidelberg	The United States of America	4	3	4871788	98.4	0.99	0.00960897	Salmonella enterica SRR2070986	Ground Turkey
590.136	Warm blooded host	S. enterica subsp. enterica	Kentucky	The United States of America	15	3	4912787	99.2	0.98	0.014871	Salmonella enterica SRR3223756	Chicken Breast
590.136	Warm blooded host	S. enterica subsp. enterica	Derby	The United States of America	2	4	4823816	98.4	0.98	0.0145076	Salmonella enterica SRR3295714	Hogs
590.136	Warm blooded host	S. enterica subsp. enterica	Saintpaul	The United States of America	9	5	4977806	100	0.99	0.00834599	Salmonella enterica SRR3151794	Ground Turkey
590.136	Warm blooded host	S. enterica subsp. enterica	Newport	The United States of America	1	3	4711667	99.2	0.99	0.0106116	Salmonella enterica SRR1528505	Ground Turkey
590.136	Warm blooded host	S. enterica subsp. enterica	Infantis	The United States of America	0	2	4624332	98.4	0.99	0.0118471	Salmonella enterica SRR2407763	Ground Beef
590.136	Warm blooded host	S. enterica subsp. enterica	Saintpaul	The United States of America	3	5	4721390	98.4	0.99	0.00741321	Salmonella enterica SRR3932961	Ground Turkey
590.136	Warm blooded host	S. enterica subsp. enterica	Saintpaul	The United States of America	2	4	4681547	98.4	0.99	0.00715996	Salmonella enterica SRR3089995	Ground Turkey
590.136	Warm blooded host	S. enterica subsp. enterica	Infantis	The United States of America	1	7	4719577	100	0.98	0.0124467	Salmonella enterica SRR2566964	Chicken Legs
590.136	Warm blooded host	S. enterica subsp. enterica	Infantis	The United States of America	0	3	4660221	98.4	0.98	0.011984	Salmonella enterica SRR2407764	Pork Chop
590.136	Warm blooded host	S. enterica subsp. enterica	Kentucky	The United States of America	8	2	4884854	99.2	0.98	0.0147145	Salmonella enterica SRR1185804	Chicken Breast
590.136	Warm blooded host	S. enterica subsp. enterica	Hadar	The United States of America	6	7	4772352	98.4	0.99	0.0106545	Salmonella enterica SRR2584399	Ground Turkey
590.136	Warm blooded host	S. enterica subsp. enterica	Kentucky	The United States of America	22	2	4992046	100	0.98	0.0152404	Salmonella enterica SRR2407765	Chicken Breast
590.136	Warm blooded host	S. enterica subsp. enterica	Heidelberg	The United States of America	4	3	4870029	98.4	0.99	0.00964976	Salmonella enterica SRR2070987	Ground Turkey
590.136	Warm blooded host	S. enterica subsp. enterica	Heidelberg	The United States of America	0	4	4751290	98.4	0.99	0.00916565	Salmonella enterica SRR1637087	Ground Turkey
590.136	Warm blooded host	S. enterica subsp. enterica	Montevideo	The United States of America	6	6	4731105	98.4	0.98	0.0158882	Salmonella enterica SRR3223758	Ground Turkey
590.137	Warm blooded host	S. enterica subsp. enterica	Enteritidis	The United States of America	1	3	4694325	98.4	0.99	0.0109571	Salmonella enterica SRR3089996	Chicken Breast
590.137	Warm blooded host	S. enterica subsp. enterica	Muenchen	The United States of America	11	5	4819703	98.4	0.99	0.0117112	Salmonella enterica SRR2584400	Ground Turkey
590.137	Warm blooded host	S. enterica subsp. enterica	Infantis	The United States of America	1	7	4719339	100	0.98	0.0125875	Salmonella enterica SRR2566965	Chicken Breast
590.137	Warm blooded host	S. enterica subsp. enterica	Hadar	The United States of America	4	5	4869074	98.4	0.98	0.0113529	Salmonella enterica SRR1812844	Ground Turkey
590.137	Warm blooded host	S. enterica subsp. enterica	Heidelberg	The United States of America	12	4	4992372	100	0.99	0.0102718	Salmonella enterica SRR1185810	Ground Turkey
590.137	Warm blooded host	S. enterica subsp. enterica	Kentucky	The United States of America	6	2	4912836	98.4	0.98	0.0148187	Salmonella enterica SRR3664822	Chicken Breast
590.137	Warm blooded host	S. enterica subsp. enterica	Hadar	The United States of America	4	4	4711755	98.4	0.99	0.0106545	Salmonella enterica SRR1637088	Ground Turkey
590.137	Warm blooded host	S. enterica subsp. enterica	Typhimurium	The United States of America	14	7	5012507	98.4	0.99	0.00299754	Salmonella enterica SRR2407768	Chicken Breast
590.137	Warm blooded host	S. enterica subsp. enterica	Heidelberg	The United States of America	8	4	4932221	98.4	0.99	0.00989629	Salmonella enterica SRR1528507	Ground Turkey
590.137	Warm blooded host	S. enterica subsp. enterica	Kentucky	The United States of America	21	2	5009550	99.2	0.98	0.0154542	Salmonella enterica SRR3089997	Chicken Breast
590.137	Warm blooded host	S. enterica subsp. enterica	Kentucky	The United States of America	42	2	5113405	99.2	0.98	0.0160531	Salmonella enterica SRR3295716	Young Chicken
590.137	Warm blooded host	S. enterica subsp. enterica	Heidelberg	The United States of America	9	4	4913980	98.4	0.99	0.00977265	Salmonella enterica SRR2566966	Ground Turkey
590.137	Warm blooded host	S. enterica subsp. enterica	Panama	The United States of America	5	2	4652709	99.2	0.98	0.0168391	Salmonella enterica SRR3224090	Ground Turkey
590.137	Warm blooded host	S. enterica subsp. enterica	Heidelberg	The United States of America	3	4	4782476	98.4	0.99	0.00936594	Salmonella enterica SRR1185819	Ground Turkey
590.137	Warm blooded host	S. enterica subsp. enterica	Saintpaul	The United States of America	2	5	4727573	98.4	0.99	0.00752278	Salmonella enterica SRR3151796	Ground Turkey
590.137	Warm blooded host	S. enterica subsp. enterica	Kentucky	The United States of America	12	2	4920954	100	0.98	0.0149759	Salmonella enterica SRR1812845	Chicken Breast
590.137	Warm blooded host	S. enterica subsp. enterica	Reading	The United States of America	9	2	4615429	98.4	0.98	0.015998	Salmonella enterica SRR2584401	Ground Turkey
590.137	Warm blooded host	S. enterica subsp. enterica	Worthington	The United States of America	2	3	4849086	99.2	0.98	0.0154542	Salmonella enterica SRR2566967	Chicken Breast
590.137	Warm blooded host	S. enterica subsp. enterica	Heidelberg	The United States of America	1	5	4714960	98.4	0.99	0.00896738	Salmonella enterica SRR1646522	Ground Turkey
590.137	Warm blooded host	S. enterica subsp. enterica	Kentucky	The United States of America	25	2	4966670	99.2	0.98	0.0152404	Salmonella enterica SRR3932965	Chicken Breast
590.137	Warm blooded host	S. enterica subsp. enterica	Typhimurium	The United States of America	2	4	4928307	98.4	0.99	0.00123693	Salmonella enterica SRR1528508	Chicken Breast
590.137	Warm blooded host	S. enterica subsp. enterica	Typhimurium	The United States of America	1	4	4771347	98.4	1	0.00134007	Salmonella enterica SRR2070990	Chicken Breast
590.137	Warm blooded host	S. enterica subsp. enterica	Typhimurium	The United States of America	1	4	4925533	98.4	1	0.00115999	Salmonella enterica SRR3932966	Chicken Breast
590.137	Warm blooded host	S. enterica subsp. enterica	Schwarzengrund	The United States of America	10	2	4752360	99.2	0.98	0.0166683	Salmonella enterica SRR2566968	Ground Turkey
590.137	Warm blooded host	S. enterica subsp. enterica	Kentucky	The United States of America	9	2	4913695	99.2	0.98	0.014871	Salmonella enterica SRR1528511	Chicken Breast
590.137	Warm blooded host	S. enterica subsp. enterica	Heidelberg	The United States of America	2	4	4784115	98.4	0.99	0.00924552	Salmonella enterica SRR3664824	Chicken Breast
590.137	Warm blooded host	S. enterica subsp. enterica	Saintpaul	The United States of America	6	5	4831880	98.4	0.99	0.00781808	Salmonella enterica SRR3224092	Ground Turkey
590.137	Warm blooded host	S. enterica subsp. enterica	Enteritidis	The United States of America	2	3	4734964	98.4	0.99	0.0111321	Salmonella enterica SRR3089999	Chicken Breast
590.137	Warm blooded host	S. enterica subsp. enterica	Montevideo	The United States of America	0	4	4615339	98.4	0.98	0.0166117	Salmonella enterica SRR1812850	Ground Beef
590.137	Warm blooded host	S. enterica subsp. enterica	Saintpaul	The United States of America	8	4	4878446	99.2	0.99	0.00793	Salmonella enterica SRR1185820	Ground Turkey
590.137	Warm blooded host	S. enterica subsp. enterica	Senftenberg	The United States of America	13	4	5007470	100	0.98	0.0157789	Salmonella enterica SRR3932967	Ground Turkey
590.137	Warm blooded host	S. enterica subsp. enterica	Kentucky	The United States of America	20	2	5018730	100	0.98	0.0156702	Salmonella enterica SRR2407773	Chicken Wings
590.137	Warm blooded host	S. enterica subsp. enterica	Schwarzengrund	The United States of America	2	3	4592698	99.2	0.98	0.0158882	Salmonella enterica SRR3224094	Ground Turkey
590.137	Warm blooded host	S. enterica subsp. enterica	Newport	The United States of America	0	5	4729462	98.4	0.98	0.0113974	Salmonella enterica SRR1646531	Ground Turkey
590.137	Warm blooded host	S. enterica subsp. enterica	Saintpaul	The United States of America	4	5	4766152	98.4	0.99	0.00759618	Salmonella enterica SRR2071015	Ground Turkey
590.137	Warm blooded host	S. enterica subsp. enterica	Typhimurium	The United States of America	19	4	5106471	99.2	1	0.00334352	Salmonella enterica SRR3090000	Chicken Breast
590.137	Warm blooded host	S. enterica subsp. enterica	Hadar	The United States of America	12	5	4899229	99.2	0.99	0.0113529	Salmonella enterica SRR2584402	Ground Turkey
590.137	Warm blooded host	S. enterica subsp. enterica	Schwarzengrund	The United States of America	2	3	4591364	100	0.98	0.0157245	Salmonella enterica SRR3224095	Ground Turkey
590.137	Warm blooded host	S. enterica subsp. enterica	Reading	The United States of America	3	2	4573488	98.4	0.98	0.0156702	Salmonella enterica SRR1185828	Ground Turkey
590.137	Warm blooded host	S. enterica subsp. enterica	Johannesburg	The United States of America	3	5	4578579	98.4	0.98	0.0161084	Salmonella enterica SRR2566969	Pork Chop
590.137	Warm blooded host	S. enterica subsp. enterica	Saintpaul	The United States of America	1	5	4722601	98.4	0.99	0.00744966	Salmonella enterica SRR2599647	Ground Turkey
590.137	Warm blooded host	S. enterica subsp. enterica	Anatum	The United States of America	6	9	4860995	99.2	0.99	0.0121217	Salmonella enterica SRR1528512	Pork Chop
590.137	Warm blooded host	S. enterica subsp. enterica	Typhimurium	The United States of America	15	5	5061712	100	0.99	0.00348975	Salmonella enterica SRR3665144	Chicken Breast
590.137	Warm blooded host	S. enterica subsp. enterica	Kentucky	The United States of America	21	2	4968691	99.2	0.98	0.0152404	Salmonella enterica SRR3932968	Chicken Breast
590.137	Warm blooded host	S. enterica subsp. enterica	Muenchen	The United States of America	1	3	4735297	98.4	0.99	0.0117112	Salmonella enterica SRR1812852	Ground Beef
590.137	Warm blooded host	S. enterica subsp. enterica	Heidelberg	The United States of America	5	6	4859566	98.4	0.99	0.00960897	Salmonella enterica SRR1646540	Ground Turkey
590.137	Warm blooded host	S. enterica subsp. enterica	Typhimurium	The United States of America	5	7	4990007	99.2	1	0.00265838	Salmonella enterica SRR3295719	Swine-Sow
590.137	Warm blooded host	S. enterica subsp. enterica	Kentucky	The United States of America	36	2	5013772	99.2	0.98	0.0154542	Salmonella enterica SRR2566970	Chicken Breast
590.137	Warm blooded host	S. enterica subsp. enterica	Kentucky	The United States of America	9	3	4915725	99.2	0.98	0.0149234	Salmonella enterica SRR3932969	Chicken Breast
590.137	Warm blooded host	S. enterica subsp. enterica	Heidelberg	The United States of America	13	4	5097239	100	0.99	0.0107836	Salmonella enterica SRR1185839	Chicken Breast
590.137	Warm blooded host	S. enterica subsp. enterica	Anatum	The United States of America	1	4	4742419	98.4	0.99	0.0118471	Salmonella enterica SRR3665145	Chicken Breast
590.137	Warm blooded host	S. enterica subsp. enterica	Senftenberg	The United States of America	5	6	4860870	100	0.98	0.0148187	Salmonella enterica SRR3090001	Ground Turkey
590.137	Warm blooded host	S. enterica subsp. enterica	Typhimurium	The United States of America	11	6	4968800	99.2	0.99	0.00263042	Salmonella enterica SRR2566971	Chicken Breast
590.137	Warm blooded host	S. enterica subsp. enterica	Hadar	The United States of America	10	3	4731636	98.4	0.99	0.0105688	Salmonella enterica SRR2599648	Ground Turkey
590.137	Warm blooded host	S. enterica subsp. enterica	Hadar	The United States of America	8	4	4742034	98.4	0.99	0.0106545	Salmonella enterica SRR2407776	Ground Turkey
590.137	Warm blooded host	S. enterica subsp. enterica	Typhimurium	The United States of America	13	4	5013601	99.2	0.99	0.00294054	Salmonella enterica SRR1812859	Chicken Breast
590.137	Warm blooded host	S. enterica subsp. enterica	Reading	The United States of America	3	2	4633727	99.2	0.98	0.015998	Salmonella enterica SRR2071019	Ground Turkey
590.137	Warm blooded host	S. enterica subsp. enterica	Infantis	The United States of America	0	6	4715385	99.2	0.99	0.0121217	Salmonella enterica SRR3151800	Chicken Breast
590.137	Warm blooded host	S. enterica subsp. enterica	Muenchen	The United States of America	4	3	4695262	98.4	0.99	0.0112201	Salmonella enterica SRR3295720	Hogs
590.137	Warm blooded host	S. enterica subsp. enterica	Berta	The United States of America	5	3	4900242	98.4	0.99	0.0120298	Salmonella enterica SRR3225366	Ground Turkey
590.137	Warm blooded host	S. enterica subsp. enterica	Typhimurium	The United States of America	10	4	5058860	99.2	0.99	0.00340187	Salmonella enterica SRR3664828	Chicken Breast
590.137	Warm blooded host	S. enterica subsp. enterica	Saintpaul	The United States of America	5	5	4825675	98.4	0.99	0.00785531	Salmonella enterica SRR2071080	Ground Turkey
590.137	Warm blooded host	S. enterica subsp. enterica	Saintpaul	The United States of America	1	6	4824234	98.4	0.99	0.00804257	Salmonella enterica SRR1528516	Ground Turkey
590.137	Warm blooded host	S. enterica subsp. enterica	Typhimurium	The United States of America	5	7	4936299	98.4	1	0.0024636	Salmonella enterica SRR2566972	Chicken Wings
590.137	Warm blooded host	S. enterica subsp. enterica	Reading	The United States of America	3	2	4669910	99.2	0.98	0.0162749	Salmonella enterica SRR1646541	Ground Turkey
590.138	Warm blooded host	S. enterica subsp. enterica	Saintpaul	The United States of America	12	4	5004601	100	0.99	0.0084995	Salmonella enterica SRR2071081	Pork Chop
590.138	Warm blooded host	S. enterica subsp. enterica	Typhimurium	The United States of America	14	2	5000980	98.4	1	0.00274254	Salmonella enterica SRR1812867	Chicken Breast
590.138	Warm blooded host	S. enterica subsp. enterica	Kentucky	The United States of America	20	2	4967273	98.4	0.98	0.0152404	Salmonella enterica SRR3932971	Chicken Breast
590.138	Warm blooded host	S. enterica subsp. enterica	Hadar	The United States of America	9	2	4710637	98.4	0.99	0.0105261	Salmonella enterica SRR2599649	Ground Turkey
590.138	Warm blooded host	S. enterica subsp. enterica	Kentucky	The United States of America	38	3	5031675	99.2	0.98	0.0154542	Salmonella enterica SRR2566973	Chicken Breast
590.138	Warm blooded host	S. enterica subsp. enterica	Heidelberg	The United States of America	12	5	5093559	99.2	0.99	0.0106974	Salmonella enterica SRR1528520	Ground Turkey
590.138	Warm blooded host	S. enterica subsp. enterica	Saintpaul	The United States of America	10	5	4941601	100	0.99	0.00834599	Salmonella enterica SRR3090004	Ground Turkey
590.138	Warm blooded host	S. enterica subsp. enterica	Heidelberg	The United States of America	4	6	4863643	98.4	0.99	0.00989629	Salmonella enterica SRR2407778	Chicken Legs
590.138	Warm blooded host	S. enterica subsp. enterica	Saintpaul	The United States of America	1	4	4673145	98.4	0.99	0.00730426	Salmonella enterica SRR3665147	Ground Turkey
590.138	Warm blooded host	S. enterica subsp. enterica	Anatum	The United States of America	10	6	4797279	98.4	0.99	0.0119383	Salmonella enterica SRR3295721	Swine-Sow
590.138	Warm blooded host	S. enterica subsp. enterica	Hadar	The United States of America	11	2	4694120	98.4	0.99	0.0104835	Salmonella enterica SRR2599650	Ground Turkey
590.138	Warm blooded host	S. enterica subsp. enterica	Schwarzengrund	The United States of America	21	5	5106402	100	0.98	0.0192445	Salmonella enterica SRR3664830	Ground Turkey
590.138	Warm blooded host	S. enterica subsp. enterica	Saintpaul	The United States of America	3	7	4826504	100	0.99	0.00804257	Salmonella enterica SRR1185855	Ground Turkey
590.138	Warm blooded host	S. enterica subsp. enterica	Typhimurium	The United States of America	15	7	4965789	99.2	1	0.00271444	Salmonella enterica SRR2566974	Chicken Breast
590.138	Warm blooded host	S. enterica subsp. enterica	Kentucky	The United States of America	25	3	5084812	100	0.98	0.0157245	Salmonella enterica SRR3932972	Chicken Breast
590.138	Warm blooded host	S. enterica subsp. enterica	Schwarzengrund	The United States of America	5	2	4685960	98.4	0.98	0.0164427	Salmonella enterica SRR3173522	Ground Turkey
590.138	Warm blooded host	S. enterica subsp. enterica	Enteritidis	The United States of America	1	3	4695875	98.4	0.99	0.0109571	Salmonella enterica SRR3091328	Chicken Breast
590.138	Warm blooded host	S. enterica subsp. enterica	Braenderup	The United States of America	2	3	4721316	98.4	0.99	0.0110882	Salmonella enterica SRR1813426	Ground Beef
590.138	Warm blooded host	S. enterica subsp. enterica	Saintpaul	The United States of America	4	5	4736925	98.4	0.99	0.00741321	Salmonella enterica SRR2599651	Ground Turkey
590.138	Warm blooded host	S. enterica subsp. enterica	Kentucky	The United States of America	20	3	5004027	99.2	0.98	0.015508	Salmonella enterica SRR3091329	Chicken Breast
590.138	Warm blooded host	S. enterica subsp. enterica	Saintpaul	The United States of America	1	7	4824223	99.2	0.99	0.00808024	Salmonella enterica SRR1646548	Ground Turkey
590.138	Warm blooded host	S. enterica subsp. enterica	Heidelberg	The United States of America	1	4	4743459	98.4	0.99	0.00920555	Salmonella enterica SRR3225368	Chicken Breast
590.138	Warm blooded host	S. enterica subsp. enterica	Heidelberg	The United States of America	0	4	4710967	98.4	0.99	0.00896738	Salmonella enterica SRR1528521	Ground Turkey
590.138	Warm blooded host	S. enterica subsp. enterica	Braenderup	The United States of America	2	3	4721754	98.4	0.99	0.0110882	Salmonella enterica SRR1813427	Ground Beef
590.138	Warm blooded host	S. enterica subsp. enterica	Cerro	The United States of America	2	2	4637994	98.4	0.98	0.0154542	Salmonella enterica SRR3091330	Chicken Breast
590.138	Warm blooded host	S. enterica subsp. enterica	Kentucky	The United States of America	38	3	5028432	99.2	0.98	0.0156702	Salmonella enterica SRR2566975	Chicken Breast
590.138	Warm blooded host	S. enterica subsp. enterica	Heidelberg	The United States of America	10	5	5083756	100	0.99	0.0110882	Salmonella enterica SRR3091331	Chicken Breast
590.138	Warm blooded host	S. enterica subsp. enterica	Heidelberg	The United States of America	2	4	4754071	98.4	0.99	0.00904645	Salmonella enterica SRR1813429	Chicken Breast
590.138	Warm blooded host	S. enterica subsp. enterica	Heidelberg	The United States of America	29	10	5418665	100	0.99	0.0123068	Salmonella enterica SRR3932974	Ground Turkey
590.138	Warm blooded host	S. enterica subsp. enterica	Schwarzengrund	The United States of America	6	4	4640061	99.2	0.98	0.0163866	Salmonella enterica SRR2078196	Ground Turkey
590.138	Warm blooded host	S. enterica subsp. enterica	Typhimurium	The United States of America	11	4	4974127	99.2	0.99	0.0024636	Salmonella enterica SRR1646549	Chicken Breast
590.138	Warm blooded host	S. enterica subsp. enterica	Hadar	The United States of America	11	4	4751228	98.4	0.99	0.0106974	Salmonella enterica SRR2566976	Ground Turkey
590.138	Warm blooded host	S. enterica subsp. enterica	Kentucky	The United States of America	11	2	4858352	98.4	0.98	0.0146108	Salmonella enterica SRR1185856	Chicken Breast
590.138	Warm blooded host	S. enterica subsp. enterica	Derby	The United States of America	6	5	4792066	98.4	0.98	0.0139486	Salmonella enterica SRR2566977	Pork Chop
590.138	Warm blooded host	S. enterica subsp. enterica	Heidelberg	The United States of America	10	5	5092118	100	0.99	0.0108702	Salmonella enterica SRR1813435	Ground Turkey
590.138	Warm blooded host	S. enterica subsp. enterica	Heidelberg	The United States of America	11	4	5092828	100	0.99	0.0107405	Salmonella enterica SRR1528524	Ground Turkey
590.138	Warm blooded host	S. enterica subsp. enterica	Muenchen	The United States of America	3	3	4922657	98.4	0.99	0.0118471	Salmonella enterica SRR2599653	Ground Turkey
590.138	Warm blooded host	S. enterica subsp. enterica	Hadar	The United States of America	5	5	4772766	98.4	0.99	0.0107836	Salmonella enterica SRR3664832	Ground Turkey
590.138	Warm blooded host	S. enterica subsp. enterica	Reading	The United States of America	2	2	4570432	98.4	0.98	0.015616	Salmonella enterica SRR1813436	Ground Turkey
590.138	Warm blooded host	S. enterica subsp. enterica	Muenchen	The United States of America	4	3	4716242	98.4	0.99	0.0113086	Salmonella enterica SRR2566978	Pork Chop
590.138	Warm blooded host	S. enterica subsp. enterica	Typhimurium	The United States of America	16	5	5052429	98.4	0.99	0.00328537	Salmonella enterica SRR3932976	Chicken Breast
590.138	Warm blooded host	S. enterica subsp. enterica	Heidelberg	The United States of America	13	4	5099226	100	0.99	0.0108269	Salmonella enterica SRR1185859	Chicken Breast
590.138	Warm blooded host	S. enterica subsp. enterica	Heidelberg	The United States of America	2	6	4782156	98.4	0.99	0.00920555	Salmonella enterica SRR3091335	Chicken Breast
590.138	Warm blooded host	S. enterica subsp. enterica	Senftenberg	The United States of America	12	4	4871631	99.2	0.98	0.014871	Salmonella enterica SRR3225371	Ground Turkey
590.138	Warm blooded host	S. enterica subsp. enterica	Heidelberg	The United States of America	5	4	4762242	98.4	0.99	0.00916565	Salmonella enterica SRR2599654	Chicken Breast
590.138	Warm blooded host	S. enterica subsp. enterica	Saintpaul	The United States of America	3	4	4695316	98.4	0.99	0.00730426	Salmonella enterica SRR3665153	Ground Turkey
590.138	Warm blooded host	S. enterica subsp. enterica	Kentucky	The United States of America	10	3	4912145	99.2	0.98	0.014871	Salmonella enterica SRR3932977	Chicken Breast
590.138	Warm blooded host	S. enterica subsp. enterica	Montevideo	The United States of America	1	3	4658034	100	0.98	0.0166683	Salmonella enterica SRR3091336	Chicken Breast
590.138	Warm blooded host	S. enterica subsp. enterica	Saintpaul	The United States of America	9	4	4895169	100	0.99	0.00804257	Salmonella enterica SRR2078198	Ground Turkey
590.138	Warm blooded host	S. enterica subsp. enterica	Infantis	The United States of America	6	3	4696763	98.4	0.99	0.0123068	Salmonella enterica SRR2566979	Pork Chop
590.138	Warm blooded host	S. enterica subsp. enterica	Derby	The United States of America	6	5	4820465	98.4	0.98	0.0140996	Salmonella enterica SRR3173523	Pork Chop
590.138	Warm blooded host	S. enterica subsp. enterica	Typhimurium	The United States of America	4	3	4823604	98.4	0.99	0.00202665	Salmonella enterica SRR1813446	Chicken Breast
590.138	Warm blooded host	S. enterica subsp. enterica	Anatum	The United States of America	0	3	4652093	98.4	0.99	0.0115313	Salmonella enterica SRR3091339	Chicken Breast
590.138	Warm blooded host	S. enterica subsp. enterica	Albany	The United States of America	6	4	4903679	99.2	0.98	0.0151872	Salmonella enterica SRR2407787	Ground Turkey
590.138	Warm blooded host	S. enterica subsp. enterica	Typhimurium	The United States of America	9	5	4951852	98.4	1	0.00243596	Salmonella enterica SRR3932978	Chicken Breast
590.138	Warm blooded host	S. enterica subsp. enterica	Muenchen	The United States of America	4	2	4663716	98.4	0.99	0.0111761	Salmonella enterica SRR3295727	Hogs
590.139	Warm blooded host	S. enterica subsp. enterica	Typhimurium	The United States of America	11	4	4973091	98.4	0.99	0.00251903	Salmonella enterica SRR1813447	Ground Turkey
590.139	Warm blooded host	S. enterica subsp. enterica	Saintpaul	The United States of America	11	4	4930922	98.4	0.99	0.0083078	Salmonella enterica SRR3091341	Ground Turkey
590.139	Warm blooded host	S. enterica subsp. enterica	Montevideo	The United States of America	5	6	4857007	100	0.98	0.0171265	Salmonella enterica SRR3173524	Chicken Breast
590.139	Warm blooded host	S. enterica subsp. enterica	Kentucky	The United States of America	34	3	5034713	100	0.98	0.015508	Salmonella enterica SRR2566980	Chicken Breast
590.139	Warm blooded host	S. enterica subsp. enterica	Heidelberg	The United States of America	6	4	4872786	98.4	0.99	0.00960897	Salmonella enterica SRR3091342	Ground Turkey
590.139	Warm blooded host	S. enterica subsp. enterica	Agona	The United States of America	2	4	4861370	100	0.98	0.0149759	Salmonella enterica SRR3295728	Swine-Sow
590.139	Warm blooded host	S. enterica subsp. enterica	Reading	The United States of America	3	3	4690652	99.2	0.98	0.0163307	Salmonella enterica SRR2078200	Ground Turkey
590.139	Warm blooded host	S. enterica subsp. enterica	Enteritidis	The United States of America	5	3	4691733	98.4	0.99	0.0111761	Salmonella enterica SRR2599656	Chicken Breast
590.139	Warm blooded host	S. enterica subsp. enterica	Hadar	The United States of America	6	4	4767171	99.2	0.99	0.0107836	Salmonella enterica SRR1195626	Ground Turkey
590.139	Warm blooded host	S. enterica subsp. enterica	Reading	The United States of America	9	4	4731448	99.2	0.98	0.0158335	Salmonella enterica SRR2407789	Ground Turkey
590.139	Warm blooded host	S. enterica subsp. enterica	Thompson	The United States of America	5	7	4857585	99.2	0.99	0.0115313	Salmonella enterica SRR2566981	Chicken Breast
590.139	Warm blooded host	S. enterica subsp. enterica	Schwarzengrund	The United States of America	15	5	5102686	100	0.98	0.0190552	Salmonella enterica SRR1813455	Ground Turkey
590.139	Warm blooded host	S. enterica subsp. enterica	Typhimurium	The United States of America	13	5	4979562	99.2	1	0.00271444	Salmonella enterica SRR3173525	Chicken Breast
590.139	Warm blooded host	S. enterica subsp. enterica	Anatum	The United States of America	5	6	4787128	98.4	0.99	0.0118927	Salmonella enterica SRR3295729	Swine-Sow
590.139	Warm blooded host	S. enterica subsp. enterica	Heidelberg	The United States of America	5	4	4857929	98.4	0.99	0.0097316	Salmonella enterica SRR2078201	Ground Turkey
590.139	Warm blooded host	S. enterica subsp. enterica	Montevideo	The United States of America	2	2	4521663	98.4	0.98	0.0163307	Salmonella enterica SRR2599657	Ground Beef
590.139	Warm blooded host	S. enterica subsp. enterica	Senftenberg	The United States of America	1	2	4708972	98.4	0.98	0.0143537	Salmonella enterica SRR3227049	Chicken Breast
590.139	Warm blooded host	S. enterica subsp. enterica	Hadar	The United States of America	3	4	4703915	98.4	0.99	0.0106545	Salmonella enterica SRR1646565	Chicken Breast
590.139	Warm blooded host	S. enterica subsp. enterica	Heidelberg	The United States of America	8	7	5071982	100	0.99	0.0106974	Salmonella enterica SRR1195631	Ground Turkey
590.139	Warm blooded host	S. enterica subsp. enterica	Brandenburg	The United States of America	8	3	4938340	100	0.98	0.0172424	Salmonella enterica SRR2566982	Chicken Breast
590.139	Warm blooded host	S. enterica subsp. enterica	Typhimurium	The United States of America	21	5	5193837	99.2	0.99	0.00354859	Salmonella enterica SRR1646573	Chicken Breast
590.139	Warm blooded host	S. enterica subsp. enterica	Typhimurium	The United States of America	8	5	4940520	99.2	1	0.00243596	Salmonella enterica SRR3932981	Chicken Breast
590.139	Warm blooded host	S. enterica subsp. enterica	Kentucky	The United States of America	15	2	4903118	98.4	0.98	0.0149234	Salmonella enterica SRR3091346	Chicken Breast
590.139	Warm blooded host	S. enterica subsp. enterica	Heidelberg	The United States of America	4	4	4862748	98.4	0.99	0.00956826	Salmonella enterica SRR1820091	Ground Turkey
590.139	Warm blooded host	S. enterica subsp. enterica	Heidelberg	The United States of America	16	4	5082210	100	0.99	0.0105688	Salmonella enterica SRR3932982	Ground Turkey
590.139	Warm blooded host	S. enterica subsp. enterica	Typhimurium	The United States of America	2	4	4888716	98.4	1	0.00126265	Salmonella enterica SRR2407792	Ground Beef
590.139	Warm blooded host	S. enterica subsp. enterica	Reading	The United States of America	5	1	4589008	98.4	0.98	0.0158882	Salmonella enterica SRR1195634	Ground Turkey
590.139	Warm blooded host	S. enterica subsp. enterica	Schwarzengrund	The United States of America	3	6	4803378	99.2	0.98	0.0167251	Salmonella enterica SRR1820092	Ground Turkey
590.139	Warm blooded host	S. enterica subsp. enterica	Enteritidis	The United States of America	2	4	4729063	98.4	0.99	0.0111761	Salmonella enterica SRR3242211	Chicken Breast
590.139	Warm blooded host	S. enterica subsp. enterica	Typhimurium	The United States of America	2	5	4889528	98.4	1	0.00123693	Salmonella enterica SRR2407793	Ground Beef
590.139	Warm blooded host	S. enterica subsp. enterica	Dublin	The United States of America	10	5	4981246	98.4	0.99	0.0123068	Salmonella enterica SRR3173527	Ground Beef
590.139	Warm blooded host	S. enterica subsp. enterica	Typhimurium	The United States of America	12	5	4954967	99.2	1	0.00249129	Salmonella enterica SRR2566983	Chicken Breast
590.139	Warm blooded host	S. enterica subsp. enterica	Typhimurium	The United States of America	2	5	4888299	98.4	0.99	0.00123693	Salmonella enterica SRR2407794	Ground Beef
590.139	Warm blooded host	S. enterica subsp. enterica	Anatum	The United States of America	0	4	4728389	99.2	0.99	0.0118927	Salmonella enterica SRR1195641	Ground Beef
590.139	Warm blooded host	S. enterica subsp. enterica	Dublin	The United States of America	8	5	4980981	98.4	0.99	0.0123068	Salmonella enterica SRR3173528	Ground Beef
590.139	Warm blooded host	S. enterica subsp. enterica	Hadar	The United States of America	9	2	4686060	98.4	0.98	0.0104835	Salmonella enterica SRR2599658	Ground Turkey
590.139	Warm blooded host	S. enterica subsp. enterica	Enteritidis	The United States of America	2	4	4729191	97.6	0.99	0.0112201	Salmonella enterica SRR1646583	Chicken Breast
590.139	Warm blooded host	S. enterica subsp. enterica	Saintpaul	The United States of America	15	6	4995564	99.2	0.99	0.00884936	Salmonella enterica SRR3295731	Hogs
590.139	Warm blooded host	S. enterica subsp. enterica	Typhimurium	The United States of America	7	4	4877371	98.4	1	0.00257463	Salmonella enterica SRR3664836	Chicken Breast
590.139	Warm blooded host	S. enterica subsp. enterica	Johannesburg	The United States of America	7	9	4872294	100	0.98	0.017653	Salmonella enterica SRR3932983	Pork Chop
590.139	Warm blooded host	S. enterica subsp. enterica	Heidelberg	The United States of America	3	4	4765322	98.4	0.99	0.00916565	Salmonella enterica SRR1195642	Chicken Breast
590.139	Warm blooded host	S. enterica subsp. enterica	Agona	The United States of America	3	3	4813454	100	0.98	0.0149759	Salmonella enterica SRR3295732	Swine-Sow
590.139	Warm blooded host	S. enterica subsp. enterica	Heidelberg	The United States of America	15	5	5099776	100	0.99	0.0110882	Salmonella enterica SRR1528530	Ground Turkey
590.139	Warm blooded host	S. enterica subsp. enterica	Derby	The United States of America	7	5	4861662	98.4	0.98	0.0147145	Salmonella enterica SRR3295733	Hogs
590.139	Warm blooded host	S. enterica subsp. enterica	Heidelberg	The United States of America	2	3	4782719	98.4	0.99	0.00936594	Salmonella enterica SRR3091410	Chicken Breast
590.139	Warm blooded host	S. enterica subsp. enterica	Kentucky	The United States of America	6	3	4892396	98.4	0.98	0.0145076	Salmonella enterica SRR1820093	Chicken Breast
590.139	Warm blooded host	S. enterica subsp. enterica	Heidelberg	The United States of America	37	11	5444966	100	0.99	0.0125405	Salmonella enterica SRR2566984	Ground Turkey
590.139	Warm blooded host	S. enterica subsp. enterica	Reading	The United States of America	2	1	4572993	99.2	0.98	0.0156702	Salmonella enterica SRR2078205	Ground Turkey
590.139	Warm blooded host	S. enterica subsp. enterica	Albany	The United States of America	5	4	4827532	100	0.98	0.0145592	Salmonella enterica SRR3932984	Ground Turkey
590.139	Warm blooded host	S. enterica subsp. enterica	Infantis	The United States of America	3	1	4569160	98.4	0.98	0.0117112	Salmonella enterica SRR2599659	Pork Chop
590.139	Warm blooded host	S. enterica subsp. enterica	Typhimurium	The United States of America	10	5	5082462	99.2	0.99	0.00325637	Salmonella enterica SRR1646926	Chicken Breast
590.139	Warm blooded host	S. enterica subsp. enterica	Reading	The United States of America	4	2	4669609	100	0.98	0.0161084	Salmonella enterica SRR2599660	Ground Turkey
590.139	Warm blooded host	S. enterica subsp. enterica	Hadar	The United States of America	7	3	4670066	98.4	0.99	0.0104835	Salmonella enterica SRR3091411	Chicken Breast
590.139	Warm blooded host	S. enterica subsp. enterica	Heidelberg	The United States of America	1	4	4760139	98.4	0.99	0.0090861	Salmonella enterica SRR1528531	Ground Turkey
590.139	Warm blooded host	S. enterica subsp. enterica	Saintpaul	The United States of America	9	4	4910084	99.2	0.99	0.00819369	Salmonella enterica SRR3173538	Ground Turkey
590.139	Warm blooded host	S. enterica subsp. enterica	Typhimurium	The United States of America	1	5	4771843	98.4	1	0.00131423	Salmonella enterica SRR1646927	Chicken Breast
590.139	Warm blooded host	S. enterica subsp. enterica	Schwarzengrund	The United States of America	4	6	4798272	100	0.98	0.0170687	Salmonella enterica SRR2566985	Ground Turkey
590.139	Warm blooded host	S. enterica subsp. enterica	Muenster	The United States of America	6	4	4861580	98.4	0.98	0.0170687	Salmonella enterica SRR3295735	Swine-Sow
590.139	Warm blooded host	S. enterica subsp. enterica	Kentucky	The United States of America	22	2	4991577	99.2	0.98	0.0152404	Salmonella enterica SRR2407799	Chicken Breast
590.14	Warm blooded host	S. enterica subsp. enterica	Reading	The United States of America	5	2	4669879	98.4	0.98	0.0162193	Salmonella enterica SRR1195643	Ground Turkey
590.14	Warm blooded host	S. enterica subsp. enterica	Agona	The United States of America	1	4	4787578	99.2	0.98	0.0144049	Salmonella enterica SRR1646928	Ground Turkey
590.14	Warm blooded host	S. enterica subsp. enterica	Anatum	The United States of America	11	6	4888941	99.2	0.99	0.0122604	Salmonella enterica SRR3295736	Swine-Sow
590.14	Warm blooded host	S. enterica subsp. enterica	Saintpaul	The United States of America	6	5	4896077	99.2	0.99	0.0081558	Salmonella enterica SRR1820095	Ground Turkey
590.14	Warm blooded host	S. enterica subsp. enterica	Kentucky	The United States of America	20	3	5003753	100	0.98	0.015616	Salmonella enterica SRR2078273	Chicken Breast
590.14	Warm blooded host	S. enterica subsp. enterica	Heidelberg	The United States of America	2	4	4755091	98.4	0.99	0.00904645	Salmonella enterica SRR2636953	Chicken Breast
590.14	Warm blooded host	S. enterica subsp. enterica	Heidelberg	The United States of America	10	3	4948782	99.2	0.99	0.0101041	Salmonella enterica SRR1646929	Ground Turkey
590.14	Warm blooded host	S. enterica subsp. enterica	Saintpaul	The United States of America	11	5	4977529	100	0.99	0.00834599	Salmonella enterica SRR2566986	Ground Turkey
590.14	Warm blooded host	S. enterica subsp. enterica	Heidelberg	The United States of America	3	3	4743708	98.4	0.99	0.00888862	Salmonella enterica SRR3091412	Chicken Breast
590.14	Warm blooded host	S. enterica subsp. enterica	Kentucky	The United States of America	13	2	5018537	100	0.98	0.0155619	Salmonella enterica SRR1820096	Chicken Breast
590.14	Warm blooded host	S. enterica subsp. enterica	Hadar	The United States of America	10	2	4718651	98.4	0.99	0.0105688	Salmonella enterica SRR3242326	Ground Turkey
590.14	Warm blooded host	S. enterica subsp. enterica	Saintpaul	The United States of America	7	3	4815759	98.4	0.99	0.00694555	Salmonella enterica SRR2407801	Ground Turkey
590.14	Warm blooded host	S. enterica subsp. enterica	Enteritidis	The United States of America	4	4	4728440	98.4	0.99	0.0112201	Salmonella enterica SRR3091413	Chicken Breast
590.14	Warm blooded host	S. enterica subsp. enterica	Derby	The United States of America	7	5	4826588	99.2	0.98	0.0145592	Salmonella enterica SRR3295737	Beef Cattle
590.14	Warm blooded host	S. enterica subsp. enterica	Typhimurium	The United States of America	7	6	4907092	98.4	0.99	0.00265838	Salmonella enterica SRR3932988	Chicken Breast
590.14	Warm blooded host	S. enterica subsp. enterica	Enteritidis	The United States of America	2	3	4694269	98.4	0.99	0.0110444	Salmonella enterica SRR3664842	Chicken Breast
590.14	Warm blooded host	S. enterica subsp. enterica	Kentucky	The United States of America	9	2	4882819	99.2	0.98	0.0146626	Salmonella enterica SRR1646930	Chicken Breast
590.14	Warm blooded host	S. enterica subsp. enterica	Saintpaul	The United States of America	10	4	5007857	100	0.99	0.00846101	Salmonella enterica SRR2636954	Ground Turkey
590.14	Warm blooded host	S. enterica subsp. enterica	Saintpaul	The United States of America	2	5	4727165	98.4	0.99	0.00734051	Salmonella enterica SRR2510825	Ground Turkey
590.14	Warm blooded host	S. enterica subsp. enterica	Kentucky	The United States of America	0	4	4892311	98.4	0.98	0.0143537	Salmonella enterica SRR3664843	Ground Beef
590.14	Warm blooded host	S. enterica subsp. enterica	Saintpaul	The United States of America	9	4	4896608	98.4	0.99	0.00804257	Salmonella enterica SRR2078274	Ground Turkey
590.14	Warm blooded host	S. enterica subsp. enterica	Heidelberg	The United States of America	11	3	4912826	98.4	0.99	0.00977265	Salmonella enterica SRR2566987	Ground Turkey
590.14	Warm blooded host	S. enterica subsp. enterica	Kentucky	The United States of America	7	4	4825014	98.4	0.98	0.0139988	Salmonella enterica SRR3295738	Beef Cattle
590.14	Warm blooded host	S. enterica subsp. enterica	Heidelberg	The United States of America	3	4	4860673	98.4	0.99	0.00956826	Salmonella enterica SRR3242327	Ground Turkey
590.14	Warm blooded host	S. enterica subsp. enterica	Kentucky	The United States of America	21	2	4972283	99.2	0.98	0.0152404	Salmonella enterica SRR3932989	Chicken Breast
590.14	Warm blooded host	S. enterica subsp. enterica	Saintpaul	The United States of America	9	4	4891178	99.2	0.99	0.00808024	Salmonella enterica SRR2078275	Ground Turkey
590.14	Warm blooded host	S. enterica subsp. enterica	Saintpaul	The United States of America	9	4	4898380	99.2	0.99	0.00800497	Salmonella enterica SRR1820097	Ground Turkey
590.14	Warm blooded host	S. enterica subsp. enterica	Kentucky	The United States of America	21	2	4976375	99.2	0.98	0.0154542	Salmonella enterica SRR3932990	Chicken Breast
590.14	Warm blooded host	S. enterica subsp. enterica	Kentucky	The United States of America	17	2	4994345	100	0.98	0.015347	Salmonella enterica SRR1534819	Chicken Breast
590.14	Warm blooded host	S. enterica subsp. enterica	Heidelberg	The United States of America	5	4	4884745	98.4	0.99	0.00985499	Salmonella enterica SRR3091414	Chicken Breast
590.14	Warm blooded host	S. enterica subsp. enterica	Hadar	The United States of America	11	2	4693594	98.4	0.99	0.0104835	Salmonella enterica SRR2510826	Ground Turkey
590.14	Warm blooded host	S. enterica subsp. enterica	Hadar	The United States of America	6	5	4765868	98.4	0.99	0.0107836	Salmonella enterica SRR1195649	Ground Turkey
590.14	Warm blooded host	S. enterica subsp. enterica	Anatum	The United States of America	7	6	4789479	99.2	0.99	0.0119383	Salmonella enterica SRR3295739	Hogs
590.14	Warm blooded host	S. enterica subsp. enterica	Kentucky	The United States of America	18	3	5002996	99.2	0.98	0.0154542	Salmonella enterica SRR1646931	Chicken Breast
590.14	Warm blooded host	S. enterica subsp. enterica	Saintpaul	The United States of America	10	4	4900937	98.4	0.99	0.00811798	Salmonella enterica SRR1820098	Ground Turkey
590.14	Warm blooded host	S. enterica subsp. enterica	Hadar	The United States of America	13	3	4738244	98.4	0.99	0.0105688	Salmonella enterica SRR2510827	Ground Turkey
590.14	Warm blooded host	S. enterica subsp. enterica	Dublin	The United States of America	10	5	4963504	98.4	0.99	0.0121217	Salmonella enterica SRR2566988	Ground Turkey
590.14	Warm blooded host	S. enterica subsp. enterica	Senftenberg	The United States of America	17	5	4935515	100	0.98	0.0152936	Salmonella enterica SRR1534823	Ground Turkey
590.14	Warm blooded host	S. enterica subsp. enterica	Saintpaul	The United States of America	3	3	4912975	99.2	0.98	0.0150285	Salmonella enterica SRR3665168	Ground Turkey
590.14	Warm blooded host	S. enterica subsp. enterica	Heidelberg	The United States of America	19	4	5101263	100	0.99	0.0108702	Salmonella enterica SRR3242328	Ground Turkey
590.14	Warm blooded host	S. enterica subsp. enterica	Hadar	The United States of America	4	4	4877482	98.4	0.99	0.0111761	Salmonella enterica SRR2636955	Ground Turkey
590.14	Warm blooded host	S. enterica subsp. enterica	Heidelberg	The United States of America	7	4	4872680	98.4	0.99	0.00964976	Salmonella enterica SRR3932992	Chicken Breast
590.14	Warm blooded host	S. enterica subsp. enterica	Thompson	The United States of America	2	4	5076170	100	0.99	0.0121679	Salmonella enterica SRR1534824	Ground Turkey
590.14	Warm blooded host	S. enterica subsp. enterica	Enteritidis	The United States of America	1	4	4729110	98.4	0.99	0.0112201	Salmonella enterica SRR3091415	Chicken Breast
590.14	Warm blooded host	S. enterica subsp. enterica	Montevideo	The United States of America	0	3	4547945	98.4	0.98	0.0164427	Salmonella enterica SRR1822293	Ground Beef
590.14	Warm blooded host	S. enterica subsp. enterica	Kentucky	The United States of America	13	2	5029007	98.4	0.98	0.015508	Salmonella enterica SRR2510830	Chicken Breast
590.14	Warm blooded host	S. enterica subsp. enterica	Kentucky	The United States of America	14	2	5024668	99.2	0.98	0.0157789	Salmonella enterica SRR1534841	Chicken Breast
590.14	Warm blooded host	S. enterica subsp. enterica	Reading	The United States of America	1	2	4571360	99.2	0.98	0.015616	Salmonella enterica SRR1195655	Ground Turkey
590.14	Warm blooded host	S. enterica subsp. enterica	Typhimurium	The United States of America	9	5	4921512	98.4	1	0.0024636	Salmonella enterica SRR3932993	Chicken Breast
590.14	Warm blooded host	S. enterica subsp. enterica	Enteritidis	The United States of America	0	3	4637487	98.4	0.99	0.0114865	Salmonella enterica SRR2648191	Chicken Breast
590.14	Warm blooded host	S. enterica subsp. enterica	Heidelberg	The United States of America	15	5	5062066	99.2	0.99	0.0106974	Salmonella enterica SRR3665171	Ground Turkey
590.14	Warm blooded host	S. enterica subsp. enterica	Schwarzengrund	The United States of America	1	7	4764073	99.2	0.98	0.0168963	Salmonella enterica SRR2510831	Ground Turkey
590.14	Warm blooded host	S. enterica subsp. enterica	Reading	The United States of America	2	2	4573357	98.4	0.98	0.0156702	Salmonella enterica SRR1534876	Ground Turkey
590.14	Warm blooded host	S. enterica subsp. enterica	Heidelberg	The United States of America	33	11	5433099	100	0.99	0.0124935	Salmonella enterica SRR2566989	Ground Beef
590.14	Warm blooded host	S. enterica subsp. enterica	Heidelberg	The United States of America	3	5	4802955	98.4	0.99	0.00928558	Salmonella enterica SRR3242329	Ground Turkey
590.14	Warm blooded host	S. enterica subsp. enterica	Agona	The United States of America	3	5	4822251	99.2	0.98	0.014871	Salmonella enterica SRR3295743	Dairy Cattle
590.14	Warm blooded host	S. enterica subsp. enterica	Kentucky	The United States of America	9	2	4878713	100	0.98	0.0146626	Salmonella enterica SRR1646943	Chicken Breast
590.14	Warm blooded host	S. enterica subsp. enterica	Heidelberg	The United States of America	2	4	4752197	98.4	0.99	0.00912584	Salmonella enterica SRR2078279	Chicken Breast
590.14	Warm blooded host	S. enterica subsp. enterica	Muenchen	The United States of America	6	6	4842950	97.6	0.99	0.0120298	Salmonella enterica SRR3932994	Ground Turkey
590.14	Warm blooded host	S. enterica subsp. enterica	Anatum	The United States of America	7	5	4739252	98.4	0.99	0.0118017	Salmonella enterica SRR3295744	Hogs
590.14	Warm blooded host	S. enterica subsp. enterica	Heidelberg	The United States of America	7	4	4877073	98.4	0.99	0.00956826	Salmonella enterica SRR2648192	Chicken Breast
590.14	Warm blooded host	S. enterica subsp. enterica	Kentucky	The United States of America	9	2	4881885	99.2	0.98	0.0146626	Salmonella enterica SRR1646944	Chicken Breast
590.141	Warm blooded host	S. enterica subsp. enterica	Mbandaka	The United States of America	2	2	4759132	98.4	0.98	0.0145076	Salmonella enterica SRR2566990	Chicken Wings
590.141	Warm blooded host	S. enterica subsp. enterica	Albany	The United States of America	17	3	5119759	100	0.98	0.0161084	Salmonella enterica SRR3932995	Ground Turkey
590.141	Warm blooded host	S. enterica subsp. enterica	Hadar	The United States of America	5	7	4768637	98.4	0.99	0.0106545	Salmonella enterica SRR2648194	Ground Turkey
590.141	Warm blooded host	S. enterica subsp. enterica	Brandenburg	The United States of America	1	4	4641734	98.4	0.98	0.0158882	Salmonella enterica SRR1534878	Ground Turkey
590.141	Warm blooded host	S. enterica subsp. enterica	Enteritidis	The United States of America	0	3	4639192	98.4	0.99	0.0114865	Salmonella enterica SRR1822299	Chicken Breast
590.141	Warm blooded host	S. enterica subsp. enterica	Kentucky	The United States of America	22	2	4918730	99.2	0.98	0.014871	Salmonella enterica SRR3295745	Young Chicken
590.141	Warm blooded host	S. enterica subsp. enterica	Schwarzengrund	The United States of America	20	3	4791255	99.2	0.98	0.0171844	Salmonella enterica SRR3091418	Ground Turkey
590.141	Warm blooded host	S. enterica subsp. enterica	Mbandaka	The United States of America	5	2	4657667	97.6	0.98	0.0139486	Salmonella enterica SRR2532630	Chicken Breast
590.141	Warm blooded host	S. enterica subsp. enterica	Mbandaka	The United States of America	5	5	4782656	98.4	0.98	0.0146108	Salmonella enterica SRR3932996	Chicken Breast
590.141	Warm blooded host	S. enterica subsp. enterica	Kentucky	The United States of America	8	2	4881386	98.4	0.98	0.0147665	Salmonella enterica SRR1534879	Chicken Breast
590.141	Warm blooded host	S. enterica subsp. enterica	Derby	The United States of America	10	4	4921806	99.2	0.98	0.0151342	Salmonella enterica SRR3295747	Hogs
590.141	Warm blooded host	S. enterica subsp. enterica	Saintpaul	The United States of America	3	4	4797038	98.4	0.99	0.00766986	Salmonella enterica SRR1646945	Ground Turkey
590.141	Warm blooded host	S. enterica subsp. enterica	Tennessee	The United States of America	3	5	4889492	98.4	0.98	0.0149234	Salmonella enterica SRR1822300	Ground Beef
590.141	Warm blooded host	S. enterica subsp. enterica	Kentucky	The United States of America	11	3	4907502	99.2	0.98	0.014871	Salmonella enterica SRR3664850	Chicken Breast
590.141	Warm blooded host	S. enterica subsp. enterica	Saintpaul	The United States of America	8	4	4898980	98.4	0.99	0.00808024	Salmonella enterica SRR1822307	Ground Turkey
590.141	Warm blooded host	S. enterica subsp. enterica	Kentucky	The United States of America	10	2	4865216	99.2	0.98	0.0146108	Salmonella enterica SRR1534880	Chicken Breast
590.141	Warm blooded host	S. enterica subsp. enterica	Typhimurium	The United States of America	13	4	4916321	98.4	0.99	0.00224371	Salmonella enterica SRR3173552	Chicken Breast
590.141	Warm blooded host	S. enterica subsp. enterica	Schwarzengrund	The United States of America	10	8	4945178	100	0.98	0.0173006	Salmonella enterica SRR3932997	Chicken Breast
590.141	Warm blooded host	S. enterica subsp. enterica	Enteritidis	The United States of America	1	3	4694469	98.4	0.99	0.0110007	Salmonella enterica SRR1646946	Chicken Breast
590.141	Warm blooded host	S. enterica subsp. enterica	Albany	The United States of America	2	2	4839327	98.4	0.98	0.0146626	Salmonella enterica SRR2532631	Ground Turkey
590.141	Warm blooded host	S. enterica subsp. enterica	Typhimurium	The United States of America	12	5	4951722	98.4	1	0.0024636	Salmonella enterica SRR3295748	Young Chicken
590.141	Warm blooded host	S. enterica subsp. enterica	Typhimurium	The United States of America	3	5	4863824	98.4	0.99	0.00144387	Salmonella enterica SRR2566992	Chicken Wings
590.141	Warm blooded host	S. enterica subsp. enterica	Infantis	The United States of America	0	7	4728421	100	0.98	0.0124	Salmonella enterica SRR1822308	Chicken Breast
590.141	Warm blooded host	S. enterica subsp. enterica	Heidelberg	The United States of America	6	4	5013310	100	0.99	0.010314	Salmonella enterica SRR1195666	Chicken Breast
590.141	Warm blooded host	S. enterica subsp. enterica	Kentucky	The United States of America	13	2	5042586	99.2	0.98	0.0152936	Salmonella enterica SRR2078283	Chicken Breast
590.141	Warm blooded host	S. enterica subsp. enterica	Hadar	The United States of America	10	2	4690509	98.4	0.99	0.0104835	Salmonella enterica SRR3242341	Ground Turkey
590.141	Warm blooded host	S. enterica subsp. enterica	Typhimurium	The United States of America	9	4	5066511	99.2	0.99	0.00340187	Salmonella enterica SRR3664852	Chicken Breast
590.141	Warm blooded host	S. enterica subsp. enterica	Kentucky	The United States of America	9	2	4882198	99.2	0.98	0.0147145	Salmonella enterica SRR1534881	Chicken Breast
590.141	Warm blooded host	S. enterica subsp. enterica	Typhimurium	The United States of America	10	6	4950285	98.4	1	0.00249129	Salmonella enterica SRR3932998	Chicken Breast
590.141	Warm blooded host	S. enterica subsp. enterica	Heidelberg	The United States of America	3	4	4892796	98.4	0.99	0.00960897	Salmonella enterica SRR2566993	Chicken Wings
590.141	Warm blooded host	S. enterica subsp. enterica	Typhimurium	The United States of America	10	6	4947898	99.2	1	0.0028554	Salmonella enterica SRR3096029	Chicken Breast
590.141	Warm blooded host	S. enterica subsp. enterica	Schwarzengrund	The United States of America	10	7	4846640	100	0.98	0.0172424	Salmonella enterica SRR3664853	Ground Turkey
590.141	Warm blooded host	S. enterica subsp. enterica	Montevideo	The United States of America	0	3	4546402	98.4	0.98	0.0163866	Salmonella enterica SRR1822309	Ground Beef
590.141	Warm blooded host	S. enterica subsp. enterica	Hadar	The United States of America	9	2	4691743	98.4	0.99	0.0104835	Salmonella enterica SRR2648197	Ground Turkey
590.141	Warm blooded host	S. enterica subsp. enterica	Kentucky	The United States of America	9	2	4881191	99.2	0.98	0.0147665	Salmonella enterica SRR1195667	Chicken Breast
590.141	Warm blooded host	S. enterica subsp. enterica	Kentucky	The United States of America	38	3	5018832	100	0.98	0.0155619	Salmonella enterica SRR3664854	Pork Chop
590.141	Warm blooded host	S. enterica subsp. enterica	Hadar	The United States of America	6	3	4856666	99.2	0.99	0.0110007	Salmonella enterica SRR2532632	Ground Turkey
590.141	Warm blooded host	S. enterica subsp. enterica	Kentucky	The United States of America	8	3	4866695	98.4	0.98	0.0147665	Salmonella enterica SRR1646948	Chicken Breast
590.141	Warm blooded host	S. enterica subsp. enterica	Infantis	The United States of America	0	1	4604458	98.4	0.98	0.0118471	Salmonella enterica SRR2082822	Pork Chop
590.141	Warm blooded host	S. enterica subsp. enterica	Agona	The United States of America	5	5	4935385	100	0.98	0.0151342	Salmonella enterica SRR3295750	Dairy Cattle
590.141	Warm blooded host	S. enterica subsp. enterica	Typhimurium	The United States of America	16	4	5017819	99.2	0.99	0.0028554	Salmonella enterica SRR1646950	Chicken Breast
590.141	Warm blooded host	S. enterica subsp. enterica	Saintpaul	The United States of America	0	2	4614709	98.4	0.99	0.006248	Salmonella enterica SRR1658071	Ground Turkey
590.141	Warm blooded host	S. enterica subsp. enterica	Agona	The United States of America	15	3	4893795	99.2	0.98	0.0149234	Salmonella enterica SRR3295753	Hogs
590.141	Warm blooded host	S. enterica subsp. enterica	Typhimurium	The United States of America	9	5	4968351	98.4	1	0.00274254	Salmonella enterica SRR3665183	Chicken Breast
590.141	Warm blooded host	S. enterica subsp. enterica	Typhimurium	The United States of America	29	3	5094723	100	0.99	0.00291212	Salmonella enterica SRR1822313	Chicken Breast
590.141	Warm blooded host	S. enterica subsp. enterica	Typhimurium	The United States of America	17	4	5091770	99.2	0.99	0.00325637	Salmonella enterica SRR3096032	Chicken Breast
590.141	Warm blooded host	S. enterica subsp. enterica	Heidelberg	The United States of America	12	5	5015379	100	0.99	0.0104835	Salmonella enterica SRR3242344	Ground Turkey
590.141	Warm blooded host	S. enterica subsp. enterica	Heidelberg	The United States of America	1	4	4769469	98.4	0.99	0.00920555	Salmonella enterica SRR2648769	Ground Turkey
590.141	Warm blooded host	S. enterica subsp. enterica	Kentucky	The United States of America	11	3	4915759	99.2	0.98	0.014871	Salmonella enterica SRR1534892	Chicken Breast
590.141	Warm blooded host	S. enterica subsp. enterica	Typhimurium	The United States of America	20	4	5154280	99.2	0.99	0.00366686	Salmonella enterica SRR1823670	Chicken Breast
590.141	Warm blooded host	S. enterica subsp. enterica	Typhimurium	The United States of America	14	5	4950069	99.2	0.99	0.00243596	Salmonella enterica SRR3295754	Young Chicken
590.141	Warm blooded host	S. enterica subsp. enterica	Heidelberg	The United States of America	16	4	5011758	100	0.99	0.010314	Salmonella enterica SRR2532634	Ground Turkey
590.141	Warm blooded host	S. enterica subsp. enterica	Montevideo	The United States of America	4	6	4732295	98.4	0.98	0.0160531	Salmonella enterica SRR3096033	Ground Turkey
590.141	Warm blooded host	S. enterica subsp. enterica	Hadar	The United States of America	6	5	4783214	98.4	0.99	0.0108269	Salmonella enterica SRR1658076	Ground Turkey
590.141	Warm blooded host	S. enterica subsp. enterica	Kentucky	The United States of America	14	3	5246300	98.4	0.98	0.0168391	Salmonella enterica SRR1823677	Chicken Breast
590.141	Warm blooded host	S. enterica subsp. enterica	Johannesburg	The United States of America	3	5	4669216	99.2	0.98	0.0165552	Salmonella enterica SRR2566997	Pork Chop
590.142	Warm blooded host	S. enterica subsp. enterica	Enteritidis	The United States of America	4	4	4736042	98.4	0.99	0.0112643	Salmonella enterica SRR2532635	Chicken Breast
590.142	Warm blooded host	S. enterica subsp. enterica	Agona	The United States of America	3	6	4940711	100	0.98	0.0158335	Salmonella enterica SRR1658082	Ground Turkey
590.142	Warm blooded host	S. enterica subsp. enterica	Kentucky	The United States of America	18	2	5003614	99.2	0.98	0.0156702	Salmonella enterica SRR3664860	Chicken Breast
590.142	Warm blooded host	S. enterica subsp. enterica	Kentucky	The United States of America	22	3	5067067	98.4	0.98	0.015943	Salmonella enterica SRR1823681	Chicken Breast
590.142	Warm blooded host	S. enterica subsp. enterica	Saintpaul	The United States of America	1	4	4803335	98.4	0.99	0.00766986	Salmonella enterica SRR1534903	Ground Turkey
590.142	Warm blooded host	S. enterica subsp. enterica	Hadar	The United States of America	6	5	4783422	98.4	0.99	0.0109136	Salmonella enterica SRR1658086	Ground Turkey
590.142	Warm blooded host	S. enterica subsp. enterica	Typhimurium	The United States of America	11	6	4984439	98.4	0.99	0.00268639	Salmonella enterica SRR3665186	Ground Turkey
590.142	Warm blooded host	S. enterica subsp. enterica	Heidelberg	The United States of America	2	3	4713213	98.4	0.99	0.0106545	Salmonella enterica SRR3664861	Chicken Breast
590.142	Warm blooded host	S. enterica subsp. enterica	Enteritidis	The United States of America	2	3	4697720	98.4	0.99	0.0110007	Salmonella enterica SRR2532717	Chicken Breast
590.142	Warm blooded host	S. enterica subsp. enterica	Schwarzengrund	The United States of America	9	7	4862278	100	0.98	0.0172424	Salmonella enterica SRR2082855	Ground Turkey
590.142	Warm blooded host	S. enterica subsp. enterica	Typhimurium	The United States of America	9	3	4973109	99.2	0.99	0.00305472	Salmonella enterica SRR2669155	Chicken Breast
590.142	Warm blooded host	S. enterica subsp. enterica	Enteritidis	The United States of America	2	4	4726659	98.4	0.99	0.0111761	Salmonella enterica SRR2566998	Chicken Breast
590.142	Warm blooded host	S. enterica subsp. enterica	Braenderup	The United States of America	4	3	4770023	98.4	0.99	0.0113529	Salmonella enterica SRR3933005	Chicken Thighs
590.142	Warm blooded host	S. enterica subsp. enterica	Senftenberg	The United States of America	14	4	4896513	99.2	0.98	0.0149234	Salmonella enterica SRR1823684	Ground Turkey
590.142	Warm blooded host	S. enterica subsp. enterica	Anatum	The United States of America	8	6	4786063	99.2	0.99	0.0118927	Salmonella enterica SRR3295757	Hogs
590.142	Warm blooded host	S. enterica subsp. enterica	Heidelberg	The United States of America	1	3	4712209	98.4	0.99	0.00884936	Salmonella enterica SRR2566999	Chicken Breast
590.142	Warm blooded host	S. enterica subsp. enterica	Enteritidis	The United States of America	3	3	4971543	98.4	0.99	0.0126347	Salmonella enterica SRR1823687	Chicken Breast
590.142	Warm blooded host	S. enterica subsp. enterica	Heidelberg	The United States of America	14	5	5075783	98.4	0.99	0.0106545	Salmonella enterica SRR2532718	Ground Turkey
590.142	Warm blooded host	S. enterica subsp. enterica	Kentucky	The United States of America	17	3	5001106	100	0.98	0.015508	Salmonella enterica SRR1664191	Chicken Breast
590.142	Warm blooded host	S. enterica subsp. enterica	Braenderup	The United States of America	7	3	4806655	98.4	0.99	0.0118017	Salmonella enterica SRR3664862	Chicken Breast
590.142	Warm blooded host	S. enterica subsp. enterica	Agona	The United States of America	6	3	4823907	99.2	0.98	0.0145076	Salmonella enterica SRR3295758	Swine-Sow
590.142	Warm blooded host	S. enterica subsp. enterica	Saintpaul	The United States of America	9	4	4909197	99.2	0.99	0.00811798	Salmonella enterica SRR3096036	Ground Turkey
590.142	Warm blooded host	S. enterica subsp. enterica	Typhimurium	The United States of America	1	5	4889868	100	0.99	0.00126265	Salmonella enterica SRR3242349	Ground Turkey
590.142	Warm blooded host	S. enterica subsp. enterica	Typhimurium	The United States of America	11	4	4972511	98.4	0.99	0.00251903	Salmonella enterica SRR1198889	Chicken Breast
590.142	Warm blooded host	S. enterica subsp. enterica	Saintpaul	The United States of America	11	4	5076692	99.2	0.99	0.0090861	Salmonella enterica SRR1823688	Ground Turkey
590.142	Warm blooded host	S. enterica subsp. enterica	Heidelberg	The United States of America	7	5	4848808	98.4	0.99	0.00981378	Salmonella enterica SRR2669157	Ground Turkey
590.142	Warm blooded host	S. enterica subsp. enterica	Infantis	The United States of America	8	5	4855612	98.4	0.98	0.0127767	Salmonella enterica SRR2567000	Ground Turkey
590.142	Warm blooded host	S. enterica subsp. enterica	Infantis	The United States of America	6	5	4805503	98.4	0.98	0.0130638	Salmonella enterica SRR3664863	Ground Turkey
590.142	Warm blooded host	S. enterica subsp. enterica	Heidelberg	The United States of America	4	4	4862080	100	0.99	0.00956826	Salmonella enterica SRR1664193	Ground Turkey
590.142	Warm blooded host	S. enterica subsp. enterica	Typhimurium	The United States of America	5	6	4973288	99.2	1	0.00279888	Salmonella enterica SRR3665189	Chicken Breast
590.142	Warm blooded host	S. enterica subsp. enterica	Infantis	The United States of America	6	4	4805974	100	0.98	0.0128243	Salmonella enterica SRR3664864	Ground Turkey
590.142	Warm blooded host	S. enterica subsp. enterica	Heidelberg	The United States of America	11	4	5094642	99.2	0.99	0.0107405	Salmonella enterica SRR1534912	Ground Turkey
590.142	Warm blooded host	S. enterica subsp. enterica	Heidelberg	The United States of America	10	5	5100981	100	0.99	0.0110007	Salmonella enterica SRR2082862	Ground Turkey
590.142	Warm blooded host	S. enterica subsp. enterica	Hadar	The United States of America	7	6	4897364	98.4	0.99	0.0114865	Salmonella enterica SRR1823693	Ground Turkey
590.142	Warm blooded host	S. enterica subsp. enterica	Heidelberg	The United States of America	2	4	4862889	98.4	0.99	0.00960897	Salmonella enterica SRR1664211	Ground Turkey
590.142	Warm blooded host	S. enterica subsp. enterica	Agona	The United States of America	5	8	4989594	100	0.98	0.0157789	Salmonella enterica SRR3242350	Ground Turkey
590.142	Warm blooded host	S. enterica subsp. enterica	Enteritidis	The United States of America	2	4	4729691	98.4	0.99	0.0112201	Salmonella enterica SRR3933008	Chicken Legs
590.142	Warm blooded host	S. enterica subsp. enterica	Enteritidis	The United States of America	1	3	4695761	98.4	0.99	0.0110444	Salmonella enterica SRR2669158	Chicken Breast
590.142	Warm blooded host	S. enterica subsp. enterica	Typhimurium	The United States of America	16	8	5053924	99.2	0.99	0.00348975	Salmonella enterica SRR3096075	Chicken Breast
590.142	Warm blooded host	S. enterica subsp. enterica	Saintpaul	The United States of America	9	4	4874361	100	0.99	0.00811798	Salmonella enterica SRR3173563	Ground Turkey
590.142	Warm blooded host	S. enterica subsp. enterica	Heidelberg	The United States of America	4	4	4896663	98.4	0.99	0.0097316	Salmonella enterica SRR2532784	Chicken Breast
590.142	Warm blooded host	S. enterica subsp. enterica	Montevideo	The United States of America	1	5	4943105	100	0.98	0.0149234	Salmonella enterica SRR3664865	Ground Beef
590.142	Warm blooded host	S. enterica subsp. enterica	Mbandaka	The United States of America	3	8	4998612	97.6	0.98	0.0158335	Salmonella enterica SRR1823694	Ground Beef
590.142	Warm blooded host	S. enterica subsp. enterica	Agona	The United States of America	2	3	4807358	98.4	0.98	0.0149759	Salmonella enterica SRR3295761	Swine-Sow
590.142	Warm blooded host	S. enterica subsp. enterica	Kentucky	The United States of America	10	3	4910738	99.2	0.98	0.0150813	Salmonella enterica SRR2567001	Chicken Breast
590.142	Warm blooded host	S. enterica subsp. enterica	Heidelberg	The United States of America	12	5	4988474	100	0.99	0.0102718	Salmonella enterica SRR1544144	Ground Turkey
590.142	Warm blooded host	S. enterica subsp. enterica	Kentucky	The United States of America	21	3	5010175	100	0.98	0.0156702	Salmonella enterica SRR1664261	Chicken Breast
590.142	Warm blooded host	S. enterica subsp. enterica	Heidelberg	The United States of America	3	5	4755352	98.4	0.99	0.00912584	Salmonella enterica SRR3664866	Chicken Breast
590.142	Warm blooded host	S. enterica subsp. enterica	Heidelberg	The United States of America	3	4	4785900	98.4	0.99	0.00932572	Salmonella enterica SRR2082937	Chicken Breast
590.142	Warm blooded host	S. enterica subsp. enterica	Heidelberg	The United States of America	3	4	4755975	98.4	0.99	0.00916565	Salmonella enterica SRR1198898	Chicken Breast
590.142	Warm blooded host	S. enterica subsp. enterica	Typhimurium	The United States of America	31	6	5122202	99.2	1	0.00378594	Salmonella enterica SRR3096078	Chicken Breast
590.142	Warm blooded host	S. enterica subsp. enterica	Typhimurium	The United States of America	9	8	5120198	100	0.99	0.00387578	Salmonella enterica SRR3173564	Chicken Breast
590.142	Warm blooded host	S. enterica subsp. enterica	Senftenberg	The United States of America	15	4	4994694	98.4	0.98	0.015508	Salmonella enterica SRR1823695	Ground Turkey
590.142	Warm blooded host	S. enterica subsp. enterica	Heidelberg	The United States of America	0	5	4743950	98.4	0.99	0.00912584	Salmonella enterica SRR2567002	Chicken Breast
590.142	Warm blooded host	S. enterica subsp. enterica	Enteritidis	The United States of America	1	3	4695142	98.4	0.99	0.0109571	Salmonella enterica SRR2669159	Chicken Breast
590.142	Warm blooded host	S. enterica subsp. enterica	Saintpaul	The United States of America	9	4	4906472	99.2	0.99	0.00811798	Salmonella enterica SRR3242351	Ground Turkey
590.142	Warm blooded host	S. enterica subsp. enterica	Enteritidis	The United States of America	2	3	4695549	98.4	0.99	0.0111321	Salmonella enterica SRR2567003	Chicken Breast
590.142	Warm blooded host	S. enterica subsp. enterica	Infantis	The United States of America	1	5	4720375	98.4	0.98	0.0125875	Salmonella enterica SRR1664264	Pork Chop
590.142	Warm blooded host	S. enterica subsp. enterica	Hadar	The United States of America	8	4	4722175	98.4	0.99	0.0107405	Salmonella enterica SRR3096080	Ground Turkey
590.142	Warm blooded host	S. enterica subsp. enterica	Kentucky	The United States of America	9	2	4857249	98.4	0.98	0.0146626	Salmonella enterica SRR1823706	Chicken Breast
590.142	Warm blooded host	S. enterica subsp. enterica	Heidelberg	The United States of America	3	4	4787539	98.4	0.99	0.00928558	Salmonella enterica SRR1544145	Chicken Breast
590.142	Warm blooded host	S. enterica subsp. enterica	Enteritidis	The United States of America	0	4	4673733	98.4	0.99	0.0116661	Salmonella enterica SRR2532787	Chicken Breast
590.143	Warm blooded host	S. enterica subsp. enterica	Hadar	The United States of America	9	1	4682286	98.4	0.99	0.0105261	Salmonella enterica SRR2082949	Ground Turkey
590.143	Warm blooded host	S. enterica subsp. enterica	Anatum	The United States of America	6	6	4783422	98.4	0.99	0.0119383	Salmonella enterica SRR3295763	Swine-Sow
590.143	Warm blooded host	S. enterica subsp. enterica	Albany	The United States of America	4	2	4735385	98.4	0.98	0.0142009	Salmonella enterica SRR3096081	Ground Turkey
590.143	Warm blooded host	S. enterica subsp. enterica	Saintpaul	The United States of America	10	4	4932561	100	0.99	0.00834599	Salmonella enterica SRR2567004	Ground Turkey
590.143	Warm blooded host	S. enterica subsp. enterica	Saintpaul	The United States of America	15	4	4998100	100	0.99	0.00842259	Salmonella enterica SRR2669160	Ground Turkey
590.143	Warm blooded host	S. enterica subsp. enterica	Heidelberg	The United States of America	7	4	4902886	98.4	0.99	0.0097316	Salmonella enterica SRR2532788	Pork Chop
590.143	Warm blooded host	S. enterica subsp. enterica	Kentucky	The United States of America	9	2	4827680	98.4	0.98	0.0144562	Salmonella enterica SRR1823707	Chicken Breast
590.143	Warm blooded host	S. enterica subsp. enterica	Saintpaul	The United States of America	8	4	4876599	100	0.99	0.00804257	Salmonella enterica SRR1198905	Ground Turkey
590.143	Warm blooded host	S. enterica subsp. enterica	Heidelberg	The United States of America	1	6	4778010	98.4	0.99	0.00920555	Salmonella enterica SRR3096082	Chicken Breast
590.143	Warm blooded host	S. enterica subsp. enterica	Heidelberg	The United States of America	2	3	4707861	98.4	0.99	0.00892796	Salmonella enterica SRR2532790	Chicken Breast
590.143	Warm blooded host	S. enterica subsp. enterica	Hadar	The United States of America	5	8	4847971	98.4	0.99	0.0108269	Salmonella enterica SRR1544152	Ground Turkey
590.143	Warm blooded host	S. enterica subsp. enterica	Brandenburg	The United States of America	1	4	4628318	98.4	0.98	0.0158882	Salmonella enterica SRR2082950	Ground Turkey
590.143	Warm blooded host	S. enterica subsp. enterica	Typhimurium	The United States of America	16	6	5136941	99.2	0.99	0.00369655	Salmonella enterica SRR2567005	Chicken Breast
590.143	Warm blooded host	S. enterica subsp. enterica	Typhimurium	The United States of America	15	4	4893229	98.4	0.99	0.00277069	Salmonella enterica SRR2532791	Pork Chop
590.143	Warm blooded host	S. enterica subsp. enterica	Muenchen	The United States of America	6	4	4768511	98.4	0.99	0.0115313	Salmonella enterica SRR3933012	Ground Turkey
590.143	Warm blooded host	S. enterica subsp. enterica	Kentucky	The United States of America	14	2	5024770	98.4	0.98	0.0152404	Salmonella enterica SRR1823708	Chicken Breast
590.143	Warm blooded host	S. enterica subsp. enterica	Heidelberg	The United States of America	1	5	4749124	98.4	0.99	0.00896738	Salmonella enterica SRR3664870	Chicken Breast
590.143	Warm blooded host	S. enterica subsp. enterica	Senftenberg	The United States of America	3	3	4782834	99.2	0.98	0.0147665	Salmonella enterica SRR3242353	Chicken Breast
590.143	Warm blooded host	S. enterica subsp. enterica	Berta	The United States of America	4	4	4892033	98.4	0.99	0.0120757	Salmonella enterica SRR3173684	Ground Turkey
590.143	Warm blooded host	S. enterica subsp. enterica	Heidelberg	The United States of America	14	4	5099273	100	0.99	0.0109136	Salmonella enterica SRR2669161	Ground Turkey
590.143	Warm blooded host	S. enterica subsp. enterica	Heidelberg	The United States of America	2	4	4823404	98.4	0.99	0.00952763	Salmonella enterica SRR3096085	Chicken Breast
590.143	Warm blooded host	S. enterica subsp. enterica	Typhimurium	The United States of America	13	6	5019456	99.2	0.99	0.00314086	Salmonella enterica SRR2567006	Chicken Breast
590.143	Warm blooded host	S. enterica subsp. enterica	Typhimurium	The United States of America	15	4	5085422	99.2	0.99	0.00314086	Salmonella enterica SRR2533320	Chicken Breast
590.143	Warm blooded host	S. enterica subsp. enterica	Reading	The United States of America	2	2	4571232	98.4	0.98	0.015616	Salmonella enterica SRR1198909	Ground Turkey
590.143	Warm blooded host	S. enterica subsp. enterica	Reading	The United States of America	4	2	4662313	98.4	0.98	0.0162749	Salmonella enterica SRR3242354	Ground Turkey
590.143	Warm blooded host	S. enterica subsp. enterica	Saintpaul	The United States of America	3	5	4727535	98.4	0.99	0.00752278	Salmonella enterica SRR3096086	Ground Turkey
590.143	Warm blooded host	S. enterica subsp. enterica	Muenster	The United States of America	1	6	4770546	100	0.98	0.0165552	Salmonella enterica SRR1544161	Ground Beef
590.143	Warm blooded host	S. enterica subsp. enterica	Kentucky	The United States of America	16	2	5012580	100	0.98	0.0155619	Salmonella enterica SRR2082955	Chicken Breast
590.143	Warm blooded host	S. enterica subsp. enterica	Worthington	The United States of America	5	4	4892015	98.4	0.98	0.0154542	Salmonella enterica SRR3173685	Ground Turkey
590.143	Warm blooded host	S. enterica subsp. enterica	Typhimurium	The United States of America	17	4	5271507	98.4	0.99	0.00408721	Salmonella enterica SRR1823709	Chicken Breast
590.143	Warm blooded host	S. enterica subsp. enterica	Typhimurium	The United States of America	7	5	4979286	98.4	1	0.00173271	Salmonella enterica SRR2567007	Ground Turkey
590.143	Warm blooded host	S. enterica subsp. enterica	Typhimurium	The United States of America	15	6	5054015	99.2	1	0.00305472	Salmonella enterica SRR2669162	Chicken Breast
590.143	Warm blooded host	S. enterica subsp. enterica	Heidelberg	The United States of America	3	4	4786292	98.4	0.99	0.00928558	Salmonella enterica SRR3096087	Chicken Breast
590.143	Warm blooded host	S. enterica subsp. enterica	Kentucky	The United States of America	20	3	5058755	98.4	0.98	0.0160531	Salmonella enterica SRR1823711	Chicken Breast
590.143	Warm blooded host	S. enterica subsp. enterica	Hadar	The United States of America	6	4	4765712	98.4	0.99	0.0108269	Salmonella enterica SRR3173686	Ground Turkey
590.143	Warm blooded host	S. enterica subsp. enterica	Typhimurium	The United States of America	22	4	5077609	99.2	0.99	0.00314086	Salmonella enterica SRR2670155	Chicken Breast
590.143	Warm blooded host	S. enterica subsp. enterica	Kentucky	The United States of America	25	3	5009306	100	0.98	0.0154542	Salmonella enterica SRR1544168	Chicken Breast
590.143	Warm blooded host	S. enterica subsp. enterica	Enteritidis	The United States of America	0	4	4671564	98.4	0.99	0.011621	Salmonella enterica SRR2533321	Chicken Breast
590.143	Warm blooded host	S. enterica subsp. enterica	Heidelberg	The United States of America	18	4	5109897	100	0.99	0.0107836	Salmonella enterica SRR2085688	Ground Turkey
590.143	Warm blooded host	S. enterica subsp. enterica	Albany	The United States of America	2	3	4772224	98.4	0.98	0.0140996	Salmonella enterica SRR2567008	Ground Turkey
590.143	Warm blooded host	S. enterica subsp. enterica	Kentucky	The United States of America	15	2	5012102	100	0.98	0.0156702	Salmonella enterica SRR1664271	Chicken Breast
590.143	Warm blooded host	S. enterica subsp. enterica	Hadar	The United States of America	3	4	4733759	98.4	0.99	0.0106545	Salmonella enterica SRR1198922	Ground Turkey
590.143	Warm blooded host	S. enterica subsp. enterica	Anatum	The United States of America	7	6	4832868	98.4	0.99	0.011984	Salmonella enterica SRR3295768	Swine-Sow
590.143	Warm blooded host	S. enterica subsp. enterica	Typhimurium	The United States of America	15	6	4971313	98.4	1	0.0024636	Salmonella enterica SRR1823712	Pork Chop
590.143	Warm blooded host	S. enterica subsp. enterica	Heidelberg	The United States of America	17	5	5056770	99.2	0.99	0.0107405	Salmonella enterica SRR2085752	Ground Turkey
590.143	Warm blooded host	S. enterica subsp. enterica	Hadar	The United States of America	6	4	4727679	98.4	0.99	0.0106116	Salmonella enterica SRR2533322	Ground Turkey
590.143	Warm blooded host	S. enterica subsp. enterica	Typhimurium	The United States of America	4	6	4933236	98.4	1	0.00175922	Salmonella enterica SRR2567009	Pork Chop
590.143	Warm blooded host	S. enterica subsp. enterica	Heidelberg	The United States of America	17	5	4940450	100	0.99	0.0102718	Salmonella enterica SRR3096088	Chicken Breast
590.143	Warm blooded host	S. enterica subsp. enterica	Kentucky	The United States of America	9	2	4768436	98.4	0.98	0.0140996	Salmonella enterica SRR3665203	Chicken Wings
590.143	Warm blooded host	S. enterica subsp. enterica	Heidelberg	The United States of America	4	6	4781060	98.4	0.99	0.00936594	Salmonella enterica SRR3933015	Ground Turkey
590.143	Warm blooded host	S. enterica subsp. enterica	Typhimurium	The United States of America	18	6	5102568	100	0.99	0.00325637	Salmonella enterica SRR1664272	Chicken Breast
590.143	Warm blooded host	S. enterica subsp. enterica	Heidelberg	The United States of America	18	5	5105896	100	0.99	0.0107836	Salmonella enterica SRR2085784	Ground Turkey
590.143	Warm blooded host	S. enterica subsp. enterica	Heidelberg	The United States of America	6	4	5271104	99.2	0.99	0.0118017	Salmonella enterica SRR1849329	Chicken Breast
590.143	Warm blooded host	S. enterica subsp. enterica	Kentucky	The United States of America	20	2	4935821	99.2	0.98	0.0151342	Salmonella enterica SRR3664874	Chicken Breast
590.143	Warm blooded host	S. enterica subsp. enterica	Typhimurium	The United States of America	1	4	4907228	98.4	1	0.00128842	Salmonella enterica SRR3242357	Chicken Breast
590.143	Warm blooded host	S. enterica subsp. enterica	Typhimurium	The United States of America	29	5	5132927	100	0.99	0.00343111	Salmonella enterica SRR3096089	Chicken Breast
590.143	Warm blooded host	S. enterica subsp. enterica	Heidelberg	The United States of America	3	4	4790929	98.4	0.99	0.00940624	Salmonella enterica SRR1544174	Chicken Breast
590.143	Warm blooded host	S. enterica subsp. enterica	Heidelberg	The United States of America	3	4	4852074	98.4	0.99	0.00956826	Salmonella enterica SRR2533323	Ground Turkey
590.143	Warm blooded host	S. enterica subsp. enterica	Heidelberg	The United States of America	3	4	4757074	98.4	0.99	0.0090861	Salmonella enterica SRR1198930	Chicken Breast
590.143	Warm blooded host	S. enterica subsp. enterica	Mbandaka	The United States of America	4	5	4925396	98.4	0.98	0.0150285	Salmonella enterica SRR2086981	Pork Chop
590.143	Warm blooded host	S. enterica subsp. enterica	Muenchen	The United States of America	6	5	4816303	98.4	0.99	0.011984	Salmonella enterica SRR3933017	Ground Turkey
590.143	Warm blooded host	S. enterica subsp. enterica	Kentucky	The United States of America	10	3	4912909	97.6	0.98	0.0150285	Salmonella enterica SRR3173691	Chicken Breast
590.143	Warm blooded host	S. enterica subsp. enterica	Heidelberg	The United States of America	5	4	4794964	98.4	0.99	0.00936594	Salmonella enterica SRR1664275	Chicken Breast
590.144	Warm blooded host	S. enterica subsp. enterica	Derby	The United States of America	6	4	4969902	99.2	0.98	0.0151342	Salmonella enterica SRR3242358	Ground Turkey
590.144	Warm blooded host	S. enterica subsp. enterica	Heidelberg	The United States of America	18	4	5139572	100	0.99	0.0111761	Salmonella enterica SRR2670601	Ground Turkey
590.144	Warm blooded host	S. enterica subsp. enterica	Heidelberg	The United States of America	24	5	5045551	100	0.99	0.0105261	Salmonella enterica SRR2096539	Ground Turkey
590.144	Warm blooded host	S. enterica subsp. enterica	Hadar	The United States of America	4	5	4901988	98.3	0.98	0.0113974	Salmonella enterica SRR1849358	Ground Turkey
590.144	Warm blooded host	S. enterica subsp. enterica	Typhimurium	The United States of America	35	1	5182976	99.2	0.99	0.0034604	Salmonella enterica SRR1198931	Chicken Breast
590.144	Warm blooded host	S. enterica subsp. enterica	Heidelberg	The United States of America	2	4	4758238	98.4	0.99	0.00904645	Salmonella enterica SRR3933018	Chicken Breast
590.144	Warm blooded host	S. enterica subsp. enterica	Typhimurium	The United States of America	16	5	4978090	99.2	0.99	0.00274254	Salmonella enterica SRR2670624	Chicken Breast
590.144	Warm blooded host	S. enterica subsp. enterica	Kentucky	The United States of America	19	3	5006614	99.2	0.98	0.0154542	Salmonella enterica SRR3173693	Chicken Breast
590.144	Warm blooded host	S. enterica subsp. enterica	Kentucky	The United States of America	20	3	5004209	100	0.98	0.0154542	Salmonella enterica SRR1544176	Chicken Breast
590.144	Warm blooded host	S. enterica subsp. enterica	Heidelberg	The United States of America	5	4	4862402	98.4	0.99	0.00960897	Salmonella enterica SRR2533324	Ground Turkey
590.144	Warm blooded host	S. enterica subsp. enterica	Hadar	The United States of America	2	4	4759616	98.4	0.99	0.0107836	Salmonella enterica SRR2096590	Ground Turkey
590.144	Warm blooded host	S. enterica subsp. enterica	Kentucky	The United States of America	12	3	5090038	98.4	0.98	0.015943	Salmonella enterica SRR1849371	Chicken Breast
590.144	Warm blooded host	S. enterica subsp. enterica	Typhimurium	The United States of America	20	6	5079953	99.2	0.99	0.00331442	Salmonella enterica SRR1664280	Chicken Breast
590.144	Warm blooded host	S. enterica subsp. enterica	Kentucky	The United States of America	9	2	4912007	99.2	0.98	0.014871	Salmonella enterica SRR3242360	Chicken Breast
590.144	Warm blooded host	S. enterica subsp. enterica	Montevideo	The United States of America	3	3	4624380	98.4	0.98	0.0168963	Salmonella enterica SRR3295772	Beef Cattle
590.144	Warm blooded host	S. enterica subsp. enterica	Infantis	The United States of America	1	4	4691282	99.2	0.98	0.0120298	Salmonella enterica SRR3096093	Pork Chop
590.144	Warm blooded host	S. enterica subsp. enterica	Typhimurium	The United States of America	19	4	5089043	100	0.99	0.00325637	Salmonella enterica SRR2670625	Chicken Breast
590.144	Warm blooded host	S. enterica subsp. enterica	Kentucky	The United States of America	13	2	4844066	98.4	0.98	0.0145592	Salmonella enterica SRR2096591	Chicken Breast
590.144	Warm blooded host	S. enterica subsp. enterica	Berta	The United States of America	10	3	5862906	98.4	0.99	0.0171844	Salmonella enterica SRR1849376	Ground Turkey
590.144	Warm blooded host	S. enterica subsp. enterica	Saintpaul	The United States of America	12	4	4943080	100	0.99	0.00834599	Salmonella enterica SRR2567013	Ground Turkey
590.144	Warm blooded host	S. enterica subsp. enterica	Infantis	The United States of America	0	3	4639543	98.4	0.98	0.011984	Salmonella enterica SRR3933020	Chicken Breast
590.144	Warm blooded host	S. enterica subsp. enterica	Agona	The United States of America	1	4	4808792	100	0.98	0.0150285	Salmonella enterica SRR2096613	Ground Turkey
590.144	Warm blooded host	S. enterica subsp. enterica	Enteritidis	The United States of America	3	3	4695821	98.4	0.99	0.0109571	Salmonella enterica SRR3665206	Chicken Breast
590.144	Warm blooded host	S. enterica subsp. enterica	Kentucky	The United States of America	12	3	4922008	99.2	0.98	0.0149234	Salmonella enterica SRR1664285	Chicken Breast
590.144	Warm blooded host	S. enterica subsp. enterica	Montevideo	The United States of America	8	6	4812058	100	0.98	0.0166117	Salmonella enterica SRR3664878	Ground Turkey
590.144	Warm blooded host	S. enterica subsp. enterica	Hadar	The United States of America	10	2	4687102	98.4	0.98	0.0105261	Salmonella enterica SRR1544177	Chicken Breast
590.144	Warm blooded host	S. enterica subsp. enterica	Derby	The United States of America	8	3	4912415	99.2	0.98	0.0145076	Salmonella enterica SRR3295774	Hogs
590.144	Warm blooded host	S. enterica subsp. enterica	Kentucky	The United States of America	20	3	5002600	99.2	0.98	0.0154542	Salmonella enterica SRR3096094	Chicken Breast
590.144	Warm blooded host	S. enterica subsp. enterica	Hadar	The United States of America	4	5	4804151	98.4	0.99	0.0108702	Salmonella enterica SRR1849384	Ground Turkey
590.144	Warm blooded host	S. enterica subsp. enterica	Muenchen	The United States of America	3	3	4691779	98.4	0.99	0.0109571	Salmonella enterica SRR2567014	Chicken Breast
590.144	Warm blooded host	S. enterica subsp. enterica	Hadar	The United States of America	15	3	4730163	98.4	0.99	0.0107405	Salmonella enterica SRR2670660	Ground Turkey
590.144	Warm blooded host	S. enterica subsp. enterica	Saintpaul	The United States of America	10	4	4877416	100	0.99	0.00796745	Salmonella enterica SRR1198942	Ground Turkey
590.144	Warm blooded host	S. enterica subsp. enterica	Saintpaul	The United States of America	9	4	4910229	98.4	0.99	0.00819369	Salmonella enterica SRR3173697	Ground Turkey
590.144	Warm blooded host	S. enterica subsp. enterica	Kentucky	The United States of America	16	2	5012508	100	0.98	0.015616	Salmonella enterica SRR1664293	Chicken Breast
590.144	Warm blooded host	S. enterica subsp. enterica	Heidelberg	The United States of America	5	4	4862633	98.4	0.99	0.00956826	Salmonella enterica SRR2533326	Ground Turkey
590.144	Warm blooded host	S. enterica subsp. enterica	Hadar	The United States of America	11	2	5015876	98.4	0.99	0.0118927	Salmonella enterica SRR1849385	Ground Turkey
590.144	Warm blooded host	S. enterica subsp. enterica	Heidelberg	The United States of America	27	6	5080059	100	0.99	0.0109136	Salmonella enterica SRR2096621	Ground Turkey
590.144	Warm blooded host	S. enterica subsp. enterica	Javiana	The United States of America	1	5	4637565	100	0.98	0.0161637	Salmonella enterica SRR3664879	Ground Turkey
590.144	Warm blooded host	S. enterica subsp. enterica	Heidelberg	The United States of America	2	6	4779918	98.4	0.99	0.00916565	Salmonella enterica SRR3096095	Chicken Breast
590.144	Warm blooded host	S. enterica subsp. enterica	Saintpaul	The United States of America	2	7	4823189	97.6	0.99	0.00846101	Salmonella enterica SRR1544182	Ground Turkey
590.144	Warm blooded host	S. enterica subsp. enterica	Typhimurium	The United States of America	11	4	4940435	98.4	0.99	0.00277069	Salmonella enterica SRR2567015	Chicken Breast
590.144	Warm blooded host	S. enterica subsp. enterica	Typhimurium	The United States of America	11	4	4972600	98.4	0.99	0.00249129	Salmonella enterica SRR1198956	Chicken Breast
590.144	Warm blooded host	S. enterica subsp. enterica	Heidelberg	The United States of America	4	4	4860057	98.4	0.99	0.00960897	Salmonella enterica SRR2533327	Ground Turkey
590.144	Warm blooded host	S. enterica subsp. enterica	Derby	The United States of America	4	4	4831228	98.4	0.98	0.0145592	Salmonella enterica SRR3933023	Pork Chop
590.144	Warm blooded host	S. enterica subsp. enterica	Hadar	The United States of America	8	2	4679654	98.4	0.99	0.0104835	Salmonella enterica SRR1544192	Chicken Breast
590.144	Warm blooded host	S. enterica subsp. enterica	Hadar	The United States of America	13	5	4895456	99.2	0.99	0.0114419	Salmonella enterica SRR2670661	Ground Turkey
590.144	Warm blooded host	S. enterica subsp. enterica	Heidelberg	The United States of America	14	4	5302072	98.3	0.99	0.011984	Salmonella enterica SRR1849386	Chicken Breast
590.144	Warm blooded host	S. enterica subsp. enterica	Kentucky	The United States of America	33	3	5030996	100	0.98	0.0154542	Salmonella enterica SRR3295776	Young Chicken
590.144	Warm blooded host	S. enterica subsp. enterica	Worthington	The United States of America	4	3	4849653	98.4	0.98	0.0154542	Salmonella enterica SRR2567016	Chicken Breast
590.144	Warm blooded host	S. enterica subsp. enterica	Heidelberg	The United States of America	4	4	4809457	98.4	0.99	0.00932572	Salmonella enterica SRR2102388	Ground Turkey
590.144	Warm blooded host	S. enterica subsp. enterica	Heidelberg	The United States of America	11	4	5085588	99.2	0.99	0.0112643	Salmonella enterica SRR3096096	Chicken Breast
590.144	Warm blooded host	S. enterica subsp. enterica	Infantis	The United States of America	0	3	4610303	98.4	0.98	0.011984	Salmonella enterica SRR3242364	Chicken Breast
590.144	Warm blooded host	S. enterica subsp. enterica	Kentucky	The United States of America	17	2	5015172	99.2	0.98	0.015616	Salmonella enterica SRR1664306	Chicken Breast
590.144	Warm blooded host	S. enterica subsp. enterica	Agona	The United States of America	1	3	4782394	98.4	0.98	0.0144562	Salmonella enterica SRR3933024	Ground Turkey
590.144	Warm blooded host	S. enterica subsp. enterica	Typhimurium	The United States of America	4	6	5012559	97.6	1	0.00194597	Salmonella enterica SRR3664882	Chicken Breast
590.144	Warm blooded host	S. enterica subsp. enterica	Agona	The United States of America	1	1	4747456	100	0.98	0.0145076	Salmonella enterica SRR3096097	Chicken Breast
590.144	Warm blooded host	S. enterica subsp. enterica	Newport	The United States of America	4	5	4935545	100	0.98	0.0125875	Salmonella enterica SRR3295777	Dairy Cattle
590.144	Warm blooded host	S. enterica subsp. enterica	Typhimurium	The United States of America	17	5	5069275	99.2	0.99	0.00316966	Salmonella enterica SRR1544198	Chicken Breast
590.144	Warm blooded host	S. enterica subsp. enterica	Kentucky	The United States of America	11	2	4867822	98.4	0.98	0.0146626	Salmonella enterica SRR1664311	Chicken Breast
590.144	Warm blooded host	S. enterica subsp. enterica	Typhimurium	The United States of America	13	9	5111857	99.2	0.99	0.00363721	Salmonella enterica SRR2102389	Chicken Breast
590.144	Warm blooded host	S. enterica subsp. enterica	Heidelberg	The United States of America	14	5	5074889	100	0.99	0.0106545	Salmonella enterica SRR3665210	Ground Turkey
590.144	Warm blooded host	S. enterica subsp. enterica	Albany	The United States of America	2	2	4838407	98.4	0.98	0.0146108	Salmonella enterica SRR2533329	Ground Turkey
590.144	Warm blooded host	S. enterica subsp. enterica	Heidelberg	The United States of America	5	4	5008397	99.2	0.99	0.0101878	Salmonella enterica SRR1198962	Ground Turkey
590.144	Warm blooded host	S. enterica subsp. enterica	Senftenberg	The United States of America	15	3	4863186	98.4	0.98	0.0147145	Salmonella enterica SRR3933025	Ground Turkey
590.144	Warm blooded host	S. enterica subsp. enterica	Saintpaul	The United States of America	8	4	4908539	98.4	0.99	0.00811798	Salmonella enterica SRR3173699	Ground Turkey
590.144	Warm blooded host	S. enterica subsp. enterica	Typhimurium	The United States of America	2	5	4919219	98.4	0.99	0.00170624	Salmonella enterica SRR3665211	Chicken Wings
590.144	Warm blooded host	S. enterica subsp. enterica	Newport	The United States of America	5	5	4935182	99.2	0.99	0.0125875	Salmonella enterica SRR3295778	Dairy Cattle
590.145	Warm blooded host	S. enterica subsp. enterica	Hadar	The United States of America	10	5	4887370	99.2	0.98	0.0112643	Salmonella enterica SRR2670692	Ground Turkey
590.145	Warm blooded host	S. enterica subsp. enterica	Agona	The United States of America	4	3	4975730	100	0.98	0.0154006	Salmonella enterica SRR1544207	Ground Turkey
590.145	Warm blooded host	S. enterica subsp. enterica	Heidelberg	The United States of America	7	4	4904409	98.4	0.99	0.00964976	Salmonella enterica SRR2533330	Chicken Breast
590.145	Warm blooded host	S. enterica subsp. enterica	Berta	The United States of America	5	3	5086675	98.4	0.99	0.013112	Salmonella enterica SRR1849399	Ground Turkey
590.145	Warm blooded host	S. enterica subsp. enterica	Hadar	The United States of America	4	4	4720624	98.4	0.99	0.0104835	Salmonella enterica SRR1664688	Ground Turkey
590.145	Warm blooded host	S. enterica subsp. enterica	Montevideo	The United States of America	1	3	4661660	99.2	0.98	0.0167251	Salmonella enterica SRR3664886	Chicken Breast
590.145	Warm blooded host	S. enterica subsp. enterica	Enteritidis	The United States of America	4	4	4723332	98.4	0.99	0.0112201	Salmonella enterica SRR3933027	Chicken Breast
590.145	Warm blooded host	S. enterica subsp. enterica	Hadar	The United States of America	9	3	4929541	99.2	0.99	0.0113529	Salmonella enterica SRR2102393	Ground Turkey
590.145	Warm blooded host	S. enterica subsp. enterica	Heidelberg	The United States of America	14	4	5132960	100	0.99	0.0111321	Salmonella enterica SRR3271840	Ground Turkey
590.145	Warm blooded host	S. enterica subsp. enterica	Infantis	The United States of America	11	2	4923264	100	0.98	0.0136496	Salmonella enterica SRR3295779	Hogs
590.145	Warm blooded host	S. enterica subsp. enterica	Enteritidis	The United States of America	2	3	4695002	98.4	0.99	0.0109571	Salmonella enterica SRR2567019	Chicken Breast
590.145	Warm blooded host	S. enterica subsp. enterica	Heidelberg	The United States of America	7	4	4903142	98.4	0.99	0.00960897	Salmonella enterica SRR2533331	Chicken Breast
590.145	Warm blooded host	S. enterica subsp. enterica	Heidelberg	The United States of America	15	4	4946386	98.4	0.99	0.010441	Salmonella enterica SRR1849405	Chicken Breast
590.145	Warm blooded host	S. enterica subsp. enterica	Newport	The United States of America	9	5	5004004	100	0.98	0.0127293	Salmonella enterica SRR1544208	Ground Beef
590.145	Warm blooded host	S. enterica subsp. enterica	Derby	The United States of America	10	3	4970006	98.4	0.98	0.0151342	Salmonella enterica SRR2670693	Ground Turkey
590.145	Warm blooded host	S. enterica subsp. enterica	Saintpaul	The United States of America	0	2	4614097	98.4	0.99	0.006248	Salmonella enterica SRR1695774	Ground Turkey
590.145	Warm blooded host	S. enterica subsp. enterica	Kentucky	The United States of America	20	2	5009573	99.2	0.98	0.0154542	Salmonella enterica SRR2102404	Chicken Breast
590.145	Warm blooded host	S. enterica subsp. enterica	Enteritidis	The United States of America	4	4	4694315	98.4	0.99	0.0109571	Salmonella enterica SRR2567020	Ground Turkey
590.145	Warm blooded host	S. enterica subsp. enterica	Heidelberg	The United States of America	7	4	4902478	99.2	0.99	0.00969064	Salmonella enterica SRR2533332	Pork Chop
590.145	Warm blooded host	S. enterica subsp. enterica	Agona	The United States of America	6	4	4949552	100	0.98	0.015616	Salmonella enterica SRR1849406	Ground Turkey
590.145	Warm blooded host	S. enterica subsp. enterica	Saintpaul	The United States of America	3	2	4728118	98.4	0.99	0.00676872	Salmonella enterica SRR1698180	Chicken Breast
590.145	Warm blooded host	S. enterica subsp. enterica	Schwarzengrund	The United States of America	13	6	5018093	100	0.98	0.0177716	Salmonella enterica SRR3933029	Ground Turkey
590.145	Warm blooded host	S. enterica subsp. enterica	Kentucky	The United States of America	19	2	5136130	98.4	0.98	0.0161084	Salmonella enterica SRR1849407	Chicken Breast
590.145	Warm blooded host	S. enterica subsp. enterica	Hadar	The United States of America	3	5	4733518	98.4	0.99	0.0105688	Salmonella enterica SRR1200747	Ground Turkey
590.145	Warm blooded host	S. enterica subsp. enterica	Infantis	The United States of America	0	4	4648661	98.4	0.98	0.0120757	Salmonella enterica SRR3665214	Chicken Breast
590.145	Warm blooded host	S. enterica subsp. enterica	Heidelberg	The United States of America	6	4	4903184	98.4	0.99	0.00969064	Salmonella enterica SRR2533333	Pork Chop
590.145	Warm blooded host	S. enterica subsp. enterica	Typhimurium	The United States of America	14	6	4989447	99.2	1	0.00294054	Salmonella enterica SRR3295781	Young Chicken
590.145	Warm blooded host	S. enterica subsp. enterica	Heidelberg	The United States of America	21	4	5102136	98.4	0.99	0.0106974	Salmonella enterica SRR3933030	Ground Turkey
590.145	Warm blooded host	S. enterica subsp. enterica	Heidelberg	The United States of America	13	4	4988011	100	0.99	0.0103562	Salmonella enterica SRR1544213	Pork Chop
590.145	Warm blooded host	S. enterica subsp. enterica	Typhimurium	The United States of America	12	5	4942392	99.2	0.99	0.00291212	Salmonella enterica SRR2567021	Chicken Breast
590.145	Warm blooded host	S. enterica subsp. enterica	Typhimurium	The United States of America	20	4	5073033	99.2	0.99	0.00316966	Salmonella enterica SRR2670694	Chicken Breast
590.145	Warm blooded host	S. enterica subsp. enterica	Enteritidis	The United States of America	2	3	4696058	98.4	0.99	0.0109571	Salmonella enterica SRR3933031	Chicken Breast
590.145	Warm blooded host	S. enterica subsp. enterica	Heidelberg	The United States of America	8	4	4903563	98.4	0.99	0.00964976	Salmonella enterica SRR2533334	Pork Chop
590.145	Warm blooded host	S. enterica subsp. enterica	Muenster	The United States of America	9	8	5020067	100	0.98	0.0179508	Salmonella enterica SRR2102412	Ground Turkey
590.145	Warm blooded host	S. enterica subsp. enterica	Kentucky	The United States of America	18	3	5208715	98.4	0.98	0.0163866	Salmonella enterica SRR1849412	Chicken Breast
590.145	Warm blooded host	S. enterica subsp. enterica	Saintpaul	The United States of America	10	4	4898932	98.4	0.99	0.00804257	Salmonella enterica SRR1200748	Ground Turkey
590.145	Warm blooded host	S. enterica subsp. enterica	Typhimurium	The United States of America	15	5	5043723	98.4	0.99	0.00288374	Salmonella enterica SRR3295782	Young Chicken
590.145	Warm blooded host	S. enterica subsp. enterica	Saintpaul	The United States of America	13	5	5068313	100	0.99	0.00884936	Salmonella enterica SRR3665217	Ground Turkey
590.145	Warm blooded host	S. enterica subsp. enterica	Typhimurium	The United States of America	15	6	5013831	99.2	1	0.00294054	Salmonella enterica SRR2567022	Chicken Breast
590.145	Warm blooded host	S. enterica subsp. enterica	Heidelberg	The United States of America	13	4	4911512	98.4	0.99	0.0101459	Salmonella enterica SRR2533335	Chicken Breast
590.145	Warm blooded host	S. enterica subsp. enterica	Typhimurium	The United States of America	16	4	5065205	99.2	0.99	0.0031121	Salmonella enterica SRR1544229	Chicken Breast
590.145	Warm blooded host	S. enterica subsp. enterica	Enteritidis	The United States of America	4	3	4705424	98.4	0.99	0.0112643	Salmonella enterica SRR1698204	Chicken Breast
590.145	Warm blooded host	S. enterica subsp. enterica	Kentucky	The United States of America	10	5	4975246	100	0.99	0.0083078	Salmonella enterica SRR3665218	Chicken Breast
590.145	Warm blooded host	S. enterica subsp. enterica	Kentucky	The United States of America	12	3	5138349	98.4	0.98	0.015943	Salmonella enterica SRR1849413	Chicken Breast
590.145	Warm blooded host	S. enterica subsp. enterica	Thompson	The United States of America	4	4	4752518	99.2	0.99	0.0109136	Salmonella enterica SRR1200749	Chicken Breast
590.145	Warm blooded host	S. enterica subsp. enterica	Senftenberg	The United States of America	2	4	4799694	100	0.98	0.0147145	Salmonella enterica SRR2102413	Ground Turkey
590.145	Warm blooded host	S. enterica subsp. enterica	Hadar	The United States of America	8	4	4745770	98.4	0.99	0.0106116	Salmonella enterica SRR2567023	Ground Turkey
590.145	Warm blooded host	S. enterica subsp. enterica	Typhimurium	The United States of America	8	5	5021576	99.2	1	0.00274254	Salmonella enterica SRR3295784	Hogs
590.145	Warm blooded host	S. enterica subsp. enterica	Saintpaul	The United States of America	15	4	4945889	100	0.99	0.00826969	Salmonella enterica SRR3173702	Ground Turkey
590.145	Warm blooded host	S. enterica subsp. enterica	Derby	The United States of America	11	3	4959527	99.2	0.98	0.0152404	Salmonella enterica SRR2670695	Ground Turkey
590.145	Warm blooded host	S. enterica subsp. enterica	Saintpaul	The United States of America	6	4	4876561	98.4	0.99	0.00811798	Salmonella enterica SRR3664890	Ground Turkey
590.145	Warm blooded host	S. enterica subsp. enterica	Schwarzengrund	The United States of America	1	8	4741998	99.2	0.98	0.0164989	Salmonella enterica SRR2533337	Chicken Breast
590.145	Warm blooded host	S. enterica subsp. enterica	Reading	The United States of America	3	4	4646452	99.2	0.98	0.0154542	Salmonella enterica SRR3933034	Ground Turkey
590.145	Warm blooded host	S. enterica subsp. enterica	Kentucky	The United States of America	16	3	5387271	98.4	0.98	0.0171265	Salmonella enterica SRR1849414	Chicken Breast
590.145	Warm blooded host	S. enterica subsp. enterica	Typhimurium	The United States of America	14	4	4990583	98.4	1	0.00296902	Salmonella enterica SRR2567024	Chicken Breast
590.145	Warm blooded host	S. enterica subsp. enterica	Berta	The United States of America	3	2	4920530	98.4	0.99	0.0121217	Salmonella enterica SRR2533338	Ground Turkey
590.145	Warm blooded host	S. enterica subsp. enterica	Enteritidis	The United States of America	0	3	4639631	98.4	0.99	0.0113974	Salmonella enterica SRR3096104	Chicken Breast
590.145	Warm blooded host	S. enterica subsp. enterica	Heidelberg	The United States of America	22	4	5105695	100	0.99	0.0108702	Salmonella enterica SRR2670696	Ground Turkey
590.145	Warm blooded host	S. enterica subsp. enterica	Heidelberg	The United States of America	4	4	4875286	98.4	0.99	0.00964976	Salmonella enterica SRR1200752	Ground Turkey
590.145	Warm blooded host	S. enterica subsp. enterica	Heidelberg	The United States of America	5	4	4927376	99.2	0.99	0.00985499	Salmonella enterica SRR1544231	Chicken Breast
590.145	Warm blooded host	S. enterica subsp. enterica	Hadar	The United States of America	5	4	4782259	98.4	0.98	0.0106116	Salmonella enterica SRR1908925	Ground Turkey
590.145	Warm blooded host	S. enterica subsp. enterica	Typhimurium	The United States of America	3	5	5035656	99.2	0.99	0.00213483	Salmonella enterica SRR1713619	Ground Beef
590.145	Warm blooded host	S. enterica subsp. enterica	Typhimurium	The United States of America	24	4	5112825	99.2	1	0.00337267	Salmonella enterica SRR2102423	Chicken Breast
590.145	Warm blooded host	S. enterica subsp. enterica	Heidelberg	The United States of America	21	5	5101231	100	0.99	0.0106545	Salmonella enterica SRR3933036	Ground Turkey
590.146	Warm blooded host	S. enterica subsp. enterica	Hadar	The United States of America	3	4	4781264	98.4	0.98	0.0105688	Salmonella enterica SRR1908937	Ground Turkey
590.146	Warm blooded host	S. enterica subsp. enterica	Typhimurium	The United States of America	22	4	5092818	100	0.99	0.00340187	Salmonella enterica SRR2567025	Chicken Breast
590.146	Warm blooded host	S. enterica subsp. enterica	Heidelberg	The United States of America	2	5	4825218	97.6	0.99	0.00964976	Salmonella enterica SRR1908939	Ground Turkey
590.146	Warm blooded host	S. enterica subsp. enterica	Hadar	The United States of America	18	2	4702554	98.4	0.99	0.0106116	Salmonella enterica SRR2670697	Ground Turkey
590.146	Warm blooded host	S. enterica subsp. enterica	Heidelberg	The United States of America	1	4	4757551	98.4	0.99	0.0090861	Salmonella enterica SRR1200753	Ground Turkey
590.146	Warm blooded host	S. enterica subsp. enterica	Saintpaul	The United States of America	7	5	4734896	98.4	0.99	0.00737682	Salmonella enterica SRR3271887	Ground Turkey
590.146	Warm blooded host	S. enterica subsp. enterica	Typhimurium	The United States of America	11	3	4947673	98.4	0.99	0.00249129	Salmonella enterica SRR3664892	Chicken Breast
590.146	Warm blooded host	S. enterica subsp. enterica	Hadar	The United States of America	3	4	4780056	98.4	0.98	0.0105688	Salmonella enterica SRR1908954	Ground Turkey
590.146	Warm blooded host	S. enterica subsp. enterica	Saintpaul	The United States of America	14	4	4945198	98.4	0.99	0.00826969	Salmonella enterica SRR3173703	Ground Turkey
590.146	Warm blooded host	S. enterica subsp. enterica	Typhimurium	The United States of America	21	3	5106949	99.2	0.99	0.0034604	Salmonella enterica SRR2102431	Chicken Breast
590.146	Warm blooded host	S. enterica subsp. enterica	Typhimurium	The United States of America	12	7	5011910	99.2	1	0.00299754	Salmonella enterica SRR2567026	Chicken Breast
590.146	Warm blooded host	S. enterica subsp. enterica	Heidelberg	The United States of America	1	5	4853652	98.4	0.99	0.00948708	Salmonella enterica SRR1908990	Ground Turkey
590.146	Warm blooded host	S. enterica subsp. enterica	Schwarzengrund	The United States of America	23	5	5096098	100	0.98	0.0190552	Salmonella enterica SRR1544237	Ground Turkey
590.146	Warm blooded host	S. enterica subsp. enterica	Hadar	The United States of America	4	4	4783137	98.4	0.98	0.0106116	Salmonella enterica SRR1908996	Ground Turkey
590.146	Warm blooded host	S. enterica subsp. enterica	Senftenberg	The United States of America	9	4	4836707	99.2	0.98	0.0145592	Salmonella enterica SRR2670698	Ground Turkey
590.146	Warm blooded host	S. enterica subsp. enterica	Derby	The United States of America	4	3	4827939	98.4	0.98	0.0145592	Salmonella enterica SRR3933038	Pork Chop
590.146	Warm blooded host	S. enterica subsp. enterica	Typhimurium	The United States of America	17	6	5110318	99.2	0.99	0.00378594	Salmonella enterica SRR3271888	Chicken Breast
590.146	Warm blooded host	S. enterica subsp. enterica	Hadar	The United States of America	3	5	4731317	98.4	0.99	0.0106545	Salmonella enterica SRR1200754	Ground Turkey
590.146	Warm blooded host	S. enterica subsp. enterica	Reading	The United States of America	1	2	4568466	98.4	0.98	0.0157245	Salmonella enterica SRR2533341	Ground Turkey
590.146	Warm blooded host	S. enterica subsp. enterica	Heidelberg	The United States of America	3	4	4790104	98.4	0.99	0.00924552	Salmonella enterica SRR1713620	Chicken Breast
590.146	Warm blooded host	S. enterica subsp. enterica	Saintpaul	The United States of America	3	4	4855158	98.4	0.99	0.00781808	Salmonella enterica SRR2567027	Ground Turkey
590.146	Warm blooded host	S. enterica subsp. enterica	Heidelberg	The United States of America	8	5	5088645	100	0.99	0.0110444	Salmonella enterica SRR3096105	Chicken Breast
590.146	Warm blooded host	S. enterica subsp. enterica	Heidelberg	The United States of America	26	4	5466512	98.4	0.99	0.0130157	Salmonella enterica SRR1910750	Ground Turkey
590.146	Warm blooded host	S. enterica subsp. enterica	Saintpaul	The United States of America	0	2	4614902	98.4	0.99	0.00621379	Salmonella enterica SRR1713631	Ground Turkey
590.146	Warm blooded host	S. enterica subsp. enterica	Typhimurium	The United States of America	14	4	4971060	99.2	0.99	0.00251903	Salmonella enterica SRR2102443	Chicken Breast
590.146	Warm blooded host	S. enterica subsp. enterica	Reading	The United States of America	11	4	4742302	100	0.98	0.015998	Salmonella enterica SRR3933039	Ground Turkey
590.146	Warm blooded host	S. enterica subsp. enterica	Saintpaul	The United States of America	8	4	4901692	98.4	0.99	0.00793	Salmonella enterica SRR2567028	Ground Turkey
590.146	Warm blooded host	S. enterica subsp. enterica	Heidelberg	The United States of America	7	4	4886327	98.4	0.99	0.00964976	Salmonella enterica SRR3665226	Ground Turkey
590.146	Warm blooded host	S. enterica subsp. enterica	Saintpaul	The United States of America	2	6	4808346	98.4	0.99	0.00819369	Salmonella enterica SRR1544238	Ground Turkey
590.146	Warm blooded host	S. enterica subsp. enterica	Heidelberg	The United States of America	4	4	4768302	98.4	0.99	0.00912584	Salmonella enterica SRR1200757	Chicken Breast
590.146	Warm blooded host	S. enterica subsp. enterica	Saintpaul	The United States of America	14	4	4945028	100	0.99	0.00819369	Salmonella enterica SRR3271890	Ground Turkey
590.146	Warm blooded host	S. enterica subsp. enterica	Hadar	The United States of America	13	1	4689404	98.4	0.99	0.0105688	Salmonella enterica SRR2670699	Ground Turkey
590.146	Warm blooded host	S. enterica subsp. enterica	Heidelberg	The United States of America	5	4	5700334	97.6	0.99	0.0132087	Salmonella enterica SRR1910751	Ground Turkey
590.146	Warm blooded host	S. enterica subsp. enterica	Typhimurium	The United States of America	4	6	4935679	98.4	1	0.00173271	Salmonella enterica SRR2567029	Pork Chop
590.146	Warm blooded host	S. enterica subsp. enterica	Hadar	The United States of America	4	4	4785229	99.2	0.98	0.0106545	Salmonella enterica SRR2102450	Ground Turkey
590.146	Warm blooded host	S. enterica subsp. enterica	Typhimurium	The United States of America	11	7	5021862	99.2	0.99	0.00319852	Salmonella enterica SRR3664895	Chicken Breast
590.146	Warm blooded host	S. enterica subsp. enterica	Mbandaka	The United States of America	4	4	4802175	98.4	0.98	0.0145592	Salmonella enterica SRR2670701	Chicken Breast
590.146	Warm blooded host	S. enterica subsp. enterica	Heidelberg	The United States of America	3	4	4789091	98.4	0.99	0.00928558	Salmonella enterica SRR1713632	Chicken Breast
590.146	Warm blooded host	S. enterica subsp. enterica	Typhimurium	The United States of America	11	4	5101983	99.2	0.99	0.00325637	Salmonella enterica SRR1544239	Chicken Breast
590.146	Warm blooded host	S. enterica subsp. enterica	Schwarzengrund	The United States of America	18	7	4987520	100	0.98	0.0173006	Salmonella enterica SRR3295788	Young Chicken
590.146	Warm blooded host	S. enterica subsp. enterica	Typhimurium	The United States of America	3	5	4970595	99.2	1	0.00175922	Salmonella enterica SRR2533343	Ground Beef
590.146	Warm blooded host	S. enterica subsp. enterica	Derby	The United States of America	5	6	4774884	98.4	0.98	0.0140996	Salmonella enterica SRR3173705	Pork Chop
590.146	Warm blooded host	S. enterica subsp. enterica	Reading	The United States of America	3	4	4646960	98.4	0.98	0.0154542	Salmonella enterica SRR3933040	Ground Turkey
590.146	Warm blooded host	S. enterica subsp. enterica	Hadar	The United States of America	9	2	4682672	98.4	0.99	0.0104835	Salmonella enterica SRR1200758	Chicken Breast
590.146	Warm blooded host	S. enterica subsp. enterica	Kentucky	The United States of America	31	3	5024173	99.2	0.98	0.0155619	Salmonella enterica SRR2567030	Chicken Breast
590.146	Warm blooded host	S. enterica subsp. enterica	Hadar	The United States of America	8	2	4681196	98.4	0.99	0.0104835	Salmonella enterica SRR1713633	Chicken Breast
590.146	Warm blooded host	S. enterica subsp. enterica	Typhimurium	The United States of America	10	10	5059432	99.2	1	0.00328537	Salmonella enterica SRR3664896	Chicken Breast
590.146	Warm blooded host	S. enterica subsp. enterica	Newport	The United States of America	0	2	4589228	99.2	0.99	0.0118017	Salmonella enterica SRR2567031	Chicken Breast
590.146	Warm blooded host	S. enterica subsp. enterica	Heidelberg	The United States of America	3	5	4817828	98.4	0.99	0.00952763	Salmonella enterica SRR2102463	Ground Turkey
590.146	Warm blooded host	S. enterica subsp. enterica	Saintpaul	The United States of America	3	6	4831721	98.4	0.99	0.00808024	Salmonella enterica SRR1544246	Ground Turkey
590.146	Warm blooded host	S. enterica subsp. enterica	Kentucky	The United States of America	24	3	5009539	99.2	0.98	0.015508	Salmonella enterica SRR3933041	Chicken Breast
590.146	Warm blooded host	S. enterica subsp. enterica	Typhimurium	The United States of America	10	5	4952643	99.2	0.99	0.00251903	Salmonella enterica SRR2567032	Chicken Breast
590.146	Warm blooded host	S. enterica subsp. enterica	Kentucky	The United States of America	3	2	4772112	98.4	0.98	0.0141502	Salmonella enterica SRR1713634	Ground Turkey
590.146	Warm blooded host	S. enterica subsp. enterica	Enteritidis	The United States of America	2	3	5172071	99.2	0.99	0.0134036	Salmonella enterica SRR1910756	Chicken Breast
590.146	Warm blooded host	S. enterica subsp. enterica	Typhimurium	The United States of America	18	5	5041479	98.4	1	0.00316966	Salmonella enterica SRR3182542	Chicken Breast
590.146	Warm blooded host	S. enterica subsp. enterica	Saintpaul	The United States of America	14	4	5240736	98.4	0.99	0.00985499	Salmonella enterica SRR1910773	Ground Turkey
590.146	Warm blooded host	S. enterica subsp. enterica	Kentucky	The United States of America	23	3	5008795	100	0.98	0.015508	Salmonella enterica SRR3665231	Chicken Breast
590.146	Warm blooded host	S. enterica subsp. enterica	Worthington	The United States of America	5	4	4911662	99.2	0.98	0.0154542	Salmonella enterica SRR2670703	Ground Turkey
590.146	Warm blooded host	S. enterica subsp. enterica	Kentucky	The United States of America	6	2	4884589	99.2	0.98	0.0147665	Salmonella enterica SRR1713635	Chicken Breast
590.146	Warm blooded host	S. enterica subsp. enterica	Hadar	The United States of America	9	1	4683386	98.4	0.99	0.0104835	Salmonella enterica SRR1544250	Chicken Breast
590.146	Warm blooded host	S. enterica subsp. enterica	Anatum	The United States of America	8	6	4802254	98.4	0.99	0.011984	Salmonella enterica SRR3295790	Swine-Sow
590.146	Warm blooded host	S. enterica subsp. enterica	Typhimurium	The United States of America	19	5	5145930	100	0.99	0.00348975	Salmonella enterica SRR2567033	Chicken Breast
590.146	Warm blooded host	S. enterica subsp. enterica	Mbandaka	The United States of America	1	5	4821825	98.4	0.98	0.0143537	Salmonella enterica SRR2533346	Ground Beef
590.146	Warm blooded host	S. enterica subsp. enterica	Reading	The United States of America	6	4	4714073	98.4	0.98	0.0158335	Salmonella enterica SRR3933042	Ground Turkey
590.146	Warm blooded host	S. enterica subsp. enterica	Berta	The United States of America	1	3	4768160	98.4	0.99	0.0112643	Salmonella enterica SRR1713636	Chicken Breast
590.147	Warm blooded host	S. enterica subsp. enterica	Heidelberg	The United States of America	5	4	4855059	98.4	0.99	0.00964976	Salmonella enterica SRR2102513	Chicken Breast
590.147	Warm blooded host	S. enterica subsp. enterica	Heidelberg	The United States of America	3	4	4789260	98.4	0.99	0.00932572	Salmonella enterica SRR2533347	Chicken Breast
590.147	Warm blooded host	S. enterica subsp. enterica	Heidelberg	The United States of America	4	4	4861512	98.4	0.99	0.00960897	Salmonella enterica SRR1544283	Ground Turkey
590.147	Warm blooded host	S. enterica subsp. enterica	Kentucky	The United States of America	10	3	4919071	99.2	0.98	0.0149234	Salmonella enterica SRR2670704	Chicken Breast
590.147	Warm blooded host	S. enterica subsp. enterica	Heidelberg	The United States of America	10	4	4876344	98.4	0.99	0.00977265	Salmonella enterica SRR2567034	Ground Turkey
590.147	Warm blooded host	S. enterica subsp. enterica	Agona	The United States of America	2	2	4794118	98.4	0.98	0.0145592	Salmonella enterica SRR3933043	Ground Turkey
590.147	Warm blooded host	S. enterica subsp. enterica	Heidelberg	The United States of America	6	4	4891582	98.4	0.99	0.0100207	Salmonella enterica SRR2533348	Chicken Breast
590.147	Warm blooded host	S. enterica subsp. enterica	Enteritidis	The United States of America	3	3	4702496	98.4	0.99	0.0111321	Salmonella enterica SRR1713640	Ground Turkey
590.147	Warm blooded host	S. enterica subsp. enterica	Hadar	The United States of America	6	4	4735897	98.4	0.99	0.0106116	Salmonella enterica SRR3295792	Young Turkey
590.147	Warm blooded host	S. enterica subsp. enterica	Typhimurium	The United States of America	11	4	4947502	98.4	1	0.0024636	Salmonella enterica SRR2102523	Chicken Breast
590.147	Warm blooded host	S. enterica subsp. enterica	Saintpaul	The United States of America	10	5	4992446	100	0.99	0.00869309	Salmonella enterica SRR1200761	Ground Turkey
590.147	Warm blooded host	S. enterica subsp. enterica	Enteritidis	The United States of America	3	3	4643208	98.4	0.99	0.0114419	Salmonella enterica SRR2670705	Chicken Breast
590.147	Warm blooded host	S. enterica subsp. enterica	Newport	The United States of America	1	2	4820598	98.4	0.98	0.0116661	Salmonella enterica SRR2533349	Ground Turkey
590.147	Warm blooded host	S. enterica subsp. enterica	Hadar	The United States of America	1	4	4710257	98.4	0.99	0.0104835	Salmonella enterica SRR2567035	Ground Turkey
590.147	Warm blooded host	S. enterica subsp. enterica	Typhimurium	The United States of America	12	6	4984818	98.4	0.99	0.0028554	Salmonella enterica SRR3271895	Chicken Breast
590.147	Warm blooded host	S. enterica subsp. enterica	Kentucky	The United States of America	32	2	5000771	99.2	0.98	0.0152936	Salmonella enterica SRR3295793	Young Chicken
590.147	Warm blooded host	S. enterica subsp. enterica	Kentucky	The United States of America	10	3	4907313	99.2	0.98	0.0149759	Salmonella enterica SRR3933044	Chicken Breast
590.147	Warm blooded host	S. enterica subsp. enterica	Schwarzengrund	The United States of America	24	5	5089833	100	0.98	0.0191812	Salmonella enterica SRR1544295	Ground Turkey
590.147	Warm blooded host	S. enterica subsp. enterica	Typhimurium	The United States of America	19	4	5119433	100	0.99	0.0034604	Salmonella enterica SRR1914398	Chicken Breast
590.147	Warm blooded host	S. enterica subsp. enterica	Reading	The United States of America	9	2	4738241	99.2	0.98	0.0165552	Salmonella enterica SRR1713641	Ground Turkey
590.147	Warm blooded host	S. enterica subsp. enterica	Saintpaul	The United States of America	13	5	4976128	100	0.99	0.0083078	Salmonella enterica SRR2533350	Ground Turkey
590.147	Warm blooded host	S. enterica subsp. enterica	Muenchen	The United States of America	6	5	4824697	98.4	0.99	0.0118017	Salmonella enterica SRR2567036	Ground Turkey
590.147	Warm blooded host	S. enterica subsp. enterica	Saintpaul	The United States of America	7	4	4836416	98.4	0.99	0.00793	Salmonella enterica SRR1200762	Ground Turkey
590.147	Warm blooded host	S. enterica subsp. enterica	Heidelberg	The United States of America	65	6	9765024	96.8	0.98	0.0276006	Salmonella enterica SRR1914403	Ground Turkey
590.147	Warm blooded host	S. enterica subsp. enterica	Kentucky	The United States of America	28	3	5006272	100	0.98	0.0154542	Salmonella enterica SRR2103390	Chicken Breast
590.147	Warm blooded host	S. enterica subsp. enterica	Hadar	The United States of America	8	2	4678124	98.4	0.99	0.0105261	Salmonella enterica SRR3096703	Ground Turkey
590.147	Warm blooded host	S. enterica subsp. enterica	Kentucky	The United States of America	22	3	5012495	100	0.98	0.0157789	Salmonella enterica SRR1544299	Chicken Breast
590.147	Warm blooded host	S. enterica subsp. enterica	Heidelberg	The United States of America	7	4	4888221	98.4	0.99	0.00981378	Salmonella enterica SRR3271897	Chicken Breast
590.147	Warm blooded host	S. enterica subsp. enterica	Kentucky	The United States of America	2	2	4771752	98.4	0.98	0.0140492	Salmonella enterica SRR1713642	Ground Turkey
590.147	Warm blooded host	S. enterica subsp. enterica	Derby	The United States of America	2	3	4811683	99.2	0.98	0.0145076	Salmonella enterica SRR2567037	Pork Chop
590.147	Warm blooded host	S. enterica subsp. enterica	Kentucky	The United States of America	14	2	5009383	99.2	0.98	0.015616	Salmonella enterica SRR3096704	Chicken Breast
590.147	Warm blooded host	S. enterica subsp. enterica	Heidelberg	The United States of America	17	6	5157103	100	0.99	0.0110007	Salmonella enterica SRR3933046	Ground Turkey
590.147	Warm blooded host	S. enterica subsp. enterica	Heidelberg	The United States of America	3	3	4749347	98.4	0.99	0.00900687	Salmonella enterica SRR1544305	Chicken Breast
590.147	Warm blooded host	S. enterica subsp. enterica	Kentucky	The United States of America	14	3	5011141	99.2	0.98	0.015508	Salmonella enterica SRR3096710	Chicken Breast
590.147	Warm blooded host	S. enterica subsp. enterica	Saintpaul	The United States of America	12	5	5025890	100	0.99	0.00857671	Salmonella enterica SRR3289761	Ground Turkey
590.147	Warm blooded host	S. enterica subsp. enterica	Kentucky	The United States of America	13	3	4923271	99.2	0.98	0.0149234	Salmonella enterica SRR2670707	Chicken Breast
590.147	Warm blooded host	S. enterica subsp. enterica	Typhimurium	The United States of America	16	3	5031043	99.2	0.99	0.00322742	Salmonella enterica SRR1713643	Chicken Breast
590.147	Warm blooded host	S. enterica subsp. enterica	Anatum	The United States of America	7	6	4793598	98.4	0.99	0.0118927	Salmonella enterica SRR3295795	Swine-Sow
590.147	Warm blooded host	S. enterica subsp. enterica	Kentucky	The United States of America	9	2	4864837	99.2	0.98	0.0145592	Salmonella enterica SRR2103391	Chicken Breast
590.147	Warm blooded host	S. enterica subsp. enterica	Kentucky	The United States of America	10	3	4917600	99.2	0.98	0.0149234	Salmonella enterica SRR2567038	Chicken Breast
590.147	Warm blooded host	S. enterica subsp. enterica	Typhimurium	The United States of America	19	5	5044595	98.4	1	0.0031121	Salmonella enterica SRR3182546	Chicken Breast
590.147	Warm blooded host	S. enterica subsp. enterica	Kentucky	The United States of America	23	2	4997038	99.2	0.98	0.0152936	Salmonella enterica SRR3933047	Chicken Breast
590.147	Warm blooded host	S. enterica subsp. enterica	Senftenberg	The United States of America	9	5	4931411	99.2	0.98	0.0150813	Salmonella enterica SRR2533351	Ground Turkey
590.147	Warm blooded host	S. enterica subsp. enterica	Heidelberg	The United States of America	15	4	4918766	98.4	0.99	0.00989629	Salmonella enterica SRR3664904	Ground Turkey
590.147	Warm blooded host	S. enterica subsp. enterica	Reading	The United States of America	3	4	4648270	98.4	0.98	0.015508	Salmonella enterica SRR2567039	Ground Turkey
590.147	Warm blooded host	S. enterica subsp. enterica	Newport	The United States of America	5	5	4935508	99.2	0.98	0.0125875	Salmonella enterica SRR3295796	Dairy Cattle
590.147	Warm blooded host	S. enterica subsp. enterica	Kentucky	The United States of America	29	3	5003006	99.2	0.98	0.0155619	Salmonella enterica SRR2103392	Chicken Breast
590.147	Warm blooded host	S. enterica subsp. enterica	Heidelberg	The United States of America	1	4	4757987	98.4	0.99	0.0090861	Salmonella enterica SRR1200764	Ground Turkey
590.147	Warm blooded host	S. enterica subsp. enterica	Kentucky	The United States of America	26	2	5100720	100	0.98	0.0158882	Salmonella enterica SRR1713644	Chicken Breast
590.147	Warm blooded host	S. enterica subsp. enterica	Hadar	The United States of America	5	5	4770368	98.4	0.99	0.0108269	Salmonella enterica SRR2567040	Ground Turkey
590.147	Warm blooded host	S. enterica subsp. enterica	Albany	The United States of America	4	2	4845436	98.4	0.98	0.0148187	Salmonella enterica SRR3096718	Ground Turkey
590.147	Warm blooded host	S. enterica subsp. enterica	Saintpaul	The United States of America	10	4	4901127	98.4	0.99	0.00804257	Salmonella enterica SRR2533377	Ground Turkey
590.147	Warm blooded host	S. enterica subsp. enterica	Kentucky	The United States of America	23	2	5003201	99.2	0.98	0.015508	Salmonella enterica SRR2103396	Chicken Breast
590.147	Warm blooded host	S. enterica subsp. enterica	Typhimurium	The United States of America	16	4	5066576	99.2	0.99	0.00319852	Salmonella enterica SRR1914407	Chicken Breast
590.147	Warm blooded host	S. enterica subsp. enterica	Derby	The United States of America	3	6	4827631	99.2	0.98	0.0145592	Salmonella enterica SRR3295797	Hogs
590.147	Warm blooded host	S. enterica subsp. enterica	Typhimurium	The United States of America	8	2	4925804	98.4	0.99	0.0026025	Salmonella enterica SRR3182547	Chicken Breast
590.147	Warm blooded host	S. enterica subsp. enterica	Saintpaul	The United States of America	1	7	4822851	98.4	0.99	0.00804257	Salmonella enterica SRR1544319	Ground Turkey
590.147	Warm blooded host	S. enterica subsp. enterica	Typhimurium	The United States of America	6	5	4885269	99.2	1	0.00265838	Salmonella enterica SRR2567041	Chicken Breast
590.147	Warm blooded host	S. enterica subsp. enterica	Typhimurium	The United States of America	16	4	5070953	99.2	0.99	0.0031121	Salmonella enterica SRR1914408	Chicken Breast
590.147	Warm blooded host	S. enterica subsp. enterica	Kentucky	The United States of America	9	3	4886359	99.2	0.98	0.0145592	Salmonella enterica SRR2103406	Chicken Breast
590.147	Warm blooded host	S. enterica subsp. enterica	Heidelberg	The United States of America	3	6	4935898	98.4	0.99	0.00985499	Salmonella enterica SRR3096719	Ground Turkey
590.147	Warm blooded host	S. enterica subsp. enterica	Enteritidis	The United States of America	1	3	4694157	98.4	0.99	0.0110444	Salmonella enterica SRR3933049	Chicken Breast
590.147	Warm blooded host	S. enterica subsp. enterica	Heidelberg	The United States of America	1	4	4758926	98.4	0.99	0.00912584	Salmonella enterica SRR1200765	Ground Turkey
590.147	Warm blooded host	S. enterica subsp. enterica	Enteritidis	The United States of America	6	3	4851369	99.2	0.99	0.0118471	Salmonella enterica SRR1713646	Chicken Breast
590.148	Warm blooded host	S. enterica subsp. enterica	Hadar	The United States of America	10	4	4754922	98.4	0.99	0.0105688	Salmonella enterica SRR3665241	Pork Chop
590.148	Warm blooded host	S. enterica subsp. enterica	Typhimurium	The United States of America	8	5	4897168	98.4	1	0.00224371	Salmonella enterica SRR2567042	Chicken Breast
590.148	Warm blooded host	S. enterica subsp. enterica	Enteritidis	The United States of America	2	3	4699350	98.4	0.99	0.0109571	Salmonella enterica SRR3182548	Chicken Breast
590.148	Warm blooded host	S. enterica subsp. enterica	Montevideo	The United States of America	9	8	4863843	99.2	0.98	0.0169536	Salmonella enterica SRR1916369	Ground Turkey
590.148	Warm blooded host	S. enterica subsp. enterica	Hadar	The United States of America	6	6	4775286	98.4	0.99	0.0106974	Salmonella enterica SRR2533378	Ground Turkey
590.148	Warm blooded host	S. enterica subsp. enterica	Heidelberg	The United States of America	2	4	4757188	98.4	0.99	0.0090861	Salmonella enterica SRR3933050	Chicken Breast
590.148	Warm blooded host	S. enterica subsp. enterica	Heidelberg	The United States of America	4	5	4815501	98.4	0.99	0.00940624	Salmonella enterica SRR2103410	Chicken Breast
590.148	Warm blooded host	S. enterica subsp. enterica	Typhimurium	The United States of America	4	5	4864861	98.4	0.99	0.00141786	Salmonella enterica SRR3664908	Chicken Breast
590.148	Warm blooded host	S. enterica subsp. enterica	Typhimurium	The United States of America	3	7	4934451	98.4	1	0.00170624	Salmonella enterica SRR1713647	Chicken Breast
590.148	Warm blooded host	S. enterica subsp. enterica	Hadar	The United States of America	7	1	4679108	98.4	0.99	0.010441	Salmonella enterica SRR1544325	Chicken Breast
590.148	Warm blooded host	S. enterica subsp. enterica	Schwarzengrund	The United States of America	8	8	4946742	100	0.98	0.0173006	Salmonella enterica SRR2567043	Chicken Breast
590.148	Warm blooded host	S. enterica subsp. enterica	Saintpaul	The United States of America	10	4	4936319	100	0.99	0.00823165	Salmonella enterica SRR3096720	Ground Turkey
590.148	Warm blooded host	S. enterica subsp. enterica	Saintpaul	The United States of America	7	4	4883334	100	0.99	0.00804257	Salmonella enterica SRR1916370	Ground Turkey
590.148	Warm blooded host	S. enterica subsp. enterica	Hadar	The United States of America	9	3	4722559	98.4	0.99	0.0105688	Salmonella enterica SRR1200766	Chicken Breast
590.148	Warm blooded host	S. enterica subsp. enterica	Typhimurium	The United States of America	21	3	5033381	99.2	0.99	0.00334352	Salmonella enterica SRR3289766	Chicken Breast
590.148	Warm blooded host	S. enterica subsp. enterica	Heidelberg	The United States of America	1	4	4749225	98.4	0.99	0.0090861	Salmonella enterica SRR2670710	Ground Turkey
590.148	Warm blooded host	S. enterica subsp. enterica	Heidelberg	The United States of America	3	4	4789305	98.4	0.99	0.00920555	Salmonella enterica SRR1713648	Chicken Breast
590.148	Warm blooded host	S. enterica subsp. enterica	Schwarzengrund	The United States of America	7	8	4948202	100	0.98	0.0173006	Salmonella enterica SRR2567044	Chicken Breast
590.148	Warm blooded host	S. enterica subsp. enterica	Newport	The United States of America	3	2	4747927	98.4	0.99	0.0105688	Salmonella enterica SRR3664909	Ground Turkey
590.148	Warm blooded host	S. enterica subsp. enterica	Typhimurium	The United States of America	6	6	4960238	98.4	1	0.00232584	Salmonella enterica SRR3295799	Dairy Cattle
590.148	Warm blooded host	S. enterica subsp. enterica	Saintpaul	The United States of America	11	6	5001991	100	0.99	0.00861543	Salmonella enterica SRR3096721	Ground Turkey
590.148	Warm blooded host	S. enterica subsp. enterica	Heidelberg	The United States of America	30	8	5426606	100	0.99	0.0123533	Salmonella enterica SRR3933052	Ground Turkey
590.148	Warm blooded host	S. enterica subsp. enterica	Hadar	The United States of America	6	6	4774982	98.4	0.99	0.0107405	Salmonella enterica SRR3289767	Ground Turkey
590.148	Warm blooded host	S. enterica subsp. enterica	Muenster	The United States of America	3	6	4774113	99.2	0.98	0.0164989	Salmonella enterica SRR1544334	Ground Beef
590.148	Warm blooded host	S. enterica subsp. enterica	Infantis	The United States of America	4	4	4685340	98.4	0.99	0.0122604	Salmonella enterica SRR3665245	Ground Beef
590.148	Warm blooded host	S. enterica subsp. enterica	Enteritidis	The United States of America	3	3	4698081	98.4	0.99	0.0110007	Salmonella enterica SRR1916371	Chicken Breast
590.148	Warm blooded host	S. enterica subsp. enterica	Newport	The United States of America	3	2	4721537	98.4	0.99	0.0113086	Salmonella enterica SRR1200767	Ground Beef
590.148	Warm blooded host	S. enterica subsp. enterica	Hadar	The United States of America	6	4	4765341	98.4	0.98	0.0108269	Salmonella enterica SRR2104584	Ground Turkey
590.148	Warm blooded host	S. enterica subsp. enterica	Saintpaul	The United States of America	11	5	5002361	100	0.99	0.00861543	Salmonella enterica SRR3096722	Ground Turkey
590.148	Warm blooded host	S. enterica subsp. enterica	Hadar	The United States of America	6	7	4770821	98.4	0.98	0.0106974	Salmonella enterica SRR2533379	Ground Turkey
590.148	Warm blooded host	S. enterica subsp. enterica	Enteritidis	The United States of America	4	3	4701218	98.4	0.99	0.0110007	Salmonella enterica SRR2670711	Chicken Breast
590.148	Warm blooded host	S. enterica subsp. enterica	Infantis	The United States of America	0	5	4681294	98.4	0.98	0.0122604	Salmonella enterica SRR2567046	Chicken Legs
590.148	Warm blooded host	S. enterica subsp. enterica	Heidelberg	The United States of America	20	3	4866379	98.4	0.99	0.0102718	Salmonella enterica SRR2104610	Chicken Breast
590.148	Warm blooded host	S. enterica subsp. enterica	Kentucky	The United States of America	19	3	5006761	99.2	0.98	0.015616	Salmonella enterica SRR1544347	Chicken Breast
590.148	Warm blooded host	S. enterica subsp. enterica	Typhimurium	The United States of America	10	4	4975294	99.2	1	0.00249129	Salmonella enterica SRR1735397	Chicken Breast
590.148	Warm blooded host	S. enterica subsp. enterica	Typhimurium	The United States of America	8	4	4887524	99.2	0.99	0.00216198	Salmonella enterica SRR2567047	Chicken Breast
590.148	Warm blooded host	S. enterica subsp. enterica	Saintpaul	The United States of America	8	5	4969159	99.2	0.99	0.0084995	Salmonella enterica SRR1916376	Ground Turkey
590.148	Warm blooded host	S. enterica subsp. enterica	Heidelberg	The United States of America	2	4	4859937	98.4	0.99	0.00956826	Salmonella enterica SRR1735398	Ground Turkey
590.148	Warm blooded host	S. enterica subsp. enterica	Muenchen	The United States of America	5	5	4811014	98.4	0.99	0.0116661	Salmonella enterica SRR3933054	Ground Turkey
590.148	Warm blooded host	S. enterica subsp. enterica	Saintpaul	The United States of America	3	8	4859300	100	0.99	0.00826969	Salmonella enterica SRR2125014	Ground Turkey
590.148	Warm blooded host	S. enterica subsp. enterica	Muenchen	The United States of America	4	5	4802826	98.4	0.99	0.0117112	Salmonella enterica SRR3664912	Ground Turkey
590.148	Warm blooded host	S. enterica subsp. enterica	Typhimurium	The United States of America	15	3	5039271	99.2	0.99	0.00340187	Salmonella enterica SRR1735407	Chicken Breast
590.148	Warm blooded host	S. enterica subsp. enterica	Kentucky	The United States of America	12	2	4866266	98.4	0.98	0.0146626	Salmonella enterica SRR3665247	Chicken Breast
590.148	Warm blooded host	S. enterica subsp. enterica	Enteritidis	The United States of America	1	3	4695786	98.4	0.99	0.0109571	Salmonella enterica SRR2533380	Chicken Breast
590.148	Warm blooded host	S. enterica subsp. enterica	Saintpaul	The United States of America	14	4	4936018	99.2	0.99	0.00819369	Salmonella enterica SRR3664913	Ground Turkey
590.148	Warm blooded host	S. enterica subsp. enterica	Schwarzengrund	The United States of America	1	6	4762975	100	0.98	0.0168391	Salmonella enterica SRR3098640	Ground Turkey
590.148	Warm blooded host	S. enterica subsp. enterica	Saintpaul	The United States of America	2	6	4824125	98.4	0.99	0.00804257	Salmonella enterica SRR1735408	Ground Turkey
590.148	Warm blooded host	S. enterica subsp. enterica	Heidelberg	The United States of America	24	4	5229745	100	0.99	0.0113974	Salmonella enterica SRR3664914	Ground Turkey
590.148	Warm blooded host	S. enterica subsp. enterica	Heidelberg	The United States of America	1	2	4712844	98.4	0.99	0.00881017	Salmonella enterica SRR2567049	Chicken Breast
590.148	Warm blooded host	S. enterica subsp. enterica	Heidelberg	The United States of America	4	5	4845438	98.4	0.99	0.00956826	Salmonella enterica SRR1202983	Chicken Breast
590.148	Warm blooded host	S. enterica subsp. enterica	Saintpaul	The United States of America	3	6	4860430	99.2	0.99	0.00826969	Salmonella enterica SRR2670712	Ground Turkey
590.148	Warm blooded host	S. enterica subsp. enterica	Kentucky	The United States of America	23	3	5006560	100	0.98	0.015508	Salmonella enterica SRR3665248	Chicken Breast
590.148	Warm blooded host	S. enterica subsp. enterica	Saintpaul	The United States of America	1	6	4808601	98.4	0.99	0.00800497	Salmonella enterica SRR1735409	Ground Turkey
590.148	Warm blooded host	S. enterica subsp. enterica	Hadar	The United States of America	3	5	4779760	98.4	0.98	0.0104835	Salmonella enterica SRR1916387	Ground Turkey
590.148	Warm blooded host	S. enterica subsp. enterica	Kentucky	The United States of America	21	2	4966320	99.2	0.98	0.0152404	Salmonella enterica SRR2567050	Chicken Breast
590.148	Warm blooded host	S. enterica subsp. enterica	Heidelberg	The United States of America	3	4	4755017	98.4	0.99	0.00912584	Salmonella enterica SRR3933055	Chicken Breast
590.148	Warm blooded host	S. enterica subsp. enterica	Heidelberg	The United States of America	11	5	5095977	100	0.99	0.0107836	Salmonella enterica SRR1916388	Ground Turkey
590.148	Warm blooded host	S. enterica subsp. enterica	Saintpaul	The United States of America	1	6	4777509	98.4	0.99	0.00793	Salmonella enterica SRR1735417	Ground Turkey
590.148	Warm blooded host	S. enterica subsp. enterica	Saintpaul	The United States of America	13	4	4921278	98.4	0.99	0.00796745	Salmonella enterica SRR2567051	Ground Turkey
590.148	Warm blooded host	S. enterica subsp. enterica	Typhimurium	The United States of America	12	3	5034000	99.2	0.99	0.00328537	Salmonella enterica SRR2670713	Chicken Breast
590.148	Warm blooded host	S. enterica subsp. enterica	Enteritidis	The United States of America	0	3	4640297	98.4	0.99	0.0113974	Salmonella enterica SRR3182552	Chicken Breast
590.148	Warm blooded host	S. enterica subsp. enterica	Agona	The United States of America	4	6	4813773	99.2	0.98	0.0147145	Salmonella enterica SRR1544370	Ground Turkey
590.148	Warm blooded host	S. enterica subsp. enterica	Montevideo	The United States of America	1	3	4659658	100	0.98	0.0168391	Salmonella enterica SRR3664915	Chicken Breast
590.148	Warm blooded host	S. enterica subsp. enterica	Berta	The United States of America	3	3	4907611	98.4	0.99	0.0118471	Salmonella enterica SRR3098642	Ground Turkey
590.148	Warm blooded host	S. enterica subsp. enterica	Senftenberg	The United States of America	24	3	5089705	100	0.98	0.0161084	Salmonella enterica SRR3295805	Young Turkey
590.148	Warm blooded host	S. enterica subsp. enterica	Saintpaul	The United States of America	4	6	4859396	100	0.99	0.0083078	Salmonella enterica SRR2670714	Ground Turkey
590.148	Warm blooded host	S. enterica subsp. enterica	Agona	The United States of America	1	4	4838653	100	0.98	0.0148187	Salmonella enterica SRR1735418	Ground Turkey
590.148	Warm blooded host	S. enterica subsp. enterica	Typhimurium	The United States of America	25	4	5086248	100	0.99	0.00302611	Salmonella enterica SRR1202988	Chicken Breast
590.148	Warm blooded host	S. enterica subsp. enterica	Kentucky	The United States of America	17	3	4989274	99.2	0.98	0.0152404	Salmonella enterica SRR2567052	Chicken Breast
590.148	Warm blooded host	S. enterica subsp. enterica	Saintpaul	The United States of America	8	5	4967980	100	0.99	0.00857671	Salmonella enterica SRR1916389	Ground Turkey
590.149	Warm blooded host	S. enterica subsp. enterica	Muenster	The United States of America	2	5	4769359	99.2	0.98	0.0164989	Salmonella enterica SRR1544371	Ground Beef
590.149	Warm blooded host	S. enterica subsp. enterica	Hadar	The United States of America	7	2	4678617	98.4	0.99	0.010441	Salmonella enterica SRR2125022	Ground Turkey
590.149	Warm blooded host	S. enterica subsp. enterica	Typhimurium	The United States of America	5	4	4952712	99.2	0.99	0.00251903	Salmonella enterica SRR3289770	Chicken Breast
590.149	Warm blooded host	S. enterica subsp. enterica	Kentucky	The United States of America	7	3	4771299	98.4	0.98	0.0142009	Salmonella enterica SRR2567053	Chicken Breast
590.149	Warm blooded host	S. enterica subsp. enterica	Saintpaul	The United States of America	15	5	4956048	98.4	0.99	0.00877107	Salmonella enterica SRR2533382	Ground Turkey
590.149	Warm blooded host	S. enterica subsp. enterica	Typhimurium	The United States of America	14	4	5051564	99.2	0.99	0.00308338	Salmonella enterica SRR1735419	Chicken Breast
590.149	Warm blooded host	S. enterica subsp. enterica	Typhimurium	The United States of America	9	5	4950269	99.2	1	0.00249129	Salmonella enterica SRR3098643	Chicken Breast
590.149	Warm blooded host	S. enterica subsp. enterica	Kentucky	The United States of America	28	2	4985885	99.2	0.98	0.015347	Salmonella enterica SRR2567054	Ground Turkey
590.149	Warm blooded host	S. enterica subsp. enterica	Saintpaul	The United States of America	11	6	5077775	100	0.99	0.00873204	Salmonella enterica SRR2533383	Ground Turkey
590.149	Warm blooded host	S. enterica subsp. enterica	Typhimurium	The United States of America	17	5	5103390	99.2	0.99	0.00337267	Salmonella enterica SRR3289771	Chicken Breast
590.149	Warm blooded host	S. enterica subsp. enterica	Typhimurium	The United States of America	19	4	5109885	100	0.99	0.00343111	Salmonella enterica SRR2125027	Chicken Breast
590.149	Warm blooded host	S. enterica subsp. enterica	Kentucky	The United States of America	28	2	4983497	99.2	0.98	0.015347	Salmonella enterica SRR2567055	Ground Turkey
590.149	Warm blooded host	S. enterica subsp. enterica	Saintpaul	The United States of America	3	5	4728617	98.4	0.99	0.00741321	Salmonella enterica SRR2533384	Ground Turkey
590.149	Warm blooded host	S. enterica subsp. enterica	Saintpaul	The United States of America	10	4	4901420	100	0.99	0.00819369	Salmonella enterica SRR3182555	Ground Turkey
590.149	Warm blooded host	S. enterica subsp. enterica	Agona	The United States of America	8	4	4929339	100	0.98	0.0154006	Salmonella enterica SRR1752711	Ground Turkey
590.149	Warm blooded host	S. enterica subsp. enterica	Kentucky	The United States of America	9	2	4850578	99.2	0.98	0.0145076	Salmonella enterica SRR3664917	Chicken Breast
590.149	Warm blooded host	S. enterica subsp. enterica	Enteritidis	The United States of America	1	3	4682337	98.4	0.99	0.0117112	Salmonella enterica SRR3289778	Chicken Breast
590.149	Warm blooded host	S. enterica subsp. enterica	Newport	The United States of America	3	3	4773927	99.2	0.99	0.0106974	Salmonella enterica SRR3295807	Hogs
590.149	Warm blooded host	S. enterica subsp. enterica	Muenster	The United States of America	2	6	4770417	100	0.98	0.0165552	Salmonella enterica SRR1544372	Ground Beef
590.149	Warm blooded host	S. enterica subsp. enterica	Derby	The United States of America	5	2	4858910	98.4	0.98	0.0145076	Salmonella enterica SRR2533435	Pork Chop
590.149	Warm blooded host	S. enterica subsp. enterica	Saintpaul	The United States of America	8	3	4815792	98.4	0.99	0.00701675	Salmonella enterica SRR2567056	Ground Turkey
590.149	Warm blooded host	S. enterica subsp. enterica	Typhimurium	The United States of America	5	5	4850040	98.4	0.99	0.00205363	Salmonella enterica SRR3295808	Young Chicken
590.149	Warm blooded host	S. enterica subsp. enterica	Derby	The United States of America	7	3	4860936	98.4	0.98	0.0146108	Salmonella enterica SRR2670716	Ground Turkey
590.149	Warm blooded host	S. enterica subsp. enterica	Hadar	The United States of America	5	2	4669231	98.4	0.99	0.0103986	Salmonella enterica SRR1916394	Ground Turkey
590.149	Warm blooded host	S. enterica subsp. enterica	Saintpaul	The United States of America	7	3	4817198	98.4	0.99	0.00698112	Salmonella enterica SRR2567057	Ground Turkey
590.149	Warm blooded host	S. enterica subsp. enterica	Hadar	The United States of America	3	4	4882564	99.2	0.98	0.0109571	Salmonella enterica SRR2125032	Ground Turkey
590.149	Warm blooded host	S. enterica subsp. enterica	Johannesburg	The United States of America	5	5	4757865	99.2	0.98	0.0170111	Salmonella enterica SRR3295809	Hogs
590.149	Warm blooded host	S. enterica subsp. enterica	Heidelberg	The United States of America	15	6	5092183	98.4	0.99	0.0106974	Salmonella enterica SRR2533436	Ground Turkey
590.149	Warm blooded host	S. enterica subsp. enterica	Typhimurium	The United States of America	2	5	4939198	98.4	0.99	0.00263042	Salmonella enterica SRR1202997	Ground Turkey
590.149	Warm blooded host	S. enterica subsp. enterica	Typhimurium	The United States of America	12	4	4929810	98.4	0.99	0.00238081	Salmonella enterica SRR1923640	Chicken Breast
590.149	Warm blooded host	S. enterica subsp. enterica	Kentucky	The United States of America	13	3	4920480	98.4	0.98	0.0149759	Salmonella enterica SRR2670717	Chicken Breast
590.149	Warm blooded host	S. enterica subsp. enterica	Agona	The United States of America	4	4	4904946	100	0.98	0.015347	Salmonella enterica SRR2567058	Ground Turkey
590.149	Warm blooded host	S. enterica subsp. enterica	Typhimurium	The United States of America	9	4	5040773	99.2	0.99	0.00322742	Salmonella enterica SRR3289792	Chicken Breast
590.149	Warm blooded host	S. enterica subsp. enterica	Kentucky	The United States of America	20	3	5011222	99.2	0.98	0.0155619	Salmonella enterica SRR3295810	Young Chicken
590.149	Warm blooded host	S. enterica subsp. enterica	Mbandaka	The United States of America	11	3	5049318	99.2	0.98	0.015943	Salmonella enterica SRR3664919	Chicken Breast
590.149	Warm blooded host	S. enterica subsp. enterica	Kentucky	The United States of America	10	3	4909435	99.2	0.98	0.014871	Salmonella enterica SRR3933059	Chicken Breast
590.149	Warm blooded host	S. enterica subsp. enterica	Saintpaul	The United States of America	13	5	5041785	100	0.99	0.00857671	Salmonella enterica SRR2533437	Ground Turkey
590.149	Warm blooded host	S. enterica subsp. enterica	Enteritidis	The United States of America	3	3	4699338	98.4	0.99	0.0109571	Salmonella enterica SRR1923641	Chicken Breast
590.149	Warm blooded host	S. enterica subsp. enterica	Enteritidis	The United States of America	1	3	4693193	98.4	0.99	0.0110007	Salmonella enterica SRR3289793	Chicken Breast
590.149	Warm blooded host	S. enterica subsp. enterica	Enteritidis	The United States of America	3	3	4741804	98.4	0.99	0.0114865	Salmonella enterica SRR2567059	Ground Turkey
590.149	Warm blooded host	S. enterica subsp. enterica	Kentucky	The United States of America	10	2	4887276	99.2	0.98	0.0145076	Salmonella enterica SRR1752719	Chicken Breast
590.149	Warm blooded host	S. enterica subsp. enterica	Saintpaul	The United States of America	2	3	4759993	98.4	0.99	0.0106545	Salmonella enterica SRR1544391	Ground Turkey
590.149	Warm blooded host	S. enterica subsp. enterica	Panama	The United States of America	3	2	4616236	99.2	0.98	0.0164989	Salmonella enterica SRR2533438	Ground Turkey
590.149	Warm blooded host	S. enterica subsp. enterica	Saintpaul	The United States of America	11	7	4944055	99.2	0.99	0.00888862	Salmonella enterica SRR1203000	Ground Turkey
590.149	Warm blooded host	S. enterica subsp. enterica	Saintpaul	The United States of America	3	7	4859475	98.4	0.99	0.0083078	Salmonella enterica SRR2125038	Ground Turkey
590.149	Warm blooded host	S. enterica subsp. enterica	Enteritidis	The United States of America	0	3	4638948	98.4	0.99	0.0114419	Salmonella enterica SRR3098645	Chicken Breast
590.149	Warm blooded host	S. enterica subsp. enterica	Typhimurium	The United States of America	12	4	4937316	98.4	0.99	0.00240836	Salmonella enterica SRR3184155	Chicken Breast
590.149	Warm blooded host	S. enterica subsp. enterica	Kentucky	The United States of America	10	2	4881652	99.2	0.98	0.0147145	Salmonella enterica SRR3665256	Chicken Breast
590.149	Warm blooded host	S. enterica subsp. enterica	Typhimurium	The United States of America	14	4	4975837	99.2	1	0.0025468	Salmonella enterica SRR2670718	Chicken Breast
590.149	Warm blooded host	S. enterica subsp. enterica	Heidelberg	The United States of America	4	4	4789678	98.4	0.99	0.00928558	Salmonella enterica SRR1544392	Chicken Breast
590.149	Warm blooded host	S. enterica subsp. enterica	Typhimurium	The United States of America	8	6	5027564	100	1	0.00279888	Salmonella enterica SRR3289795	Chicken Breast
590.149	Warm blooded host	S. enterica subsp. enterica	Newport	The United States of America	4	6	4969420	100	0.99	0.0125875	Salmonella enterica SRR3295812	Dairy Cattle
590.149	Warm blooded host	S. enterica subsp. enterica	Kentucky	The United States of America	17	2	5013803	100	0.98	0.0155619	Salmonella enterica SRR1752720	Chicken Breast
590.149	Warm blooded host	S. enterica subsp. enterica	Heidelberg	The United States of America	1	2	4714210	98.4	0.99	0.00884936	Salmonella enterica SRR3933061	Chicken Breast
590.149	Warm blooded host	S. enterica subsp. enterica	Agona	The United States of America	2	5	4803811	98.4	0.98	0.0147665	Salmonella enterica SRR2670719	Ground Turkey
590.149	Warm blooded host	S. enterica subsp. enterica	Kentucky	The United States of America	11	3	4915344	99.2	0.98	0.014871	Salmonella enterica SRR3665258	Chicken Breast
590.149	Warm blooded host	S. enterica subsp. enterica	Montevideo	The United States of America	3	2	4517850	98.4	0.98	0.0162749	Salmonella enterica SRR2533439	Ground Turkey
590.149	Warm blooded host	S. enterica subsp. enterica	Heidelberg	The United States of America	7	7	5010461	100	0.99	0.0105261	Salmonella enterica SRR1203013	Ground Turkey
590.149	Warm blooded host	S. enterica subsp. enterica	Berta	The United States of America	2	3	4939321	98.4	0.99	0.0120298	Salmonella enterica SRR2131386	Ground Turkey
590.149	Warm blooded host	S. enterica subsp. enterica	Kentucky	The United States of America	25	2	4995822	99.2	0.98	0.0152404	Salmonella enterica SRR2567061	Chicken Breast
590.149	Warm blooded host	S. enterica subsp. enterica	Reading	The United States of America	3	4	4646883	98.4	0.98	0.015508	Salmonella enterica SRR3933062	Ground Turkey
590.149	Warm blooded host	S. enterica subsp. enterica	Johannesburg	The United States of America	6	6	4765103	99.2	0.98	0.0170111	Salmonella enterica SRR3295813	Hogs
590.149	Warm blooded host	S. enterica subsp. enterica	Heidelberg	The United States of America	1	3	4709332	98.4	0.99	0.00892796	Salmonella enterica SRR1923643	Chicken Breast
590.149	Warm blooded host	S. enterica subsp. enterica	Mbandaka	The United States of America	8	3	4937583	99.2	0.98	0.0155619	Salmonella enterica SRR3295814	Hogs
590.149	Warm blooded host	S. enterica subsp. enterica	Schwarzengrund	The United States of America	0	7	4725887	99.2	0.98	0.0167251	Salmonella enterica SRR1752722	Ground Turkey
590.149	Warm blooded host	S. enterica subsp. enterica	Saintpaul	The United States of America	13	6	5079551	100	0.99	0.00869309	Salmonella enterica SRR2143425	Ground Turkey
590.149	Warm blooded host	S. enterica subsp. enterica	Typhimurium	The United States of America	20	3	5021649	98.4	0.99	0.00299754	Salmonella enterica SRR2724056	Chicken Breast
590.15	Warm blooded host	S. enterica subsp. enterica	Heidelberg	The United States of America	4	4	4815583	98.4	0.99	0.00964976	Salmonella enterica SRR1544414	Chicken Breast
590.15	Warm blooded host	S. enterica subsp. enterica	Kentucky	The United States of America	24	2	4990124	99.2	0.98	0.0152404	Salmonella enterica SRR2567062	Chicken Breast
590.15	Warm blooded host	S. enterica subsp. enterica	Heidelberg	The United States of America	3	4	4750424	98.4	0.99	0.00904645	Salmonella enterica SRR2533440	Chicken Breast
590.15	Warm blooded host	S. enterica subsp. enterica	Enteritidis	The United States of America	2	3	4695586	98.4	0.99	0.0109571	Salmonella enterica SRR3933063	Chicken Breast
590.15	Warm blooded host	S. enterica subsp. enterica	Typhimurium	The United States of America	15	4	5004947	99.2	0.99	0.00268639	Salmonella enterica SRR3098647	Chicken Breast
590.15	Warm blooded host	S. enterica subsp. enterica	Muenster	The United States of America	5	3	4674858	98.4	0.98	0.0162749	Salmonella enterica SRR2533441	Ground Beef
590.15	Warm blooded host	S. enterica subsp. enterica	Agona	The United States of America	2	4	4931394	100	0.98	0.0151872	Salmonella enterica SRR1752726	Ground Turkey
590.15	Warm blooded host	S. enterica subsp. enterica	Infantis	The United States of America	1	5	4662896	99.2	0.98	0.0120298	Salmonella enterica SRR2567063	Chicken Breast
590.15	Warm blooded host	S. enterica subsp. enterica	Typhimurium	The United States of America	2	4	4943318	98.4	0.99	0.00131423	Salmonella enterica SRR1203017	Ground Beef
590.15	Warm blooded host	S. enterica subsp. enterica	Heidelberg	The United States of America	1	3	4710765	98.4	0.99	0.00884936	Salmonella enterica SRR1923644	Chicken Breast
590.15	Warm blooded host	S. enterica subsp. enterica	Heidelberg	The United States of America	3	4	4756748	98.4	0.99	0.00912584	Salmonella enterica SRR3933064	Chicken Breast
590.15	Warm blooded host	S. enterica subsp. enterica	Saintpaul	The United States of America	10	4	4895997	98.4	0.99	0.00808024	Salmonella enterica SRR2143433	Ground Turkey
590.15	Warm blooded host	S. enterica subsp. enterica	Typhimurium	The United States of America	7	7	4884905	98.4	1	0.00170624	Salmonella enterica SRR3664924	Pork Chop
590.15	Warm blooded host	S. enterica subsp. enterica	Typhimurium	The United States of America	14	6	5017225	99.2	0.99	0.00277069	Salmonella enterica SRR2724057	Chicken Breast
590.15	Warm blooded host	S. enterica subsp. enterica	Muenchen	The United States of America	6	5	4808909	98.4	0.99	0.0115761	Salmonella enterica SRR3665261	Ground Turkey
590.15	Warm blooded host	S. enterica subsp. enterica	Heidelberg	The United States of America	2	4	4752606	98.4	0.99	0.0090861	Salmonella enterica SRR2533442	Chicken Breast
590.15	Warm blooded host	S. enterica subsp. enterica	Heidelberg	The United States of America	8	4	5043500	100	0.99	0.0106116	Salmonella enterica SRR2567064	Chicken Breast
590.15	Warm blooded host	S. enterica subsp. enterica	Derby	The United States of America	2	5	4823264	98.4	0.98	0.0145592	Salmonella enterica SRR3295816	Hogs
590.15	Warm blooded host	S. enterica subsp. enterica	Thompson	The United States of America	0	2	4704190	98.4	0.99	0.0106545	Salmonella enterica SRR3664925	Chicken Breast
590.15	Warm blooded host	S. enterica subsp. enterica	Muenster	The United States of America	1	7	4770511	100	0.98	0.0164989	Salmonella enterica SRR1544415	Ground Beef
590.15	Warm blooded host	S. enterica subsp. enterica	Typhimurium	The United States of America	10	5	4974992	98.4	0.99	0.0026025	Salmonella enterica SRR2567065	Chicken Breast
590.15	Warm blooded host	S. enterica subsp. enterica	Typhimurium	The United States of America	14	7	5053332	99.2	0.99	0.00319852	Salmonella enterica SRR3184158	Chicken Breast
590.15	Warm blooded host	S. enterica subsp. enterica	Typhimurium	The United States of America	15	5	5019300	99.2	0.99	0.00337267	Salmonella enterica SRR3295817	Young Chicken
590.15	Warm blooded host	S. enterica subsp. enterica	Montevideo	The United States of America	0	3	4655223	100	0.98	0.0166683	Salmonella enterica SRR1923645	Ground Turkey
590.15	Warm blooded host	S. enterica subsp. enterica	Montevideo	The United States of America	11	6	4888703	100	0.98	0.0171265	Salmonella enterica SRR2533443	Chicken Breast
590.15	Warm blooded host	S. enterica subsp. enterica	Berta	The United States of America	1	2	4905544	98.4	0.99	0.011984	Salmonella enterica SRR2724058	Ground Turkey
590.15	Warm blooded host	S. enterica subsp. enterica	Kentucky	The United States of America	10	3	4912334	99.2	0.98	0.014871	Salmonella enterica SRR1544418	Chicken Breast
590.15	Warm blooded host	S. enterica subsp. enterica	Anatum	The United States of America	5	3	4736754	98.4	0.99	0.011621	Salmonella enterica SRR1752735	Ground Turkey
590.15	Warm blooded host	S. enterica subsp. enterica	Newport	The United States of America	8	6	4930625	99.2	0.98	0.0123533	Salmonella enterica SRR1203019	Ground Beef
590.15	Warm blooded host	S. enterica subsp. enterica	Typhimurium	The United States of America	12	5	4933459	99.2	1	0.00251903	Salmonella enterica SRR3295818	Young Chicken
590.15	Warm blooded host	S. enterica subsp. enterica	Saintpaul	The United States of America	12	5	4971931	100	0.99	0.00842259	Salmonella enterica SRR3098649	Ground Turkey
590.15	Warm blooded host	S. enterica subsp. enterica	Typhimurium	The United States of America	12	5	4979420	98.4	0.99	0.00257463	Salmonella enterica SRR2567066	Chicken Breast
590.15	Warm blooded host	S. enterica subsp. enterica	Hadar	The United States of America	9	6	4869560	99.2	0.99	0.0113974	Salmonella enterica SRR3289804	Ground Turkey
590.15	Warm blooded host	S. enterica subsp. enterica	Saintpaul	The United States of America	11	4	4973674	98.4	0.99	0.00737682	Salmonella enterica SRR3933066	Ground Turkey
590.15	Warm blooded host	S. enterica subsp. enterica	Hadar	The United States of America	9	3	4672896	98.4	0.99	0.0105261	Salmonella enterica SRR2533444	Chicken Breast
590.15	Warm blooded host	S. enterica subsp. enterica	Brandenburg	The United States of America	0	5	4667562	98.4	0.98	0.0158882	Salmonella enterica SRR1752736	Ground Turkey
590.15	Warm blooded host	S. enterica subsp. enterica	Mbandaka	The United States of America	5	9	4969141	98.4	0.98	0.0156702	Salmonella enterica SRR3295819	Dairy Cattle
590.15	Warm blooded host	S. enterica subsp. enterica	Saintpaul	The United States of America	5	5	4766003	98.4	0.99	0.00744966	Salmonella enterica SRR3098650	Ground Turkey
590.15	Warm blooded host	S. enterica subsp. enterica	Cerro	The United States of America	1	2	4541536	98.4	0.98	0.0150285	Salmonella enterica SRR2143454	Ground Beef
590.15	Warm blooded host	S. enterica subsp. enterica	Saintpaul	The United States of America	5	4	4863267	98.4	0.99	0.00785531	Salmonella enterica SRR2567067	Ground Turkey
590.15	Warm blooded host	S. enterica subsp. enterica	Muenchen	The United States of America	4	5	4800676	98.4	0.99	0.011621	Salmonella enterica SRR3933067	Ground Turkey
590.15	Warm blooded host	S. enterica subsp. enterica	Muenchen	The United States of America	2	4	4849963	98.4	0.99	0.0117564	Salmonella enterica SRR2724059	Ground Turkey
590.15	Warm blooded host	S. enterica subsp. enterica	Heidelberg	The United States of America	3	3	4749402	98.4	0.99	0.00900687	Salmonella enterica SRR1544424	Chicken Breast
590.15	Warm blooded host	S. enterica subsp. enterica	Hadar	The United States of America	5	4	4731250	98.4	0.99	0.0106116	Salmonella enterica SRR3098651	Ground Turkey
590.15	Warm blooded host	S. enterica subsp. enterica	Typhimurium	The United States of America	13	4	4946716	99.2	0.99	0.00251903	Salmonella enterica SRR1923646	Chicken Breast
590.15	Warm blooded host	S. enterica subsp. enterica	Hadar	The United States of America	8	2	4679350	98.4	0.99	0.0103986	Salmonella enterica SRR1752779	Chicken Breast
590.15	Warm blooded host	S. enterica subsp. enterica	Saintpaul	The United States of America	9	4	4886410	99.2	0.99	0.00804257	Salmonella enterica SRR2533445	Ground Turkey
590.15	Warm blooded host	S. enterica subsp. enterica	Anatum	The United States of America	2	5	4708511	98.4	0.99	0.0117564	Salmonella enterica SRR2143455	Ground Beef
590.15	Warm blooded host	S. enterica subsp. enterica	Kentucky	The United States of America	10	3	4916493	99.2	0.98	0.014871	Salmonella enterica SRR3933068	Chicken breast
590.15	Warm blooded host	S. enterica subsp. enterica	Kentucky	The United States of America	21	3	4973546	99.2	0.98	0.0151872	Salmonella enterica SRR3295821	Young Chicken
590.15	Warm blooded host	S. enterica subsp. enterica	Anatum	The United States of America	5	9	4892269	98.4	0.99	0.0123068	Salmonella enterica SRR1946860	Ground Beef
590.15	Warm blooded host	S. enterica subsp. enterica	Typhimurium	The United States of America	6	6	4978588	99.2	0.99	0.00263042	Salmonella enterica SRR2567069	Chicken Breast
590.15	Warm blooded host	S. enterica subsp. enterica	Kentucky	The United States of America	10	2	4852789	98.4	0.98	0.0146108	Salmonella enterica SRR1544425	Chicken Breast
590.15	Warm blooded host	S. enterica subsp. enterica	Heidelberg	The United States of America	19	4	5102180	100	0.99	0.0109136	Salmonella enterica SRR2143468	Ground Turkey
590.15	Warm blooded host	S. enterica subsp. enterica	Heidelberg	The United States of America	2	4	4757755	97.6	0.99	0.0090861	Salmonella enterica SRR3933069	Chicken Breast
590.15	Warm blooded host	S. enterica subsp. enterica	Derby	The United States of America	18	1	4984363	100	0.98	0.0151342	Salmonella enterica SRR3295822	Hogs
590.15	Warm blooded host	S. enterica subsp. enterica	Enteritidis	The United States of America	6	3	4746987	98.4	0.99	0.0114419	Salmonella enterica SRR1946883	Chicken Breast
590.15	Warm blooded host	S. enterica subsp. enterica	Heidelberg	The United States of America	22	4	5114138	100	0.99	0.0109571	Salmonella enterica SRR2533446	Ground Turkey
590.15	Warm blooded host	S. enterica subsp. enterica	Schwarzengrund	The United States of America	23	5	5099135	100	0.98	0.0191181	Salmonella enterica SRR1544433	Ground Turkey
590.15	Warm blooded host	S. enterica subsp. enterica	Enteritidis	The United States of America	2	3	4696608	98.4	0.99	0.0109571	Salmonella enterica SRR2567070	Chicken Breast
590.15	Warm blooded host	S. enterica subsp. enterica	Typhimurium	The United States of America	13	4	5019350	99.2	0.99	0.00279888	Salmonella enterica SRR3098653	Chicken Breast
590.15	Warm blooded host	S. enterica subsp. enterica	Heidelberg	The United States of America	3	4	4872053	98.4	0.99	0.00956826	Salmonella enterica SRR2724060	Ground Turkey
590.15	Warm blooded host	S. enterica subsp. enterica	Heidelberg	The United States of America	5	5	4807853	98.4	0.99	0.00916565	Salmonella enterica SRR2143474	Ground Turkey
590.15	Warm blooded host	S. enterica subsp. enterica	Kentucky	The United States of America	34	3	4958746	99.2	0.98	0.0148187	Salmonella enterica SRR1752781	Chicken Breast
590.151	Warm blooded host	S. enterica subsp. enterica	Hadar	The United States of America	6	2	4770977	98.4	0.98	0.0107836	Salmonella enterica SRR2533447	Ground Turkey
590.151	Warm blooded host	S. enterica subsp. enterica	Agona	The United States of America	2	5	4805083	99.2	0.98	0.0147665	Salmonella enterica SRR1946891	Ground Turkey
590.151	Warm blooded host	S. enterica subsp. enterica	Kentucky	The United States of America	27	3	5017191	99.2	0.98	0.0154542	Salmonella enterica SRR3933070	Chicken Breast
590.151	Warm blooded host	S. enterica subsp. enterica	Kentucky	The United States of America	29	2	5030439	100	0.98	0.0154542	Salmonella enterica SRR3098654	Chicken Breast
590.151	Warm blooded host	S. enterica subsp. enterica	Heidelberg	The United States of America	8	7	5012802	100	0.99	0.0106116	Salmonella enterica SRR1203034	Ground Turkey
590.151	Warm blooded host	S. enterica subsp. enterica	Reading	The United States of America	2	2	4575115	99.2	0.98	0.0156702	Salmonella enterica SRR1553734	Ground Turkey
590.151	Warm blooded host	S. enterica subsp. enterica	Johannesburg	The United States of America	3	3	4569019	98.4	0.98	0.0163307	Salmonella enterica SRR1946897	Ground Beef
590.151	Warm blooded host	S. enterica subsp. enterica	Heidelberg	The United States of America	3	5	4793889	98.4	0.99	0.00932572	Salmonella enterica SRR3665267	Chicken Breast
590.151	Warm blooded host	S. enterica subsp. enterica	Schwarzengrund	The United States of America	5	6	4749624	99.2	0.98	0.0168963	Salmonella enterica SRR2567071	Ground Turkey
590.151	Warm blooded host	S. enterica subsp. enterica	Kentucky	The United States of America	30	3	5103851	100	0.98	0.015998	Salmonella enterica SRR1752782	Chicken Breast
590.151	Warm blooded host	S. enterica subsp. enterica	Heidelberg	The United States of America	28	5	5197930	99.2	0.99	0.0113086	Salmonella enterica SRR3933071	Ground Turkey
590.151	Warm blooded host	S. enterica subsp. enterica	Saintpaul	The United States of America	13	5	5033813	100	0.99	0.00873204	Salmonella enterica SRR2533448	Ground Turkey
590.151	Warm blooded host	S. enterica subsp. enterica	Heidelberg	The United States of America	13	5	5094030	100	0.99	0.0109136	Salmonella enterica SRR1946905	Ground Turkey
590.151	Warm blooded host	S. enterica subsp. enterica	Saintpaul	The United States of America	10	5	5030988	100	0.99	0.00857671	Salmonella enterica SRR2143475	Ground Turkey
590.151	Warm blooded host	S. enterica subsp. enterica	Anatum	The United States of America	1	5	4753590	98.4	0.99	0.0115761	Salmonella enterica SRR3295824	Hogs
590.151	Warm blooded host	S. enterica subsp. enterica	Schwarzengrund	The United States of America	7	5	4719407	98.4	0.98	0.016782	Salmonella enterica SRR3933072	Ground Turkey
590.151	Warm blooded host	S. enterica subsp. enterica	Agona	The United States of America	3	7	4991676	100	0.98	0.0150813	Salmonella enterica SRR2567072	Ground Turkey
590.151	Warm blooded host	S. enterica subsp. enterica	Saintpaul	The United States of America	9	5	4925400	98.4	0.99	0.0081558	Salmonella enterica SRR2533449	Ground Turkey
590.151	Warm blooded host	S. enterica subsp. enterica	Typhimurium	The United States of America	3	5	4941318	99.2	0.99	0.0025468	Salmonella enterica SRR1203044	Ground Turkey
590.151	Warm blooded host	S. enterica subsp. enterica	Anatum	The United States of America	5	9	4896168	98.4	0.99	0.0124	Salmonella enterica SRR1946908	Ground Beef
590.151	Warm blooded host	S. enterica subsp. enterica	Heidelberg	The United States of America	5	4	4762039	98.4	0.99	0.00920555	Salmonella enterica SRR1553748	Chicken Breast
590.151	Warm blooded host	S. enterica subsp. enterica	Johannesburg	The United States of America	9	6	4744343	100	0.98	0.0169536	Salmonella enterica SRR3295825	Swine-Sow
590.151	Warm blooded host	S. enterica subsp. enterica	Heidelberg	The United States of America	13	4	4985715	99.2	0.99	0.0102718	Salmonella enterica SRR2143476	Ground Turkey
590.151	Warm blooded host	S. enterica subsp. enterica	Dublin	The United States of America	4	5	4956336	98.4	0.99	0.0121217	Salmonella enterica SRR3664934	Ground Beef
590.151	Warm blooded host	S. enterica subsp. enterica	Newport	The United States of America	2	1	4682868	98.4	0.98	0.0110882	Salmonella enterica SRR2724061	Ground Beef
590.151	Warm blooded host	S. enterica subsp. enterica	Infantis	The United States of America	1	5	4681268	98.4	0.98	0.0122604	Salmonella enterica SRR3665269	Ground Beef
590.151	Warm blooded host	S. enterica subsp. enterica	Kentucky	The United States of America	8	3	4915006	99.2	0.98	0.0148187	Salmonella enterica SRR1946913	Chicken Breast
590.151	Warm blooded host	S. enterica subsp. enterica	Reading	The United States of America	3	4	4647550	100	0.98	0.0155619	Salmonella enterica SRR2567073	Ground Turkey
590.151	Warm blooded host	S. enterica subsp. enterica	Johannesburg	The United States of America	3	4	4547879	98.4	0.98	0.0161084	Salmonella enterica SRR1752810	Pork Chop
590.151	Warm blooded host	S. enterica subsp. enterica	Hadar	The United States of America	2	4	4704478	98.4	0.99	0.0106545	Salmonella enterica SRR1220702	Chicken Breast
590.151	Warm blooded host	S. enterica subsp. enterica	Typhimurium	The United States of America	1	5	4824098	98.4	1	0.00160079	Salmonella enterica SRR2533450	Chicken Breast
590.151	Warm blooded host	S. enterica subsp. enterica	Mbandaka	The United States of America	4	9	4966101	98.4	0.98	0.0155619	Salmonella enterica SRR3295826	Beef Cattle
590.151	Warm blooded host	S. enterica subsp. enterica	Saintpaul	The United States of America	9	4	4901322	98.4	0.99	0.00811798	Salmonella enterica SRR3184165	Ground Turkey
590.151	Warm blooded host	S. enterica subsp. enterica	Heidelberg	The United States of America	4	4	4780980	98.4	0.99	0.00952763	Salmonella enterica SRR3933074	Chicken Breast
590.151	Warm blooded host	S. enterica subsp. enterica	Schwarzengrund	The United States of America	13	5	5097930	100	0.98	0.0190552	Salmonella enterica SRR1553749	Ground Turkey
590.151	Warm blooded host	S. enterica subsp. enterica	Heidelberg	The United States of America	3	4	4873798	98.4	0.99	0.00952763	Salmonella enterica SRR1946915	Ground Turkey
590.151	Warm blooded host	S. enterica subsp. enterica	Typhimurium	The United States of America	8	4	5012921	99.2	0.99	0.00325637	Salmonella enterica SRR3664935	Chicken Breast
590.151	Warm blooded host	S. enterica subsp. enterica	Derby	The United States of America	3	4	4947975	99.2	0.98	0.0149234	Salmonella enterica SRR2567074	Pork Chop
590.151	Warm blooded host	S. enterica subsp. enterica	Brandenburg	The United States of America	7	5	4777002	99.2	0.98	0.0170111	Salmonella enterica SRR1752811	Ground Turkey
590.151	Warm blooded host	S. enterica subsp. enterica	Agona	The United States of America	2	5	4828842	99.2	0.98	0.0150813	Salmonella enterica SRR1946917	Ground Turkey
590.151	Warm blooded host	S. enterica subsp. enterica	Derby	The United States of America	4	7	4905926	100	0.98	0.0150813	Salmonella enterica SRR2567075	Pork Chop
590.151	Warm blooded host	S. enterica subsp. enterica	Hadar	The United States of America	10	6	4915827	99.2	0.99	0.0113529	Salmonella enterica SRR2533451	Ground Turkey
590.151	Warm blooded host	S. enterica subsp. enterica	Enteritidis	The United States of America	1	3	4692983	98.4	0.99	0.0110007	Salmonella enterica SRR3664936	Chicken Breast
590.151	Warm blooded host	S. enterica subsp. enterica	Berta	The United States of America	4	4	4802188	98.4	0.99	0.0114865	Salmonella enterica SRR3665271	Ground Turkey
590.151	Warm blooded host	S. enterica subsp. enterica	Anatum	The United States of America	6	11	4902416	98.4	0.99	0.0124	Salmonella enterica SRR1946922	Chicken Breast
590.151	Warm blooded host	S. enterica subsp. enterica	Kentucky	The United States of America	5	2	4855736	99.2	0.98	0.0147665	Salmonella enterica SRR1553754	Chicken Breast
590.151	Warm blooded host	S. enterica subsp. enterica	Heidelberg	The United States of America	4	4	4755751	98.4	0.99	0.00916565	Salmonella enterica SRR1752813	Chicken Breast
590.151	Warm blooded host	S. enterica subsp. enterica	Kentucky	The United States of America	35	2	5028002	100	0.98	0.015616	Salmonella enterica SRR2567076	Chicken Breast
590.151	Warm blooded host	S. enterica subsp. enterica	Kentucky	The United States of America	15	2	5006174	99.2	0.98	0.0154542	Salmonella enterica SRR1220705	Chicken Breast
590.151	Warm blooded host	S. enterica subsp. enterica	Heidelberg	The United States of America	2	4	4753013	98.4	0.99	0.0090861	Salmonella enterica SRR3933076	Chicken Breast
590.151	Warm blooded host	S. enterica subsp. enterica	Reading	The United States of America	2	2	4574634	98.4	0.98	0.0157245	Salmonella enterica SRR1553755	Ground Turkey
590.151	Warm blooded host	S. enterica subsp. enterica	Brandenburg	The United States of America	6	6	4817339	100	0.98	0.0168963	Salmonella enterica SRR3098658	Ground Turkey
590.151	Warm blooded host	S. enterica subsp. enterica	Typhimurium	The United States of America	10	5	4941719	99.2	1	0.00240836	Salmonella enterica SRR3295828	Young Chicken
590.151	Warm blooded host	S. enterica subsp. enterica	Kentucky	The United States of America	11	3	4914520	99.2	0.98	0.0149759	Salmonella enterica SRR2143482	Chicken Breast
590.151	Warm blooded host	S. enterica subsp. enterica	Hadar	The United States of America	5	4	4781356	98.4	0.98	0.0104835	Salmonella enterica SRR1946933	Ground Turkey
590.151	Warm blooded host	S. enterica subsp. enterica	Kentucky	The United States of America	24	3	4965761	99.2	0.98	0.0152404	Salmonella enterica SRR2567077	Chicken Breast
590.151	Warm blooded host	S. enterica subsp. enterica	Enteritidis	The United States of America	11	3	4914752	99.2	0.98	0.014871	Salmonella enterica SRR3665273	Chicken Breast
590.151	Warm blooded host	S. enterica subsp. enterica	Hadar	The United States of America	9	2	4684458	98.4	0.99	0.0104835	Salmonella enterica SRR1752820	Ground Turkey
590.151	Warm blooded host	S. enterica subsp. enterica	Saintpaul	The United States of America	11	3	5015045	100	0.99	0.00865422	Salmonella enterica SRR3184167	Ground Beef
590.151	Warm blooded host	S. enterica subsp. enterica	Derby	The United States of America	4	5	4817112	98.4	0.98	0.0145076	Salmonella enterica SRR3295829	Hogs
590.151	Warm blooded host	S. enterica subsp. enterica	Heidelberg	The United States of America	7	4	4872536	98.4	0.99	0.00964976	Salmonella enterica SRR1553768	Chicken Breast
590.151	Warm blooded host	S. enterica subsp. enterica	Newport	The United States of America	8	3	4963250	99.2	0.99	0.0123533	Salmonella enterica SRR1220706	Pork Chop
590.151	Warm blooded host	S. enterica subsp. enterica	Hadar	The United States of America	7	3	4872590	98.4	0.99	0.0110444	Salmonella enterica SRR2533452	Ground Turkey
590.151	Warm blooded host	S. enterica subsp. enterica	Heidelberg	The United States of America	7	5	4807621	98.4	0.99	0.00912584	Salmonella enterica SRR2143493	Ground Turkey
590.151	Warm blooded host	S. enterica subsp. enterica	Heidelberg	The United States of America	3	4	4849198	98.4	0.99	0.00940624	Salmonella enterica SRR2724063	Chicken Breast
590.151	Warm blooded host	S. enterica subsp. enterica	Saintpaul	The United States of America	11	4	4987769	98.4	0.99	0.00865422	Salmonella enterica SRR3289812	Ground Turkey
590.151	Warm blooded host	S. enterica subsp. enterica	Heidelberg	The United States of America	11	5	5093967	100	0.99	0.0106974	Salmonella enterica SRR1553769	Ground Turkey
590.151	Warm blooded host	S. enterica subsp. enterica	Typhimurium	The United States of America	15	5	5105013	99.2	0.99	0.00337267	Salmonella enterica SRR2567078	Chicken Breast
590.151	Warm blooded host	S. enterica subsp. enterica	Brandenburg	The United States of America	2	4	4647954	98.4	0.98	0.0157245	Salmonella enterica SRR3295830	Hogs
590.151	Warm blooded host	S. enterica subsp. enterica	Reading	The United States of America	3	4	4643080	100	0.98	0.0154542	Salmonella enterica SRR3933078	Ground Turkey
590.151	Warm blooded host	S. enterica subsp. enterica	Hadar	The United States of America	9	4	4817560	98.4	0.99	0.0113974	Salmonella enterica SRR1946937	Chicken Breast
590.151	Warm blooded host	S. enterica subsp. enterica	Heidelberg	The United States of America	2	4	4747125	98.4	0.99	0.00920555	Salmonella enterica SRR1752821	Chicken Breast
590.152	Warm blooded host	S. enterica subsp. enterica	Hadar	The United States of America	9	6	4844844	99.2	0.98	0.0113529	Salmonella enterica SRR3289813	Ground Turkey
590.152	Warm blooded host	S. enterica subsp. enterica	Derby	The United States of America	3	5	4915193	99.2	0.98	0.0151342	Salmonella enterica SRR3664939	Pork Chop
590.152	Warm blooded host	S. enterica subsp. enterica	Enteritidis	The United States of America	1	3	4694686	98.4	0.99	0.0109571	Salmonella enterica SRR1220713	Chicken Breast
590.152	Warm blooded host	S. enterica subsp. enterica	Hadar	The United States of America	10	6	4945353	99.2	0.99	0.0113974	Salmonella enterica SRR3098660	Ground Turkey
590.152	Warm blooded host	S. enterica subsp. enterica	Saintpaul	The United States of America	10	4	4897153	100	0.99	0.00823165	Salmonella enterica SRR3289814	Ground Turkey
590.152	Warm blooded host	S. enterica subsp. enterica	Muenster	The United States of America	3	6	4716145	98.4	0.98	0.0165552	Salmonella enterica SRR3295831	Beef Cattle
590.152	Warm blooded host	S. enterica subsp. enterica	Typhimurium	The United States of America	25	4	5141280	100	0.99	0.00328537	Salmonella enterica SRR2533453	Chicken Breast
590.152	Warm blooded host	S. enterica subsp. enterica	Typhimurium	The United States of America	17	4	5080089	99.2	0.99	0.00302611	Salmonella enterica SRR2567079	Chicken Breast
590.152	Warm blooded host	S. enterica subsp. enterica	Senftenberg	The United States of America	7	4	4806729	98.4	0.98	0.0147145	Salmonella enterica SRR1946938	Ground Turkey
590.152	Warm blooded host	S. enterica subsp. enterica	Kentucky	The United States of America	12	2	4911909	99.2	0.98	0.014871	Salmonella enterica SRR3933080	Chicken Breast
590.152	Warm blooded host	S. enterica subsp. enterica	Typhimurium	The United States of America	27	1	5063595	98.4	0.99	0.00319852	Salmonella enterica SRR3184169	Chicken Breast
590.152	Warm blooded host	S. enterica subsp. enterica	Kentucky	The United States of America	12	3	4914724	99.2	0.98	0.0149234	Salmonella enterica SRR3665275	Chicken Wings
590.152	Warm blooded host	S. enterica subsp. enterica	Saintpaul	The United States of America	11	5	5024748	100	0.99	0.00861543	Salmonella enterica SRR3289815	Ground Turkey
590.152	Warm blooded host	S. enterica subsp. enterica	Schwarzengrund	The United States of America	4	5	4758191	100	0.98	0.0170111	Salmonella enterica SRR2724064	Ground Turkey
590.152	Warm blooded host	S. enterica subsp. enterica	Heidelberg	The United States of America	6	5	4910528	98.4	0.99	0.0100623	Salmonella enterica SRR3098661	Ground Turkey
590.152	Warm blooded host	S. enterica subsp. enterica	Hadar	The United States of America	10	4	4949599	99.2	0.99	0.0113529	Salmonella enterica SRR2533454	Ground Turkey
590.152	Warm blooded host	S. enterica subsp. enterica	Typhimurium	The United States of America	4	5	4976940	98.4	1	0.00186568	Salmonella enterica SRR1220721	Pork Chop
590.152	Warm blooded host	S. enterica subsp. enterica	Typhimurium	The United States of America	4	7	5018946	99.2	1	0.00202665	Salmonella enterica SRR3294524	Pork Chop
590.152	Warm blooded host	S. enterica subsp. enterica	Saintpaul	The United States of America	10	4	4901485	99.2	0.99	0.0081558	Salmonella enterica SRR1553781	Ground Turkey
590.152	Warm blooded host	S. enterica subsp. enterica	Kentucky	The United States of America	11	2	4911014	99.2	0.98	0.0149234	Salmonella enterica SRR3665276	Chicken Wings
590.152	Warm blooded host	S. enterica subsp. enterica	Derby	The United States of America	4	4	4827632	98.4	0.98	0.0146108	Salmonella enterica SRR3295833	Hogs
590.152	Warm blooded host	S. enterica subsp. enterica	Typhimurium	The United States of America	9	4	4890184	99.2	0.99	0.00221642	Salmonella enterica SRR3933082	Chicken Breast
590.152	Warm blooded host	S. enterica subsp. enterica	Saintpaul	The United States of America	2	8	4827796	98.4	0.99	0.00800497	Salmonella enterica SRR1752833	Ground Turkey
590.152	Warm blooded host	S. enterica subsp. enterica	Mbandaka	The United States of America	1	3	4744019	98.4	0.98	0.0144562	Salmonella enterica SRR2143502	Chicken Breast
590.152	Warm blooded host	S. enterica subsp. enterica	Heidelberg	The United States of America	18	4	5025886	100	0.99	0.0106116	Salmonella enterica SRR3184183	Ground Turkey
590.152	Warm blooded host	S. enterica subsp. enterica	Albany	The United States of America	6	3	4856096	99.2	0.98	0.0147665	Salmonella enterica SRR2567081	Ground Turkey
590.152	Warm blooded host	S. enterica subsp. enterica	Saintpaul	The United States of America	4	7	4865724	98.4	0.99	0.00823165	Salmonella enterica SRR1553786	Ground Turkey
590.152	Warm blooded host	S. enterica subsp. enterica	Hadar	The United States of America	9	2	4679079	98.4	0.99	0.010441	Salmonella enterica SRR2724065	Ground Turkey
590.152	Warm blooded host	S. enterica subsp. enterica	Schwarzengrund	The United States of America	5	5	4756797	99.2	0.98	0.0170687	Salmonella enterica SRR1946956	Ground Turkey
590.152	Warm blooded host	S. enterica subsp. enterica	Enteritidis	The United States of America	3	3	4691601	98.4	0.99	0.0111761	Salmonella enterica SRR1220722	Ground Turkey
590.152	Warm blooded host	S. enterica subsp. enterica	Infantis	The United States of America	0	1	4643945	98.4	0.98	0.0118927	Salmonella enterica SRR2567082	Chicken Breast
590.152	Warm blooded host	S. enterica subsp. enterica	Typhimurium	The United States of America	8	6	4906162	99.2	0.99	0.00238081	Salmonella enterica SRR3098662	Chicken Breast
590.152	Warm blooded host	S. enterica subsp. enterica	Typhimurium	The United States of America	19	3	4986473	99.2	1	0.00316966	Salmonella enterica SRR3184184	Chicken Breast
590.152	Warm blooded host	S. enterica subsp. enterica	Reading	The United States of America	3	4	4652369	99.2	0.98	0.0154542	Salmonella enterica SRR3933084	Ground Turkey
590.152	Warm blooded host	S. enterica subsp. enterica	Typhimurium	The United States of America	5	5	4912905	98.4	1	0.00243596	Salmonella enterica SRR3664943	Ground Turkey
590.152	Warm blooded host	S. enterica subsp. enterica	Saintpaul	The United States of America	8	4	4898012	98.4	0.99	0.00800497	Salmonella enterica SRR1553789	Ground Turkey
590.152	Warm blooded host	S. enterica subsp. enterica	Heidelberg	The United States of America	19	5	5141455	100	0.99	0.0111321	Salmonella enterica SRR1946958	Ground Turkey
590.152	Warm blooded host	S. enterica subsp. enterica	Infantis	The United States of America	0	5	4661447	98.4	0.98	0.011984	Salmonella enterica SRR2567083	Ground Beef
590.152	Warm blooded host	S. enterica subsp. enterica	Heidelberg	The United States of America	4	4	4759579	98.4	0.99	0.00912584	Salmonella enterica SRR1220731	Ground Turkey
590.152	Warm blooded host	S. enterica subsp. enterica	Hadar	The United States of America	9	2	4683787	98.4	0.99	0.0104835	Salmonella enterica SRR1752836	Chicken Breast
590.152	Warm blooded host	S. enterica subsp. enterica	Heidelberg	The United States of America	17	5	5129811	100	0.99	0.0110007	Salmonella enterica SRR2533456	Ground Turkey
590.152	Warm blooded host	S. enterica subsp. enterica	Agona	The United States of America	10	8	5042321	100	0.98	0.0158882	Salmonella enterica SRR3295835	Hogs
590.152	Warm blooded host	S. enterica subsp. enterica	Braenderup	The United States of America	1	4	4714614	98.4	0.99	0.0109571	Salmonella enterica SRR2875422	Chicken Breast
590.152	Warm blooded host	S. enterica subsp. enterica	Enteritidis	The United States of America	1	3	4694186	98.4	0.99	0.0109571	Salmonella enterica SRR3294526	Chicken Breast
590.152	Warm blooded host	S. enterica subsp. enterica	Infantis	The United States of America	6	5	4780105	99.2	0.99	0.0126347	Salmonella enterica SRR2567084	Ground Turkey
590.152	Warm blooded host	S. enterica subsp. enterica	Hadar	The United States of America	5	5	4708992	98.4	0.99	0.0107836	Salmonella enterica SRR3184185	Ground Turkey
590.152	Warm blooded host	S. enterica subsp. enterica	Heidelberg	The United States of America	7	4	4759952	98.4	0.99	0.0090861	Salmonella enterica SRR2533457	Chicken Breast
590.152	Warm blooded host	S. enterica subsp. enterica	Anatum	The United States of America	3	6	4753153	98.4	0.99	0.0115761	Salmonella enterica SRR3295836	Swine-Sow
590.152	Warm blooded host	S. enterica subsp. enterica	Muenchen	The United States of America	4	5	4812475	98.4	0.99	0.0116661	Salmonella enterica SRR2567085	Ground Turkey
590.152	Warm blooded host	S. enterica subsp. enterica	Hadar	The United States of America	10	2	4693118	98.4	0.99	0.0105688	Salmonella enterica SRR2875423	Ground Turkey
590.152	Warm blooded host	S. enterica subsp. enterica	Kentucky	The United States of America	13	2	5015210	100	0.98	0.015616	Salmonella enterica SRR1946967	Chicken Breast
590.152	Warm blooded host	S. enterica subsp. enterica	Heidelberg	The United States of America	1	4	4713804	98.4	0.99	0.00896738	Salmonella enterica SRR1553799	Ground Turkey
590.152	Warm blooded host	S. enterica subsp. enterica	Typhimurium	The United States of America	12	4	4942711	99.2	0.99	0.0026025	Salmonella enterica SRR3099614	Chicken Breast
590.152	Warm blooded host	S. enterica subsp. enterica	Heidelberg	The United States of America	13	4	5096934	100	0.99	0.0107836	Salmonella enterica SRR2156502	Ground Turkey
590.152	Warm blooded host	S. enterica subsp. enterica	Kentucky	The United States of America	14	1	4869106	99.2	0.98	0.014871	Salmonella enterica SRR1752837	Chicken Breast
590.152	Warm blooded host	S. enterica subsp. enterica	Enteritidis	The United States of America	2	3	4688901	98.4	0.99	0.0110882	Salmonella enterica SRR1220732	Ground Turkey
590.152	Warm blooded host	S. enterica subsp. enterica	Agona	The United States of America	1	4	4785273	99.2	0.98	0.0146626	Salmonella enterica SRR1946970	Ground Turkey
590.152	Warm blooded host	S. enterica subsp. enterica	Hadar	The United States of America	8	3	4874513	99.2	0.99	0.0111321	Salmonella enterica SRR2533458	Ground Turkey
590.152	Warm blooded host	S. enterica subsp. enterica	Hadar	The United States of America	4	3	4743543	98.4	0.98	0.010441	Salmonella enterica SRR2156504	Ground Turkey
590.152	Warm blooded host	S. enterica subsp. enterica	Saintpaul	The United States of America	7	4	4882094	99.2	0.99	0.0083078	Salmonella enterica SRR1946971	Ground Turkey
590.152	Warm blooded host	S. enterica subsp. enterica	Reading	The United States of America	2	2	4574385	99.2	0.98	0.0156702	Salmonella enterica SRR1553809	Ground Turkey
590.152	Warm blooded host	S. enterica subsp. enterica	Saintpaul	The United States of America	7	5	4918039	100	0.99	0.00811798	Salmonella enterica SRR2567086	Ground Turkey
590.152	Warm blooded host	S. enterica subsp. enterica	Saintpaul	The United States of America	3	5	4716125	98.4	0.99	0.00755945	Salmonella enterica SRR2875424	Ground Turkey
590.152	Warm blooded host	S. enterica subsp. enterica	Albany	The United States of America	1	2	4720314	98.4	0.98	0.0140996	Salmonella enterica SRR3184186	Ground Turkey
590.153	Warm blooded host	S. enterica subsp. enterica	Hadar	The United States of America	10	2	4690126	98.4	0.99	0.0104835	Salmonella enterica SRR2875425	Ground Turkey
590.153	Warm blooded host	S. enterica subsp. enterica	Berta	The United States of America	4	3	4849065	98.4	0.99	0.0117112	Salmonella enterica SRR3295839	Young Turkey
590.153	Warm blooded host	S. enterica subsp. enterica	Saintpaul	The United States of America	8	5	4917062	99.2	0.99	0.0081558	Salmonella enterica SRR2567087	Ground Turkey
590.153	Warm blooded host	S. enterica subsp. enterica	Panama	The United States of America	2	2	4609573	98.4	0.98	0.0164989	Salmonella enterica SRR2156568	Ground Turkey
590.153	Warm blooded host	S. enterica subsp. enterica	Hadar	The United States of America	7	3	4836648	98.4	0.99	0.0109571	Salmonella enterica SRR3294530	Ground Turkey
590.153	Warm blooded host	S. enterica subsp. enterica	Heidelberg	The United States of America	4	4	4863621	98.4	0.99	0.00960897	Salmonella enterica SRR1220739	Pork Chop
590.153	Warm blooded host	S. enterica subsp. enterica	Heidelberg	The United States of America	3	4	4772838	98.4	0.99	0.00916565	Salmonella enterica SRR2889978	Ground Turkey
590.153	Warm blooded host	S. enterica subsp. enterica	Heidelberg	The United States of America	37	6	5274993	100	0.98	0.0115313	Salmonella enterica SRR2567088	Ground Turkey
590.153	Warm blooded host	S. enterica subsp. enterica	Typhimurium	The United States of America	1	5	4892078	98.4	0.99	0.00134007	Salmonella enterica SRR1946974	Pork Chop
590.153	Warm blooded host	S. enterica subsp. enterica	Typhimurium	The United States of America	6	6	4936960	98.4	1	0.00249129	Salmonella enterica SRR3945764	Chicken Breast
590.153	Warm blooded host	S. enterica subsp. enterica	Reading	The United States of America	2	2	4570877	98.4	0.98	0.0155619	Salmonella enterica SRR1752860	Ground Turkey
590.153	Warm blooded host	S. enterica subsp. enterica	Saintpaul	The United States of America	6	5	4730315	98.4	0.99	0.00744966	Salmonella enterica SRR2533459	Ground Turkey
590.153	Warm blooded host	S. enterica subsp. enterica	Kentucky	The United States of America	10	3	4910106	99.2	0.98	0.014871	Salmonella enterica SRR3665282	Chicken Wings
590.153	Warm blooded host	S. enterica subsp. enterica	Reading	The United States of America	3	2	4575998	100	0.98	0.0158882	Salmonella enterica SRR2156575	Ground Turkey
590.153	Warm blooded host	S. enterica subsp. enterica	Senftenberg	The United States of America	6	5	4850130	100	0.98	0.014871	Salmonella enterica SRR1946976	Chicken Breast
590.153	Warm blooded host	S. enterica subsp. enterica	Saintpaul	The United States of America	11	5	4970789	100	0.99	0.00826969	Salmonella enterica SRR3099619	Ground Turkey
590.153	Warm blooded host	S. enterica subsp. enterica	Mbandaka	The United States of America	1	2	4759762	98.4	0.98	0.0144562	Salmonella enterica SRR1553817	Chicken Breast
590.153	Warm blooded host	S. enterica subsp. enterica	Enteritidis	The United States of America	2	3	4680268	98.4	0.99	0.0110882	Salmonella enterica SRR3184189	Chicken Breast
590.153	Warm blooded host	S. enterica subsp. enterica	Infantis	The United States of America	1	3	4620343	98.4	0.98	0.0120757	Salmonella enterica SRR2889979	Chicken Breast
590.153	Warm blooded host	S. enterica subsp. enterica	Heidelberg	The United States of America	7	5	4881086	98.4	0.99	0.00981378	Salmonella enterica SRR2156584	Ground Turkey
590.153	Warm blooded host	S. enterica subsp. enterica	Enteritidis	The United States of America	1	3	4694454	98.4	0.99	0.0109571	Salmonella enterica SRR1220744	Chicken Breast
590.153	Warm blooded host	S. enterica subsp. enterica	Kentucky	The United States of America	31	3	5099248	100	0.98	0.0158335	Salmonella enterica SRR3993888	Chicken Breast
590.153	Warm blooded host	S. enterica subsp. enterica	Enteritidis	The United States of America	1	3	4695687	98.4	0.99	0.0110007	Salmonella enterica SRR3099620	Chicken Breast
590.153	Warm blooded host	S. enterica subsp. enterica	Kentucky	The United States of America	16	1	5008432	100	0.98	0.0155619	Salmonella enterica SRR1946986	Chicken Breast
590.153	Warm blooded host	S. enterica subsp. enterica	Montevideo	The United States of America	0	3	4546217	98.4	0.98	0.0164427	Salmonella enterica SRR2567089	Ground Beef
590.153	Warm blooded host	S. enterica subsp. enterica	Saintpaul	The United States of America	10	4	4964514	99.2	0.99	0.00865422	Salmonella enterica SRR2156613	Ground Turkey
590.153	Warm blooded host	S. enterica subsp. enterica	Hadar	The United States of America	10	3	4722120	98.4	0.99	0.0106116	Salmonella enterica SRR3099621	Ground Turkey
590.153	Warm blooded host	S. enterica subsp. enterica	Heidelberg	The United States of America	5	4	4865509	98.4	0.99	0.00960897	Salmonella enterica SRR1220745	Pork Chop
590.153	Warm blooded host	S. enterica subsp. enterica	Senftenberg	The United States of America	5	4	5156457	100	0.98	0.0160531	Salmonella enterica SRR3665284	Ground Turkey
590.153	Warm blooded host	S. enterica subsp. enterica	Hadar	The United States of America	7	6	4852721	99.2	0.99	0.0112643	Salmonella enterica SRR2156628	Ground Turkey
590.153	Warm blooded host	S. enterica subsp. enterica	Kentucky	The United States of America	10	3	4911986	99.2	0.98	0.0149759	Salmonella enterica SRR1946995	Chicken Breast
590.153	Warm blooded host	S. enterica subsp. enterica	Reading	The United States of America	2	2	4574542	99.2	0.98	0.015616	Salmonella enterica SRR1553831	Ground Turkey
590.153	Warm blooded host	S. enterica subsp. enterica	Derby	The United States of America	2	3	4912678	98.4	0.98	0.0146108	Salmonella enterica SRR1947000	Ground Turkey
590.153	Warm blooded host	S. enterica subsp. enterica	Typhimurium	The United States of America	0	3	4771351	98.4	1	0.00136596	Salmonella enterica SRR1220766	Chicken Breast
590.153	Warm blooded host	S. enterica subsp. enterica	Senftenberg	The United States of America	9	4	4865252	99.2	0.98	0.0147665	Salmonella enterica SRR1752866	Ground Turkey
590.153	Warm blooded host	S. enterica subsp. enterica	Heidelberg	The United States of America	6	4	5039376	100	0.99	0.0106545	Salmonella enterica SRR2889980	Chicken Breast
590.153	Warm blooded host	S. enterica subsp. enterica	Heidelberg	The United States of America	9	5	4881808	98.4	0.99	0.00985499	Salmonella enterica SRR2156635	Ground Turkey
590.153	Warm blooded host	S. enterica subsp. enterica	Braenderup	The United States of America	2	5	4700160	98.4	0.99	0.0110007	Salmonella enterica SRR2567090	Chicken Thighs
590.153	Warm blooded host	S. enterica subsp. enterica	Typhimurium	The United States of America	13	3	5006021	99.2	1	0.00282712	Salmonella enterica SRR3099623	Chicken Breast
590.153	Warm blooded host	S. enterica subsp. enterica	Anatum	The United States of America	6	6	4761285	98.4	0.99	0.0117564	Salmonella enterica SRR3295843	Hogs
590.153	Warm blooded host	S. enterica subsp. enterica	Heidelberg	The United States of America	8	5	4874537	97.6	0.99	0.0097316	Salmonella enterica SRR1553836	Chicken Breast
590.153	Warm blooded host	S. enterica subsp. enterica	Typhimurium	The United States of America	8	4	5004855	99.2	0.99	0.00296902	Salmonella enterica SRR3665286	Chicken Breast
590.153	Warm blooded host	S. enterica subsp. enterica	Brandenburg	The United States of America	2	5	4673593	99.2	0.98	0.0162749	Salmonella enterica SRR1220770	Ground Turkey
590.153	Warm blooded host	S. enterica subsp. enterica	Kentucky	The United States of America	13	2	5006369	99.2	0.98	0.015508	Salmonella enterica SRR1752869	Chicken Breast
590.153	Warm blooded host	S. enterica subsp. enterica	Heidelberg	The United States of America	4	5	4848044	98.4	0.99	0.00960897	Salmonella enterica SRR1553842	Ground Turkey
590.153	Warm blooded host	S. enterica subsp. enterica	Typhimurium	The United States of America	14	6	5076184	99.2	1	0.00328537	Salmonella enterica SRR2533461	Chicken Breast
590.153	Warm blooded host	S. enterica subsp. enterica	Enteritidis	The United States of America	1	4	4727493	98.4	0.99	0.0111321	Salmonella enterica SRR2567091	Chicken Thighs
590.153	Warm blooded host	S. enterica subsp. enterica	Agona	The United States of America	2	4	4807208	100	0.98	0.0147665	Salmonella enterica SRR1947001	Ground Turkey
590.153	Warm blooded host	S. enterica subsp. enterica	Typhimurium	The United States of America	14	4	4939369	98.4	1	0.00240836	Salmonella enterica SRR4019209	Chicken Breast
590.153	Warm blooded host	S. enterica subsp. enterica	Heidelberg	The United States of America	4	4	4864776	98.4	0.99	0.00964976	Salmonella enterica SRR1220782	Pork Chop
590.153	Warm blooded host	S. enterica subsp. enterica	Derby	The United States of America	3	6	4904481	99.2	0.98	0.0149234	Salmonella enterica SRR3295844	Hogs
590.153	Warm blooded host	S. enterica subsp. enterica	Muenchen	The United States of America	6	5	4806048	98.4	0.99	0.0117564	Salmonella enterica SRR2567092	Ground Turkey
590.153	Warm blooded host	S. enterica subsp. enterica	Derby	The United States of America	4	2	4802334	98.4	0.98	0.0140492	Salmonella enterica SRR1553843	Ground Turkey
590.153	Warm blooded host	S. enterica subsp. enterica	Heidelberg	The United States of America	4	4	5006109	99.2	0.99	0.0105261	Salmonella enterica SRR2889981	Chicken Breast
590.153	Warm blooded host	S. enterica subsp. enterica	Heidelberg	The United States of America	3	4	4786757	98.4	0.99	0.00928558	Salmonella enterica SRR1752870	Chicken Breast
590.153	Warm blooded host	S. enterica subsp. enterica	Enteritidis	The United States of America	2	2	4696021	98.4	0.99	0.0118471	Salmonella enterica SRR1220800	Ground Turkey
590.153	Warm blooded host	S. enterica subsp. enterica	Typhimurium	The United States of America	15	6	5079975	99.2	0.99	0.00337267	Salmonella enterica SRR3294535	Chicken Breast
590.153	Warm blooded host	S. enterica subsp. enterica	Typhimurium	The United States of America	11	6	5009750	99.2	0.99	0.00294054	Salmonella enterica SRR1947002	Chicken Breast
590.153	Warm blooded host	S. enterica subsp. enterica	Heidelberg	The United States of America	2	4	4753524	98.4	0.99	0.0090861	Salmonella enterica SRR2567093	Chicken Thighs
590.153	Warm blooded host	S. enterica subsp. enterica	Kentucky	The United States of America	33	2	5024872	100	0.98	0.0154542	Salmonella enterica SRR3295845	Young Chicken
590.153	Warm blooded host	S. enterica subsp. enterica	Albany	The United States of America	9	2	4846602	98.4	0.98	0.0147145	Salmonella enterica SRR3099644	Ground Turkey
590.153	Warm blooded host	S. enterica subsp. enterica	Typhimurium	The United States of America	11	6	5016502	99.2	0.99	0.0031121	Salmonella enterica SRR4019212	Chicken Breast
590.154	Warm blooded host	S. enterica subsp. enterica	Heidelberg	The United States of America	12	4	5098259	100	0.99	0.0106974	Salmonella enterica SRR1553846	Ground Turkey
590.154	Warm blooded host	S. enterica subsp. enterica	Kentucky	The United States of America	12	3	4913725	99.2	0.98	0.014871	Salmonella enterica SRR1752873	Chicken Breast
590.154	Warm blooded host	S. enterica subsp. enterica	Enteritidis	The United States of America	6	3	4747363	98.4	0.99	0.0113529	Salmonella enterica SRR1947012	Chicken Breast
590.154	Warm blooded host	S. enterica subsp. enterica	Heidelberg	The United States of America	3	4	4862014	98.4	0.99	0.00960897	Salmonella enterica SRR1220811	Ground Turkey
590.154	Warm blooded host	S. enterica subsp. enterica	Kentucky	The United States of America	13	2	4886721	98.4	0.98	0.0148187	Salmonella enterica SRR2533477	Chicken Breast
590.154	Warm blooded host	S. enterica subsp. enterica	Derby	The United States of America	5	6	4897176	98.4	0.98	0.0145592	Salmonella enterica SRR3295846	Hogs
590.154	Warm blooded host	S. enterica subsp. enterica	Saintpaul	The United States of America	14	4	5017196	98.4	0.99	0.00877107	Salmonella enterica SRR4019213	Ground Turkey
590.154	Warm blooded host	S. enterica subsp. enterica	Montevideo	The United States of America	10	5	4889834	100	0.98	0.0172424	Salmonella enterica SRR1553886	Chicken Breast
590.154	Warm blooded host	S. enterica subsp. enterica	Saintpaul	The United States of America	6	8	4868040	98.4	0.99	0.0083078	Salmonella enterica SRR1752874	Ground Turkey
590.154	Warm blooded host	S. enterica subsp. enterica	Kentucky	The United States of America	35	3	5033719	99.2	0.98	0.015616	Salmonella enterica SRR2567094	Chicken Breast
590.154	Warm blooded host	S. enterica subsp. enterica	Kentucky	The United States of America	10	3	4910786	99.2	0.98	0.0149759	Salmonella enterica SRR2407536	Chicken Breast
590.154	Warm blooded host	S. enterica subsp. enterica	Heidelberg	The United States of America	12	4	4901749	99.2	0.99	0.00989629	Salmonella enterica SRR2533478	Ground Turkey
590.154	Warm blooded host	S. enterica subsp. enterica	Cerro	The United States of America	11	3	4714416	99.2	0.98	0.0162749	Salmonella enterica SRR3295847	Dairy Cattle
590.154	Warm blooded host	S. enterica subsp. enterica	Montevideo	The United States of America	16	6	4993714	100	0.98	0.0173006	Salmonella enterica SRR1553905	Ground Turkey
590.154	Warm blooded host	S. enterica subsp. enterica	Typhimurium	The United States of America	17	4	5043880	99.2	0.99	0.00305472	Salmonella enterica SRR3099645	Chicken Breast
590.154	Warm blooded host	S. enterica subsp. enterica	Heidelberg	The United States of America	2	4	4757735	98.4	0.99	0.00920555	Salmonella enterica SRR1947022	Chicken Breast
590.154	Warm blooded host	S. enterica subsp. enterica	Agona	The United States of America	2	4	4932092	100	0.98	0.0151872	Salmonella enterica SRR1752879	Ground Turkey
590.154	Warm blooded host	S. enterica subsp. enterica	Heidelberg	The United States of America	2	5	4813770	98.4	0.99	0.00936594	Salmonella enterica SRR3294537	Chicken Breast
590.154	Warm blooded host	S. enterica subsp. enterica	Saintpaul	The United States of America	10	5	4927135	100	0.99	0.00819369	Salmonella enterica SRR2533479	Ground Turkey
590.154	Warm blooded host	S. enterica subsp. enterica	Kentucky	The United States of America	28	2	4986495	100	0.98	0.0152404	Salmonella enterica SRR3664953	Chicken Breast
590.154	Warm blooded host	S. enterica subsp. enterica	Hadar	The United States of America	13	3	4773291	98.4	0.98	0.0106974	Salmonella enterica SRR3295848	Young Turkey
590.154	Warm blooded host	S. enterica subsp. enterica	Brandenburg	The United States of America	0	5	4667881	98.4	0.98	0.0158882	Salmonella enterica SRR1257273	Chicken Breast
590.154	Warm blooded host	S. enterica subsp. enterica	Montevideo	The United States of America	1	6	4683659	99.2	0.98	0.0168963	Salmonella enterica SRR2567095	Ground Beef
590.154	Warm blooded host	S. enterica subsp. enterica	Typhimurium	The United States of America	4	4	4895088	98.4	1	0.00108342	Salmonella enterica SRR2533480	Ground Beef
590.154	Warm blooded host	S. enterica subsp. enterica	Heidelberg	The United States of America	3	4	4756051	98.4	0.99	0.0090861	Salmonella enterica SRR1556064	Chicken Breast
590.154	Warm blooded host	S. enterica subsp. enterica	Typhimurium	The United States of America	6	6	4934628	98.4	1	0.00243596	Salmonella enterica SRR3099646	Chicken Breast
590.154	Warm blooded host	S. enterica subsp. enterica	Enteritidis	The United States of America	0	3	4636214	98.4	0.99	0.0113974	Salmonella enterica SRR2407539	Chicken Breast
590.154	Warm blooded host	S. enterica subsp. enterica	Senftenberg	The United States of America	11	4	4960979	99.2	0.98	0.0151872	Salmonella enterica SRR1752880	Ground Turkey
590.154	Warm blooded host	S. enterica subsp. enterica	Agona	The United States of America	2	4	4798532	99.2	0.98	0.014871	Salmonella enterica SRR3295849	Hogs
590.154	Warm blooded host	S. enterica subsp. enterica	Typhimurium	The United States of America	17	7	5066631	99.2	0.99	0.00331442	Salmonella enterica SRR3665294	Chicken Breast
590.154	Warm blooded host	S. enterica subsp. enterica	Typhimurium	The United States of America	2	7	4966331	98.4	1	0.00238081	Salmonella enterica SRR1257274	Ground Turkey
590.154	Warm blooded host	S. enterica subsp. enterica	Kentucky	The United States of America	11	2	4871217	98.4	0.98	0.0146626	Salmonella enterica SRR2567096	Chicken Breast
590.154	Warm blooded host	S. enterica subsp. enterica	Enteritidis	The United States of America	2	4	4730602	98.4	0.99	0.0111321	Salmonella enterica SRR3294540	Chicken Breast
590.154	Warm blooded host	S. enterica subsp. enterica	Heidelberg	The United States of America	13	4	4984348	100	0.99	0.0102718	Salmonella enterica SRR2533481	Ground Turkey
590.154	Warm blooded host	S. enterica subsp. enterica	Muenster	The United States of America	1	4	4747052	98.4	0.98	0.0166683	Salmonella enterica SRR1556065	Ground Turkey
590.154	Warm blooded host	S. enterica subsp. enterica	Kentucky	The United States of America	21	2	4966414	100	0.98	0.0152404	Salmonella enterica SRR3295505	Chicken Thighs
590.154	Warm blooded host	S. enterica subsp. enterica	Kentucky	The United States of America	33	3	4930026	100	0.98	0.0163866	Salmonella enterica SRR3664955	Chicken Breast
590.154	Warm blooded host	S. enterica subsp. enterica	Infantis	The United States of America	0	3	4629870	98.4	0.98	0.0119383	Salmonella enterica SRR2407541	Pork Chop
590.154	Warm blooded host	S. enterica subsp. enterica	Typhimurium	The United States of America	12	5	4956331	99.2	1	0.0024636	Salmonella enterica SRR2567097	Chicken Breast
590.154	Warm blooded host	S. enterica subsp. enterica	Kentucky	The United States of America	8	4	4897706	100	0.99	0.00811798	Salmonella enterica SRR1257278	Chicken Breast
590.154	Warm blooded host	S. enterica subsp. enterica	Enteritidis	The United States of America	1	3	4694387	98.4	0.99	0.0111321	Salmonella enterica SRR1752882	Chicken Breast
590.154	Warm blooded host	S. enterica subsp. enterica	Schwarzengrund	The United States of America	9	8	4948432	100	0.98	0.0173006	Salmonella enterica SRR2407542	Chicken Breast
590.154	Warm blooded host	S. enterica subsp. enterica	Agona	The United States of America	11	4	4862092	98.4	0.98	0.0149759	Salmonella enterica SRR1556071	Ground Turkey
590.154	Warm blooded host	S. enterica subsp. enterica	Kentucky	The United States of America	10	3	4916180	99.2	0.98	0.014871	Salmonella enterica SRR2910989	Chicken Breast
590.154	Warm blooded host	S. enterica subsp. enterica	Typhimurium	The United States of America	13	5	4953524	98.4	0.99	0.00291212	Salmonella enterica SRR3184196	Chicken Breast
590.154	Warm blooded host	S. enterica subsp. enterica	Heidelberg	The United States of America	3	5	4887583	98.4	0.99	0.00969064	Salmonella enterica SRR1752883	Ground Turkey
590.154	Warm blooded host	S. enterica subsp. enterica	Enteritidis	The United States of America	1	3	4695927	98.4	0.99	0.0110444	Salmonella enterica SRR4019219	Chicken Breast
590.154	Warm blooded host	S. enterica subsp. enterica	Enteritidis	The United States of America	5	3	4692130	98.4	0.99	0.0110007	Salmonella enterica SRR3295507	Chicken Thighs
590.154	Warm blooded host	S. enterica subsp. enterica	Heidelberg	The United States of America	13	4	4985697	100	0.99	0.0102718	Salmonella enterica SRR2533483	Ground Turkey
590.154	Warm blooded host	S. enterica subsp. enterica	Enteritidis	The United States of America	4	1	4717734	98.4	0.99	0.0111761	Salmonella enterica SRR3099648	Chicken Breast
590.154	Warm blooded host	S. enterica subsp. enterica	Derby	The United States of America	5	4	4936118	99.2	0.98	0.0146626	Salmonella enterica SRR3295851	Swine-Sow
590.154	Warm blooded host	S. enterica subsp. enterica	Kentucky	The United States of America	34	2	5098267	100	0.98	0.0158335	Salmonella enterica SRR2567098	Chicken Breast
590.154	Warm blooded host	S. enterica subsp. enterica	Brandenburg	The United States of America	0	4	4638457	98.4	0.98	0.0158335	Salmonella enterica SRR1752885	Ground Turkey
590.154	Warm blooded host	S. enterica subsp. enterica	Derby	The United States of America	6	2	4909117	98.4	0.98	0.0147145	Salmonella enterica SRR1947041	Ground Turkey
590.154	Warm blooded host	S. enterica subsp. enterica	Albany	The United States of America	5	4	4823228	98.4	0.98	0.0145076	Salmonella enterica SRR2407543	Ground Turkey
590.154	Warm blooded host	S. enterica subsp. enterica	Kentucky	The United States of America	3	2	4713017	98.4	0.99	0.00884936	Salmonella enterica SRR2910990	Chicken Breast
590.154	Warm blooded host	S. enterica subsp. enterica	Anatum	The United States of America	4	5	4759706	99.2	0.99	0.0118017	Salmonella enterica SRR1257280	Ground Turkey
590.154	Warm blooded host	S. enterica subsp. enterica	Hadar	The United States of America	8	5	4804611	97.6	0.99	0.0110007	Salmonella enterica SRR1951833	Ground Turkey
590.154	Warm blooded host	S. enterica subsp. enterica	Enteritidis	The United States of America	6	3	4692553	98.4	0.99	0.0110444	Salmonella enterica SRR3295508	Chicken Thighs
590.154	Warm blooded host	S. enterica subsp. enterica	Kentucky	The United States of America	16	3	4887868	99.2	0.98	0.0149759	Salmonella enterica SRR3184197	Chicken Breast
590.155	Warm blooded host	S. enterica subsp. enterica	Typhimurium	The United States of America	10	5	4941818	99.2	1	0.00249129	Salmonella enterica SRR3295852	Young Chicken
590.155	Warm blooded host	S. enterica subsp. enterica	Hadar	The United States of America	4	4	4887101	99.2	0.99	0.00977265	Salmonella enterica SRR1951840	Ground Turkey
590.155	Warm blooded host	S. enterica subsp. enterica	Kentucky	The United States of America	21	3	4990988	100	0.98	0.0154542	Salmonella enterica SRR2567099	Chicken Breast
590.155	Warm blooded host	S. enterica subsp. enterica	Heidelberg	The United States of America	2	3	4780458	98.4	0.99	0.00932572	Salmonella enterica SRR3185036	Chicken Breast
590.155	Warm blooded host	S. enterica subsp. enterica	Kentucky	The United States of America	15	3	4908739	99.2	0.98	0.0150285	Salmonella enterica SRR1951841	Chicken Breast
590.155	Warm blooded host	S. enterica subsp. enterica	Enteritidis	The United States of America	2	3	4694690	98.4	0.99	0.0109571	Salmonella enterica SRR1752887	Chicken Breast
590.155	Warm blooded host	S. enterica subsp. enterica	Heidelberg	The United States of America	3	4	4788187	98.4	0.99	0.00916565	Salmonella enterica SRR3295510	Chicken Thighs
590.155	Warm blooded host	S. enterica subsp. enterica	Infantis	The United States of America	1	1	4564284	98.4	0.98	0.0117564	Salmonella enterica SRR2533484	Pork Chop
590.155	Warm blooded host	S. enterica subsp. enterica	Kentucky	The United States of America	10	3	4919737	99.2	0.98	0.014871	Salmonella enterica SRR1257289	Chicken Breast
590.155	Warm blooded host	S. enterica subsp. enterica	Reading	The United States of America	2	4	4645726	100	0.98	0.0154542	Salmonella enterica SRR3664959	Ground Turkey
590.155	Warm blooded host	S. enterica subsp. enterica	Heidelberg	The United States of America	16	4	5099620	100	0.99	0.0109136	Salmonella enterica SRR1951842	Ground Turkey
590.155	Warm blooded host	S. enterica subsp. enterica	Enteritidis	The United States of America	0	3	4639765	98.4	0.99	0.0114865	Salmonella enterica SRR3665300	Chicken Breast
590.155	Warm blooded host	S. enterica subsp. enterica	Typhimurium	The United States of America	16	5	4965328	98.4	1	0.00274254	Salmonella enterica SRR4019244	Chicken Breast
590.155	Warm blooded host	S. enterica subsp. enterica	Kentucky	The United States of America	9	3	4894782	99.2	0.98	0.0148187	Salmonella enterica SRR3665301	Chicken Breast
590.155	Warm blooded host	S. enterica subsp. enterica	Hadar	The United States of America	8	2	4688676	98.4	0.98	0.0103986	Salmonella enterica SRR2567100	Ground Turkey
590.155	Warm blooded host	S. enterica subsp. enterica	Typhimurium	The United States of America	25	3	5091803	99.2	0.99	0.00299754	Salmonella enterica SRR1556084	Chicken Breast
590.155	Warm blooded host	S. enterica subsp. enterica	Worthington	The United States of America	4	4	4881967	100	0.98	0.0152936	Salmonella enterica SRR3295854	Swine-Sow
590.155	Warm blooded host	S. enterica subsp. enterica	Typhimurium	The United States of America	17	3	5054734	98.4	0.99	0.00308338	Salmonella enterica SRR3099653	Chicken Breast
590.155	Warm blooded host	S. enterica subsp. enterica	Heidelberg	The United States of America	13	7	5106856	100	0.99	0.0108269	Salmonella enterica SRR1752888	Ground Turkey
590.155	Warm blooded host	S. enterica subsp. enterica	Senftenberg	The United States of America	2	4	4779774	100	0.98	0.0143537	Salmonella enterica SRR2407546	Chicken Breast
590.155	Warm blooded host	S. enterica subsp. enterica	Kentucky	The United States of America	23	2	4989934	99.2	0.98	0.0152404	Salmonella enterica SRR3295512	Chicken Wings
590.155	Warm blooded host	S. enterica subsp. enterica	Kentucky	The United States of America	9	2	4882192	99.2	0.98	0.0150813	Salmonella enterica SRR1951843	Chicken Breast
590.155	Warm blooded host	S. enterica subsp. enterica	Saintpaul	The United States of America	8	4	4894165	98.4	0.99	0.00819369	Salmonella enterica SRR1951844	Ground Turkey
590.155	Warm blooded host	S. enterica subsp. enterica	Muenster	The United States of America	1	3	4691909	98.4	0.98	0.0163307	Salmonella enterica SRR1556085	Ground Turkey
590.155	Warm blooded host	S. enterica subsp. enterica	Reading	The United States of America	6	3	4630121	99.2	0.98	0.0154006	Salmonella enterica SRR3295513	Ground Turkey
590.155	Warm blooded host	S. enterica subsp. enterica	Kentucky	The United States of America	14	2	4904858	99.2	0.98	0.0151342	Salmonella enterica SRR2567101	Chicken Breast
[truncated: 10,246 more rows]
