# Supplementary material for: Comprehensive blueprint of Salmonella genomic plasticity identifies hotspots for pathogenicity genes
Source: PLoS Biol. 2024 Aug 7;22(8):e3002746. doi: 10.1371/journal.pbio.3002746 (PMC11305592; doi:10.1371/journal.pbio.3002746)
Supplement: S2 Table — (XLSX) [file pbio.3002746.s004.xlsx]

## Sheet: S. Table 2
S2 Table. Features of the plasmids found across Salmonella species, sub-species, and serovars.
Genome ID	Species/sub-species/serovar	Contig	Scheme
590.12	Derby	590.11959_37
590.12	Derby	590.11959_46
590.12	Derby	590.11959_19	IncA/C cgPMLST
590.12	Muenchen	590.11962_31
590.12	Muenchen	590.11962_34
590.12	Muenchen	590.11962_35
590.12	Muenchen	590.11962_36
590.12	Muenchen	590.11962_37
590.12	Muenchen	590.11962_38
590.12	Muenchen	590.11962_40
590.12	Muenchen	590.11962_41
590.12	Muenchen	590.11962_44
590.12	Muenchen	590.11962_47
590.12	Muenchen	590.11962_33	IncA/C cgPMLST
590.121	Derby	590.12055_57
590.121	Derby	590.12055_59
590.121	Derby	590.12055_18	IncI1 MLST
590.121	Derby	590.12055_64	pBSSB1-family
590.121	Derby	590.12055_51
590.121	Derby	590.12055_58
590.121	Derby	590.12057_33
590.121	Derby	590.12057_16	IncI1 MLST
590.121	Derby	590.12057_23
590.121	Derby	590.12057_32
590.121	Anatum	590.12058_30
590.121	Anatum	590.12058_31
590.121	Anatum	590.12058_36
590.121	Anatum	590.12058_40
590.121	Anatum	590.12058_43
590.121	Anatum	590.12058_45
590.121	Anatum	590.12058_26	IncA/C cgPMLST
590.121	Anatum	590.12058_28	IncA/C cgPMLST
590.121	Saintpaul	590.12062_29
590.121	Saintpaul	590.12062_31
590.121	Saintpaul	590.12062_32
590.121	Saintpaul	590.12062_17	IncA/C cgPMLST
590.121	Saintpaul	590.12062_21	IncA/C cgPMLST
590.121	Saintpaul	590.12062_27	IncA/C cgPMLST
590.121	Saintpaul	590.12062_14	IncI1 MLST
590.121	Saintpaul	590.12062_20	IncI1 MLST
590.121	Saintpaul	590.12062_22	IncN MLST
590.121	Saintpaul	590.12062_25	IncN MLST
590.121	Saintpaul	590.12062_19
590.121	Saintpaul	590.12062_26
590.121	Derby	590.12064_27
590.121	Derby	590.12064_35
590.121	Derby	590.12064_39
590.121	Derby	590.12064_45
590.121	Derby	590.12064_51
590.121	Hadar	590.12065_25
590.121	Hadar	590.12065_29
590.121	Hadar	590.12065_31
590.121	Hadar	590.12065_30
590.121	Hadar	590.12065_32
590.121	Saintpaul	590.12067_42
590.121	Saintpaul	590.12067_44
590.121	Saintpaul	590.12067_46
590.121	Saintpaul	590.12067_47
590.121	Saintpaul	590.12067_49
590.121	Saintpaul	590.12067_53
590.121	Saintpaul	590.12067_24	IncF RST
590.121	Saintpaul	590.12067_25	IncHI1 MLST
590.121	Saintpaul	590.12067_27	IncHI1 MLST
590.121	Saintpaul	590.12067_29	IncHI1 MLST
590.121	Saintpaul	590.12067_33	IncHI1 MLST
590.121	Saintpaul	590.12067_34
590.121	Saintpaul	590.12067_41
590.121	Reading	590.12069_22
590.121	Reading	590.12069_27
590.121	Reading	590.12069_30
590.121	Reading	590.12069_31
590.121	Reading	590.12069_32
590.121	Reading	590.12069_33
590.121	Reading	590.12069_34
590.121	Reading	590.12069_37
590.121	Reading	590.12069_23	IncA/C cgPMLST
590.121	Reading	590.12069_19	Shigella flexneri
590.121	Reading	590.12069_36
590.121	Johannesburg	590.12072_46
590.121	Johannesburg	590.12072_48
590.121	Johannesburg	590.12072_70
590.121	Johannesburg	590.12072_42	IncA/C cgPMLST
590.121	Johannesburg	590.12072_43	IncA/C cgPMLST
590.121	Johannesburg	590.12072_41	IncHI1 MLST
590.121	Johannesburg	590.12072_16	IncI1 MLST
590.121	Johannesburg	590.12072_24	pBSSB1-family
590.121	Johannesburg	590.12072_31
590.121	Johannesburg	590.12072_63
590.121	Johannesburg	590.12072_71
590.121	Agona	590.12073_46
590.121	Agona	590.12073_47
590.121	Agona	590.12073_52
590.121	Agona	590.12074_27
590.121	Agona	590.12074_35
590.121	Agona	590.12074_38
590.121	Agona	590.12074_39
590.121	Agona	590.12074_42
590.121	Agona	590.12074_46
590.121	Agona	590.12074_33	IncA/C cgPMLST
590.121	Agona	590.12074_16	IncHI1 MLST
590.121	Agona	590.12074_18	IncHI2 DLST
590.121	Agona	590.12074_20	IncHI2 DLST
590.121	Agona	590.12074_29	IncN MLST
590.121	Agona	590.12074_34	IncN MLST
590.121	Agona	590.12074_26
590.121	Agona	590.12074_30
590.121	Agona	590.12074_37
590.121	Agona	590.12074_43
590.121	Agona	590.12074_47
590.121	Agona	590.12074_49
590.121	Derby	590.12076_30
590.121	Derby	590.12076_39
590.121	Derby	590.12076_33
590.121	Typhimurium	590.12077_35
590.121	Typhimurium	590.12077_36
590.121	Typhimurium	590.12077_38
590.121	Typhimurium	590.12077_18	IncA/C cgPMLST
590.121	Typhimurium	590.12077_13	IncI1 MLST
590.121	Typhimurium	590.12077_39
590.121	Typhimurium	590.12077_40
590.121	Montevideo	590.12079_23	IncA/C cgPMLST
590.121	Montevideo	590.12079_14	IncI1 MLST
590.122	Newport	590.12186_28
590.122	Newport	590.12186_32
590.122	Newport	590.12186_12	IncA/C cgPMLST
590.122	Newport	590.12186_14	IncA/C cgPMLST
590.122	Newport	590.12186_25	IncN MLST
590.122	Anatum	590.12188_25
590.122	Anatum	590.12188_35
590.122	Anatum	590.12189_29
590.122	Anatum	590.12189_30
590.122	Anatum	590.12189_33
590.122	Anatum	590.12189_35
590.122	Anatum	590.12189_39
590.122	Anatum	590.12189_46
590.122	Agona	590.12191_36
590.122	Agona	590.12191_47
590.122	Agona	590.12191_46	IncA/C cgPMLST
590.122	Agona	590.12191_39	IncHI1 MLST
590.122	Agona	590.12191_29	IncI1 MLST
590.122	Agona	590.12191_44
590.122	Derby	590.12192_17	IncI1 MLST
590.122	Derby	590.12192_46
590.122	Derby	590.12192_53
590.122	Anatum	590.12193_44
590.122	Anatum	590.12193_20	IncF RST
590.122	Anatum	590.12193_49
590.122	Cerro	590.12194_45
590.122	Cerro	590.12194_49
590.122	Cerro	590.12194_29	IncF RST
590.122	Cerro	590.12194_44	IncHI1 MLST
590.122	Cerro	590.12194_20
590.122	Cerro	590.12194_50
590.122	Muenchen	590.12195_21
590.122	Muenchen	590.12195_20	IncI1 MLST
590.122	Muenchen	590.12195_24
590.122	Derby	590.12207_38
590.122	Derby	590.12207_41
590.122	Derby	590.12207_25	IncHI1 MLST
590.122	Derby	590.12207_39	IncHI1 MLST
590.122	Derby	590.12207_17	IncI1 MLST
590.122	Derby	590.12208_43
590.122	Derby	590.12208_17	IncA/C cgPMLST
590.122	Derby	590.12208_42
590.122	Derby	590.12208_49
590.122	Mbandaka	590.12211_29
590.122	Mbandaka	590.12211_34
590.122	Mbandaka	590.12211_35
590.122	Mbandaka	590.12211_32	IncI1 MLST
590.122	Senftenberg	590.12212_20
590.122	Senftenberg	590.12212_24
590.122	Senftenberg	590.12212_33
590.122	Senftenberg	590.12212_23	IncA/C cgPMLST
590.122	Senftenberg	590.12212_25	IncI1 MLST
590.122	Senftenberg	590.12212_22
590.122	Enteritidis	590.12213_22
590.122	Enteritidis	590.12213_24
590.122	Enteritidis	590.12213_14	IncF RST
590.122	Enteritidis	590.12213_21
590.122	Heidelberg	590.12214_24	IncI1 MLST
590.122	Heidelberg	590.12214_18	pBSSB1-family
590.122	Heidelberg	590.12214_25
590.122	Cerro	590.12215_45
590.122	Cerro	590.12215_52
590.122	Cerro	590.12215_46	IncA/C cgPMLST
590.122	Cerro	590.12215_30	IncF RST
590.122	Cerro	590.12215_44	IncHI1 MLST
590.122	Cerro	590.12215_28	IncI1 MLST
590.122	Johannesburg	590.12217_22
590.122	Johannesburg	590.12217_24
590.122	Johannesburg	590.12217_26
590.122	Johannesburg	590.12217_27
590.122	Johannesburg	590.12217_25	IncA/C cgPMLST
590.122	Infantis	590.12218_28
590.122	Infantis	590.12218_31
590.122	Infantis	590.12218_32
590.122	Infantis	590.12218_15	IncI1 MLST
590.122	Typhimurium	590.12221_39
590.122	Typhimurium	590.12221_41
590.122	Typhimurium	590.12221_45
590.122	Typhimurium	590.12221_49
590.122	Typhimurium	590.12221_12	IncA/C cgPMLST
590.122	Typhimurium	590.12221_46	IncHI2 DLST
590.122	Typhimurium	590.12221_42
590.122	Saintpaul	590.12224_38
590.122	Saintpaul	590.12224_24	IncF RST
590.122	Saintpaul	590.12224_13	IncHI1 MLST
590.122	Saintpaul	590.12224_41
590.122	Saintpaul	590.12224_42
590.122	Saintpaul	590.12224_47
590.122	Saintpaul	590.12224_50
590.122	Typhimurium	590.12231_54
590.122	Typhimurium	590.12231_55
590.122	Typhimurium	590.12231_47	IncA/C cgPMLST
590.122	Typhimurium	590.12231_51	IncA/C cgPMLST
590.122	Typhimurium	590.12231_52	IncA/C cgPMLST
590.122	Typhimurium	590.12231_34	IncF RST
590.122	Typhimurium	590.12231_40	IncF RST
590.122	Typhimurium	590.12231_35	Shigella flexneri
590.122	Heidelberg	590.12232_35
590.122	Heidelberg	590.12232_37
590.122	Heidelberg	590.12232_38
590.122	Heidelberg	590.12232_27	IncA/C cgPMLST
590.122	Heidelberg	590.12232_29	IncA/C cgPMLST
590.122	Heidelberg	590.12232_31	IncA/C cgPMLST
590.122	Heidelberg	590.12232_40	IncA/C cgPMLST
590.122	Heidelberg	590.12232_34	IncHI2 DLST
590.122	Heidelberg	590.12232_21	IncI1 MLST
590.122	Anatum	590.12235_28	IncA/C cgPMLST
590.122	Anatum	590.12235_35
590.122	Anatum	590.12236_33
590.122	Anatum	590.12236_35
590.122	Anatum	590.12236_38
590.122	Anatum	590.12236_29	IncA/C cgPMLST
590.122	Anatum	590.12236_31	IncA/C cgPMLST
590.122	Anatum	590.12236_45
590.122	Anatum	590.12236_48
590.122	Saintpaul	590.12237_40
590.122	Saintpaul	590.12237_41
590.122	Saintpaul	590.12237_47
590.122	Saintpaul	590.12237_49
590.122	Saintpaul	590.12237_27	IncF RST
590.122	Saintpaul	590.12237_16	IncHI1 MLST
590.122	Saintpaul	590.12237_25	IncHI1 MLST
590.122	Saintpaul	590.12237_31
590.122	Saintpaul	590.12237_38
590.122	Saintpaul	590.12238_10
590.122	Saintpaul	590.12238_19
590.122	Saintpaul	590.12238_28
590.122	Saintpaul	590.12238_32
590.122	Saintpaul	590.12238_37
590.122	Anatum	590.12239_17
590.122	Anatum	590.12239_21
590.122	Muenchen	590.12241_19
590.122	Muenchen	590.12241_22
590.122	Cerro	590.12242_51	IncA/C cgPMLST
590.122	Cerro	590.12242_44	IncHI1 MLST
590.122	Cerro	590.12242_23	IncI1 MLST
590.122	Cerro	590.12242_45	IncI1 MLST
590.122	Cerro	590.12242_47
590.122	Cerro	590.12242_55
590.122	Reading	590.12243_29
590.122	Reading	590.12243_30
590.122	Reading	590.12243_33
590.122	Cerro	590.12244_62
590.122	Cerro	590.12244_68
590.122	Cerro	590.12244_70
590.122	Cerro	590.12244_64	IncA/C cgPMLST
590.122	Cerro	590.12244_60	IncHI1 MLST
590.122	Cerro	590.12244_34	IncI1 MLST
590.122	Cerro	590.12244_47	IncI1 MLST
590.122	Cerro	590.12244_69
590.122	Derby	590.12245_52
590.122	Derby	590.12245_55
590.122	Derby	590.12245_63
590.122	Derby	590.12245_67
590.122	Derby	590.12245_20	IncA/C cgPMLST
590.122	Derby	590.12245_18	IncI1 MLST
590.122	Derby	590.12245_66
590.122	Typhimurium	590.12247_37	IncA/C cgPMLST
590.122	Typhimurium	590.12247_46	IncA/C cgPMLST
590.122	Typhimurium	590.12247_99	IncN MLST
590.122	Typhimurium	590.12247_100
590.123	Typhimurium	590.12251_70
590.123	Typhimurium	590.12251_29	IncA/C cgPMLST
590.123	Typhimurium	590.12251_43	IncA/C cgPMLST
590.123	Typhimurium	590.12251_47	IncA/C cgPMLST
590.123	Typhimurium	590.12251_63	IncA/C cgPMLST
590.123	Typhimurium	590.12251_62	IncHI2 DLST
590.123	Typhimurium	590.12251_58	IncN MLST
590.123	Typhimurium	590.12251_64
590.123	Typhimurium	590.12251_66
590.123	Typhimurium	590.12251_69
590.123	Anatum	590.12256_23	IncA/C cgPMLST
590.123	Anatum	590.12256_24	IncHI1 MLST
590.123	Anatum	590.12256_16	IncI1 MLST
590.123	Anatum	590.12261_42
590.123	Anatum	590.12261_43
590.123	Anatum	590.12261_45
590.123	Anatum	590.12261_48
590.123	Anatum	590.12261_49
590.123	Anatum	590.12261_51
590.123	Anatum	590.12261_54
590.123	Anatum	590.12261_61
590.123	Anatum	590.12261_37	IncA/C cgPMLST
590.123	Anatum	590.12261_40	IncA/C cgPMLST
590.123	Anatum	590.12261_26	IncF RST
590.123	Anatum	590.12261_57
590.123	Cerro	590.12262_50
590.123	Cerro	590.12262_55
590.123	Cerro	590.12263_56
590.123	Cerro	590.12263_58	IncA/C cgPMLST
590.123	Cerro	590.12263_55	IncHI1 MLST
590.123	Cerro	590.12263_32	IncI1 MLST
590.123	Cerro	590.12263_63
590.123	Derby	590.12264_40
590.123	Derby	590.12264_41
590.123	Derby	590.12264_16	IncA/C cgPMLST
590.123	Derby	590.12264_48
590.123	Derby	590.12264_55
590.123	Heidelberg	590.12265_35
590.123	Heidelberg	590.12265_36
590.123	Heidelberg	590.12265_38
590.123	Heidelberg	590.12265_31	IncA/C cgPMLST
590.123	Heidelberg	590.12265_33	IncA/C cgPMLST
590.123	Heidelberg	590.12265_12	IncHI2 DLST
590.123	Heidelberg	590.12265_26	IncHI2 DLST
590.123	Heidelberg	590.12265_41
590.123	Cerro	590.12266_53
590.123	Cerro	590.12266_54
590.123	Mbandaka	590.12268_29	IncA/C cgPMLST
590.123	Mbandaka	590.12268_44
590.123	Mbandaka	590.12268_45
590.123	Derby	590.12269_43
590.123	Derby	590.12269_44
590.123	Derby	590.12269_57
590.123	Derby	590.12269_17	IncA/C cgPMLST
590.123	Derby	590.12269_16	IncI1 MLST
590.123	Derby	590.12269_45
590.123	Derby	590.12269_51
590.123	Derby	590.12269_70
590.123	Kentucky	590.12271_52
590.123	Kentucky	590.12271_59
590.123	Kentucky	590.12271_67
590.123	Kentucky	590.12271_70
590.123	Kentucky	590.12271_44	IncA/C cgPMLST
590.123	Kentucky	590.12271_62	IncA/C cgPMLST
590.123	Kentucky	590.12271_36	IncF RST
590.123	Kentucky	590.12271_46	IncF RST
590.123	Kentucky	590.12271_57	IncF RST
590.123	Kentucky	590.12271_58	IncF RST
590.123	Kentucky	590.12271_54	IncHI1 MLST
590.123	Kentucky	590.12271_32	IncI1 MLST
590.123	Kentucky	590.12271_39	IncI1 MLST
590.123	Kentucky	590.12271_50	IncI1 MLST
590.123	Kentucky	590.12271_64	IncI1 MLST
590.123	Kentucky	590.12271_31	Shigella flexneri
590.123	Kentucky	590.12271_60
590.123	Kentucky	590.12271_68
590.123	Kentucky	590.12271_69
590.123	Kentucky	590.12271_76
590.123	Kentucky	590.12271_77
590.123	Anatum	590.12272_27
590.123	Anatum	590.12272_28
590.123	Anatum	590.12272_33
590.123	Anatum	590.12272_23	IncA/C cgPMLST
590.123	Anatum	590.12272_24	IncA/C cgPMLST
590.123	Anatum	590.12272_37
590.123	Anatum	590.12272_40
590.123	Agona	590.12273_15	IncA/C cgPMLST
590.123	Agona	590.12273_38
590.123	Infantis	590.12274_25	IncN MLST
590.123	Infantis	590.12274_24
590.123	Schwarzengrund	590.12275_34
590.123	Schwarzengrund	590.12275_11	IncF RST
590.123	Schwarzengrund	590.12275_23	IncF RST
590.123	Schwarzengrund	590.12275_24
590.123	Schwarzengrund	590.12275_39
590.123	Schwarzengrund	590.12275_43
590.123	Anatum	590.12276_25	IncA/C cgPMLST
590.123	Anatum	590.12276_31
590.123	Infantis	590.12278_36
590.123	Infantis	590.12278_21	IncA/C cgPMLST
590.123	Infantis	590.12278_18	IncI1 MLST
590.123	Infantis	590.12278_53	IncI1 MLST
590.123	Infantis	590.12278_54	IncN MLST
590.123	Infantis	590.12278_42	pBSSB1-family
590.123	Infantis	590.12278_24
590.123	Infantis	590.12278_45
590.123	Infantis	590.12278_71
590.123	Anatum	590.12279_41	IncA/C cgPMLST
590.123	Anatum	590.12279_56
590.123	Derby	590.12281_55
590.123	Derby	590.12281_59
590.123	Derby	590.12281_67
590.123	Derby	590.12281_22	IncI1 MLST
590.123	Derby	590.12281_54	IncI1 MLST
590.123	Derby	590.12281_57
590.123	Derby	590.12283_34
590.123	Derby	590.12283_15	IncA/C cgPMLST
590.123	Derby	590.12283_31	IncA/C cgPMLST
590.123	Derby	590.12283_16	IncI1 MLST
590.123	Derby	590.12283_36	IncI1 MLST
590.123	Derby	590.12283_41
590.123	Montevideo	590.12284_22	IncHI1 MLST
590.123	Montevideo	590.12284_12	IncI1 MLST
590.123	Derby	590.12287_32
590.123	Derby	590.12287_14	IncA/C cgPMLST
590.123	Derby	590.12287_29	IncA/C cgPMLST
590.123	Derby	590.12287_15	IncI1 MLST
590.123	Derby	590.12287_34	IncI1 MLST
590.123	Derby	590.12287_38
590.123	Montevideo	590.12288_22	IncA/C cgPMLST
590.123	Montevideo	590.12288_12	IncI1 MLST
590.123	Johannesburg	590.12289_37
590.123	Johannesburg	590.12289_46
590.123	Johannesburg	590.12289_35	IncA/C cgPMLST
590.123	Johannesburg	590.12289_39	IncA/C cgPMLST
590.123	Johannesburg	590.12289_45	IncA/C cgPMLST
590.123	Johannesburg	590.12289_38	IncHI1 MLST
590.123	Johannesburg	590.12289_16	IncHI2 DLST
590.123	Johannesburg	590.12289_19	IncHI2 DLST
590.123	Johannesburg	590.12289_50	IncN MLST
590.123	Johannesburg	590.12289_42
590.123	Johannesburg	590.12289_51
590.123	Johannesburg	590.12289_54
590.123	Derby	590.12291_58
590.123	Derby	590.12291_60
590.123	Derby	590.12291_69
590.123	Derby	590.12291_73
590.123	Derby	590.12291_18	IncI1 MLST
590.123	Derby	590.12291_54	IncI1 MLST
590.123	Derby	590.12291_56
590.123	Derby	590.12291_66
590.123	Derby	590.12291_71
590.123	Muenchen	590.12293_54
590.123	Muenchen	590.12293_76
590.123	Muenchen	590.12293_40	IncA/C cgPMLST
590.123	Muenchen	590.12293_47	IncA/C cgPMLST
590.123	Muenchen	590.12293_55	IncF RST
590.123	Muenchen	590.12293_73	IncF RST
590.123	Muenchen	590.12293_31	IncI1 MLST
590.123	Muenchen	590.12293_22
590.123	Muenchen	590.12293_33
590.123	Muenchen	590.12293_46
590.123	Muenchen	590.12293_48
590.123	Muenchen	590.12293_58
590.123	Muenchen	590.12293_62
590.123	Muenchen	590.12293_69
590.123	Muenchen	590.12293_70
590.123	Muenchen	590.12293_74
590.123	Muenchen	590.12293_75
590.123	Muenchen	590.12293_78
590.123	Schwarzengrund	590.12294_40
590.123	Schwarzengrund	590.12294_51
590.123	Schwarzengrund	590.12294_31	IncF RST
590.123	Schwarzengrund	590.12294_38	IncF RST
590.123	Schwarzengrund	590.12294_39	IncF RST
590.123	Schwarzengrund	590.12294_33	IncHI1 MLST
590.123	Schwarzengrund	590.12294_37
590.123	Schwarzengrund	590.12294_41
590.123	Schwarzengrund	590.12294_57
590.123	Schwarzengrund	590.12294_60
590.123	Typhimurium	590.12295_52
590.123	Typhimurium	590.12295_44	IncA/C cgPMLST
590.123	Typhimurium	590.12295_48	IncA/C cgPMLST
590.123	Typhimurium	590.12295_49	IncA/C cgPMLST
590.123	Typhimurium	590.12295_15	IncI1 MLST
590.123	Typhimurium	590.12295_53	IncN MLST
590.123	Typhimurium	590.12295_62
590.123	Newport	590.12296_29
590.123	Newport	590.12296_33
590.123	Newport	590.12296_19	IncA/C cgPMLST
590.123	Newport	590.12296_20	IncA/C cgPMLST
590.123	Newport	590.12296_26	IncA/C cgPMLST
590.123	Newport	590.12296_37	IncN MLST
590.123	Anatum	590.12299_32
590.123	Anatum	590.12299_34
590.123	Anatum	590.12299_35
590.123	Anatum	590.12299_40
590.123	Anatum	590.12299_29	IncA/C cgPMLST
590.123	Anatum	590.12299_31	IncA/C cgPMLST
590.123	Anatum	590.12299_37	IncHI2 DLST
590.123	Anatum	590.12299_44
590.123	Anatum	590.12299_50
590.123	Anatum	590.12301_33
590.123	Anatum	590.12301_35
590.123	Anatum	590.12301_36
590.123	Anatum	590.12301_39
590.123	Anatum	590.12301_40
590.123	Anatum	590.12301_41
590.123	Anatum	590.12301_29	IncA/C cgPMLST
590.123	Anatum	590.12301_31	IncA/C cgPMLST
590.123	Anatum	590.12301_50
590.123	Typhimurium	590.12302_39
590.123	Typhimurium	590.12302_50
590.123	Typhimurium	590.12302_53
590.123	Typhimurium	590.12302_41	IncF RST
590.123	Typhimurium	590.12302_46	IncF RST
590.123	Typhimurium	590.12302_45	IncHI1 MLST
590.123	Typhimurium	590.12302_33	Shigella flexneri
590.123	Typhimurium	590.12302_40	Shigella flexneri
590.123	Kentucky	590.12303_47
590.123	Kentucky	590.12303_48
590.123	Kentucky	590.12303_35	IncF RST
590.123	Kentucky	590.12303_39	IncF RST
590.123	Kentucky	590.12303_42	IncF RST
590.123	Kentucky	590.12303_24	IncI1 MLST
590.123	Kentucky	590.12303_36	IncI1 MLST
590.123	Kentucky	590.12303_41	IncI1 MLST
590.123	Kentucky	590.12303_43	IncI1 MLST
590.123	Kentucky	590.12303_54
590.123	Kentucky	590.12303_59
590.123	Kentucky	590.12303_60
590.123	Schwarzengrund	590.12304_32
590.123	Schwarzengrund	590.12304_36
590.123	Schwarzengrund	590.12304_42
590.123	Schwarzengrund	590.12304_43
590.123	Schwarzengrund	590.12304_21	IncF RST
590.123	Schwarzengrund	590.12304_31	IncF RST
590.123	Schwarzengrund	590.12304_26	IncHI1 MLST
590.123	Schwarzengrund	590.12304_29
590.123	Schwarzengrund	590.12304_33
590.123	Schwarzengrund	590.12304_39
590.123	Schwarzengrund	590.12304_41
590.123	Schwarzengrund	590.12305_40
590.123	Schwarzengrund	590.12305_25	IncF RST
590.123	Schwarzengrund	590.12305_39	IncF RST
590.123	Schwarzengrund	590.12305_35	IncHI1 MLST
590.123	Schwarzengrund	590.12305_52	IncHI2 DLST
590.123	Schwarzengrund	590.12305_38
590.123	Schwarzengrund	590.12305_41
590.123	Schwarzengrund	590.12305_61
590.123	Schwarzengrund	590.12305_63
590.123	Schwarzengrund	590.12305_65
590.123	Cerro	590.12306_42
590.123	Cerro	590.12306_45
590.123	Cerro	590.12306_39	IncA/C cgPMLST
590.123	Cerro	590.12306_44	IncHI1 MLST
590.123	Cerro	590.12306_49
590.123	Worthington	590.12307_33
590.123	Worthington	590.12307_31	IncA/C cgPMLST
590.123	Worthington	590.12307_36
590.123	Worthington	590.12307_41
590.123	Anatum	590.12309_34
590.123	Anatum	590.12309_35
590.123	Anatum	590.12309_37
590.123	Anatum	590.12309_40
590.123	Anatum	590.12309_29	IncA/C cgPMLST
590.123	Anatum	590.12309_32	IncA/C cgPMLST
590.123	Anatum	590.12309_44
590.123	Anatum	590.12309_48
590.123	Anatum	590.12311_35
590.123	Anatum	590.12311_36
590.123	Anatum	590.12311_41
590.123	Anatum	590.12311_30	IncA/C cgPMLST
590.123	Anatum	590.12311_32	IncA/C cgPMLST
590.123	Anatum	590.12311_33	Shigella flexneri
590.123	Anatum	590.12311_49
590.123	Agona	590.12312_36	IncA/C cgPMLST
590.123	Reading	590.12313_34
590.123	Reading	590.12313_35
590.123	Reading	590.12313_38
590.123	Reading	590.12313_32	IncHI1 MLST
590.123	Reading	590.12313_28	IncN MLST
590.123	Reading	590.12313_39
590.123	Cerro	590.12314_46
590.123	Cerro	590.12314_45	IncHI1 MLST
590.123	Cerro	590.12314_53
590.123	Anatum	590.12315_33	IncA/C cgPMLST
590.123	Anatum	590.12315_39
590.123	Reading	590.12316_17	IncA/C cgPMLST
590.123	Reading	590.12316_21	IncA/C cgPMLST
590.123	Reading	590.12316_36	IncN MLST
590.123	Reading	590.12316_35
590.123	Reading	590.12316_37
590.123	Kentucky	590.12317_30
590.123	Kentucky	590.12317_39
590.123	Kentucky	590.12317_18	IncF RST
590.123	Kentucky	590.12317_19	IncF RST
590.123	Kentucky	590.12317_21	IncF RST
590.123	Kentucky	590.12317_32	IncF RST
590.123	Kentucky	590.12317_33
590.123	Kentucky	590.12317_38
590.123	Kentucky	590.12317_45
590.123	Anatum	590.12318_35
590.123	Anatum	590.12318_36
590.123	Anatum	590.12318_40
590.123	Anatum	590.12318_31	IncA/C cgPMLST
590.123	Anatum	590.12318_33	IncA/C cgPMLST
590.123	Anatum	590.12318_44
590.123	Anatum	590.12318_48
590.123	Anatum	590.12319_28
590.123	Anatum	590.12319_24	IncA/C cgPMLST
590.123	Anatum	590.12319_25	IncA/C cgPMLST
590.123	Anatum	590.12319_31
590.123	Anatum	590.12321_32
590.123	Anatum	590.12321_28	IncA/C cgPMLST
590.123	Anatum	590.12321_29	IncA/C cgPMLST
590.123	Anatum	590.12321_35
590.123	Agona	590.12322_45
590.123	Agona	590.12322_50
590.123	Agona	590.12322_56
590.123	Derby	590.12323_39
590.123	Derby	590.12323_44
590.123	Derby	590.12323_37	IncF RST
590.123	Derby	590.12323_15	IncI1 MLST
590.123	Derby	590.12323_43
590.123	Derby	590.12323_58
590.123	Typhimurium	590.12324_42
590.123	Typhimurium	590.12324_47
590.123	Typhimurium	590.12324_56
590.123	Typhimurium	590.12324_23	IncA/C cgPMLST
590.123	Typhimurium	590.12324_38	IncA/C cgPMLST
590.123	Typhimurium	590.12324_46	IncA/C cgPMLST
590.123	Typhimurium	590.12324_49	IncA/C cgPMLST
590.123	Typhimurium	590.12324_35	IncHI1 MLST
590.123	Typhimurium	590.12324_36
590.123	Typhimurium	590.12324_43
590.123	Typhimurium	590.12324_50
590.123	Typhimurium	590.12324_51
590.123	Typhimurium	590.12324_52
590.123	Typhimurium	590.12324_53
590.123	Anatum	590.12325_35
590.123	Anatum	590.12325_36
590.123	Anatum	590.12325_37
590.123	Anatum	590.12325_39
590.123	Anatum	590.12325_44
590.123	Anatum	590.12325_31	IncA/C cgPMLST
590.123	Anatum	590.12325_33	IncA/C cgPMLST
590.123	Anatum	590.12325_46
590.123	Anatum	590.12325_53
590.123	Schwarzengrund	590.12326_36
590.123	Schwarzengrund	590.12326_23	IncF RST
590.123	Schwarzengrund	590.12326_35	IncF RST
590.123	Schwarzengrund	590.12326_30	IncHI1 MLST
590.123	Schwarzengrund	590.12326_34
590.123	Schwarzengrund	590.12326_37
590.123	Schwarzengrund	590.12326_48
590.123	Schwarzengrund	590.12326_52
590.123	Schwarzengrund	590.12326_54
590.123	Derby	590.12327_43
590.123	Derby	590.12327_23	IncI1 MLST
590.123	Derby	590.12327_30	IncI1 MLST
590.123	Derby	590.12327_36	IncI1 MLST
590.123	Derby	590.12327_45
590.123	Anatum	590.12328_36
590.123	Anatum	590.12328_38
590.123	Anatum	590.12328_44
590.123	Anatum	590.12328_32	IncA/C cgPMLST
590.123	Anatum	590.12328_34	IncA/C cgPMLST
590.123	Anatum	590.12328_49
590.123	Cerro	590.12332_51
590.123	Cerro	590.12332_16	IncA/C cgPMLST
590.123	Cerro	590.12332_44	IncHI1 MLST
590.123	Cerro	590.12332_49	IncHI1 MLST
590.123	Cerro	590.12332_57
590.123	Montevideo	590.12333_44
590.123	Montevideo	590.12333_46
590.123	Montevideo	590.12333_22	IncI1 MLST
590.123	Montevideo	590.12333_23	IncI1 MLST
590.123	Montevideo	590.12333_49
590.123	Anatum	590.12334_35
590.123	Anatum	590.12334_39
590.123	Anatum	590.12334_40
590.123	Anatum	590.12334_45
590.123	Anatum	590.12334_32	IncA/C cgPMLST
590.123	Cerro	590.12335_54
590.123	Cerro	590.12335_56	IncA/C cgPMLST
590.123	Cerro	590.12335_57	IncA/C cgPMLST
590.123	Cerro	590.12335_52	IncHI1 MLST
590.123	Cerro	590.12335_25	IncI1 MLST
590.123	Cerro	590.12335_62
590.123	Kentucky	590.12336_45
590.123	Kentucky	590.12336_51
590.123	Kentucky	590.12336_59
590.123	Kentucky	590.12336_61
590.123	Kentucky	590.12336_65
590.123	Kentucky	590.12336_55	IncA/C cgPMLST
590.123	Kentucky	590.12336_30	IncF RST
590.123	Kentucky	590.12336_36	IncF RST
590.123	Kentucky	590.12336_39	IncF RST
590.123	Kentucky	590.12336_52	IncF RST
590.123	Kentucky	590.12336_46	IncHI1 MLST
590.123	Kentucky	590.12336_63	IncHI2 DLST
590.123	Kentucky	590.12336_34	IncI1 MLST
590.123	Kentucky	590.12336_41	IncI1 MLST
590.123	Kentucky	590.12336_44	IncI1 MLST
590.123	Kentucky	590.12336_48	IncI1 MLST
590.123	Kentucky	590.12336_58	IncI1 MLST
590.123	Kentucky	590.12336_38	Shigella flexneri
590.123	Kentucky	590.12336_53
590.123	Kentucky	590.12336_62
590.123	Kentucky	590.12336_64
590.123	Kentucky	590.12336_71
590.123	Derby	590.12337_55
590.123	Derby	590.12337_29	IncA/C cgPMLST
590.123	Derby	590.12337_27	IncF RST
590.123	Derby	590.12337_40	IncF RST
590.123	Derby	590.12337_48	IncHI1 MLST
590.123	Derby	590.12337_31	IncI1 MLST
590.123	Derby	590.12337_36	IncI1 MLST
590.123	Derby	590.12337_38	IncI1 MLST
590.123	Derby	590.12337_44	Shigella flexneri
590.123	Derby	590.12337_51	Shigella flexneri
590.123	Derby	590.12337_52
590.123	Infantis	590.12338_37
590.123	Infantis	590.12338_34	IncA/C cgPMLST
590.123	Infantis	590.12338_48	IncA/C cgPMLST
590.123	Infantis	590.12338_13	IncI1 MLST
590.123	Infantis	590.12338_52	IncN MLST
590.123	Infantis	590.12338_56	IncN MLST
590.123	Infantis	590.12338_57	IncN MLST
590.123	Infantis	590.12338_60	IncN MLST
590.123	Infantis	590.12338_44	pBSSB1-family
590.123	Infantis	590.12338_16
590.123	Infantis	590.12338_41
590.123	Infantis	590.12338_63
590.123	Anatum	590.12342_16
590.123	Anatum	590.12342_17	IncI1 MLST
590.123	Anatum	590.12342_19	IncI1 MLST
590.123	Anatum	590.12345_31	IncA/C cgPMLST
590.123	Anatum	590.12345_35
590.123	Newport	590.12346_19
590.123	Newport	590.12346_21
590.123	Newport	590.12346_28
590.123	Newport	590.12346_34
590.123	Newport	590.12346_38
590.123	Typhimurium	590.12348_48
590.123	Typhimurium	590.12348_49
590.123	Typhimurium	590.12348_55
590.123	Typhimurium	590.12348_21	IncA/C cgPMLST
590.123	Typhimurium	590.12348_34	IncA/C cgPMLST
590.123	Typhimurium	590.12348_35	IncA/C cgPMLST
590.123	Typhimurium	590.12348_42
590.123	Typhimurium	590.12348_50
590.123	Typhimurium	590.12348_52
590.123	Anatum	590.12349_30
590.123	Anatum	590.12349_26	IncA/C cgPMLST
590.123	Anatum	590.12349_27	IncA/C cgPMLST
590.123	Anatum	590.12349_34
590.124	Derby	590.12351_29
590.124	Derby	590.12351_38
590.124	Derby	590.12351_59
590.124	Derby	590.12351_60
590.124	Derby	590.12351_63
590.124	Derby	590.12351_69
590.124	Derby	590.12351_73
590.124	Derby	590.12351_75
590.124	Anatum	590.12352_36
590.124	Anatum	590.12352_30	IncA/C cgPMLST
590.124	Anatum	590.12352_44
590.124	Hadar	590.12354_36
590.124	Hadar	590.12354_39
590.124	Hadar	590.12354_40
590.124	Hadar	590.12354_37	IncHI1 MLST
590.124	Hadar	590.12354_41	IncHI2 DLST
590.124	Hadar	590.12354_33	IncN MLST
590.124	Anatum	590.12355_20
590.124	Anatum	590.12355_23
590.124	Anatum	590.12355_32
590.124	Anatum	590.12355_34
590.124	Anatum	590.12355_36
590.124	Anatum	590.12355_38
590.124	Anatum	590.12355_41
590.124	Anatum	590.12355_45
590.124	Anatum	590.12355_49
590.124	Worthington	590.12356_43
590.124	Worthington	590.12356_52
590.124	Worthington	590.12356_39	IncA/C cgPMLST
590.124	Worthington	590.12356_41	IncA/C cgPMLST
590.124	Worthington	590.12356_46	IncF RST
590.124	Worthington	590.12356_20	IncHI1 MLST
590.124	Worthington	590.12356_27	IncHI1 MLST
590.124	Worthington	590.12356_25	IncHI2 DLST
590.124	Worthington	590.12356_29	IncHI2 DLST
590.124	Worthington	590.12356_32
590.124	Worthington	590.12356_40
590.124	Worthington	590.12356_50
590.124	Worthington	590.12356_54
590.124	Newport	590.12357_21
590.124	Newport	590.12357_23
590.124	Newport	590.12357_24
590.124	Newport	590.12357_19	IncA/C cgPMLST
590.124	Newport	590.12357_10	IncN MLST
590.124	Typhimurium	590.12358_51
590.124	Typhimurium	590.12358_56
590.124	Typhimurium	590.12358_59
590.124	Typhimurium	590.12358_28	IncA/C cgPMLST
590.124	Typhimurium	590.12358_39	IncA/C cgPMLST
590.124	Typhimurium	590.12358_46	IncA/C cgPMLST
590.124	Typhimurium	590.12358_47	IncA/C cgPMLST
590.124	Typhimurium	590.12358_32	IncHI1 MLST
590.124	Typhimurium	590.12358_45	IncHI1 MLST
590.124	Typhimurium	590.12358_52	IncHI2 DLST
590.124	Typhimurium	590.12358_22
590.124	Typhimurium	590.12358_42
590.124	Typhimurium	590.12358_53
590.124	Typhimurium	590.12358_54
590.124	Kentucky	590.12359_39
590.124	Kentucky	590.12359_43
590.124	Kentucky	590.12359_28	IncF RST
590.124	Kentucky	590.12359_37	IncHI2 DLST
590.124	Kentucky	590.12359_19	IncI1 MLST
590.124	Kentucky	590.12359_30	IncI1 MLST
590.124	Kentucky	590.12359_34
590.124	Kentucky	590.12359_46
590.124	Kentucky	590.12359_51
590.124	Kentucky	590.12361_41
590.124	Kentucky	590.12361_45
590.124	Kentucky	590.12361_33	IncF RST
590.124	Kentucky	590.12361_39	IncHI2 DLST
590.124	Kentucky	590.12361_19	IncI1 MLST
590.124	Kentucky	590.12361_30	IncI1 MLST
590.124	Kentucky	590.12361_40	pBSSB1-family
590.124	Kentucky	590.12361_36
590.124	Kentucky	590.12361_47
590.124	Kentucky	590.12361_52
590.124	Derby	590.12362_30	IncHI1 MLST
590.124	Derby	590.12363_59
590.124	Derby	590.12363_60
590.124	Derby	590.12363_63	IncHI2 DLST
590.124	Derby	590.12363_23	IncI1 MLST
590.124	Derby	590.12363_49	IncI1 MLST
590.124	Derby	590.12363_57
590.124	Derby	590.12363_70
590.124	Derby	590.12363_75
590.124	Rissen	590.12364_34
590.124	Rissen	590.12364_40
590.124	Rissen	590.12364_42
590.124	Rissen	590.12364_18	IncHI1 MLST
590.124	Rissen	590.12364_31	IncHI1 MLST
590.124	Rissen	590.12364_13	IncHI2 DLST
590.124	Rissen	590.12364_32
590.124	Rissen	590.12364_36
590.124	Rissen	590.12364_48
590.124	Rissen	590.12364_49
590.124	Derby	590.12365_36
590.124	Derby	590.12365_40
590.124	Derby	590.12365_41
590.124	Derby	590.12365_46
590.124	Typhimurium	590.12366_59
590.124	Typhimurium	590.12366_33	IncA/C cgPMLST
590.124	Typhimurium	590.12366_41	IncA/C cgPMLST
590.124	Typhimurium	590.12366_44	IncA/C cgPMLST
590.124	Typhimurium	590.12366_37	IncHI1 MLST
590.124	Typhimurium	590.12366_23
590.124	Typhimurium	590.12366_48
590.124	Typhimurium	590.12366_54
590.124	Typhimurium	590.12366_55
590.124	Anatum	590.12367_31
590.124	Anatum	590.12367_35
590.124	Anatum	590.12367_36
590.124	Anatum	590.12367_40
590.124	Anatum	590.12367_42
590.124	Anatum	590.12367_48
590.124	Anatum	590.12367_28	IncA/C cgPMLST
590.124	Senftenberg	590.12368_22
590.124	Senftenberg	590.12368_31
590.124	Senftenberg	590.12368_34
590.124	Senftenberg	590.12368_36
590.124	Senftenberg	590.12368_38
590.124	Senftenberg	590.12368_39
590.124	Senftenberg	590.12368_49
590.124	Derby	590.12372_23	IncA/C cgPMLST
590.124	Kentucky	590.12374_40
590.124	Kentucky	590.12374_41
590.124	Kentucky	590.12374_46
590.124	Kentucky	590.12374_32	IncF RST
590.124	Kentucky	590.12374_36	IncHI2 DLST
590.124	Kentucky	590.12374_17	IncI1 MLST
590.124	Kentucky	590.12374_35
590.124	Kentucky	590.12374_44
590.124	Kentucky	590.12374_50
590.124	Newport	590.12375_36
590.124	Newport	590.12375_38
590.124	Newport	590.12375_46
590.124	Newport	590.12375_20	IncA/C cgPMLST
590.124	Newport	590.12375_22	IncA/C cgPMLST
590.124	Newport	590.12375_32	IncN MLST
590.124	Newport	590.12375_41	IncN MLST
590.124	Cerro	590.12376_54
590.124	Cerro	590.12376_56
590.124	Cerro	590.12376_31	IncF RST
590.124	Cerro	590.12376_29	IncI1 MLST
590.124	Cerro	590.12376_52
590.124	Cerro	590.12376_57
590.124	Typhimurium	590.12377_46
590.124	Typhimurium	590.12377_48
590.124	Typhimurium	590.12377_50
590.124	Typhimurium	590.12377_51
590.124	Typhimurium	590.12377_54
590.124	Typhimurium	590.12377_57
590.124	Typhimurium	590.12377_58
590.124	Typhimurium	590.12377_59
590.124	Typhimurium	590.12377_60
590.124	Typhimurium	590.12377_61
590.124	Typhimurium	590.12377_44	IncA/C cgPMLST
590.124	Typhimurium	590.12377_30	IncF RST
590.124	Typhimurium	590.12377_34	IncF RST
590.124	Typhimurium	590.12377_35	IncF RST
590.124	Typhimurium	590.12377_39	IncF RST
590.124	Typhimurium	590.12377_43	IncF RST
590.124	Typhimurium	590.12377_41	IncHI1 MLST
590.124	Typhimurium	590.12377_17	IncI1 MLST
590.124	Typhimurium	590.12377_37	IncN MLST
590.124	Typhimurium	590.12377_47	Shigella flexneri
590.124	Typhimurium	590.12377_52	Shigella flexneri
590.124	Cerro	590.12378_23	IncF RST
590.124	Cerro	590.12378_33	IncI1 MLST
590.124	Anatum	590.12379_39
590.124	Anatum	590.12379_43
590.124	Anatum	590.12379_30	IncA/C cgPMLST
590.124	Anatum	590.12379_32	IncA/C cgPMLST
590.124	Derby	590.12381_62
590.124	Derby	590.12381_63
590.124	Derby	590.12381_56	IncA/C cgPMLST
590.124	Derby	590.12381_64	IncA/C cgPMLST
590.124	Derby	590.12381_66	IncHI2 DLST
590.124	Derby	590.12381_21	IncI1 MLST
590.124	Derby	590.12381_58	IncI1 MLST
590.124	Derby	590.12381_60
590.124	Derby	590.12381_72
590.124	Heidelberg	590.12382_27
590.124	Heidelberg	590.12382_28
590.124	Heidelberg	590.12382_32
590.124	Worthington	590.12383_37
590.124	Worthington	590.12383_42
590.124	Worthington	590.12383_44
590.124	Worthington	590.12383_46
590.124	Worthington	590.12383_48
590.124	Worthington	590.12383_33
590.124	Worthington	590.12383_36
590.124	Worthington	590.12383_45
590.124	Worthington	590.12383_47
590.124	Worthington	590.12383_49
590.124	Newport	590.12384_22
590.124	Newport	590.12384_24
590.124	Newport	590.12384_25
590.124	Newport	590.12384_20	IncA/C cgPMLST
590.124	Newport	590.12384_10	IncF RST
590.124	Newport	590.12384_11	IncN MLST
590.124	Saintpaul	590.12388_30
590.124	Saintpaul	590.12388_15	IncI1 MLST
590.124	Saintpaul	590.12388_22	IncI1 MLST
590.124	Saintpaul	590.12388_25	IncN MLST
590.124	Saintpaul	590.12388_28	IncN MLST
590.124	Saintpaul	590.12388_23
590.124	Senftenberg	590.12389_33
590.124	Senftenberg	590.12389_46
590.124	Senftenberg	590.12389_48
590.124	Senftenberg	590.12389_29	IncI1 MLST
590.124	Senftenberg	590.12389_28
590.124	Senftenberg	590.12389_44
590.124	Albany	590.12391_33
590.124	Albany	590.12391_20	IncA/C cgPMLST
590.124	Albany	590.12391_22	IncA/C cgPMLST
590.124	Albany	590.12391_31	IncN MLST
590.124	Albany	590.12391_34	IncN MLST
590.124	Albany	590.12391_35	IncN MLST
590.124	Albany	590.12391_40	IncN MLST
590.124	Muenster	590.12392_31	IncI1 MLST
590.124	Derby	590.12393_34
590.124	Derby	590.12393_38
590.124	Cerro	590.12394_47
590.124	Cerro	590.12394_48
590.124	Cerro	590.12394_55
590.124	Cerro	590.12394_29	IncI1 MLST
590.124	Cerro	590.12394_42	Shigella flexneri
590.124	Cerro	590.12394_53
590.124	Muenchen	590.12395_26
590.124	Muenchen	590.12395_28
590.124	Muenchen	590.12395_29
590.124	Muenchen	590.12395_33
590.124	Muenchen	590.12395_35
590.124	Muenchen	590.12395_25	IncI1 MLST
590.124	Johannesburg	590.12396_35
590.124	Johannesburg	590.12396_44
590.124	Johannesburg	590.12396_51
590.124	Johannesburg	590.12396_33	IncA/C cgPMLST
590.124	Johannesburg	590.12396_37	IncA/C cgPMLST
590.124	Johannesburg	590.12396_43	IncA/C cgPMLST
590.124	Johannesburg	590.12396_36	IncHI1 MLST
590.124	Johannesburg	590.12396_16	IncHI2 DLST
590.124	Johannesburg	590.12396_19	IncHI2 DLST
590.124	Johannesburg	590.12396_48	IncN MLST
590.124	Johannesburg	590.12396_40
590.124	Johannesburg	590.12396_49
590.124	Johannesburg	590.12396_52
590.124	Typhimurium	590.12397_50
590.124	Typhimurium	590.12397_54
590.124	Typhimurium	590.12397_58
590.124	Typhimurium	590.12397_24	IncA/C cgPMLST
590.124	Typhimurium	590.12397_34	IncA/C cgPMLST
590.124	Typhimurium	590.12397_38	IncA/C cgPMLST
590.124	Typhimurium	590.12397_31
590.124	Typhimurium	590.12397_44
590.124	Typhimurium	590.12397_53
590.124	Typhimurium	590.12397_56
590.124	Johannesburg	590.12398_40
590.124	Johannesburg	590.12398_41
590.124	Johannesburg	590.12398_16	IncA/C cgPMLST
590.124	Johannesburg	590.12398_38	IncA/C cgPMLST
590.124	Johannesburg	590.12398_24	IncF RST
590.124	Johannesburg	590.12398_15	IncI1 MLST
590.124	Johannesburg	590.12398_53
590.124	Johannesburg	590.12398_54
590.124	Anatum	590.12399_34
590.124	Anatum	590.12399_36
590.124	Anatum	590.12399_44
590.124	Anatum	590.12399_20	IncA/C cgPMLST
590.124	Anatum	590.12399_32	IncA/C cgPMLST
590.124	Anatum	590.12399_43
590.124	Anatum	590.12399_47
590.124	Typhimurium	590.12401_47
590.124	Typhimurium	590.12401_17	IncF RST
590.124	Typhimurium	590.12402_49
590.124	Typhimurium	590.12402_16	IncA/C cgPMLST
590.124	Typhimurium	590.12402_39	IncA/C cgPMLST
590.124	Typhimurium	590.12402_48	IncHI2 DLST
590.124	Typhimurium	590.12402_25
590.124	Typhimurium	590.12402_50
590.124	Typhimurium	590.12402_52
590.124	Derby	590.12403_18	pBSSB1-family
590.124	Derby	590.12403_39
590.124	Anatum	590.12404_35
590.124	Anatum	590.12404_37
590.124	Anatum	590.12404_40
590.124	Anatum	590.12404_41
590.124	Anatum	590.12404_44
590.124	Anatum	590.12404_45
590.124	Anatum	590.12404_30	IncA/C cgPMLST
590.124	Anatum	590.12404_33	IncA/C cgPMLST
590.124	Anatum	590.12404_51
590.124	Anatum	590.12404_54
590.124	Anatum	590.12405_33
590.124	Anatum	590.12405_36
590.124	Anatum	590.12405_40
590.124	Anatum	590.12405_42
590.124	Anatum	590.12405_29	IncA/C cgPMLST
590.124	Anatum	590.12405_31	IncA/C cgPMLST
590.124	Anatum	590.12405_48
590.124	Typhimurium	590.12406_39
590.124	Typhimurium	590.12406_51
590.124	Typhimurium	590.12406_25	IncA/C cgPMLST
590.124	Typhimurium	590.12406_34	IncA/C cgPMLST
590.124	Typhimurium	590.12406_40	IncA/C cgPMLST
590.124	Typhimurium	590.12406_41	IncA/C cgPMLST
590.124	Typhimurium	590.12406_20
590.124	Typhimurium	590.12406_36
590.124	Typhimurium	590.12406_47
590.124	Typhimurium	590.12406_48
590.124	Kentucky	590.12407_43
590.124	Kentucky	590.12407_37	IncA/C cgPMLST
590.124	Kentucky	590.12407_24	IncF RST
590.124	Kentucky	590.12407_45
590.124	Kentucky	590.12407_50
590.124	Kentucky	590.12407_51
590.124	Anatum	590.12408_38
590.124	Anatum	590.12408_40
590.124	Anatum	590.12408_44
590.124	Anatum	590.12408_50
590.124	Anatum	590.12408_52
590.124	Anatum	590.12408_34	IncA/C cgPMLST
590.124	Anatum	590.12408_36	IncA/C cgPMLST
590.124	Anatum	590.12408_49	IncA/C cgPMLST
590.124	Anatum	590.12408_14	IncF RST
590.124	Typhimurium	590.12409_47
590.124	Typhimurium	590.12409_22	IncA/C cgPMLST
590.124	Typhimurium	590.12409_45	IncA/C cgPMLST
590.124	Typhimurium	590.12409_32	IncN MLST
590.124	Typhimurium	590.12409_48
590.124	Typhimurium	590.12409_49
590.124	Anatum	590.12411_32
590.124	Anatum	590.12411_36
590.124	Anatum	590.12411_39
590.124	Anatum	590.12411_43
590.124	Anatum	590.12411_28	IncA/C cgPMLST
590.124	Anatum	590.12411_30	IncA/C cgPMLST
590.124	Anatum	590.12411_41
590.124	Anatum	590.12411_46
590.124	Typhimurium	590.12413_47
590.124	Typhimurium	590.12413_49
590.124	Typhimurium	590.12413_53
590.124	Typhimurium	590.12413_20	IncA/C cgPMLST
590.124	Typhimurium	590.12413_48
590.124	Typhimurium	590.12413_50
590.124	Rissen	590.12414_37
590.124	Typhimurium	590.12415_52
590.124	Typhimurium	590.12415_19	IncF RST
590.124	Typhimurium	590.12415_36	IncN MLST
590.124	Typhimurium	590.12417_17	IncF RST
590.124	Typhimurium	590.12417_43	IncHI1 MLST
590.124	Typhimurium	590.12417_61
590.124	Typhimurium	590.12418_49
590.124	Typhimurium	590.12418_56
590.124	Typhimurium	590.12418_59
590.124	Typhimurium	590.12418_23	IncA/C cgPMLST
590.124	Typhimurium	590.12418_38	IncA/C cgPMLST
590.124	Typhimurium	590.12418_39	IncA/C cgPMLST
590.124	Typhimurium	590.12418_41	IncA/C cgPMLST
590.124	Typhimurium	590.12418_44	IncA/C cgPMLST
590.124	Typhimurium	590.12418_50
590.124	Typhimurium	590.12418_51
590.124	Typhimurium	590.12418_52
590.124	Typhimurium	590.12418_60
590.124	Kentucky	590.12419_41	IncA/C cgPMLST
590.124	Kentucky	590.12419_47
590.124	Heidelberg	590.12421_32
590.124	Heidelberg	590.12421_33
590.124	Heidelberg	590.12421_22	IncI1 MLST
590.124	Heidelberg	590.12421_24	IncI1 MLST
590.124	Heidelberg	590.12421_25	pBSSB1-family
590.124	Schwarzengrund	590.12422_38
590.124	Schwarzengrund	590.12422_20	IncF RST
590.124	Schwarzengrund	590.12422_37	IncF RST
590.124	Schwarzengrund	590.12422_33	IncHI1 MLST
590.124	Schwarzengrund	590.12422_36
590.124	Schwarzengrund	590.12422_39
590.124	Schwarzengrund	590.12422_50
590.124	Schwarzengrund	590.12422_54
590.124	Schwarzengrund	590.12422_56
590.124	Derby	590.12425_25	IncHI1 MLST
590.124	Derby	590.12425_28	IncHI1 MLST
590.124	Derby	590.12425_48	IncHI1 MLST
590.124	Derby	590.12425_20	IncHI2 DLST
590.124	Derby	590.12425_45	IncHI2 DLST
590.124	Derby	590.12425_27	IncI1 MLST
590.124	Derby	590.12425_30	IncI1 MLST
590.124	Derby	590.12425_50
590.124	Derby	590.12425_63
590.124	Kentucky	590.12426_43
590.124	Kentucky	590.12426_56
590.124	Kentucky	590.12426_29	IncF RST
590.124	Kentucky	590.12426_35	IncF RST
590.124	Kentucky	590.12426_52	IncF RST
590.124	Kentucky	590.12426_30	IncHI1 MLST
590.124	Kentucky	590.12426_45	IncHI2 DLST
590.124	Kentucky	590.12426_51
590.124	Kentucky	590.12426_62
590.124	Hadar	590.12427_26
590.124	Hadar	590.12427_12	IncI1 MLST
590.124	Hadar	590.12427_34	IncN MLST
590.124	Hadar	590.12427_30
590.124	Anatum	590.12432_26
590.124	Anatum	590.12432_21	IncI1 MLST
590.124	Anatum	590.12432_25	IncI1 MLST
590.124	Anatum	590.12432_32
590.124	Kentucky	590.12435_58
590.124	Kentucky	590.12435_59
590.124	Kentucky	590.12435_65
590.124	Kentucky	590.12435_45	IncA/C cgPMLST
590.124	Kentucky	590.12435_29	IncF RST
590.124	Kentucky	590.12435_35	IncF RST
590.124	Kentucky	590.12435_39	IncF RST
590.124	Kentucky	590.12435_43	IncF RST
590.124	Kentucky	590.12435_46	IncF RST
590.124	Kentucky	590.12435_50	IncF RST
590.124	Kentucky	590.12435_36	IncHI1 MLST
590.124	Kentucky	590.12435_52	IncHI2 DLST
590.124	Kentucky	590.12435_37	IncI1 MLST
590.124	Kentucky	590.12435_41	IncI1 MLST
590.124	Kentucky	590.12435_54	IncI1 MLST
590.124	Kentucky	590.12435_33	Shigella flexneri
590.124	Kentucky	590.12435_42
590.124	Kentucky	590.12435_51
590.124	Kentucky	590.12435_66
590.124	Agona	590.12436_38	IncA/C cgPMLST
590.124	Agona	590.12436_19	IncI1 MLST
590.124	Agona	590.12436_47
590.124	Agona	590.12436_49
590.124	Agona	590.12436_50
590.124	Agona	590.12436_56
590.124	Derby	590.12438_52
590.124	Derby	590.12438_19	IncI1 MLST
590.124	Derby	590.12438_49
590.124	Derby	590.12438_55
590.124	Montevideo	590.12439_18	IncN MLST
590.124	Typhimurium	590.12445_35
590.124	Typhimurium	590.12445_36
590.124	Typhimurium	590.12445_37
590.124	Typhimurium	590.12445_17	IncA/C cgPMLST
590.124	Typhimurium	590.12445_34	IncHI1 MLST
590.124	Typhimurium	590.12445_18
590.124	Typhimurium	590.12445_38
590.124	Typhimurium	590.12445_39
590.124	Typhimurium	590.12445_43
590.124	Kentucky	590.12449_63
590.124	Kentucky	590.12449_70
590.124	Kentucky	590.12449_41	IncA/C cgPMLST
590.124	Kentucky	590.12449_46	IncA/C cgPMLST
590.124	Kentucky	590.12449_29	IncF RST
590.124	Kentucky	590.12449_35	IncF RST
590.124	Kentucky	590.12449_39	IncF RST
590.124	Kentucky	590.12449_42	IncF RST
590.124	Kentucky	590.12449_51	IncF RST
590.124	Kentucky	590.12449_54	IncF RST
590.124	Kentucky	590.12449_57	IncF RST
590.124	Kentucky	590.12449_44	IncHI1 MLST
590.124	Kentucky	590.12449_55	IncHI2 DLST
590.124	Kentucky	590.12449_40	IncI1 MLST
590.124	Kentucky	590.12449_47	IncI1 MLST
590.124	Kentucky	590.12449_50	IncI1 MLST
590.124	Kentucky	590.12449_60	IncI1 MLST
590.124	Kentucky	590.12449_34	Shigella flexneri
590.124	Kentucky	590.12449_56
590.124	Kentucky	590.12449_65
590.124	Kentucky	590.12449_71
590.125	Derby	590.12451_40
590.125	Derby	590.12451_42
590.125	Derby	590.12451_57
590.125	Derby	590.12451_59
590.125	Derby	590.12451_64
590.125	Derby	590.12451_13	IncA/C cgPMLST
590.125	Derby	590.12451_41
590.125	Anatum	590.12452_26
590.125	Anatum	590.12452_29
590.125	Anatum	590.12452_23	IncA/C cgPMLST
590.125	Anatum	590.12452_30
590.125	Typhimurium	590.12453_49
590.125	Typhimurium	590.12453_56
590.125	Typhimurium	590.12453_18	IncA/C cgPMLST
590.125	Typhimurium	590.12453_31	IncA/C cgPMLST
590.125	Typhimurium	590.12453_46	IncHI1 MLST
590.125	Typhimurium	590.12453_24
590.125	Typhimurium	590.12453_43
590.125	Typhimurium	590.12453_52
590.125	Typhimurium	590.12453_53
590.125	Typhimurium	590.12453_58
590.125	Anatum	590.12455_27
590.125	Anatum	590.12455_24	IncA/C cgPMLST
590.125	Anatum	590.12455_30
590.125	Montevideo	590.12457_31
590.125	Montevideo	590.12457_33
590.125	Montevideo	590.12457_24	IncA/C cgPMLST
590.125	Montevideo	590.12457_30	IncHI1 MLST
590.125	Montevideo	590.12457_13	IncI1 MLST
590.125	Johannesburg	590.12458_30
590.125	Johannesburg	590.12458_35
590.125	Johannesburg	590.12458_37
590.125	Johannesburg	590.12458_12	IncA/C cgPMLST
590.125	Johannesburg	590.12458_34	IncA/C cgPMLST
590.125	Johannesburg	590.12458_39	IncA/C cgPMLST
590.125	Johannesburg	590.12458_49
590.125	Johannesburg	590.12458_60
590.125	Anatum	590.12459_34
590.125	Anatum	590.12459_35
590.125	Anatum	590.12459_16	IncF RST
590.125	Anatum	590.12459_40
590.125	Bovismorbificans	590.12461_21
590.125	Bovismorbificans	590.12461_23
590.125	Anatum	590.12462_17
590.125	Anatum	590.12462_18
590.125	Anatum	590.12462_22
590.125	Anatum	590.12464_28
590.125	Anatum	590.12464_29
590.125	Anatum	590.12464_31
590.125	Anatum	590.12464_32
590.125	Anatum	590.12464_36
590.125	Anatum	590.12464_24	IncA/C cgPMLST
590.125	Anatum	590.12464_25	IncA/C cgPMLST
590.125	Anatum	590.12464_43
590.125	Muenchen	590.12466_15
590.125	Muenchen	590.12466_17
590.125	Muenchen	590.12466_10	IncF RST
590.125	Muenchen	590.12466_16	IncI1 MLST
590.125	Johannesburg	590.12467_31
590.125	Johannesburg	590.12467_32
590.125	Johannesburg	590.12467_27	IncA/C cgPMLST
590.125	Johannesburg	590.12467_35	IncF RST
590.125	Johannesburg	590.12467_44
590.125	Johannesburg	590.12467_50
590.125	Typhimurium	590.12468_42
590.125	Typhimurium	590.12468_26	IncI1 MLST
590.125	Typhimurium	590.12468_32
590.125	Kentucky	590.12471_48
590.125	Kentucky	590.12471_74
590.125	Kentucky	590.12471_78
590.125	Kentucky	590.12471_86
590.125	Kentucky	590.12471_28	IncA/C cgPMLST
590.125	Kentucky	590.12471_52	IncA/C cgPMLST
590.125	Kentucky	590.12471_68	IncA/C cgPMLST
590.125	Kentucky	590.12471_76	IncA/C cgPMLST
590.125	Kentucky	590.12471_50	IncF RST
590.125	Kentucky	590.12471_72	IncF RST
590.125	Kentucky	590.12471_37	IncHI1 MLST
590.125	Kentucky	590.12471_55	IncHI1 MLST
590.125	Kentucky	590.12471_62	IncHI2 DLST
590.125	Kentucky	590.12471_45	Shigella flexneri
590.125	Kentucky	590.12471_94	Shigella flexneri
590.125	Kentucky	590.12471_44
590.125	Kentucky	590.12471_51
590.125	Kentucky	590.12471_60
590.125	Kentucky	590.12471_66
590.125	Kentucky	590.12471_73
590.125	Kentucky	590.12471_77
590.125	Kentucky	590.12471_80
590.125	Kentucky	590.12471_81
590.125	Kentucky	590.12471_82
590.125	Kentucky	590.12471_85
590.125	Kentucky	590.12471_89
590.125	Kentucky	590.12471_91
590.125	Kentucky	590.12471_92
590.125	Kentucky	590.12471_95
590.125	Schwarzengrund	590.12474_44
590.125	Schwarzengrund	590.12474_52
590.125	Schwarzengrund	590.12474_38	IncA/C cgPMLST
590.125	Schwarzengrund	590.12474_27	IncF RST
590.125	Schwarzengrund	590.12474_42	IncF RST
590.125	Schwarzengrund	590.12474_40
590.125	Schwarzengrund	590.12474_45
590.125	Schwarzengrund	590.12474_56
590.125	Schwarzengrund	590.12474_58
590.125	Anatum	590.12475_33
590.125	Anatum	590.12475_35
590.125	Anatum	590.12475_37
590.125	Anatum	590.12475_40
590.125	Anatum	590.12475_41
590.125	Anatum	590.12475_29	IncA/C cgPMLST
590.125	Anatum	590.12475_31	IncA/C cgPMLST
590.125	Anatum	590.12475_46
590.125	Anatum	590.12475_50
590.125	Typhimurium	590.12478_24
590.125	Typhimurium	590.12478_34
590.125	Typhimurium	590.12478_37
590.125	Typhimurium	590.12478_41
590.125	Typhimurium	590.12478_42
590.125	Typhimurium	590.12478_45
590.125	Typhimurium	590.12478_46
590.125	Typhimurium	590.12478_48
590.125	Typhimurium	590.12478_49
590.125	Typhimurium	590.12478_50
590.125	Typhimurium	590.12478_51
590.125	Typhimurium	590.12478_52
590.125	Typhimurium	590.12478_53
590.125	Typhimurium	590.12478_56
590.125	Newport	590.12479_20	IncA/C cgPMLST
590.125	Newport	590.12479_22	IncA/C cgPMLST
590.125	Newport	590.12479_36	IncN MLST
590.125	Typhimurium	590.12481_53
590.125	Typhimurium	590.12481_59
590.125	Typhimurium	590.12481_54	IncF RST
590.125	Typhimurium	590.12481_18	IncI1 MLST
590.125	Anatum	590.12482_28
590.125	Anatum	590.12482_29
590.125	Anatum	590.12482_34
590.125	Anatum	590.12482_24	IncA/C cgPMLST
590.125	Anatum	590.12482_25	IncA/C cgPMLST
590.125	Anatum	590.12482_40
590.125	Hadar	590.12483_18
590.125	Hadar	590.12483_22
590.125	Hadar	590.12483_23
590.125	Hadar	590.12483_24
590.125	Schwarzengrund	590.12485_39
590.125	Schwarzengrund	590.12485_45
590.125	Schwarzengrund	590.12485_26	IncF RST
590.125	Schwarzengrund	590.12485_42	IncF RST
590.125	Schwarzengrund	590.12485_36	IncHI1 MLST
590.125	Schwarzengrund	590.12485_35
590.125	Schwarzengrund	590.12485_49
590.125	Schwarzengrund	590.12488_42
590.125	Schwarzengrund	590.12488_26	IncF RST
590.125	Schwarzengrund	590.12488_41	IncF RST
590.125	Schwarzengrund	590.12488_35	IncHI1 MLST
590.125	Schwarzengrund	590.12488_39
590.125	Schwarzengrund	590.12488_44
590.125	Schwarzengrund	590.12488_56
590.125	Schwarzengrund	590.12488_57
590.125	Schwarzengrund	590.12488_61
590.125	Schwarzengrund	590.12488_63
590.125	Muenchen	590.12489_20
590.125	Muenchen	590.12489_22	IncI1 MLST
590.125	Agona	590.12491_19	IncI1 MLST
590.125	Agona	590.12491_46
590.125	Agona	590.12491_47
590.125	Cerro	590.12492_53
590.125	Cerro	590.12492_63
590.125	Cerro	590.12492_32	IncF RST
590.125	Cerro	590.12492_59
590.125	Montevideo	590.12493_43
590.125	Montevideo	590.12493_46
590.125	Montevideo	590.12493_16	IncI1 MLST
590.125	Montevideo	590.12493_18	IncI1 MLST
590.125	Montevideo	590.12493_48
590.125	Heidelberg	590.12494_21
590.125	Typhimurium	590.12495_46
590.125	Typhimurium	590.12495_30	IncA/C cgPMLST
590.125	Typhimurium	590.12495_31	IncA/C cgPMLST
590.125	Typhimurium	590.12495_35	IncA/C cgPMLST
590.125	Typhimurium	590.12495_36	IncA/C cgPMLST
590.125	Typhimurium	590.12495_29	IncHI1 MLST
590.125	Typhimurium	590.12495_20
590.125	Typhimurium	590.12495_33
590.125	Typhimurium	590.12495_41
590.125	Typhimurium	590.12495_42
590.125	Muenchen	590.12497_25
590.125	Muenchen	590.12497_28
590.125	Muenchen	590.12497_29
590.125	Muenchen	590.12497_24	IncI1 MLST
590.125	Muenchen	590.12497_35
590.125	Worthington	590.12499_35	IncA/C cgPMLST
590.125	Worthington	590.12499_41	IncHI1 MLST
590.125	Worthington	590.12499_44
590.125	Cerro	590.12503_42
590.125	Cerro	590.12503_45
590.125	Cerro	590.12503_46
590.125	Cerro	590.12503_44	IncHI1 MLST
590.125	Cerro	590.12503_27	IncI1 MLST
590.125	Cerro	590.12503_49
590.125	Montevideo	590.12504_22	IncA/C cgPMLST
590.125	Montevideo	590.12504_25	IncA/C cgPMLST
590.125	Montevideo	590.12504_40	IncA/C cgPMLST
590.125	Montevideo	590.12504_24	IncF RST
590.125	Montevideo	590.12504_28	IncHI1 MLST
590.125	Montevideo	590.12504_12	IncI1 MLST
590.125	Heidelberg	590.12506_16
590.125	Heidelberg	590.12506_18
590.125	Heidelberg	590.12506_21
590.125	Heidelberg	590.12506_22
590.125	Heidelberg	590.12506_26
590.125	Heidelberg	590.12506_29
590.125	Schwarzengrund	590.12508_37
590.125	Schwarzengrund	590.12508_39
590.125	Schwarzengrund	590.12508_51
590.125	Schwarzengrund	590.12508_30	IncA/C cgPMLST
590.125	Schwarzengrund	590.12508_24	IncF RST
590.125	Schwarzengrund	590.12508_36	IncF RST
590.125	Schwarzengrund	590.12508_34
590.125	Schwarzengrund	590.12508_38
590.125	Schwarzengrund	590.12508_55
590.125	Schwarzengrund	590.12508_57
590.125	Reading	590.12511_19
590.125	Reading	590.12511_45
590.125	Reading	590.12511_46
590.125	Reading	590.12511_47
590.125	Reading	590.12511_48
590.125	Reading	590.12511_53
590.125	Reading	590.12511_54
590.125	Anatum	590.12512_35
590.125	Anatum	590.12512_36
590.125	Anatum	590.12512_38
590.125	Anatum	590.12512_39
590.125	Anatum	590.12512_42
590.125	Anatum	590.12512_31	IncA/C cgPMLST
590.125	Anatum	590.12512_33	IncA/C cgPMLST
590.125	Anatum	590.12512_16	IncI1 MLST
590.125	Anatum	590.12512_50
590.125	Anatum	590.12514_32
590.125	Anatum	590.12514_34
590.125	Anatum	590.12514_37
590.125	Anatum	590.12514_29	IncA/C cgPMLST
590.125	Anatum	590.12514_30	IncA/C cgPMLST
590.125	Anatum	590.12514_41
590.125	Anatum	590.12514_46
590.125	Derby	590.12515_43
590.125	Derby	590.12515_47
590.125	Derby	590.12515_57
590.125	Derby	590.12515_56	IncA/C cgPMLST
590.125	Derby	590.12515_39	IncF RST
590.125	Derby	590.12515_48	IncF RST
590.125	Derby	590.12515_29	IncHI1 MLST
590.125	Derby	590.12515_14	IncI1 MLST
590.125	Derby	590.12515_45	Shigella flexneri
590.125	Derby	590.12515_44
590.125	Derby	590.12515_46
590.125	Derby	590.12515_52
590.125	Derby	590.12519_42	IncF RST
590.125	Derby	590.12519_16	IncHI1 MLST
590.125	Derby	590.12519_28	IncHI1 MLST
590.125	Derby	590.12519_25	IncHI2 DLST
590.125	Derby	590.12519_35	IncHI2 DLST
590.125	Derby	590.12519_41
590.125	Derby	590.12519_47
590.125	Derby	590.12519_63
590.125	Derby	590.12519_66
590.125	Mbandaka	590.12521_30
590.125	Mbandaka	590.12521_45
590.125	Mbandaka	590.12521_33	IncA/C cgPMLST
590.125	Mbandaka	590.12521_35	IncA/C cgPMLST
590.125	Mbandaka	590.12521_25	Shigella flexneri
590.125	Mbandaka	590.12521_44
590.125	Mbandaka	590.12521_55
590.125	Muenchen	590.12523_16
590.125	Muenchen	590.12523_18
590.125	Muenchen	590.12523_17	IncI1 MLST
590.125	Derby	590.12524_29
590.125	Muenchen	590.12525_16
590.125	Muenchen	590.12525_20
590.125	Muenchen	590.12525_21
590.125	Muenchen	590.12525_17	IncI1 MLST
590.125	Cerro	590.12526_39
590.125	Cerro	590.12526_43
590.125	Cerro	590.12526_46
590.125	Cerro	590.12526_47
590.125	Cerro	590.12526_49
590.125	Cerro	590.12526_44	IncA/C cgPMLST
590.125	Cerro	590.12526_25	IncF RST
590.125	Cerro	590.12526_42	IncHI1 MLST
590.125	Cerro	590.12526_26	IncI1 MLST
590.125	Cerro	590.12526_37	IncI1 MLST
590.125	Cerro	590.12526_30	IncN MLST
590.125	Derby	590.12527_28
590.125	Derby	590.12527_29
590.125	Derby	590.12527_31
590.125	Derby	590.12527_33
590.125	Derby	590.12527_24	IncA/C cgPMLST
590.125	Montevideo	590.12528_26
590.125	Montevideo	590.12528_29
590.125	Montevideo	590.12528_31
590.125	Montevideo	590.12529_25
590.125	Montevideo	590.12529_28
590.125	Mbandaka	590.12532_25
590.125	Mbandaka	590.12532_31
590.125	Typhimurium	590.12533_46
590.125	Typhimurium	590.12533_48	IncA/C cgPMLST
590.125	Typhimurium	590.12533_25	IncF RST
590.125	Typhimurium	590.12533_40	IncF RST
590.125	Typhimurium	590.12533_42	IncHI1 MLST
590.125	Typhimurium	590.12533_41	Shigella flexneri
590.125	Reading	590.12534_35
590.125	Reading	590.12534_39
590.125	Reading	590.12534_41
590.125	Reading	590.12534_37	IncA/C cgPMLST
590.125	Reading	590.12534_40	IncA/C cgPMLST
590.125	Reading	590.12534_48
590.125	Reading	590.12534_49
590.125	Anatum	590.12535_36
590.125	Anatum	590.12535_43
590.125	Anatum	590.12535_47
590.125	Anatum	590.12535_37	IncA/C cgPMLST
590.125	Anatum	590.12535_39	IncA/C cgPMLST
590.125	Anatum	590.12535_55
590.125	Anatum	590.12535_59
590.125	Kentucky	590.12536_30
590.125	Kentucky	590.12536_31
590.125	Kentucky	590.12536_42
590.125	Kentucky	590.12536_37	IncF RST
590.125	Kentucky	590.12536_40	IncF RST
590.125	Kentucky	590.12536_45
590.125	Typhimurium	590.12537_39
590.125	Typhimurium	590.12537_41
590.125	Typhimurium	590.12537_15	IncA/C cgPMLST
590.125	Typhimurium	590.12537_27	IncA/C cgPMLST
590.125	Typhimurium	590.12537_29	IncA/C cgPMLST
590.125	Typhimurium	590.12537_33	IncA/C cgPMLST
590.125	Typhimurium	590.12537_34	IncA/C cgPMLST
590.125	Typhimurium	590.12537_31
590.125	Typhimurium	590.12537_38
590.125	Typhimurium	590.12537_42
590.125	Typhimurium	590.12537_43
590.125	Typhimurium	590.12537_44
590.125	Agona	590.12538_27	IncA/C cgPMLST
590.125	Agona	590.12538_17	IncI1 MLST
590.125	Montevideo	590.12539_25
590.125	Montevideo	590.12539_26
590.125	Kentucky	590.12541_21	IncI1 MLST
590.125	Kentucky	590.12541_22	IncI1 MLST
590.125	Kentucky	590.12542_56
590.125	Kentucky	590.12542_62
590.125	Kentucky	590.12542_66
590.125	Kentucky	590.12542_33	IncA/C cgPMLST
590.125	Kentucky	590.12542_39	IncA/C cgPMLST
590.125	Kentucky	590.12542_29	IncF RST
590.125	Kentucky	590.12542_30	IncF RST
590.125	Kentucky	590.12542_41	IncF RST
590.125	Kentucky	590.12542_42	IncF RST
590.125	Kentucky	590.12542_43	IncF RST
590.125	Kentucky	590.12542_48	IncF RST
590.125	Kentucky	590.12542_36	IncHI1 MLST
590.125	Kentucky	590.12542_47	IncHI2 DLST
590.125	Kentucky	590.12542_38	IncI1 MLST
590.125	Kentucky	590.12542_40	IncI1 MLST
590.125	Kentucky	590.12542_50	IncI1 MLST
590.125	Kentucky	590.12542_51	IncI1 MLST
590.125	Kentucky	590.12542_35	Shigella flexneri
590.125	Kentucky	590.12542_55	Shigella flexneri
590.125	Kentucky	590.12542_49
590.125	Kentucky	590.12542_58
590.125	Kentucky	590.12542_60
590.125	Kentucky	590.12542_67
590.125	Anatum	590.12543_30
590.125	Anatum	590.12543_31
590.125	Anatum	590.12543_33
590.125	Anatum	590.12543_34
590.125	Anatum	590.12543_37
590.125	Anatum	590.12543_26	IncA/C cgPMLST
590.125	Anatum	590.12543_28	IncA/C cgPMLST
590.125	Anatum	590.12543_43
590.125	Anatum	590.12543_46
590.125	Cerro	590.12544_44
590.125	Cerro	590.12544_45	IncA/C cgPMLST
590.125	Cerro	590.12544_42	IncHI1 MLST
590.125	Cerro	590.12544_29	IncI1 MLST
590.125	Cerro	590.12544_34	IncI1 MLST
590.125	Kentucky	590.12545_36
590.125	Kentucky	590.12545_37
590.125	Kentucky	590.12545_52
590.125	Kentucky	590.12545_53
590.125	Kentucky	590.12545_56
590.125	Kentucky	590.12545_58
590.125	Kentucky	590.12545_39	IncA/C cgPMLST
590.125	Kentucky	590.12545_54	IncA/C cgPMLST
590.125	Kentucky	590.12545_34	IncF RST
590.125	Kentucky	590.12545_49	IncF RST
590.125	Kentucky	590.12545_51	IncF RST
590.125	Kentucky	590.12545_61	IncF RST
590.125	Kentucky	590.12545_23	IncHI1 MLST
590.125	Kentucky	590.12545_44	IncHI2 DLST
590.125	Kentucky	590.12545_27	IncI1 MLST
590.125	Kentucky	590.12545_35	IncI1 MLST
590.125	Kentucky	590.12545_46	IncI1 MLST
590.125	Kentucky	590.12545_32	Shigella flexneri
590.125	Kentucky	590.12545_40	Shigella flexneri
590.125	Kentucky	590.12545_45
590.125	Kentucky	590.12545_57
590.125	Kentucky	590.12545_59
590.125	Kentucky	590.12545_62
590.125	Kentucky	590.12545_67
590.125	Typhimurium	590.12547_47
590.125	Typhimurium	590.12547_54
590.125	Typhimurium	590.12547_19	IncA/C cgPMLST
590.125	Typhimurium	590.12547_37	IncA/C cgPMLST
590.125	Typhimurium	590.12547_39	IncA/C cgPMLST
590.125	Typhimurium	590.12547_49	IncA/C cgPMLST
590.125	Typhimurium	590.12547_43	IncN MLST
590.125	Typhimurium	590.12547_41
590.125	Typhimurium	590.12547_44
590.125	Typhimurium	590.12547_50
590.125	Typhimurium	590.12547_52
590.125	Anatum	590.12548_33
590.125	Anatum	590.12548_34
590.125	Anatum	590.12548_38
590.125	Anatum	590.12548_29	IncA/C cgPMLST
590.125	Anatum	590.12548_31	IncA/C cgPMLST
590.125	Anatum	590.12548_47
590.125	Johannesburg	590.12549_35
590.125	Johannesburg	590.12549_38
590.125	Johannesburg	590.12549_25	IncA/C cgPMLST
590.125	Johannesburg	590.12549_31	IncA/C cgPMLST
590.125	Johannesburg	590.12549_40	IncA/C cgPMLST
590.125	Johannesburg	590.12549_10	IncHI2 DLST
590.125	Johannesburg	590.12549_27	IncHI2 DLST
590.125	Johannesburg	590.12549_36	IncI1 MLST
590.125	Johannesburg	590.12549_30	IncN MLST
590.125	Johannesburg	590.12549_42	IncN MLST
590.125	Johannesburg	590.12549_32
590.125	Johannesburg	590.12549_39
590.125	Johannesburg	590.12549_44
590.126	Schwarzengrund	590.12552_42
590.126	Schwarzengrund	590.12552_50
590.126	Schwarzengrund	590.12552_55
590.126	Schwarzengrund	590.12552_26	IncF RST
590.126	Schwarzengrund	590.12552_41	IncF RST
590.126	Schwarzengrund	590.12552_35	IncHI1 MLST
590.126	Schwarzengrund	590.12552_40
590.126	Schwarzengrund	590.12552_44
590.126	Schwarzengrund	590.12552_61
590.126	Schwarzengrund	590.12552_63
590.126	Reading	590.12554_43	IncA/C cgPMLST
590.126	Reading	590.12554_46
590.126	Reading	590.12554_49
590.126	Anatum	590.12556_35
590.126	Anatum	590.12556_37
590.126	Anatum	590.12556_40
590.126	Anatum	590.12556_31	IncA/C cgPMLST
590.126	Anatum	590.12556_33	IncA/C cgPMLST
590.126	Anatum	590.12556_48
590.126	Cerro	590.12557_47
590.126	Cerro	590.12557_51	IncA/C cgPMLST
590.126	Cerro	590.12557_30	IncF RST
590.126	Cerro	590.12557_28	IncI1 MLST
590.126	Cerro	590.12557_54
590.126	Derby	590.12559_35
590.126	Derby	590.12559_37
590.126	Derby	590.12559_39
590.126	Derby	590.12559_49
590.126	Anatum	590.12562_36
590.126	Anatum	590.12562_38
590.126	Anatum	590.12562_41
590.126	Anatum	590.12562_42
590.126	Anatum	590.12562_49
590.126	Anatum	590.12562_32	IncA/C cgPMLST
590.126	Anatum	590.12562_34	IncA/C cgPMLST
590.126	Anatum	590.12562_45	IncA/C cgPMLST
590.126	Anatum	590.12562_52
590.126	Typhimurium	590.12563_53
590.126	Typhimurium	590.12563_57
590.126	Typhimurium	590.12563_62
590.126	Typhimurium	590.12563_24	IncA/C cgPMLST
590.126	Typhimurium	590.12563_37	IncHI1 MLST
590.126	Typhimurium	590.12563_34	IncI1 MLST
590.126	Typhimurium	590.12563_55
590.126	Typhimurium	590.12563_56
590.126	Typhimurium	590.12563_58
590.126	Muenchen	590.12565_14
590.126	Muenchen	590.12565_1	IncI1 MLST
590.126	Derby	590.12569_59
590.126	Derby	590.12569_65
590.126	Derby	590.12569_20	IncI1 MLST
590.126	Derby	590.12569_50	IncI1 MLST
590.126	Derby	590.12569_57
590.126	Derby	590.12569_68
590.126	Derby	590.12571_37
590.126	Derby	590.12571_69
590.126	Derby	590.12571_33	IncI1 MLST
590.126	Derby	590.12571_58	IncI1 MLST
590.126	Derby	590.12571_65
590.126	Derby	590.12571_74
590.126	Hadar	590.12574_34
590.126	Hadar	590.12574_37
590.126	Hadar	590.12574_39
590.126	Hadar	590.12574_32	IncA/C cgPMLST
590.126	Hadar	590.12574_35	IncHI2 DLST
590.126	Hadar	590.12574_29	IncN MLST
590.126	Anatum	590.12575_33
590.126	Anatum	590.12575_35
590.126	Anatum	590.12575_38
590.126	Anatum	590.12575_29	IncA/C cgPMLST
590.126	Anatum	590.12575_31	IncA/C cgPMLST
590.126	Anatum	590.12575_18	IncI1 MLST
590.126	Anatum	590.12575_46
590.126	Hadar	590.12576_23
590.126	Hadar	590.12576_27
590.126	Hadar	590.12576_28
590.126	Hadar	590.12576_16	IncF RST
590.126	Hadar	590.12576_29
590.126	Hadar	590.12576_30
590.126	Cerro	590.12577_36	IncA/C cgPMLST
590.126	Cerro	590.12577_35	IncHI1 MLST
590.126	Cerro	590.12577_26	IncI1 MLST
590.126	Cerro	590.12577_30	IncI1 MLST
590.126	Cerro	590.12577_40
590.126	Hadar	590.12578_26
590.126	Hadar	590.12578_27
590.126	Hadar	590.12578_29
590.126	Hadar	590.12578_34
590.126	Hadar	590.12578_30	IncI1 MLST
590.126	Hadar	590.12578_31
590.126	Hadar	590.12578_32
590.126	Hadar	590.12578_33
590.126	Anatum	590.12579_26
590.126	Anatum	590.12579_32
590.126	Anatum	590.12579_25	IncA/C cgPMLST
590.126	Anatum	590.12579_29	IncI1 MLST
590.126	Anatum	590.12579_34
590.126	Kentucky	590.12581_32
590.126	Kentucky	590.12581_25	IncA/C cgPMLST
590.126	Kentucky	590.12581_31	IncHI1 MLST
590.126	Kentucky	590.12581_13	IncI1 MLST
590.126	Kentucky	590.12581_21	IncI1 MLST
590.126	Typhimurium	590.12584_50
590.126	Typhimurium	590.12584_55
590.126	Typhimurium	590.12584_46	IncA/C cgPMLST
590.126	Typhimurium	590.12584_18	IncF RST
590.126	Anatum	590.12585_31
590.126	Anatum	590.12585_34
590.126	Anatum	590.12585_36
590.126	Anatum	590.12585_29	IncA/C cgPMLST
590.126	Anatum	590.12585_40
590.126	Derby	590.12587_35
590.126	Newport	590.12589_23
590.126	Newport	590.12589_39
590.126	Newport	590.12589_6
590.126	Newport	590.12589_17	IncA/C cgPMLST
590.126	Newport	590.12589_5	IncA/C cgPMLST
590.126	Newport	590.12589_50	IncA/C cgPMLST
590.126	Newport	590.12589_38	IncN MLST
590.126	Cerro	590.12591_68
590.126	Cerro	590.12591_9	IncA/C cgPMLST
590.126	Cerro	590.12591_26	IncHI1 MLST
590.126	Cerro	590.12591_8	IncI1 MLST
590.126	Schwarzengrund	590.12592_17
590.126	Schwarzengrund	590.12592_29
590.126	Schwarzengrund	590.12592_33
590.126	Schwarzengrund	590.12592_25	IncA/C cgPMLST
590.126	Schwarzengrund	590.12592_36	IncA/C cgPMLST
590.126	Schwarzengrund	590.12592_83	IncA/C cgPMLST
590.126	Schwarzengrund	590.12592_66	IncF RST
590.126	Schwarzengrund	590.12592_72	IncF RST
590.126	Schwarzengrund	590.12592_86	IncF RST
590.126	Schwarzengrund	590.12592_19	IncHI1 MLST
590.126	Schwarzengrund	590.12592_34	IncHI1 MLST
590.126	Schwarzengrund	590.12592_54	IncHI1 MLST
590.126	Schwarzengrund	590.12592_70	IncHI1 MLST
590.126	Schwarzengrund	590.12592_20	IncN MLST
590.126	Schwarzengrund	590.12592_51	IncN MLST
590.126	Schwarzengrund	590.12592_71	Shigella flexneri
590.126	Schwarzengrund	590.12592_23
590.126	Schwarzengrund	590.12592_24
590.126	Schwarzengrund	590.12592_32
590.126	Schwarzengrund	590.12592_35
590.126	Schwarzengrund	590.12592_56
590.126	Schwarzengrund	590.12592_78
590.126	Schwarzengrund	590.12592_84
590.126	Schwarzengrund	590.12592_85
590.126	Typhimurium	590.12593_9
590.126	Typhimurium	590.12593_44	IncA/C cgPMLST
590.126	Typhimurium	590.12593_18	IncF RST
590.126	Typhimurium	590.12593_23	IncF RST
590.126	Typhimurium	590.12593_45
590.126	Kentucky	590.12598_38
590.126	Kentucky	590.12598_66
590.126	Kentucky	590.12598_69
590.126	Kentucky	590.12598_73
590.126	Kentucky	590.12598_82
590.126	Kentucky	590.12598_29	IncA/C cgPMLST
590.126	Kentucky	590.12598_46	IncA/C cgPMLST
590.126	Kentucky	590.12598_50	IncA/C cgPMLST
590.126	Kentucky	590.12598_64	IncA/C cgPMLST
590.126	Kentucky	590.12598_71	IncA/C cgPMLST
590.126	Kentucky	590.12598_48	IncF RST
590.126	Kentucky	590.12598_68	IncF RST
590.126	Kentucky	590.12598_36	IncHI1 MLST
590.126	Kentucky	590.12598_51	IncHI1 MLST
590.126	Kentucky	590.12598_65	IncHI1 MLST
590.126	Kentucky	590.12598_57	IncHI2 DLST
590.126	Kentucky	590.12598_42	Shigella flexneri
590.126	Kentucky	590.12598_90	Shigella flexneri
590.126	Kentucky	590.12598_47
590.126	Kentucky	590.12598_55
590.126	Kentucky	590.12598_60
590.126	Kentucky	590.12598_61
590.126	Kentucky	590.12598_72
590.126	Kentucky	590.12598_74
590.126	Kentucky	590.12598_75
590.126	Kentucky	590.12598_77
590.126	Kentucky	590.12598_80
590.126	Kentucky	590.12598_84
590.126	Kentucky	590.12598_86
590.126	Kentucky	590.12598_87
590.126	Kentucky	590.12598_91
590.126	Kentucky	590.12598_92
590.126	Infantis	590.12601_38
590.126	Infantis	590.12601_22	IncA/C cgPMLST
590.126	Infantis	590.12601_49	IncA/C cgPMLST
590.126	Infantis	590.12601_14	IncI1 MLST
590.126	Infantis	590.12601_54	IncN MLST
590.126	Infantis	590.12601_57	IncN MLST
590.126	Infantis	590.12601_58	IncN MLST
590.126	Infantis	590.12601_61	IncN MLST
590.126	Infantis	590.12601_45	pBSSB1-family
590.126	Infantis	590.12601_25
590.126	Infantis	590.12601_43
590.126	Infantis	590.12601_64
590.126	Muenchen	590.12602_22
590.126	Muenchen	590.12602_25
590.126	Muenchen	590.12602_24	IncI1 MLST
590.126	Typhimurium	590.12603_50
590.126	Typhimurium	590.12603_51	IncA/C cgPMLST
590.126	Typhimurium	590.12603_26	IncF RST
590.126	Typhimurium	590.12603_39	IncF RST
590.126	Typhimurium	590.12603_43	IncHI1 MLST
590.126	Kentucky	590.12604_61
590.126	Kentucky	590.12604_62
590.126	Kentucky	590.12604_65
590.126	Kentucky	590.12604_72
590.126	Kentucky	590.12604_34	IncA/C cgPMLST
590.126	Kentucky	590.12604_44	IncA/C cgPMLST
590.126	Kentucky	590.12604_54	IncA/C cgPMLST
590.126	Kentucky	590.12604_71	IncA/C cgPMLST
590.126	Kentucky	590.12604_31	IncF RST
590.126	Kentucky	590.12604_42	IncF RST
590.126	Kentucky	590.12604_45	IncF RST
590.126	Kentucky	590.12604_49	IncF RST
590.126	Kentucky	590.12604_50	IncF RST
590.126	Kentucky	590.12604_59	IncF RST
590.126	Kentucky	590.12604_47	IncHI1 MLST
590.126	Kentucky	590.12604_63	IncHI1 MLST
590.126	Kentucky	590.12604_43	IncI1 MLST
590.126	Kentucky	590.12604_46	IncI1 MLST
590.126	Kentucky	590.12604_56	IncI1 MLST
590.126	Kentucky	590.12604_37	Shigella flexneri
590.126	Kentucky	590.12604_41
590.126	Kentucky	590.12604_53
590.126	Kentucky	590.12604_64
590.126	Kentucky	590.12604_73
590.126	Kentucky	590.12604_74
590.126	Anatum	590.12606_36
590.126	Anatum	590.12606_37
590.126	Anatum	590.12606_39
590.126	Anatum	590.12606_42
590.126	Anatum	590.12606_32	IncA/C cgPMLST
590.126	Anatum	590.12606_33	IncA/C cgPMLST
590.126	Anatum	590.12606_21	IncI1 MLST
590.126	Anatum	590.12606_25	IncI1 MLST
590.126	Anatum	590.12606_34
590.126	Anatum	590.12606_48
590.126	Anatum	590.12606_50
590.126	Typhimurium	590.12609_60
590.126	Typhimurium	590.12609_61
590.126	Typhimurium	590.12609_62
590.126	Typhimurium	590.12609_64
590.126	Typhimurium	590.12609_67
590.126	Typhimurium	590.12609_34	IncA/C cgPMLST
590.126	Typhimurium	590.12609_37	IncA/C cgPMLST
590.126	Typhimurium	590.12609_41	IncA/C cgPMLST
590.126	Typhimurium	590.12609_57	IncA/C cgPMLST
590.126	Typhimurium	590.12609_59	IncA/C cgPMLST
590.126	Typhimurium	590.12609_24	IncF RST
590.126	Typhimurium	590.12609_48	IncHI1 MLST
590.126	Typhimurium	590.12609_71	IncI1 MLST
590.126	Typhimurium	590.12609_51	IncN MLST
590.126	Typhimurium	590.12609_56	IncN MLST
590.126	Typhimurium	590.12609_68	IncN MLST
590.126	Typhimurium	590.12609_70	IncN MLST
590.126	Typhimurium	590.12609_47	Shigella flexneri
590.126	Typhimurium	590.12609_55	Shigella flexneri
590.126	Saintpaul	590.12612_34
590.126	Saintpaul	590.12612_23	IncA/C cgPMLST
590.126	Saintpaul	590.12612_19	IncI1 MLST
590.126	Saintpaul	590.12612_25	IncI1 MLST
590.126	Saintpaul	590.12612_28	IncN MLST
590.126	Saintpaul	590.12612_31	IncN MLST
590.126	Saintpaul	590.12612_26
590.126	Saintpaul	590.12612_32
590.126	Kentucky	590.12614_50
590.126	Kentucky	590.12614_40	IncA/C cgPMLST
590.126	Kentucky	590.12614_25	IncF RST
590.126	Kentucky	590.12614_28	IncF RST
590.126	Kentucky	590.12614_41	IncF RST
590.126	Kentucky	590.12614_22	IncHI1 MLST
590.126	Kentucky	590.12614_38	Shigella flexneri
590.126	Kentucky	590.12614_44
590.126	Kentucky	590.12614_49
590.126	Anatum	590.12615_34
590.126	Anatum	590.12615_36
590.126	Anatum	590.12615_40
590.126	Anatum	590.12615_30	IncA/C cgPMLST
590.126	Anatum	590.12615_31	IncA/C cgPMLST
590.126	Anatum	590.12615_47
590.126	Derby	590.12617_41
590.126	Derby	590.12617_43
590.126	Derby	590.12617_56
590.126	Derby	590.12617_61
590.126	Derby	590.12617_16	IncI1 MLST
590.126	Derby	590.12617_42
590.126	Derby	590.12617_59
590.126	Derby	590.12617_60
590.126	Newport	590.12618_18	IncA/C cgPMLST
590.126	Newport	590.12618_20	IncA/C cgPMLST
590.126	Newport	590.12618_32	IncA/C cgPMLST
590.126	Newport	590.12618_36	IncN MLST
590.126	Newport	590.12618_33
590.126	Newport	590.12618_38
590.126	Anatum	590.12624_23
590.126	Anatum	590.12624_26
590.126	Anatum	590.12624_27
590.126	Anatum	590.12624_30
590.126	Anatum	590.12624_31
590.126	Anatum	590.12624_32
590.126	Infantis	590.12632_35
590.126	Infantis	590.12632_46	IncA/C cgPMLST
590.126	Infantis	590.12632_18	IncI1 MLST
590.126	Infantis	590.12632_30	IncI1 MLST
590.126	Infantis	590.12632_50	IncN MLST
590.126	Infantis	590.12632_54	IncN MLST
590.126	Infantis	590.12632_55	IncN MLST
590.126	Infantis	590.12632_60	IncN MLST
590.126	Infantis	590.12632_43	pBSSB1-family
590.126	Infantis	590.12632_13
590.126	Infantis	590.12632_40
590.126	Infantis	590.12632_63
590.126	Anatum	590.12634_33
590.126	Anatum	590.12634_34
590.126	Anatum	590.12634_45
590.126	Anatum	590.12634_29	IncA/C cgPMLST
590.126	Anatum	590.12634_31	IncA/C cgPMLST
590.126	Anatum	590.12634_41
590.126	Anatum	590.12634_44
590.126	Anatum	590.12634_48
590.126	Typhimurium	590.12636_32
590.126	Typhimurium	590.12636_38
590.126	Typhimurium	590.12636_13	IncA/C cgPMLST
590.126	Typhimurium	590.12636_24	IncA/C cgPMLST
590.126	Typhimurium	590.12636_26	IncA/C cgPMLST
590.126	Typhimurium	590.12636_33	IncHI2 DLST
590.126	Typhimurium	590.12636_17	IncI1 MLST
590.126	Typhimurium	590.12636_25	IncI1 MLST
590.126	Typhimurium	590.12636_31	IncN MLST
590.126	Typhimurium	590.12636_29
590.126	Typhimurium	590.12636_34
590.126	Typhimurium	590.12636_35
590.126	Typhimurium	590.12636_39
590.126	Hadar	590.12638_21
590.126	Hadar	590.12638_25
590.126	Hadar	590.12638_27
590.126	Hadar	590.12638_30
590.126	Hadar	590.12638_33
590.126	Hadar	590.12638_37
590.126	Hadar	590.12638_29	IncHI2 DLST
590.126	Hadar	590.12638_22	IncN MLST
590.126	Hadar	590.12638_28
590.126	Hadar	590.12638_31
590.126	Kentucky	590.12641_38
590.126	Kentucky	590.12641_42
590.126	Kentucky	590.12641_51
590.126	Kentucky	590.12641_55
590.126	Kentucky	590.12641_63
[truncated: 78,118 more rows]
