# Supplementary material for: Comprehensive blueprint of Salmonella genomic plasticity identifies hotspots for pathogenicity genes
Source: PLoS Biol. 2024 Aug 7;22(8):e3002746. doi: 10.1371/journal.pbio.3002746 (PMC11305592; doi:10.1371/journal.pbio.3002746)
Supplement: S3 Table — (XLSX) [file pbio.3002746.s005.xlsx]

## Sheet: S. Table 3
S3 Table. Prevalence of plasmid incompatibility groups across Salmonella species, subspecies, and serovars.
Species/subspecies/serovar	IncA/C	IncF	IncHI1	IncHI2	IncI1	IncN	pBSSB1-family	Shigella flexneri	Unknown
species
S. bongori	2	4							18
subspecies
S. enterica subsp. arizonae	7	8	2	1	12		1	2	108
S. enterica subsp. diarizonae	5	14		2	3		1	1	73
S. enterica subsp. houtenae	6	1		1	1	1			83
S. enterica subsp. indica		1	1						9
S. enterica subsp.salamae	4	7			5	1	3	3	47
S. enterica subsp. enterica serovar
Agona	147	25	13	12	81	42	10	17	745
Albany	35	10	22	9	39	16		4	182
Anatum	335	23	25	13	79	42	5	4	864
Bareilly	7	49	1		7	2		37	363
Berta	27	8	4		49	1	18		81
Bovismorbificans	4	12	1		2	5			35
Braenderup	26	3	20	3	19		14	6	124
Brandenburg	11	2	8	8	7	1	1	2	77
Cerro	52	23	34	6	71	4	3	9	378
Choleraesuis	2	6	2		1				3
Derby	119	37	63	20	170	15	3	49	935
Dublin	196	134	45		16	100	2	24	503
Enteritidis	405	1158	207	15	72	55	8	210	2053
Gallinarum	6	11	1		2	1		3	94
Hadar	110	21	57	122	96	197	6	20	1928
Heidelberg	711	109	422	349	655	217	181	118	3738
Indiana	59	52	3	8	29	56	1	1	231
Infantis	266	60	54	26	240	175	82	17	1854
Java	4	2	10		6	2			76
Javiana	4	10			6	1		1	36
Johannesburg	31	8	5	6	16	4	2	3	114
Kentucky	1198	1866	640	499	1061	124	14	325	6669
Lubbock	14	1	9		28				322
Mbandaka	39	4	6	11	9	4	2	2	236
Montevideo	84	16	32	20	29	14	1	10	572
Muenchen	36	56	37	3	43	3		10	508
Muenster	10	1	9	26	5	6			152
Newport	162	26	12	2	19	39	17	8	954
Oranienburg	81	33	19	6	33	6	3	18	438
Panama	71	29	35		5	47	5	2	637
Paratyphi A	7	11	15		1	13	10	3	130
Paratyphi B	22	6	20	3	38	9	1	13	238
Pullorum		2							24
Reading	26	5	11	39	18	27		14	411
Rissen	47	6	4	4	38	38		11	338
Saintpaul	363	164	201	386	164	185	30	115	1547
Schwarzengrund	176	145	105	46	37	43	8	20	1134
Senftenberg	106	31	29	12	32	27	13	16	943
Stanley	10	12	3	2	4	7		3	46
Tennessee	19	4	3	2	5	2		1	116
Thompson	9	8	3		4	1	2	1	62
Typhi	481	842	1481	3	18	1010	22	567	5875
Typhimurium	3056	1562	957	189	810	753	119	426	11418
Virchow	9		9	1	5	9			75
Weltevreden	71	99	18		9	2	3		340
Worthington	16	5	15	3	5	5	1	2	116
Total	8694	6732	4673	1858	4104	3312	592	2098	48053
% total	10.8518	8.40282	5.83279	2.31914	5.12257	4.13401	0.738929	2.6187	59.9793
