# Supplementary material for: Comprehensive blueprint of Salmonella genomic plasticity identifies hotspots for pathogenicity genes
Source: PLoS Biol. 2024 Aug 7;22(8):e3002746. doi: 10.1371/journal.pbio.3002746 (PMC11305592; doi:10.1371/journal.pbio.3002746)
Supplement: S4 Table — (XLSX) [file pbio.3002746.s006.xlsx]

## Sheet: S. Table 4
S4 Table. Prevalence of prophage across Salmonella species, subspecies, and serovars.
Genome ID	Species/sub-species/serovar	Contig	Start	Stop
1.02998e+06	Pullorum	1029979.3_296	8808	45721
1.02998e+06	Pullorum	1029979.3_88	17099	60925
1.07947e+06	Pullorum	1079470.3_56	110667	155038
1.07947e+06	Pullorum	1079471.3_20	42564	79148
1.07947e+06	Pullorum	1079471.3_44	116009	166808
550538	Gallinarum	550538.5_1	1265930	1319254
594.12	Gallinarum	594.12_1	373247	426564
594.23	Gallinarum	594.23_6	183459	220043
594.23	Gallinarum	594.23_8	108128	152497
594.27	Gallinarum	594.27_12	127379	171724
594.27	Gallinarum	594.27_24	1222	40683
594.27	Gallinarum	594.27_3	378413	383192
594.29	Gallinarum	594.29_1	504115	557432
594.49	Gallinarum	594.49_4	378040	429715
594.8	Gallinarum	594.8_2	131387	183642
605.62	Pullorum	605.62_1	537907	566889
605.62	Pullorum	605.62_1	2774537	2826721
605.62	Pullorum	605.62_1	3723949	3768530
909947	Gallinarum	909947.3_1	1265930	1319254
CP012347.1	Pullorum	CP012347.1	2597977	2641281
CP012347.1	Pullorum	CP012347.1	3656821	3693405
CP019035.1	Gallinarum	CP019035.1	2851482	2904805
1.16072e+06	Species Bongori	1160722.4_6	95360	139802
1.17378e+06	Species Bongori	1173775.3_20	58119	73829
1.17378e+06	Species Bongori	1173775.3_3	225253	265996
1.17378e+06	Species Bongori	1173776.3_14	7317	61167
1.24362e+06	Species Bongori	1243617.3_1	615330	655463
1.24362e+06	Species Bongori	1243617.3_1	2704378	2721381
1.24362e+06	Species Bongori	1243617.3_1	2870248	2885962
1.29928e+06	Species Bongori	1299282.3_1	1616912	1657045
1.29928e+06	Species Bongori	1299282.3_1	3705958	3722961
1.29928e+06	Species Bongori	1299282.3_1	3871830	3887544
1.96759e+06	Species Bongori	1967586.3_1	419070	426177
1.96759e+06	Species Bongori	1967586.3_12	24509	38951
1.96759e+06	Species Bongori	1967587.3_1	57668	85033
1.96759e+06	Species Bongori	1967587.3_11	1847	21909
1.96759e+06	Species Bongori	1967587.3_21	6433	28663
218494	Species Bongori	218493.5_1	846397	862111
218494	Species Bongori	218493.5_1	1010978	1027981
218494	Species Bongori	218493.5_1	3076716	3116849
2.57712e+06	Species Bongori	2577118.3_1	896402	932872
2.57712e+06	Species Bongori	2577118.3_1	3323632	3335036
2.57712e+06	Species Bongori	2577118.4_11	218562	246107
2.57712e+06	Species Bongori	2577118.4_19	825	15443
2.57712e+06	Species Bongori	2577118.4_19	87200	93635
2.57712e+06	Species Bongori	2577118.4_27	61756	90279
2.57712e+06	Species Bongori	2577118.4_3	83041	108045
2.57712e+06	Species Bongori	2577118.4_5	1	24360
2.57712e+06	Species Bongori	2577118.5_16	62042	90565
2.57712e+06	Species Bongori	2577118.5_20	138460	144895
2.57712e+06	Species Bongori	2577118.5_20	216652	256636
2.57712e+06	Species Bongori	2577118.5_24	684155	709159
54736.2	Species Bongori	54736.18_2	292527	304317
54736.2	Species Bongori	54736.18_23	1646	31298
54736.2	Species Bongori	54736.18_6	135229	168624
54736.2	Species Bongori	54736.23_1	186889	197971
54736.2	Species Bongori	54736.23_16	2517	37585
54736.2	Species Bongori	54736.23_22	461	34243
54736.2	Species Bongori	54736.23_24	702	3836
54736.2	Species Bongori	54736.23_26	2122	21821
54736.2	Species Bongori	54736.23_27	310579	331177
54736.2	Species Bongori	54736.23_36	33322	57891
54736.2	Species Bongori	54736.24_124	60822	89345
54736.2	Species Bongori	54736.24_156	184302	216012
54736.2	Species Bongori	54736.24_173	2008	35215
54736.2	Species Bongori	54736.24_78	6860	44350
54736.2	Species Bongori	54736.24_78	59511	70178
54736.5	Species Bongori	54736.5_10	85160	102163
54736.5	Species Bongori	54736.5_2	91500	131633
54736.7	Species Bongori	54736.7_2	292527	304317
54736.7	Species Bongori	54736.7_23	1646	31298
54736.7	Species Bongori	54736.7_6	135229	168624
1.05019e+06	Subsp. Houtenae	1050190.11_14	6022	11445
1.05019e+06	Subsp. Houtenae	1050190.11_29	28985	44629
1.05019e+06	Subsp. Houtenae	1050190.11_3	156305	159473
1.05019e+06	Subsp. Houtenae	1050190.4_18	79579	112283
1.05019e+06	Subsp. Houtenae	1050190.4_24	1988	14780
1.05019e+06	Subsp. Houtenae	1050190.4_25	187	16547
1.05019e+06	Subsp. Houtenae	1050190.4_5	156926	160094
1.05019e+06	Subsp. Houtenae	1050190.4_7	188412	218111
1.05019e+06	Subsp. Houtenae	1050190.5_14	6020	11443
1.05019e+06	Subsp. Houtenae	1050190.5_20	43901	67897
1.05019e+06	Subsp. Houtenae	1050190.5_24	432	37912
1.05019e+06	Subsp. Houtenae	1050190.5_25	29001	44645
1.05019e+06	Subsp. Houtenae	1050190.5_4	101490	136666
1.05019e+06	Subsp. Houtenae	1050190.6_4	165728	168896
1.05019e+06	Subsp. Houtenae	1050193.3_14	92016	111461
1.05019e+06	Subsp. Houtenae	1050193.3_21	24058	67480
1.05019e+06	Subsp. Houtenae	1050193.3_9	5377	10189
1.15117e+06	Subsp. Arizonae	1151166.3_11	20354	52013
1.15117e+06	Subsp. Arizonae	1151166.3_6	426	39044
1.15117e+06	Subsp. Arizonae	1151166.3_6	67233	107225
1.15117e+06	Subsp. Arizonae	1151166.3_9	137520	168326
1.17378e+06	Subsp. Diarizonae	1173779.13_24	23516	33548
1.17378e+06	Subsp. Diarizonae	1173779.13_29	830	18921
1.17378e+06	Subsp. Diarizonae	1173779.13_5	1290	17002
1.17378e+06	Subsp. Diarizonae	1173779.13_9	238087	246453
1.17378e+06	Subsp. Diarizonae	1173779.5_1	37090	65529
1.17378e+06	Subsp. Diarizonae	1173779.5_1	563858	601462
1.17378e+06	Subsp. Diarizonae	1173779.5_10	237557	262881
1.17378e+06	Subsp. Diarizonae	1173779.5_2	23529	52706
1.17378e+06	Subsp. Diarizonae	1173779.5_8	276890	284945
1.17378e+06	Subsp. Diarizonae	1173779.6_1	37090	65529
1.17378e+06	Subsp. Diarizonae	1173779.6_1	564047	601651
1.17378e+06	Subsp. Diarizonae	1173779.6_2	23529	52706
1.17378e+06	Subsp. Diarizonae	1173779.6_26	1768	20923
1.17378e+06	Subsp. Diarizonae	1173779.6_8	276866	284921
1.17378e+06	Subsp. Diarizonae	1173779.7_1	37090	65529
1.17378e+06	Subsp. Diarizonae	1173779.7_1	563634	601238
1.17378e+06	Subsp. Diarizonae	1173779.7_2	360537	389714
1.17378e+06	Subsp. Diarizonae	1173779.7_27	4684	18428
1.17378e+06	Subsp. Diarizonae	1173779.7_8	3013	11068
1.17378e+06	Subsp. Diarizonae	1173779.8_10	184079	211919
1.17378e+06	Subsp. Diarizonae	1173779.8_2	360718	389895
1.17378e+06	Subsp. Diarizonae	1173779.8_22	3032	49573
1.17378e+06	Subsp. Diarizonae	1173779.8_6	90250	100691
1.17378e+06	Subsp. Diarizonae	1173779.8_9	238090	246456
1.17395e+06	Subsp. Houtenae	1173947.5_12	491	19815
1.17395e+06	Subsp. Houtenae	1173947.5_28	1746	44909
1.17395e+06	Subsp. Houtenae	1173947.5_30	26721	42930
1.17395e+06	Subsp. Houtenae	1173947.5_37	1688	17510
1.17395e+06	Subsp. Houtenae	1173947.6_1	835	6934
1.17395e+06	Subsp. Houtenae	1173947.6_13	2	18856
1.17395e+06	Subsp. Houtenae	1173947.6_19	721	31464
1.17395e+06	Subsp. Houtenae	1173947.6_19	34289	41551
1.17395e+06	Subsp. Houtenae	1173947.6_19	50376	91651
1.17395e+06	Subsp. Houtenae	1173947.6_27	33953	59908
1.17395e+06	Subsp. Houtenae	1173947.6_31	1916	14063
1.17395e+06	Subsp. Houtenae	1173947.6_33	224	44638
1.17395e+06	Subsp. Houtenae	1173948.3_6	10577	20732
1.17395e+06	Subsp. Houtenae	1173948.3_63	1761	20753
1.17395e+06	Subsp. Indica	1173949.3_19	41968	73975
1.17395e+06	Subsp. Indica	1173949.3_21	25053	58983
1.17395e+06	Subsp. Indica	1173949.3_28	195	29842
1.17395e+06	Subsp. Indica	1173949.3_3	416091	432719
1.19284e+06	Subsp. Arizonae	1192839.3_33	205	28832
1.19284e+06	Subsp. Arizonae	1192839.5_19	45261	90270
1.19284e+06	Subsp. Arizonae	1192839.6_2	45336	90318
1.19284e+06	Subsp. Arizonae	1192839.9_17	51540	70459
1.19284e+06	Subsp. Arizonae	1192839.9_69	413	18738
1.19285e+06	Subsp. Diarizonae	1192846.3_1	735722	776420
1.19285e+06	Subsp. Diarizonae	1192846.3_1	3503603	3541835
1.19285e+06	Subsp. Diarizonae	1192846.3_1	4093974	4110559
1.19285e+06	Subsp. Diarizonae	1192846.3_1	4181459	4219718
1.2436e+06	Subsp. Salamae	1243602.3_1	1650298	1690900
1.2436e+06	Subsp. Salamae	1243602.3_1	2535974	2564703
1.2436e+06	Subsp. Salamae	1243602.3_1	4487508	4503317
1.2436e+06	Subsp. Salamae	1243604.3_1	369928	374863
1.2436e+06	Subsp. Salamae	1243604.3_2	235507	252033
1.2436e+06	Subsp. Salamae	1243604.3_6	182284	231190
1.2436e+06	Subsp. Salamae	1243604.3_8	135809	168003
1.24361e+06	Subsp. Diarizonae	1243612.3_1	2071884	2103772
1.24361e+06	Subsp. Diarizonae	1243612.3_1	3248137	3296722
1.24361e+06	Subsp. Diarizonae	1243612.3_1	3946389	3978114
1.24362e+06	Subsp. Diarizonae	1243616.3_1	1275324	1334603
1.24362e+06	Subsp. Diarizonae	1243616.3_1	2022274	2031203
1.24362e+06	Subsp. Diarizonae	1243616.3_1	3251928	3278475
1.29929e+06	Subsp. Houtenae	1299291.3_1	392939	421842
1.3075e+06	Subsp. Indica	1307499.3_11	1418	10550
1.3075e+06	Subsp. Indica	1307499.3_33	17174	30861
1.3075e+06	Subsp. Indica	1307499.3_39	2	19322
1.3075e+06	Subsp. Indica	1307499.3_5	160736	176447
1.34679e+06	Subsp. Salamae	1346789.4_1	480085	499647
1.34679e+06	Subsp. Salamae	1346789.4_13	354975	390776
1.34679e+06	Subsp. Salamae	1346789.4_2	410009	445007
1.34679e+06	Subsp. Salamae	1346789.4_8	47715	80241
1.34679e+06	Subsp. Salamae	1346789.4_9	5499	42711
1.3951e+06	Subsp. Arizonae	1395103.4_14	45261	90270
1.39511e+06	Subsp. Arizonae	1395107.3_5	287004	331923
1.39511e+06	Subsp. Arizonae	1395108.3_77	45262	90181
1.39511e+06	Subsp. Arizonae	1395109.3_14	1	26060
1.39511e+06	Subsp. Arizonae	1395109.3_23	120952	141371
1.39511e+06	Subsp. Arizonae	1395109.3_45	183450	215125
1.39511e+06	Subsp. Arizonae	1395110.3_17	287004	331923
1.39511e+06	Subsp. Arizonae	1395112.3_40	287000	331919
1.39511e+06	Subsp. Arizonae	1395113.3_13	60922	63789
1.39511e+06	Subsp. Arizonae	1395113.3_34	45261	90270
1.39512e+06	Subsp. Arizonae	1395115.3_13	2	26949
1.39512e+06	Subsp. Arizonae	1395115.3_14	4296	36525
1.39512e+06	Subsp. Arizonae	1395115.3_2	4231	18562
1.39512e+06	Subsp. Arizonae	1395115.3_2	264334	316318
1.39512e+06	Subsp. Arizonae	1395115.3_34	482517	502936
1.39512e+06	Subsp. Arizonae	1395115.3_4	71116	103400
1.39512e+06	Subsp. Arizonae	1395119.3_19	287003	332012
1.39512e+06	Subsp. Arizonae	1395119.3_21	707	16411
1.39512e+06	Subsp. Arizonae	1395120.3_3	338765	383684
1.39512e+06	Subsp. Arizonae	1395121.3_77	287003	331922
1.44429e+06	Subsp. Arizonae	1444291.3_15	45262	90181
1.44429e+06	Subsp. Arizonae	1444294.3_6	45262	90181
1.4443e+06	Subsp. Arizonae	1444295.3_8	45261	90270
1.71036e+06	Subsp. Salamae	1710356.3_1	1882243	1891240
1.71036e+06	Subsp. Salamae	1710356.3_1	2010619	2047511
1.71036e+06	Subsp. Salamae	1710356.3_1	3298577	3327579
1.71036e+06	Subsp. Salamae	1710356.3_1	4352852	4368821
1.91114e+06	Subsp. Diarizonae	1911135.3_10	750	31157
1.91114e+06	Subsp. Diarizonae	1911135.3_13	93808	122984
1.91114e+06	Subsp. Diarizonae	1911135.3_14	606	38572
1.91114e+06	Subsp. Diarizonae	1911135.3_16	2824	47447
1.91114e+06	Subsp. Diarizonae	1911135.3_25	3766	42829
1.91114e+06	Subsp. Diarizonae	1911135.3_3	148968	180935
1.91114e+06	Subsp. Diarizonae	1911135.3_8	143955	170758
1.91114e+06	Subsp. Diarizonae	1911135.3_8	206705	234971
1.91114e+06	Subsp. Diarizonae	1911135.4_10	111756	138559
1.91114e+06	Subsp. Diarizonae	1911135.4_10	174506	202772
1.91114e+06	Subsp. Diarizonae	1911135.4_13	606	38572
1.91114e+06	Subsp. Diarizonae	1911135.4_15	2824	47447
1.91114e+06	Subsp. Diarizonae	1911135.4_22	41465	69216
1.91114e+06	Subsp. Diarizonae	1911135.4_25	3769	42832
1.91114e+06	Subsp. Diarizonae	1911135.4_3	200433	231796
1.91114e+06	Subsp. Diarizonae	1911135.4_4	148968	180935
1.91114e+06	Subsp. Diarizonae	1911135.5_13	89886	107468
1.91114e+06	Subsp. Diarizonae	1911135.5_17	3	26257
1.91114e+06	Subsp. Diarizonae	1911135.5_17	69707	76235
1.91114e+06	Subsp. Diarizonae	1911135.5_2	517117	550743
1.91114e+06	Subsp. Diarizonae	1911135.5_25	2	19756
1.91114e+06	Subsp. Diarizonae	1911135.5_3	3978	12564
1.91114e+06	Subsp. Diarizonae	1911135.5_4	14622	45630
1.91114e+06	Subsp. Diarizonae	1911135.5_5	18009	62101
1.91114e+06	Subsp. Diarizonae	1911135.5_7	2	14920
1.91114e+06	Subsp. Diarizonae	1911135.5_8	232	8903
1.91114e+06	Subsp. Diarizonae	1911135.5_8	222307	240458
1.91114e+06	Subsp. Diarizonae	1911136.12_1	271109	317068
1.91114e+06	Subsp. Diarizonae	1911136.12_1	427911	429551
1.91114e+06	Subsp. Diarizonae	1911136.12_12	71534	94231
1.91114e+06	Subsp. Diarizonae	1911136.12_17	21128	46683
1.91114e+06	Subsp. Diarizonae	1911136.12_4	89371	137034
1.91114e+06	Subsp. Diarizonae	1911136.13_1	271109	317068
1.91114e+06	Subsp. Diarizonae	1911136.13_1	427911	429551
1.91114e+06	Subsp. Diarizonae	1911136.13_1	1255644	1303307
1.91114e+06	Subsp. Diarizonae	1911136.13_1	1393356	1426652
1.91114e+06	Subsp. Diarizonae	1911136.13_8	71534	101573
1.91114e+06	Subsp. Diarizonae	1911136.14_1	89293	136956
1.91114e+06	Subsp. Diarizonae	1911136.14_10	71534	101573
1.91114e+06	Subsp. Diarizonae	1911136.14_2	585262	618558
1.91114e+06	Subsp. Diarizonae	1911136.14_4	271109	317068
1.91114e+06	Subsp. Diarizonae	1911136.14_4	427911	429551
1.91114e+06	Subsp. Diarizonae	1911136.3_1	271109	317068
1.91114e+06	Subsp. Diarizonae	1911136.3_1	427911	429551
1.91114e+06	Subsp. Diarizonae	1911136.3_1	1255708	1303371
1.91114e+06	Subsp. Diarizonae	1911136.3_1	1393420	1426716
1.91114e+06	Subsp. Diarizonae	1911136.3_9	71534	101573
1.91114e+06	Subsp. Diarizonae	1911136.4_1	271109	317068
1.91114e+06	Subsp. Diarizonae	1911136.4_1	427911	429551
1.91114e+06	Subsp. Diarizonae	1911136.4_12	71534	94231
1.91114e+06	Subsp. Diarizonae	1911136.4_18	21128	46683
1.91114e+06	Subsp. Diarizonae	1911136.5_1	740024	741664
1.91114e+06	Subsp. Diarizonae	1911136.5_1	852507	898466
1.91114e+06	Subsp. Diarizonae	1911136.5_10	71534	101573
1.91114e+06	Subsp. Diarizonae	1911136.5_7	86292	133955
1.91114e+06	Subsp. Diarizonae	1911136.5_7	224004	257300
1.91114e+06	Subsp. Diarizonae	1911136.8_1	271109	317068
1.91114e+06	Subsp. Diarizonae	1911136.8_1	427911	429551
1.91114e+06	Subsp. Diarizonae	1911136.8_1	1255248	1302911
1.91114e+06	Subsp. Diarizonae	1911136.8_1	1392882	1426178
1.91114e+06	Subsp. Diarizonae	1911136.8_10	71534	101573
1.91114e+06	Subsp. Diarizonae	1911136.9_1	270989	316948
1.91114e+06	Subsp. Diarizonae	1911136.9_1	427791	429431
1.91114e+06	Subsp. Diarizonae	1911136.9_1	1255488	1303151
1.91114e+06	Subsp. Diarizonae	1911136.9_1	1393200	1426496
1.91114e+06	Subsp. Diarizonae	1911136.9_8	71534	101573
1.92526e+06	Subsp. Houtenae	1925258.5_11	1494	14520
1.92526e+06	Subsp. Houtenae	1925258.5_11	45006	80883
1.92526e+06	Subsp. Houtenae	1925258.5_16	85129	102293
1.92526e+06	Subsp. Houtenae	1925258.5_2	1549	25130
1.92526e+06	Subsp. Houtenae	1925258.5_21	41344	50885
1.92526e+06	Subsp. Houtenae	1925258.5_3	41059	66470
1.92526e+06	Subsp. Houtenae	1925258.5_4	2092	30903
1.96761e+06	Subsp. Houtenae	1967611.3_15	4230	50004
1.96761e+06	Subsp. Houtenae	1967611.3_3	166041	209520
1.96761e+06	Subsp. Houtenae	1967611.3_9	4668	12254
1.96762e+06	Subsp. Salamae	1967621.3_1	739	24289
1.96762e+06	Subsp. Salamae	1967621.3_11	183507	211215
1.96762e+06	Subsp. Salamae	1967621.3_15	2742	13628
1.96762e+06	Subsp. Salamae	1967621.3_17	121	15187
1.96762e+06	Subsp. Salamae	1967621.3_31	689	15675
1.97432e+06	Subsp. Arizonae	1974320.3_11	135920	152202
1.97432e+06	Subsp. Arizonae	1974320.3_24	2366	31680
1.97432e+06	Subsp. Arizonae	1974320.3_26	1974	36495
1.97432e+06	Subsp. Arizonae	1974320.3_27	1544	10301
1.97432e+06	Subsp. Arizonae	1974320.3_29	6006	32870
1.97432e+06	Subsp. Arizonae	1974320.3_36	3	20258
1.97432e+06	Subsp. Diarizonae	1974321.3_11	707	27910
1.97432e+06	Subsp. Diarizonae	1974321.3_3	183699	211939
1.97432e+06	Subsp. Diarizonae	1974321.3_6	361268	371141
1.97432e+06	Subsp. Diarizonae	1974321.3_8	14506	20338
1.97432e+06	Subsp. Diarizonae	1974321.4_11	135920	151332
1.97432e+06	Subsp. Diarizonae	1974321.4_17	50357	78034
1.97432e+06	Subsp. Diarizonae	1974321.4_2	40295	81112
1.97432e+06	Subsp. Diarizonae	1974321.4_21	582	29444
1.97432e+06	Subsp. Diarizonae	1974321.4_24	3	20258
1.97432e+06	Subsp. Houtenae	1974322.3_1	514630	527630
1.97432e+06	Subsp. Houtenae	1974322.3_3	281964	303529
1.97432e+06	Subsp. Houtenae	1974322.3_3	400071	430072
1.97432e+06	Subsp. Houtenae	1974322.3_9	5257	52658
1.97432e+06	Subsp. Houtenae	1974322.4_1	281964	303529
1.97432e+06	Subsp. Houtenae	1974322.4_1	400071	430072
1.97432e+06	Subsp. Houtenae	1974322.4_19	5257	46733
1.97432e+06	Subsp. Houtenae	1974322.4_4	207806	220806
1.97432e+06	Subsp. Houtenae	1974322.5_2	371726	384726
1.97432e+06	Subsp. Houtenae	1974322.5_3	281964	303529
1.97432e+06	Subsp. Houtenae	1974322.5_3	400071	430072
1.97432e+06	Subsp. Houtenae	1974322.5_9	5679	53908
1.97432e+06	Subsp. Houtenae	1974322.6_1	514630	527630
1.97432e+06	Subsp. Houtenae	1974322.6_6	5257	52658
1.97432e+06	Subsp. Houtenae	1974322.6_7	101335	122900
1.97432e+06	Subsp. Houtenae	1974322.6_7	219442	249443
1.97432e+06	Subsp. Houtenae	1974322.7_1	371726	384726
1.97432e+06	Subsp. Houtenae	1974322.7_2	281964	303529
1.97432e+06	Subsp. Houtenae	1974322.7_2	400071	430072
1.97432e+06	Subsp. Houtenae	1974322.7_9	4274	51675
2.33923e+06	Subsp. Diarizonae	2339227.3_29	6047	28268
2.33923e+06	Subsp. Diarizonae	2339227.3_29	41619	50377
2.50015e+06	Subsp. Salamae	2500152.3_1	1231540	1256910
2.50015e+06	Subsp. Salamae	2500152.3_1	1950998	1962502
2.50015e+06	Subsp. Salamae	2500152.3_1	2067917	2072234
2.50015e+06	Subsp. Salamae	2500152.3_1	2972104	2991052
2.50015e+06	Subsp. Salamae	2500152.3_1	3077331	3122043
2.50015e+06	Subsp. Salamae	2500152.3_1	4425908	4470188
2.50015e+06	Subsp. Salamae	2500152.3_1	4497896	4513865
2.50015e+06	Subsp. Salamae	2500152.4_1	1232702	1258073
2.50015e+06	Subsp. Salamae	2500152.4_1	1952940	1962118
2.50015e+06	Subsp. Salamae	2500152.4_1	2974572	2992145
2.50015e+06	Subsp. Salamae	2500152.4_1	3079082	3124739
2.50015e+06	Subsp. Salamae	2500152.4_1	4429675	4473955
2.50015e+06	Subsp. Salamae	2500152.4_1	4501664	4517633
41514.7	Subsp. Arizonae	41514.7_1	2560258	2599778
523832	Subsp. Houtenae	523831.5_1	513945	517113
523832	Subsp. Houtenae	523831.5_1	1956506	2003951
523832	Subsp. Houtenae	523831.5_1	2041267	2052109
523832	Subsp. Houtenae	523831.5_1	2285874	2328464
59202.1	Subsp. Salamae	59202.12_19	75441	78508
59202.1	Subsp. Salamae	59202.12_2	60568	89642
59202.1	Subsp. Salamae	59202.12_34	14049	29958
59202.1	Subsp. Salamae	59202.12_39	2889	41601
59202.1	Subsp. Salamae	59202.13_10	103056	136561
59202.1	Subsp. Salamae	59202.13_13	7969	41440
59202.1	Subsp. Salamae	59202.13_17	49490	80261
59202.1	Subsp. Salamae	59202.13_19	80148	90854
59202.1	Subsp. Salamae	59202.13_22	5816	29042
59202.1	Subsp. Salamae	59202.13_24	58652	88471
59202.1	Subsp. Salamae	59202.13_25	52291	68014
59202.1	Subsp. Salamae	59202.13_44	15090	24065
59202.1	Subsp. Salamae	59202.14_16	26153	51626
59202.1	Subsp. Salamae	59202.14_18	103806	115396
59202.1	Subsp. Salamae	59202.14_2	262783	292017
59202.1	Subsp. Salamae	59202.14_20	52017	67926
59202.2	Subsp. Salamae	59202.15_13	36558	83903
59202.2	Subsp. Salamae	59202.15_2	183299	216944
59202.2	Subsp. Salamae	59202.15_23	52135	68044
59202.2	Subsp. Salamae	59202.15_3	213902	244497
59202.2	Subsp. Salamae	59202.15_34	2496	17250
59202.2	Subsp. Salamae	59202.15_6	106404	150861
59202.2	Subsp. Salamae	59202.15_8	142707	173467
59202.2	Subsp. Salamae	59202.16_26	16113	31922
59202.2	Subsp. Salamae	59202.16_7	5002	33226
59202.2	Subsp. Salamae	59202.16_8	2320	23975
59202.2	Subsp. Salamae	59202.16_9	4498	8417
59202.2	Subsp. Salamae	59202.17_10	3055	25959
59202.2	Subsp. Salamae	59202.17_11	135789	162527
59202.2	Subsp. Salamae	59202.17_15	104052	123271
59202.2	Subsp. Salamae	59202.17_16	71753	100424
59202.2	Subsp. Salamae	59202.17_17	83851	111100
59202.2	Subsp. Salamae	59202.17_27	14528	15562
59202.2	Subsp. Salamae	59202.17_28	14058	30012
59202.2	Subsp. Salamae	59202.17_5	1206	11847
59202.5	Subsp. Salamae	59202.5_23	2418	15595
59202.5	Subsp. Salamae	59202.5_72	3684	19407
59203.1	Subsp. Arizonae	59203.13_1	6487	12219
59203.1	Subsp. Arizonae	59203.13_3	1837752	1879113
59203.1	Subsp. Arizonae	59203.13_3	2123496	2128430
59203.1	Subsp. Arizonae	59203.13_3	2601790	2649067
59203.1	Subsp. Arizonae	59203.14_1	2063996	2102499
59203.1	Subsp. Arizonae	59203.14_1	3087982	3133383
59203.1	Subsp. Arizonae	59203.14_1	3497893	3525379
59204.1	Subsp. Diarizonae	59204.11_12	163798	167650
59204.1	Subsp. Diarizonae	59204.11_27	17270	23708
59204.1	Subsp. Diarizonae	59204.11_8	269063	290687
59204.2	Subsp. Diarizonae	59204.19_1	1310589	1341895
59204.2	Subsp. Diarizonae	59204.19_1	1431232	1442769
59204.2	Subsp. Diarizonae	59204.19_1	1523010	1564628
59204.4	Subsp. Diarizonae	59204.45_4	798851	829490
59204.4	Subsp. Diarizonae	59204.45_4	838618	844410
59204.4	Subsp. Diarizonae	59204.45_4	2330216	2337693
59204.5	Subsp. Diarizonae	59204.46_3	1165743	1171535
59204.5	Subsp. Diarizonae	59204.46_3	1181214	1211302
59204.5	Subsp. Diarizonae	59204.46_5	1594630	1602107
59204.5	Subsp. Diarizonae	59204.51_3	2559	7509
59204.5	Subsp. Diarizonae	59204.51_30	1789	15184
59204.5	Subsp. Diarizonae	59204.51_36	2020	11032
59204.5	Subsp. Diarizonae	59204.53_19	621	17209
59204.5	Subsp. Diarizonae	59204.53_23	3	24320
59204.5	Subsp. Diarizonae	59204.53_27	7400	23324
59204.5	Subsp. Diarizonae	59204.53_9	5167	11917
59204.5	Subsp. Diarizonae	59204.54_10	8600	11134
59204.5	Subsp. Diarizonae	59204.54_30	10409	41348
59204.6	Subsp. Diarizonae	59204.55_11	75813	101335
59204.6	Subsp. Diarizonae	59204.55_18	78757	95883
59204.6	Subsp. Diarizonae	59204.55_3	4132	15166
59204.6	Subsp. Diarizonae	59204.55_49	1962	28168
59204.6	Subsp. Diarizonae	59204.55_8	68537	116973
59204.6	Subsp. Diarizonae	59204.56_2	111370	128772
59204.6	Subsp. Diarizonae	59204.56_2	327208	338548
59204.6	Subsp. Diarizonae	59204.56_2	343895	364698
59204.6	Subsp. Diarizonae	59204.56_34	1	20878
59204.6	Subsp. Diarizonae	59204.56_35	5174	24070
59204.6	Subsp. Diarizonae	59204.56_35	25912	38689
59204.6	Subsp. Diarizonae	59204.56_37	861	9787
59204.6	Subsp. Diarizonae	59204.56_4	78763	111003
59204.6	Subsp. Diarizonae	59204.56_4	281123	299143
59204.6	Subsp. Diarizonae	59204.56_40	2494	9378
59204.6	Subsp. Diarizonae	59204.59_3	52714	94135
59205.1	Subsp. Houtenae	59205.11_13	68	12689
59205.1	Subsp. Houtenae	59205.11_26	23074	34361
59205.1	Subsp. Houtenae	59205.11_4	174023	180853
59205.1	Subsp. Houtenae	59205.11_5	150038	155408
59205.1	Subsp. Houtenae	59205.11_8	157613	159212
59205.1	Subsp. Houtenae	59205.11_9	4684	31046
59205.1	Subsp. Houtenae	59205.14_10	4700	12286
59205.1	Subsp. Houtenae	59205.14_21	548	11952
59205.1	Subsp. Houtenae	59205.14_29	3	21481
59205.1	Subsp. Houtenae	59205.14_8	185061	227095
59205.4	Subsp. Houtenae	59205.4_4	167316	183951
59205.4	Subsp. Houtenae	59205.4_4	2409184	2430578
59205.4	Subsp. Houtenae	59205.4_4	3394953	3429549
59205.4	Subsp. Houtenae	59205.4_4	4238497	4248729
59205.4	Subsp. Houtenae	59205.4_6	3008	51368
59205.7	Subsp. Houtenae	59205.7_27	41370	69274
59205.7	Subsp. Houtenae	59205.7_33	20559	26808
59205.7	Subsp. Houtenae	59205.7_5	15693	60929
59205.7	Subsp. Houtenae	59205.7_6	172689	192501
59205.7	Subsp. Houtenae	59205.7_9	1435	22634
59205.7	Subsp. Houtenae	59205.7_9	54647	70900
59205.8	Subsp. Houtenae	59205.8_2	53722	86734
59205.8	Subsp. Houtenae	59205.8_25	17453	58939
59205.9	Subsp. Houtenae	59205.9_23	22845	54303
59205.9	Subsp. Houtenae	59205.9_28	5450	47583
59205.9	Subsp. Houtenae	59205.9_32	6760	38508
59205.9	Subsp. Houtenae	59205.9_39	2146	27814
59205.9	Subsp. Houtenae	59205.9_4	171943	209577
59205.9	Subsp. Houtenae	59205.9_6	127325	145868
59205.9	Subsp. Houtenae	59205.9_8	98153	130951
1.19269e+06	Dublin	1192688.3_120	707	32766
1.19269e+06	Dublin	1192688.3_150	1192	21016
1.19269e+06	Dublin	1192688.3_167	3018	37722
1.19269e+06	Dublin	1192688.3_63	5921	43050
119913	Choleraesuis	119912.53_1	78540	124615
119913	Choleraesuis	119912.53_1	784285	821382
119913	Choleraesuis	119912.53_1	1641475	1660876
119913	Choleraesuis	119912.53_1	3191054	3238206
119913	Choleraesuis	119912.53_1	4642641	4691390
119913	Choleraesuis	119912.54_1	78540	124615
119913	Choleraesuis	119912.54_1	784285	821382
119913	Choleraesuis	119912.54_1	1641475	1660876
119913	Choleraesuis	119912.54_1	3191054	3238206
119913	Choleraesuis	119912.54_1	4642641	4691390
119913	Choleraesuis	119912.58_2	249611	287319
119913	Choleraesuis	119912.58_20	2	40896
119913	Choleraesuis	119912.58_4	309388	329730
119913	Choleraesuis	119912.58_6	801	34223
1.63095e+06	Choleraesuis	1630946.3_1	81841	116631
1.63095e+06	Choleraesuis	1630946.3_3	18089	37490
1.63095e+06	Choleraesuis	1630946.3_5	216247	247517
28901.5	Dublin	28901.5124_15	3662	38567
28901.5	Dublin	28901.5124_34	6493	47338
28901.5	Dublin	28901.5124_35	1938	41260
28901.5	Dublin	28901.5124_4	41820	80486
28901.5	Dublin	28901.5124_8	35306	66298
28901.5	Dublin	28901.5151_15	2813	39857
28901.5	Dublin	28901.5151_26	6056	15171
28901.5	Dublin	28901.5151_35	12173	53296
28901.5	Dublin	28901.5151_36	5645	33663
28901.5	Dublin	28901.5151_38	2068	41390
28901.5	Dublin	28901.5158_27	12055	56700
28901.5	Dublin	28901.5158_34	1937	41259
28901.5	Dublin	28901.5158_36	2837	36969
28901.5	Dublin	28901.5158_4	40548	79214
28901.5	Dublin	28901.5158_5	13407	44399
28901.5	Dublin	28901.5192_18	2883	37788
28901.5	Dublin	28901.5192_28	6477	49591
28901.5	Dublin	28901.5192_31	2068	41390
28901.5	Dublin	28901.5192_32	13511	41529
28901.5	Dublin	28901.5192_6	15176	53842
28901.5	Dublin	28901.5201_11	40800	79466
28901.5	Dublin	28901.5201_18	2633	39677
28901.5	Dublin	28901.5201_2	142884	173876
28901.5	Dublin	28901.5201_33	12216	51715
28901.5	Dublin	28901.5201_37	1938	41260
28901.5	Dublin	28901.5324_19	2633	39677
28901.5	Dublin	28901.5324_28	12096	53225
28901.5	Dublin	28901.5324_33	13403	41421
28901.5	Dublin	28901.5324_39	217	25732
28901.5	Dublin	28901.5324_5	15271	53937
28901.5	Dublin	28901.5462_15	2633	39677
28901.5	Dublin	28901.5462_24	2068	41390
28901.5	Dublin	28901.5462_5	40548	79214
28901.5	Dublin	28901.5462_7	6385	49493
28901.5	Dublin	28901.5462_8	142874	173866
28901.5	Dublin	28901.5465_15	40548	79214
28901.5	Dublin	28901.5465_18	3685	38590
28901.5	Dublin	28901.5465_34	12176	50586
28901.5	Dublin	28901.5465_38	13682	41700
28901.5	Dublin	28901.5465_39	2068	41390
28901.5	Dublin	28901.5473_18	15254	53920
28901.5	Dublin	28901.5473_19	2866	37771
28901.5	Dublin	28901.5473_37	6431	47276
28901.5	Dublin	28901.5473_4	142884	173876
28901.5	Dublin	28901.5473_41	949	39347
28901.7	Dublin	28901.6843_10	7286	50672
28901.7	Dublin	28901.6843_15	3672	44214
28901.7	Dublin	28901.6843_20	2068	41390
28901.7	Dublin	28901.6843_3	142884	173876
28901.7	Dublin	28901.6843_6	40548	79214
28901.8	Dublin	28901.808_13	50801	59428
28901.8	Dublin	28901.808_47	23972	61016
28901.8	Dublin	28901.808_56	3424	41828
28901.8	Dublin	28901.808_7	5703	33721
28901.8	Dublin	28901.808_73	1172	39570
28901.8	Dublin	28901.808_77	1485	24958
28901.8	Dublin	28901.824_15	62808	99852
28901.8	Dublin	28901.824_2	246500	274518
28901.8	Dublin	28901.824_28	6405	50760
28901.8	Dublin	28901.824_34	5368	45101
28901.8	Dublin	28901.824_6	54746	93412
28901.8	Dublin	28901.8244_1	600775	639441
28901.8	Dublin	28901.8244_2	101845	150097
28901.8	Dublin	28901.8244_3	196374	236917
28901.8	Dublin	28901.8244_6	216826	247818
28901.8	Dublin	28901.8244_8	6513	50868
28901.8	Dublin	28901.8255_1	738394	787469
28901.8	Dublin	28901.8255_1	1036266	1067258
28901.8	Dublin	28901.8255_2	599797	638463
28901.8	Dublin	28901.8255_3	196374	236917
28901.8	Dublin	28901.8255_7	276386	319494
28901.8	Dublin	28901.8298_1	5886	50896
28901.8	Dublin	28901.8298_1	795479	840118
28901.8	Dublin	28901.8298_2	600515	639181
28901.8	Dublin	28901.8298_3	324205	364748
28901.8	Dublin	28901.8298_4	216826	247818
28901.9	Dublin	28901.9168_1	324205	364748
28901.9	Dublin	28901.9168_2	246607	277599
28901.9	Dublin	28901.9168_22	12277	55669
28901.9	Dublin	28901.9168_25	2196	41929
28901.9	Dublin	28901.9168_4	40928	79594
321315	Choleraesuis	321314.9_2	18928	24433
321315	Choleraesuis	321314.9_3	371391	407636
321315	Choleraesuis	321314.9_3	1082109	1122827
321315	Choleraesuis	321314.9_3	1304912	1354673
321315	Choleraesuis	321314.9_3	2747233	2795017
321315	Choleraesuis	321314.9_3	4352610	4372952
590.134	Dublin	590.13357_1	600787	639453
590.134	Dublin	590.13357_18	2196	41929
590.134	Dublin	590.13357_3	246606	277598
590.134	Dublin	590.13357_7	323538	364081
590.134	Dublin	590.13357_9	200674	244066
590.134	Dublin	590.13424_14	63820	104363
590.134	Dublin	590.13424_2	143010	174002
590.134	Dublin	590.13424_25	2196	41518
590.134	Dublin	590.13424_6	40767	79433
590.134	Dublin	590.13424_7	172554	214976
590.139	Dublin	590.13904_1	599846	638512
590.139	Dublin	590.13904_25	2196	41929
590.139	Dublin	590.13904_5	4015	44558
590.139	Dublin	590.13904_6	200674	244066
590.139	Dublin	590.13904_8	5506	33524
590.139	Dublin	590.13908_1	217767	248759
590.139	Dublin	590.13908_10	200674	244066
590.139	Dublin	590.13908_21	2196	41518
590.139	Dublin	590.13908_6	324309	364852
590.139	Dublin	590.13908_8	40767	79433
590.14	Dublin	590.14007_1	40767	79433
590.14	Dublin	590.14007_17	2196	41929
590.14	Dublin	590.14007_2	203256	246648
590.14	Dublin	590.14007_3	246620	277612
590.14	Dublin	590.14007_8	4015	44558
590.151	Dublin	590.15084_1	600814	639480
590.151	Dublin	590.15084_17	2196	41929
590.151	Dublin	590.15084_2	203256	246648
590.151	Dublin	590.15084_3	246607	277599
590.151	Dublin	590.15084_8	324326	364869
590.155	Dublin	590.15534_10	40767	79433
590.155	Dublin	590.15534_17	62976	100020
590.155	Dublin	590.15534_27	2196	41929
590.155	Dublin	590.15534_5	136879	167871
590.155	Dublin	590.15534_7	1851	42974
590.159	Dublin	590.15892_1	40767	79433
590.159	Dublin	590.15892_19	2761	39805
590.159	Dublin	590.15892_2	203256	246648
590.159	Dublin	590.15892_20	2196	41518
590.159	Dublin	590.15892_4	143012	174004
590.159	Dublin	590.15944_1	40767	79433
590.159	Dublin	590.15944_2	203256	246648
590.159	Dublin	590.15944_20	2196	41518
590.159	Dublin	590.15944_7	136889	167881
590.159	Dublin	590.15944_8	324309	364852
590.161	Dublin	590.16148_1	600792	639458
590.161	Dublin	590.16148_17	2196	41929
590.161	Dublin	590.16148_2	324205	361249
590.161	Dublin	590.16148_4	200674	245313
590.161	Dublin	590.16148_5	246607	277599
590.163	Dublin	590.16305_1	246607	277599
590.163	Dublin	590.16305_2	413462	452128
590.163	Dublin	590.16305_23	2196	41929
590.163	Dublin	590.16305_5	307406	347949
590.163	Dublin	590.16305_8	203256	246648
590.164	Dublin	590.16433_1	40767	79433
590.164	Dublin	590.16433_17	2196	41929
590.164	Dublin	590.16433_2	276386	319778
590.164	Dublin	590.16433_3	246607	277599
590.164	Dublin	590.16433_8	324309	364852
590.167	Dublin	590.16692_13	109523	152915
590.167	Dublin	590.16692_2	2515	43058
590.167	Dublin	590.16692_26	16686	44704
590.167	Dublin	590.16692_27	2196	41929
590.167	Dublin	590.16692_7	183093	221759
590.168	Dublin	590.16779_15	40767	78945
590.168	Dublin	590.16779_2	200674	245313
590.168	Dublin	590.16779_22	2196	41929
590.168	Dublin	590.16779_5	4015	44558
590.168	Dublin	590.16779_6	216826	247818
590.169	Dublin	590.16885_1	600768	639434
590.169	Dublin	590.16885_18	2196	41929
590.169	Dublin	590.16885_2	203256	246648
590.169	Dublin	590.16885_3	216708	247700
590.169	Dublin	590.16885_8	4015	44558
590.173	Dublin	590.17271_2	142796	173788
590.173	Dublin	590.17271_28	12108	55500
590.173	Dublin	590.17271_3	40767	79433
590.173	Dublin	590.17271_33	2196	41929
590.173	Dublin	590.17271_7	3630	38535
590.173	Dublin	590.17339_1	600769	639435
590.173	Dublin	590.17339_12	62985	103528
590.173	Dublin	590.17339_17	2196	41929
590.173	Dublin	590.17339_3	200674	245313
590.173	Dublin	590.17339_4	216826	247818
590.175	Dublin	590.17474_1	600780	639446
590.175	Dublin	590.17474_16	2196	41929
590.175	Dublin	590.17474_3	200674	244066
590.175	Dublin	590.17474_4	216824	247816
590.175	Dublin	590.17474_8	323538	364081
590.178	Dublin	590.17815_10	5488	33506
590.178	Dublin	590.17815_2	40767	79433
590.178	Dublin	590.17815_27	2196	41518
590.178	Dublin	590.17815_3	323533	364076
590.178	Dublin	590.17815_7	4236	47628
59201.1	Dublin	59201.1143_13	40548	79214
59201.1	Dublin	59201.1143_20	12106	56746
59201.1	Dublin	59201.1143_24	13660	33484
59201.1	Dublin	59201.1143_5	2633	39677
59201.1	Dublin	59201.1143_8	2068	49548
59201.1	Dublin	59201.132_1	599527	639779
59201.1	Dublin	59201.132_14	929	17841
59201.1	Dublin	59201.132_15	5779	45101
59201.1	Dublin	59201.132_16	236	13170
59201.1	Dublin	59201.132_2	276368	319767
59201.1	Dublin	59201.132_3	323261	360305
59201.1	Dublin	59201.145_15	323273	360317
59201.1	Dublin	59201.145_18	2089	41822
59201.1	Dublin	59201.145_2	634230	678870
59201.1	Dublin	59201.145_22	187914	204826
59201.1	Dublin	59201.145_35	234	13168
59201.1	Dublin	59201.145_8	3277	39575
687860	Dublin	687860.3_11	41458	78698
687860	Dublin	687860.3_13	30628	68711
687860	Dublin	687860.3_37	1313	21575
687860	Dublin	687860.3_40	6229	27218
687915	Dublin	687915.3_20	5725	44615
687915	Dublin	687915.3_23	323069	360113
687915	Dublin	687915.3_45	6348	50704
687915	Dublin	687915.3_6	54501	93168
687915	Dublin	687915.3_9	49538	80530
904139	Choleraesuis	904139.4_1	371390	407636
904139	Choleraesuis	904139.4_13	17953	39498
904139	Choleraesuis	904139.4_15	2629	34944
904139	Choleraesuis	904139.4_15	215364	264113
904139	Choleraesuis	904139.4_3	379668	427452
909945	Dublin	909945.3_10	217777	248769
909945	Dublin	909945.3_14	5288	50669
909945	Dublin	909945.3_14	796564	839951
909945	Dublin	909945.3_21	446849	485522
909945	Dublin	909945.3_3	279569	320126
98360.1	Dublin	98360.107_1	547029	555539
98360.1	Dublin	98360.107_11	757	24722
98360.1	Dublin	98360.107_11	28131	31185
98360.1	Dublin	98360.107_8	136792	167940
98360.1	Dublin	98360.107_9	69025	100355
98360.1	Dublin	98360.108_1	40806	79472
98360.1	Dublin	98360.108_2	276508	319900
98360.1	Dublin	98360.108_20	2318	41640
98360.1	Dublin	98360.108_7	216947	247939
98360.1	Dublin	98360.108_8	324068	361112
98360.1	Dublin	98360.119_11	65261	73614
98360.1	Dublin	98360.119_2	15633	56728
98360.1	Dublin	98360.119_22	183392	233171
98360.1	Dublin	98360.119_37	2189	22222
98360.1	Dublin	98360.119_7	682	18064
98360.1	Dublin	98360.119_9	287506	290908
98360.1	Dublin	98360.133_2	225083	269723
98360.1	Dublin	98360.133_20	2654	39698
98360.1	Dublin	98360.133_22	5732	44844
98360.1	Dublin	98360.133_40	13697	33959
98360.1	Dublin	98360.133_5	378523	417190
98360.1	Dublin	98360.135_32	5536	44858
98360.1	Dublin	98360.135_4	747486	790861
98360.1	Dublin	98360.135_6	246601	277593
98360.1	Dublin	98360.135_8	54510	93177
98360.1	Dublin	98360.135_9	2654	39698
98360.1	Dublin	98360.138_18	216483	247475
98360.1	Dublin	98360.138_2	40729	79396
98360.1	Dublin	98360.138_29	2780	42527
98360.1	Dublin	98360.138_3	200381	243774
98360.1	Dublin	98360.138_8	245044	282088
98360.1	Dublin	98360.139_23	40375	79042
98360.1	Dublin	98360.139_27	13703	44695
98360.1	Dublin	98360.139_30	1922	41244
98360.1	Dublin	98360.139_4	2654	39698
98360.1	Dublin	98360.139_5	321793	365174
98360.1	Dublin	98360.143_15	53995	84987
98360.1	Dublin	98360.143_28	2090	41202
98360.1	Dublin	98360.143_3	323132	360176
98360.1	Dublin	98360.143_34	3986	37662
98360.1	Dublin	98360.143_8	202928	247568
98360.1	Dublin	98360.144_37	163630	208270
98360.1	Dublin	98360.144_39	2654	39696
98360.1	Dublin	98360.144_40	1099	21361
98360.1	Dublin	98360.144_46	40569	78742
98360.1	Dublin	98360.144_50	2089	40303
98360.1	Dublin	98360.145_3	40636	79302
98360.1	Dublin	98360.145_7	274992	319336
98360.1	Dublin	98360.145_8	363134	393140
98360.1	Dublin	98360.145_9	2655	39699
98360.1	Dublin	98360.147_14	40614	79280
98360.1	Dublin	98360.147_19	5747	44859
98360.1	Dublin	98360.147_23	13958	44950
98360.1	Dublin	98360.147_4	270486	315126
98360.1	Dublin	98360.147_9	245037	282081
98360.1	Dublin	98360.148_19	403705	442372
98360.1	Dublin	98360.148_28	5733	44845
98360.1	Dublin	98360.148_3	225084	269724
98360.1	Dublin	98360.148_7	131277	162269
98360.1	Dublin	98360.148_8	243093	280137
98360.2	Dublin	98360.151_10	54611	93278
98360.2	Dublin	98360.151_20	13703	44695
98360.2	Dublin	98360.151_22	200127	244755
98360.2	Dublin	98360.151_7	104213	139118
98360.2	Dublin	98360.152_12	2860	41178
98360.2	Dublin	98360.152_15	246492	277484
98360.2	Dublin	98360.152_17	54511	93177
98360.2	Dublin	98360.152_6	2655	39699
98360.2	Dublin	98360.152_7	6153	50509
98360.2	Dublin	98360.153_13	226058	269451
98360.2	Dublin	98360.153_2	263487	304030
98360.2	Dublin	98360.153_3	147416	178408
98360.2	Dublin	98360.153_35	2089	41201
98360.2	Dublin	98360.153_9	54611	93277
98360.2	Dublin	98360.159_1	40570	79237
98360.2	Dublin	98360.159_21	2088	41200
98360.2	Dublin	98360.159_22	131397	151659
98360.2	Dublin	98360.159_24	245030	279936
98360.2	Dublin	98360.159_7	274962	319602
98360.2	Dublin	98360.161_10	321921	365314
98360.2	Dublin	98360.161_16	245267	282311
98360.2	Dublin	98360.161_18	40570	79237
98360.2	Dublin	98360.161_29	13699	44691
98360.2	Dublin	98360.162_1	6233	49342
98360.2	Dublin	98360.162_2	54590	93257
98360.2	Dublin	98360.162_36	961	20785
98360.2	Dublin	98360.162_4	2655	39699
98360.2	Dublin	98360.163_13	2655	39699
98360.2	Dublin	98360.163_20	5733	44845
98360.2	Dublin	98360.163_3	54511	93178
98360.2	Dublin	98360.163_6	748423	791816
98360.2	Dublin	98360.163_9	216587	247579
98360.2	Dublin	98360.165_1	246478	277470
98360.2	Dublin	98360.165_12	2210	41532
98360.2	Dublin	98360.165_2	276362	319743
98360.2	Dublin	98360.165_3	54511	93178
98360.2	Dublin	98360.165_9	2655	39699
98360.2	Dublin	98360.166_1	142900	173892
98360.2	Dublin	98360.166_15	598934	637601
98360.2	Dublin	98360.166_16	323028	360072
98360.2	Dublin	98360.166_27	5597	44919
98360.2	Dublin	98360.166_4	275205	319833
98360.2	Dublin	98360.171_10	2090	40315
98360.2	Dublin	98360.171_14	40570	79237
98360.2	Dublin	98360.171_18	200376	243769
98360.2	Dublin	98360.171_2	246364	266626
98360.2	Dublin	98360.171_8	2655	39699
98360.2	Dublin	98360.172_21	2090	41412
98360.2	Dublin	98360.172_4	6153	49262
98360.2	Dublin	98360.172_5	323114	360158
98360.2	Dublin	98360.172_6	249432	277494
98360.2	Dublin	98360.172_7	228534	267200
98360.2	Dublin	98360.173_13	2655	39699
98360.2	Dublin	98360.173_17	40570	79236
98360.2	Dublin	98360.173_2	200384	245024
98360.2	Dublin	98360.173_30	2090	40315
98360.2	Dublin	98360.173_6	210960	241952
98360.2	Dublin	98360.174_1	2655	39699
98360.2	Dublin	98360.174_24	5733	44845
98360.2	Dublin	98360.174_25	40570	79237
98360.2	Dublin	98360.174_6	246498	277490
98360.2	Dublin	98360.174_7	632209	675602
98360.2	Dublin	98360.178_1	40570	79238
98360.2	Dublin	98360.178_2	246486	277478
98360.2	Dublin	98360.178_3	747783	791177
98360.2	Dublin	98360.178_7	5454	44566
98360.2	Dublin	98360.178_8	115882	152926
98360.2	Dublin	98360.179_13	276373	319482
98360.2	Dublin	98360.179_21	2663	39705
98360.2	Dublin	98360.179_32	5523	44845
98360.2	Dublin	98360.179_5	173368	212035
98360.2	Dublin	98360.179_7	54140	85132
98360.2	Dublin	98360.182_1	226057	269438
98360.2	Dublin	98360.182_25	40643	79309
98360.2	Dublin	98360.182_5	54056	84062
98360.2	Dublin	98360.182_8	2655	39699
98360.2	Dublin	98360.184_1	2655	39699
98360.2	Dublin	98360.184_11	246731	276737
98360.2	Dublin	98360.184_2	624476	667857
98360.2	Dublin	98360.184_26	2090	41412
98360.2	Dublin	98360.184_7	40670	79336
98360.2	Dublin	98360.185_14	40570	79237
98360.2	Dublin	98360.185_15	263359	293747
98360.2	Dublin	98360.185_18	216415	246969
98360.2	Dublin	98360.185_2	139913	184553
98360.2	Dublin	98360.185_33	2090	41043
98360.2	Dublin	98360.187_15	321035	358079
98360.2	Dublin	98360.187_16	54062	84992
98360.2	Dublin	98360.187_22	2090	41202
98360.2	Dublin	98360.187_3	6287	50643
98360.2	Dublin	98360.187_5	599057	637724
98360.2	Dublin	98360.188_11	40570	79237
98360.2	Dublin	98360.188_12	226331	269724
98360.2	Dublin	98360.188_4	246254	277131
98360.2	Dublin	98360.188_5	5523	44845
98360.2	Dublin	98360.188_8	2655	39699
98360.2	Dublin	98360.191_1	632285	676925
98360.2	Dublin	98360.191_16	54511	93178
98360.2	Dublin	98360.191_2	245051	282095
98360.2	Dublin	98360.191_27	2090	41412
98360.2	Dublin	98360.191_8	54056	85048
98360.2	Dublin	98360.192_12	2655	39699
98360.2	Dublin	98360.192_13	217376	248368
98360.2	Dublin	98360.192_14	6239	49348
98360.2	Dublin	98360.192_20	54627	93294
98360.2	Dublin	98360.192_7	5733	44832
98360.2	Dublin	98360.194_10	2654	39698
98360.2	Dublin	98360.194_2	598907	637574
98360.2	Dublin	98360.194_30	2189	42062
98360.2	Dublin	98360.194_6	270600	315240
98360.2	Dublin	98360.194_9	13697	44689
98360.2	Dublin	98360.197_11	95315	138708
98360.2	Dublin	98360.197_16	2655	39697
98360.2	Dublin	98360.197_17	246272	266534
98360.2	Dublin	98360.197_31	2460	40674
98360.2	Dublin	98360.197_5	54614	93275
98360.2	Dublin	98360.198_12	3760	38665
98360.2	Dublin	98360.198_17	13697	33959
98360.2	Dublin	98360.198_22	2459	41445
98360.2	Dublin	98360.198_31	54696	93363
98360.2	Dublin	98360.198_31	119702	150671
98360.2	Dublin	98360.198_5	270773	315413
98360.2	Dublin	98360.199_19	100217	143610
98360.2	Dublin	98360.199_2	3	36429
98360.2	Dublin	98360.199_48	12947	32771
98360.2	Dublin	98360.199_7	31747	68791
98360.2	Dublin	98360.199_9	54510	93177
98360.2	Dublin	98360.199_9	119516	150485
98360.2	Dublin	98360.203_12	246498	266760
98360.2	Dublin	98360.203_2	6269	50625
98360.2	Dublin	98360.203_30	2090	40315
98360.2	Dublin	98360.203_7	323099	360143
98360.2	Dublin	98360.203_8	599055	637728
98360.2	Dublin	98360.204_1	32748	76141
98360.2	Dublin	98360.204_10	1	36430
98360.2	Dublin	98360.204_13	323063	360107
98360.2	Dublin	98360.204_18	40570	79237
98360.2	Dublin	98360.204_21	961	20785
98360.2	Dublin	98360.205_1	321918	365299
98360.2	Dublin	98360.205_10	228667	267334
98360.2	Dublin	98360.205_22	54052	85044
98360.2	Dublin	98360.205_31	96755	133799
98360.2	Dublin	98360.205_39	2209	40434
98360.2	Dublin	98360.211_14	984	20808
98360.2	Dublin	98360.211_29	73021	110065
98360.2	Dublin	98360.211_56	18215	61596
98360.2	Dublin	98360.211_7	4656	42835
98360.2	Dublin	98360.212_14	58828	89820
98360.2	Dublin	98360.212_17	209	41980
98360.2	Dublin	98360.212_28	54510	93177
98360.2	Dublin	98360.212_5	323062	360106
98360.2	Dublin	98360.212_6	242522	285903
98360.2	Dublin	98360.214_11	317048	361688
98360.2	Dublin	98360.214_14	40569	79236
98360.2	Dublin	98360.214_29	5522	44844
98360.2	Dublin	98360.214_3	323028	360072
98360.2	Dublin	98360.214_9	142743	173735
98360.2	Dublin	98360.217_1	598789	637456
98360.2	Dublin	98360.217_10	215278	245832
98360.2	Dublin	98360.217_11	321771	366411
98360.2	Dublin	98360.217_12	3717	38622
98360.2	Dublin	98360.217_20	2090	41056
98360.2	Dublin	98360.218_13	291087	328131
98360.2	Dublin	98360.218_16	270643	315283
98360.2	Dublin	98360.218_19	54511	93178
98360.2	Dublin	98360.218_35	2	37279
98360.2	Dublin	98360.218_5	14147	33971
98360.2	Dublin	98360.222_18	113	17317
98360.2	Dublin	98360.222_2	1378	19749
98360.2	Dublin	98360.222_22	272009	315106
98360.2	Dublin	98360.222_30	53989	84981
98360.2	Dublin	98360.222_6	54511	93178
98360.2	Dublin	98360.224_1	246602	277594
98360.2	Dublin	98360.224_13	275364	319992
98360.2	Dublin	98360.224_15	40252	78910
98360.2	Dublin	98360.224_19	2209	41531
98360.2	Dublin	98360.224_2	2719	39763
98360.2	Dublin	98360.226_11	40613	79280
98360.2	Dublin	98360.226_14	274989	319345
98360.2	Dublin	98360.226_2	2654	39698
98360.2	Dublin	98360.226_3	131397	162389
98360.2	Dublin	98360.226_48	2089	41201
98360.2	Dublin	98360.229_1	290981	328025
98360.2	Dublin	98360.229_10	1	37317
98360.2	Dublin	98360.229_18	6305	50661
98360.2	Dublin	98360.229_6	40667	79334
98360.2	Dublin	98360.229_7	216410	247402
98360.2	Dublin	98360.232_2	246498	277490
98360.2	Dublin	98360.232_29	2090	41202
98360.2	Dublin	98360.232_5	228470	267137
98360.2	Dublin	98360.232_7	274966	319606
98360.2	Dublin	98360.232_9	323129	360173
98360.2	Dublin	98360.234_23	28245	72873
98360.2	Dublin	98360.234_3	2759	39803
98360.2	Dublin	98360.234_34	5746	44858
98360.2	Dublin	98360.234_4	247250	278242
98360.2	Dublin	98360.234_6	599221	637888
98360.2	Dublin	98360.237_10	54511	93178
98360.2	Dublin	98360.237_24	5733	44845
98360.2	Dublin	98360.237_3	246349	277341
98360.2	Dublin	98360.237_4	200382	243775
98360.2	Dublin	98360.237_8	2655	39699
98360.2	Dublin	98360.239_1	40252	78919
98360.2	Dublin	98360.239_18	2655	39699
98360.2	Dublin	98360.239_21	246600	277592
98360.2	Dublin	98360.239_23	2210	41532
98360.2	Dublin	98360.239_7	275364	319986
98360.2	Dublin	98360.241_13	263345	300389
98360.2	Dublin	98360.241_15	40671	79338
98360.2	Dublin	98360.241_16	2090	40315
98360.2	Dublin	98360.241_33	12906	33168
98360.2	Dublin	98360.241_6	200381	243774
98360.2	Dublin	98360.243_1	660600	703993
98360.2	Dublin	98360.243_20	40644	79310
98360.2	Dublin	98360.243_25	2781	45324
98360.2	Dublin	98360.243_3	322529	359573
98360.2	Dublin	98360.243_4	217622	248614
98360.3	Dublin	98360.273_1	103331	134323
98360.3	Dublin	98360.273_1	549378	589921
98360.3	Dublin	98360.273_1	3124538	3163204
98360.3	Dublin	98360.273_1	3893186	3936578
98360.3	Dublin	98360.273_1	4681170	4730245
98360.3	Dublin	98360.274_1	2258447	2298990
98360.3	Dublin	98360.274_1	2714077	2745069
98360.3	Dublin	98360.274_1	2993866	3042941
98360.3	Dublin	98360.274_1	3788844	3832236
98360.3	Dublin	98360.274_1	4562219	4600885
98360.3	Dublin	98360.276_1	244750	281387
98360.3	Dublin	98360.276_1	2798259	2838802
98360.3	Dublin	98360.276_1	3252277	3283269
98360.3	Dublin	98360.276_1	3542901	3591976
98360.3	Dublin	98360.276_1	4336426	4380826
98360.3	Dublin	98360.278_1	1117607	1156275
98360.3	Dublin	98360.278_1	1884984	1929623
98360.3	Dublin	98360.278_1	2675082	2724034
98360.3	Dublin	98360.278_1	2972951	3003942
98360.3	Dublin	98360.278_1	3419152	3459695
98360.3	Dublin	98360.281_1	1152488	1191154
98360.3	Dublin	98360.281_1	1921137	1964529
98360.3	Dublin	98360.281_1	2709119	2758194
98360.3	Dublin	98360.281_1	3006991	3037983
98360.3	Dublin	98360.281_1	3453052	3493595
98360.3	Dublin	98360.283_1	748063	792703
98360.3	Dublin	98360.283_13	2196	41308
98360.3	Dublin	98360.283_2	40804	79472
98360.3	Dublin	98360.283_3	196606	237149
98360.3	Dublin	98360.283_4	216849	247841
98360.3	Dublin	98360.284_1	748063	792703
98360.3	Dublin	98360.284_13	2196	41308
98360.3	Dublin	98360.284_2	40804	79472
98360.3	Dublin	98360.284_3	196606	237149
98360.3	Dublin	98360.284_4	216849	247841
98360.3	Dublin	98360.289_1	40767	79433
98360.3	Dublin	98360.289_14	5232	44965
98360.3	Dublin	98360.289_2	276386	319778
98360.3	Dublin	98360.289_3	325023	365566
98360.3	Dublin	98360.289_4	247944	278936
98360.3	Dublin	98360.294_1	600733	639399
98360.3	Dublin	98360.294_12	125605	145867
98360.3	Dublin	98360.294_2	326603	369995
98360.3	Dublin	98360.294_21	2591	40816
98360.3	Dublin	98360.294_8	62803	103346
98360.4	Dublin	98360.39_1	276279	319671
98360.4	Dublin	98360.39_19	178461	215505
98360.4	Dublin	98360.39_20	599679	638345
98360.4	Dublin	98360.39_22	247117	278109
98360.4	Dublin	98360.39_25	2089	41822
98360.4	Dublin	98360.41_1	40569	79235
98360.4	Dublin	98360.41_16	12390	55782
98360.4	Dublin	98360.41_6	2654	39698
98360.4	Dublin	98360.41_8	136543	167535
98360.4	Dublin	98360.41_9	2089	41411
98360.4	Dublin	98360.42_10	5779	45101
98360.4	Dublin	98360.42_11	195364	232408
98360.4	Dublin	98360.42_3	275032	319671
98360.4	Dublin	98360.42_5	246500	277492
98360.4	Dublin	98360.42_6	54510	93176
98360.4	Dublin	98360.43_11	196284	236827
98360.4	Dublin	98360.43_16	5779	45101
98360.4	Dublin	98360.43_2	326588	369980
98360.4	Dublin	98360.43_5	246500	277492
98360.4	Dublin	98360.43_9	40569	79235
98360.5	Dublin	98360.47_1	142938	173930
98360.5	Dublin	98360.47_53	2571	37476
98360.5	Dublin	98360.47_80	13358	52024
98360.5	Dublin	98360.47_9	4700	48092
98360.5	Dublin	98360.48_11	2089	41411
98360.5	Dublin	98360.48_14	136542	167534
98360.5	Dublin	98360.48_23	62813	99857
98360.5	Dublin	98360.48_29	87318	130710
98360.5	Dublin	98360.48_6	40569	79235
98360.5	Dublin	98360.49_1	125083	156075
98360.5	Dublin	98360.49_10	62807	99851
98360.5	Dublin	98360.49_12	326588	369980
98360.5	Dublin	98360.49_22	1932	42426
98360.5	Dublin	98360.49_25	40569	79235
98360.5	Dublin	98360.51_1	323592	364135
98360.5	Dublin	98360.51_1	779365	810357
98360.5	Dublin	98360.51_1	1062809	1108232
98360.5	Dublin	98360.51_1	1854114	1897507
98360.5	Dublin	98360.51_1	2621907	2660574
98360.7	Dublin	98360.71_1	49838	55204
98360.7	Dublin	98360.71_26	12196	32020
98360.7	Dublin	98360.71_4	361017	395922
98360.7	Dublin	98360.71_46	32692	76084
98360.7	Dublin	98360.71_50	54579	93245
98360.7	Dublin	98360.71_57	3	36749
98360.7	Dublin	98360.72_25	263855	298760
98360.7	Dublin	98360.72_54	42354	81020
98360.7	Dublin	98360.72_60	2257	39386
98360.7	Dublin	98360.72_62	13389	33651
98360.7	Dublin	98360.73_14	62796	103339
98360.7	Dublin	98360.73_18	40633	79299
98360.7	Dublin	98360.73_27	1	36499
98360.7	Dublin	98360.73_54	226129	269237
98360.7	Dublin	98360.73_59	16215	36477
98360.7	Dublin	98360.74_24	2146	40371
98360.7	Dublin	98360.74_25	271	35814
98360.7	Dublin	98360.74_49	514	31005
98360.7	Dublin	98360.74_51	407788	446454
98360.7	Dublin	98360.74_59	12197	32021
98360.7	Dublin	98360.74_63	3773	38678
98360.8	Dublin	98360.75_3	12212	32036
98360.8	Dublin	98360.75_39	40632	79298
98360.8	Dublin	98360.75_42	3	36504
98360.8	Dublin	98360.75_56	246135	281040
98360.8	Dublin	98360.75_72	2267	39680
98360.8	Dublin	98360.76_50	2257	39670
98360.8	Dublin	98360.76_55	336	46878
98360.8	Dublin	98360.76_56	40626	79292
98360.8	Dublin	98360.76_67	245776	280681
98360.8	Dublin	98360.76_73	12776	32600
98360.8	Dublin	98360.77_12	12838	51504
98360.8	Dublin	98360.77_21	245776	280681
98360.8	Dublin	98360.77_24	2	35930
98360.8	Dublin	98360.77_40	1501	21325
98360.8	Dublin	98360.77_45	33322	77961
98360.8	Dublin	98360.78_18	12779	32603
98360.8	Dublin	98360.78_33	3	36486
98360.8	Dublin	98360.78_45	362716	401382
98360.8	Dublin	98360.78_48	2274	39403
98360.8	Dublin	98360.78_51	323913	360957
98360.8	Dublin	98360.79_24	13547	33809
98360.8	Dublin	98360.79_44	2652	39696
98360.8	Dublin	98360.79_55	3	35931
98360.8	Dublin	98360.79_57	12838	51504
98360.8	Dublin	98360.79_78	200440	237853
98360.9	Dublin	98360.87_11	54619	93292
98360.9	Dublin	98360.87_16	2370	42361
98360.9	Dublin	98360.87_3	364141	401199
98360.9	Dublin	98360.87_30	12202	32026
98360.9	Dublin	98360.87_8	200449	245083
98360.9	Dublin	98360.88_1	33308	77936
98360.9	Dublin	98360.88_23	22577	59621
98360.9	Dublin	98360.88_42	3	35142
98360.9	Dublin	98360.94_20	42302	80968
98360.9	Dublin	98360.94_4	2721	39765
98360.9	Dublin	98360.94_48	32697	75805
98360.9	Dublin	98360.94_54	12774	32598
98360.9	Dublin	98360.95_11	32693	75801
98360.9	Dublin	98360.95_27	2146	40371
98360.9	Dublin	98360.95_51	12838	51504
98360.9	Dublin	98360.95_57	245784	280689
98361	Dublin	98360.96_13	245776	280681
98361	Dublin	98360.96_19	2377	44551
98361	Dublin	98360.96_37	1501	21325
98361	Dublin	98360.96_42	40639	79305
98361	Dublin	98360.96_9	32701	75809
98361	Dublin	98360.97_28	203002	246394
98361	Dublin	98360.97_46	42561	81227
98361	Dublin	98360.97_51	1504	21328
98361	Dublin	98360.97_56	4384	39289
98361	Dublin	98360.97_7	2377	40493
CP012344.2	Choleraesuis	CP012344.2	1153123	1200275
CP012344.2	Choleraesuis	CP012344.2	2596175	2642220
CP012344.2	Choleraesuis	CP012344.2	2822942	2869016
CP012344.2	Choleraesuis	CP012344.2	3535865	3573573
CP012344.2	Choleraesuis	CP012344.2	4364320	4384662
CP032387.1	Dublin	CP032387.1	185830	230469
CP032387.1	Dublin	CP032387.1	959204	997870
CP032387.1	Dublin	CP032387.1	3501053	3541596
CP032387.1	Dublin	CP032387.1	3956666	3987658
CP032387.1	Dublin	CP032387.1	4237278	4285530
CP063754.1	Dublin	CP063754.1	1153553	1192219
CP063754.1	Dublin	CP063754.1	1920964	1965603
CP063754.1	Dublin	CP063754.1	2710173	2759248
CP063754.1	Dublin	CP063754.1	3008008	3039000
CP063754.1	Dublin	CP063754.1	3454070	3494613
CP063756.1	Dublin	CP063756.1	1153451	1192117
CP063756.1	Dublin	CP063756.1	1920812	1965451
CP063756.1	Dublin	CP063756.1	2710045	2759120
CP063756.1	Dublin	CP063756.1	3007917	3038909
CP063756.1	Dublin	CP063756.1	3453979	3494522
1.07257e+06	Paratyphi A	1072568.3_11	42989	107134
1.07257e+06	Paratyphi A	1072568.3_9	4153	44248
1.07257e+06	Paratyphi A	1072569.3_13	4157	45731
1.07257e+06	Paratyphi A	1072569.3_14	42992	107174
1.07257e+06	Paratyphi A	1072569.3_25	71792	101451
1.07257e+06	Paratyphi A	1072569.3_6	42272	46611
1.07257e+06	Paratyphi A	1072571.3_20	71785	101444
1.07257e+06	Paratyphi A	1072571.3_6	42272	46140
1.07257e+06	Paratyphi A	1072571.3_9	4157	45719
1.13251e+06	Typhi	1132507.4_1	1408338	1438476
1.13251e+06	Typhi	1132507.4_1	1925499	1972090
1.13251e+06	Typhi	1132507.4_1	2734375	2741921
1.13251e+06	Typhi	1132507.4_1	3489765	3525758
1.13251e+06	Typhi	1132507.4_1	4445846	4479124
1.16966e+06	Typhi	1169661.3_13	3	15349
1.16966e+06	Typhi	1169661.3_22	1560	33021
1.16966e+06	Typhi	1169661.3_322	37398	41067
1.16966e+06	Typhi	1169661.3_53	21190	35194
1.16966e+06	Typhi	1169661.3_58	1	13391
1.17649e+06	Typhi	1176488.3_101	3304	9847
1.17649e+06	Typhi	1176488.3_181	1	21985
1.17649e+06	Typhi	1176488.3_182	6045	36667
1.17649e+06	Typhi	1176488.3_19	29853	76445
1.17649e+06	Typhi	1176488.3_90	1	21511
1.24359e+06	Paratyphi A	1243588.3_2	37134	64500
1.24359e+06	Paratyphi A	1243588.3_2	197282	240947
1.24359e+06	Paratyphi A	1243588.3_2	1654005	1657885
149539	Typhi	149539.337_2	341528	377406
149539	Typhi	149539.337_5	43545	51091
149539	Typhi	149539.337_6	211996	218539
149539	Typhi	149539.337_7	141369	187960
149539	Typhi	149539.337_9	154048	185142
209261	Typhi	209261.33_1	964190	971736
209261	Typhi	209261.33_1	1734449	1781040
209261	Typhi	209261.33_1	2319528	2352313
209261	Typhi	209261.33_1	4039113	4072405
209261	Typhi	209261.33_1	4561940	4597933
209261	Typhi	209261.33_1	4677699	4706462
209262	Typhi	209261.6_1	1408967	1440531
209262	Typhi	209261.6_1	1928649	1975241
209262	Typhi	209261.6_1	2740844	2756421
209262	Typhi	209261.6_1	3501128	3537121
209262	Typhi	209261.6_1	4457565	4490856
220342	Typhi	220341.7_1	1005836	1052164
220342	Typhi	220341.7_1	1540134	1572170
220342	Typhi	220341.7_1	1882994	1931689
220342	Typhi	220341.7_1	2761219	2768765
220342	Typhi	220341.7_1	3515470	3551461
220342	Typhi	220341.7_1	4473973	4507270
220342	Typhi	220341.7_3	2493	18218
220342	Typhi	220341.7_3	34512	52493
220342	Typhi	220341.7_3	83855	84994
28902	Typhi	28901.9943_1	1132326	1139872
28902	Typhi	28901.9943_1	1902143	1948734
28902	Typhi	28901.9943_1	2435671	2468456
28902	Typhi	28901.9943_1	4180481	4213759
28902	Typhi	28901.9943_1	4672193	4708186
295319	Paratyphi A	295319.15_1	1072292	1076172
295319	Paratyphi A	295319.15_1	2489577	2533242
295319	Paratyphi A	295319.15_1	2662672	2726774
527001	Typhi	527001.3_1	1408967	1440531
527001	Typhi	527001.3_1	1928649	1975241
527001	Typhi	527001.3_1	2740844	2756421
527001	Typhi	527001.3_1	3501128	3537121
527001	Typhi	527001.3_1	4457562	4490853
54388.1	Paratyphi A	54388.101_1	1764482	1768362
54388.1	Paratyphi A	54388.101_1	3174561	3218226
54388.1	Paratyphi A	54388.101_1	3348053	3411142
54388.1	Paratyphi A	54388.102_1	2920607	2924487
54388.1	Paratyphi A	54388.102_1	4328184	4371849
54388.1	Paratyphi A	54388.102_1	4501667	4564756
54388.1	Paratyphi A	54388.103_1	199	57121
54388.1	Paratyphi A	54388.103_1	1735232	1764447
54388.1	Paratyphi A	54388.103_1	3013699	3018038
54388.1	Paratyphi A	54388.103_1	3795808	3843216
54388.1	Paratyphi A	54388.104_1	1323944	1327824
54388.1	Paratyphi A	54388.104_1	2730540	2774205
54388.1	Paratyphi A	54388.104_1	2902727	2966829
54388.1	Paratyphi A	54388.105_1	1778678	1783105
54388.1	Paratyphi A	54388.105_1	3195826	3239491
54388.1	Paratyphi A	54388.105_1	3369216	3433318
54388.1	Paratyphi A	54388.107_1	1323458	1353117
54388.1	Paratyphi A	54388.107_1	2951977	2956316
54388.1	Paratyphi A	54388.107_1	4369398	4413063
54388.1	Paratyphi A	54388.107_1	4541364	4604453
54388.1	Paratyphi A	54388.108_1	1836073	1839953
54388.1	Paratyphi A	54388.108_1	3245590	3289255
54388.1	Paratyphi A	54388.108_1	3421940	3448293
54388.1	Paratyphi A	54388.109_1	2918270	2924619
54388.1	Paratyphi A	54388.109_1	4330040	4373705
54388.1	Paratyphi A	54388.109_1	4503450	4566539
54388.1	Paratyphi A	54388.109_2	23	42103
54388.1	Paratyphi A	54388.11_1	421782	426121
54388.1	Paratyphi A	54388.11_1	1840176	1883841
54388.1	Paratyphi A	54388.11_1	2013642	2077744
54388.1	Paratyphi A	54388.112_1	1776518	1780495
54388.1	Paratyphi A	54388.112_1	3194888	3240152
54388.1	Paratyphi A	54388.113_1	2920844	2924724
54388.1	Paratyphi A	54388.113_1	4337629	4381294
54388.1	Paratyphi A	54388.113_1	4509549	4572638
54388.1	Paratyphi A	54388.114_1	368533	372416
54388.1	Paratyphi A	54388.114_1	1777292	1822554
54388.1	Paratyphi A	54388.114_1	3907002	3936187
54388.1	Paratyphi A	54388.115_2	864	3069
54388.1	Paratyphi A	54388.115_3	1833079	1836959
54388.1	Paratyphi A	54388.115_3	3251460	3295125
54388.1	Paratyphi A	54388.115_3	3421823	3473038
54388.1	Paratyphi A	54388.116_1	232648	276313
54388.1	Paratyphi A	54388.116_1	409162	435516
54388.1	Paratyphi A	54388.116_1	2115498	2144545
54388.1	Paratyphi A	54388.116_1	3393630	3397511
54388.1	Paratyphi A	54388.119_1	46188	73554
54388.1	Paratyphi A	54388.119_2	1477512	1481499
54388.1	Paratyphi A	54388.119_5	418889	462554
54388.1	Paratyphi A	54388.12_1	2921239	2925228
54388.1	Paratyphi A	54388.12_1	4328729	4372394
54388.1	Paratyphi A	54388.12_1	4500800	4563889
54388.1	Paratyphi A	54388.121_1	1292047	1335712
54388.1	Paratyphi A	54388.121_1	1468576	1494929
54388.1	Paratyphi A	54388.121_1	4412545	4415008
54388.1	Paratyphi A	54388.123_1	338230	381895
54388.1	Paratyphi A	54388.123_1	511464	574553
54388.1	Paratyphi A	54388.123_1	3500352	3504692
54388.1	Paratyphi A	54388.124_1	1676517	1705564
54388.1	Paratyphi A	54388.124_1	2954912	2959251
54388.1	Paratyphi A	54388.124_1	4354178	4397843
54388.1	Paratyphi A	54388.124_1	4530641	4556994
54388.1	Paratyphi A	54388.125_1	1676784	1706475
54388.1	Paratyphi A	54388.125_1	2956033	2960372
54388.1	Paratyphi A	54388.125_1	4353097	4396762
54388.1	Paratyphi A	54388.125_1	4529773	4556126
54388.1	Paratyphi A	54388.129_1	368340	372679
54388.1	Paratyphi A	54388.129_1	1789620	1833285
54388.1	Paratyphi A	54388.129_1	1962785	2026887
54388.1	Paratyphi A	54388.13_1	2920029	2924368
54388.1	Paratyphi A	54388.13_1	4338112	4381777
54388.1	Paratyphi A	54388.13_1	4511481	4574570
54388.1	Paratyphi A	54388.131_1	1675939	1705630
54388.1	Paratyphi A	54388.131_1	2859700	2863757
54388.1	Paratyphi A	54388.131_1	4257347	4301012
54388.1	Paratyphi A	54388.132_1	1322281	1350779
54388.1	Paratyphi A	54388.132_1	2949747	2953815
54388.1	Paratyphi A	54388.132_1	4353811	4397476
54388.1	Paratyphi A	54388.132_1	4525717	4588805
54388.1	Paratyphi A	54388.133_1	2919630	2923510
54388.1	Paratyphi A	54388.133_1	3685283	3704440
54388.1	Paratyphi A	54388.133_1	4377486	4421151
54388.1	Paratyphi A	54388.133_1	4549517	4612606
54388.1	Paratyphi A	54388.136_1	1393947	1423638
54388.1	Paratyphi A	54388.136_1	2672370	2676250
54388.1	Paratyphi A	54388.136_1	4083443	4127108
54388.1	Paratyphi A	54388.139_1	1206254	1210134
54388.1	Paratyphi A	54388.139_1	2623399	2667064
54388.1	Paratyphi A	54388.139_1	2796492	2860594
54388.1	Paratyphi A	54388.14_1	2921740	2925621
54388.1	Paratyphi A	54388.14_1	4339642	4383307
54388.1	Paratyphi A	54388.14_1	4513322	4576411
54388.2	Paratyphi A	54388.15_1	196085	200529
54388.2	Paratyphi A	54388.15_1	1604420	1648085
54388.2	Paratyphi A	54388.15_1	1777758	1841860
54388.2	Paratyphi A	54388.15_1	3162947	3192606
54388.2	Paratyphi A	54388.16_1	2920779	2925118
54388.2	Paratyphi A	54388.16_1	4338897	4382562
54388.2	Paratyphi A	54388.16_1	4510897	4573986
54388.2	Paratyphi A	54388.17_1	42995	107097
54388.2	Paratyphi A	54388.17_4	1481410	1485749
54388.2	Paratyphi A	54388.17_4	2893531	2937196
54388.2	Paratyphi A	54388.171_103	2612	44975
54388.2	Paratyphi A	54388.171_3	7561	26154
54388.2	Paratyphi A	54388.171_42	598	29200
54388.2	Paratyphi A	54388.171_92	58845	86211
54388.2	Paratyphi A	54388.171_96	112955	116835
54388.2	Paratyphi A	54388.172_22	85696	108386
54388.2	Paratyphi A	54388.172_25	81420	122946
54388.2	Paratyphi A	54388.172_28	42810	46690
54388.2	Paratyphi A	54388.172_33	285213	312579
54388.2	Paratyphi A	54388.172_38	8389	38080
54388.2	Paratyphi A	54388.173_40	112339	116678
54388.2	Paratyphi A	54388.173_43	4654	46180
54388.2	Paratyphi A	54388.173_48	251427	281118
54388.2	Paratyphi A	54388.173_58	47011	74377
54388.2	Paratyphi A	54388.173_59	323618	342775
54388.2	Paratyphi A	54388.174_102	5362	33964
54388.2	Paratyphi A	54388.174_27	16570	35163
54388.2	Paratyphi A	54388.174_85	42834	46714
54388.2	Paratyphi A	54388.174_87	46664	74030
54388.2	Paratyphi A	54388.174_94	12923	55286
54388.2	Paratyphi A	54388.175_1	16020	35163
54388.2	Paratyphi A	54388.175_31	42720	46600
54388.2	Paratyphi A	54388.175_32	4681	44905
54388.2	Paratyphi A	54388.175_82	58872	86238
54388.2	Paratyphi A	54388.175_91	711	29325
54388.2	Paratyphi A	54388.176_30	12966	53190
54388.2	Paratyphi A	54388.176_34	21927	45709
54388.2	Paratyphi A	54388.176_42	711	25751
54388.2	Paratyphi A	54388.176_45	9291	11354
54388.2	Paratyphi A	54388.178_2	16492	35086
54388.2	Paratyphi A	54388.178_66	112684	116564
54388.2	Paratyphi A	54388.178_68	58873	86239
54388.2	Paratyphi A	54388.178_75	5362	33976
54388.2	Paratyphi A	54388.178_89	108813	151176
54388.2	Paratyphi A	54388.179_30	42835	46715
54388.2	Paratyphi A	54388.179_58	37945	102047
54388.2	Paratyphi A	54388.179_84	117666	154827
54388.2	Paratyphi A	54388.18_1	408736	451099
54388.2	Paratyphi A	54388.18_1	580854	643942
54388.2	Paratyphi A	54388.18_1	3567923	3571881
54388.2	Paratyphi A	54388.184_11	787610	831275
54388.2	Paratyphi A	54388.184_20	359890	363770
54388.2	Paratyphi A	54388.184_27	285313	349415
54388.2	Paratyphi A	54388.184_3	71894	101553
54388.2	Paratyphi A	54388.188_20	4187	44411
54388.2	Paratyphi A	54388.188_4	232091	296193
54388.2	Paratyphi A	54388.189_21	4187	44411
54388.2	Paratyphi A	54388.189_7	232361	262052
54388.2	Paratyphi A	54388.19_1	42995	107246
54388.2	Paratyphi A	54388.19_4	231562	260980
54388.2	Paratyphi A	54388.19_4	1507673	1512012
54388.2	Paratyphi A	54388.19_4	2924191	2967856
54388.2	Paratyphi A	54388.191_20	4187	43959
54388.2	Paratyphi A	54388.191_3	43061	107163
54388.2	Paratyphi A	54388.192_23	4187	44411
54388.2	Paratyphi A	54388.192_5	232361	262052
54388.2	Paratyphi A	54388.193_21	4187	44411
54388.2	Paratyphi A	54388.193_7	232801	262492
54388.2	Paratyphi A	54388.194_2	43061	107163
54388.2	Paratyphi A	54388.194_22	4187	44411
54388.2	Paratyphi A	54388.195_20	4187	44411
54388.2	Paratyphi A	54388.195_3	43983	108085
54388.2	Paratyphi A	54388.196_2	43061	107163
54388.2	Paratyphi A	54388.196_21	4187	44411
54388.2	Paratyphi A	54388.197_22	4187	44411
54388.2	Paratyphi A	54388.197_3	43061	107163
54388.2	Paratyphi A	54388.198_22	4187	44411
54388.2	Paratyphi A	54388.198_6	232361	262052
54388.2	Paratyphi A	54388.199_22	4187	44411
54388.2	Paratyphi A	54388.199_6	232361	262052
54388.2	Paratyphi A	54388.201_11	43061	107163
54388.2	Paratyphi A	54388.201_22	4187	44411
54388.2	Paratyphi A	54388.202_2	43061	107163
54388.2	Paratyphi A	54388.202_22	4187	44411
54388.2	Paratyphi A	54388.203_11	74611	104270
54388.2	Paratyphi A	54388.203_22	4187	44411
54388.2	Paratyphi A	54388.203_31	2	18632
54388.2	Paratyphi A	54388.203_5	2	54740
54388.2	Paratyphi A	54388.203_6	232773	240682
54388.2	Paratyphi A	54388.203_9	16407	46889
54388.2	Paratyphi A	54388.205_10	43061	107163
54388.2	Paratyphi A	54388.205_23	4187	44411
54388.2	Paratyphi A	54388.208_2	285198	349300
54388.2	Paratyphi A	54388.208_21	4187	44411
54388.2	Paratyphi A	54388.209_21	4187	44411
54388.2	Paratyphi A	54388.209_7	232328	262019
54388.2	Paratyphi A	54388.21_1	368422	372302
54388.2	Paratyphi A	54388.21_1	1786359	1830024
54388.2	Paratyphi A	54388.21_1	1959701	2023803
54388.2	Paratyphi A	54388.211_22	4187	44411
54388.2	Paratyphi A	54388.211_3	43061	107163
54388.2	Paratyphi A	54388.212_22	4187	44411
54388.2	Paratyphi A	54388.212_6	232328	262019
54388.2	Paratyphi A	54388.214_21	4187	44411
54388.2	Paratyphi A	54388.214_4	232091	296193
54388.2	Paratyphi A	54388.215_21	4187	44411
54388.2	Paratyphi A	54388.215_7	232361	262052
54388.2	Paratyphi A	54388.216_21	4187	44411
54388.2	Paratyphi A	54388.216_6	232361	262052
54388.2	Paratyphi A	54388.217_21	4187	44411
54388.2	Paratyphi A	54388.217_7	232328	262019
54388.2	Paratyphi A	54388.218_21	4187	44411
54388.2	Paratyphi A	54388.218_4	43061	107163
54388.2	Paratyphi A	54388.219_2	43061	107163
54388.2	Paratyphi A	54388.219_21	4187	44411
54388.2	Paratyphi A	54388.22_1	368372	372348
54388.2	Paratyphi A	54388.22_1	1786169	1829834
54388.2	Paratyphi A	54388.22_2	51962	79328
54388.2	Paratyphi A	54388.22_2	667805	693707
54388.2	Paratyphi A	54388.221_11	43061	107163
54388.2	Paratyphi A	54388.221_22	4187	44411
54388.2	Paratyphi A	54388.223_2	43061	107163
54388.2	Paratyphi A	54388.223_21	4187	44411
54388.2	Paratyphi A	54388.224_11	43061	107163
54388.2	Paratyphi A	54388.224_22	4187	44411
54388.2	Paratyphi A	54388.225_20	4187	44411
54388.2	Paratyphi A	54388.225_4	232091	296193
54388.2	Paratyphi A	54388.229_2	43061	107163
54388.2	Paratyphi A	54388.229_21	4187	44411
54388.2	Paratyphi A	54388.23_1	1777563	1781902
54388.2	Paratyphi A	54388.23_1	3196440	3240141
54388.2	Paratyphi A	54388.23_1	3369976	3434078
54388.2	Paratyphi A	54388.232_21	4187	44411
54388.2	Paratyphi A	54388.232_4	232091	296193
54388.2	Paratyphi A	54388.233_21	4187	44411
54388.2	Paratyphi A	54388.233_7	232361	262052
54388.2	Paratyphi A	54388.234_2	43061	107163
54388.2	Paratyphi A	54388.234_21	4187	44411
54388.2	Paratyphi A	54388.235_20	4187	44411
54388.2	Paratyphi A	54388.235_7	232361	262052
54388.2	Paratyphi A	54388.236_2	43061	107163
54388.2	Paratyphi A	54388.236_21	4187	43959
54388.2	Paratyphi A	54388.239_21	4187	44411
54388.2	Paratyphi A	54388.239_4	43061	107163
54388.2	Paratyphi A	54388.24_1	2921155	2925189
54388.2	Paratyphi A	54388.24_1	4339957	4383622
54388.2	Paratyphi A	54388.24_1	4513266	4576355
54388.2	Paratyphi A	54388.243_2	43061	107163
54388.2	Paratyphi A	54388.243_22	4187	44411
54388.2	Paratyphi A	54388.245_21	4187	44411
54388.2	Paratyphi A	54388.245_4	43061	107163
54388.2	Paratyphi A	54388.246_20	4187	44411
54388.2	Paratyphi A	54388.246_7	232361	262052
54388.2	Paratyphi A	54388.247_21	4187	44411
54388.2	Paratyphi A	54388.247_4	43061	107163
54388.2	Paratyphi A	54388.248_21	4187	44411
54388.2	Paratyphi A	54388.248_7	232361	262052
54388.2	Paratyphi A	54388.249_2	43061	107163
54388.2	Paratyphi A	54388.249_21	4187	44411
54388.2	Paratyphi A	54388.25_1	369001	372882
54388.2	Paratyphi A	54388.25_2	418940	461303
54388.2	Paratyphi A	54388.25_2	592187	655325
54388.3	Paratyphi A	54388.251_11	59067	123169
54388.3	Paratyphi A	54388.251_22	4187	43959
54388.3	Paratyphi A	54388.252_22	4187	43959
54388.3	Paratyphi A	54388.252_3	232091	296193
54388.3	Paratyphi A	54388.27_4	1473128	1477008
54388.3	Paratyphi A	54388.27_4	2876333	2919998
54388.3	Paratyphi A	54388.271_24	13313	53085
54388.3	Paratyphi A	54388.271_25	40425	46161
54388.3	Paratyphi A	54388.271_4	249700	278747
54388.3	Paratyphi A	54388.272_1	42281	46620
54388.3	Paratyphi A	54388.272_14	4132	44227
54388.3	Paratyphi A	54388.272_5	8593	37640
54388.3	Paratyphi A	54388.273_10	111873	116212
54388.3	Paratyphi A	54388.273_26	3775	43999
54388.3	Paratyphi A	54388.273_3	42849	106951
54388.3	Paratyphi A	54388.274_29	3775	43999
54388.3	Paratyphi A	54388.274_3	42849	106951
54388.3	Paratyphi A	54388.274_31	40425	46620
54388.3	Paratyphi A	54388.275_2	274714	338816
54388.3	Paratyphi A	54388.275_26	3775	43999
54388.3	Paratyphi A	54388.275_9	42281	46620
54388.3	Paratyphi A	54388.278_13	42281	46620
54388.3	Paratyphi A	54388.278_27	12860	53084
54388.3	Paratyphi A	54388.278_9	58845	122947
54388.3	Paratyphi A	54388.279_1	274795	338897
54388.3	Paratyphi A	54388.279_14	111895	116234
54388.3	Paratyphi A	54388.279_27	12879	53103
54388.3	Paratyphi A	54388.28_1	42995	107097
54388.3	Paratyphi A	54388.28_3	1476521	1480401
54388.3	Paratyphi A	54388.28_5	1112399	1156064
54388.3	Paratyphi A	54388.281_11	42281	46620
54388.3	Paratyphi A	54388.281_27	12860	53084
54388.3	Paratyphi A	54388.281_8	58845	122947
54388.3	Paratyphi A	54388.282_12	42281	46620
54388.3	Paratyphi A	54388.282_15	80911	122437
54388.3	Paratyphi A	54388.282_3	42849	106951
54388.3	Paratyphi A	54388.283_13	42281	46620
54388.3	Paratyphi A	54388.283_15	3775	45301
54388.3	Paratyphi A	54388.283_3	274739	338841
54388.3	Paratyphi A	54388.284_12	42281	46161
54388.3	Paratyphi A	54388.284_2	42849	106951
54388.3	Paratyphi A	54388.284_27	3775	43999
54388.3	Paratyphi A	54388.29_1	368670	373009
54388.3	Paratyphi A	54388.29_1	1776965	1820630
54388.3	Paratyphi A	54388.29_1	1950328	2014430
54388.3	Paratyphi A	54388.291_10	42849	106951
54388.3	Paratyphi A	54388.291_13	111873	116212
54388.3	Paratyphi A	54388.291_26	3775	43999
54388.3	Paratyphi A	54388.291_6	74352	104011
54388.3	Paratyphi A	54388.292_11	111874	116213
54388.3	Paratyphi A	54388.292_14	3775	45301
54388.3	Paratyphi A	54388.292_3	232042	296144
54388.3	Paratyphi A	54388.294_1	624482	628821
54388.3	Paratyphi A	54388.294_28	3775	43999
54388.3	Paratyphi A	54388.294_8	58768	113469
54388.3	Paratyphi A	54388.295_12	111937	116276
54388.3	Paratyphi A	54388.295_14	80943	122469
54388.3	Paratyphi A	54388.295_3	43006	107108
54388.3	Paratyphi A	54388.296_1	274774	338876
54388.3	Paratyphi A	54388.296_15	42281	46620
54388.3	Paratyphi A	54388.296_17	80943	122469
54388.3	Paratyphi A	54388.297_10	111873	116212
54388.3	Paratyphi A	54388.297_16	80911	122437
54388.3	Paratyphi A	54388.297_3	42849	106951
54388.3	Paratyphi A	54388.298_11	111873	116212
54388.3	Paratyphi A	54388.298_15	80911	122437
54388.3	Paratyphi A	54388.298_3	274795	338897
54388.3	Paratyphi A	54388.302_12	42281	46620
54388.3	Paratyphi A	54388.302_2	42849	106951
54388.3	Paratyphi A	54388.302_26	12860	53084
54388.3	Paratyphi A	54388.303_14	13510	76599
54388.3	Paratyphi A	54388.303_26	12860	53084
54388.3	Paratyphi A	54388.303_5	74653	103151
54388.3	Paratyphi A	54388.303_8	42281	46620
54388.3	Paratyphi A	54388.304_11	42281	46620
54388.3	Paratyphi A	54388.304_14	4132	45658
54388.3	Paratyphi A	54388.304_9	58845	122947
54388.3	Paratyphi A	54388.307_11	42281	46620
54388.3	Paratyphi A	54388.307_26	12860	53084
54388.3	Paratyphi A	54388.307_3	42849	106951
54388.3	Paratyphi A	54388.309_12	42281	46620
54388.3	Paratyphi A	54388.309_2	232042	296144
54388.3	Paratyphi A	54388.309_23	3775	43999
54388.3	Paratyphi A	54388.309_8	71590	101249
54388.3	Paratyphi A	54388.31_1	529725	559416
54388.3	Paratyphi A	54388.31_1	1812464	1816344
54388.3	Paratyphi A	54388.311_13	98402	102741
54388.3	Paratyphi A	54388.311_18	3775	45301
54388.3	Paratyphi A	54388.311_29	1951	32994
54388.3	Paratyphi A	54388.311_3	46042	73408
54388.3	Paratyphi A	54388.312_24	4470	50662
54388.3	Paratyphi A	54388.312_3	232040	296142
54388.3	Paratyphi A	54388.313_11	58845	122947
54388.3	Paratyphi A	54388.313_13	112396	116276
54388.3	Paratyphi A	54388.313_15	4132	45658
54388.3	Paratyphi A	54388.314_14	3775	45301
54388.3	Paratyphi A	54388.314_27	40425	46620
54388.3	Paratyphi A	54388.314_3	232042	296144
54388.3	Paratyphi A	54388.317_1	787285	830950
54388.3	Paratyphi A	54388.317_2	623683	628022
54388.3	Paratyphi A	54388.317_5	275056	339158
54388.3	Paratyphi A	54388.319_10	111873	116212
54388.3	Paratyphi A	54388.319_18	3775	45301
54388.3	Paratyphi A	54388.319_3	232042	296144
54388.3	Paratyphi A	54388.32_1	46188	73554
54388.3	Paratyphi A	54388.32_4	231811	260858
54388.3	Paratyphi A	54388.32_4	1509225	1513293
54388.3	Paratyphi A	54388.32_4	2906711	2950376
54388.3	Paratyphi A	54388.321_12	111937	116276
54388.3	Paratyphi A	54388.321_14	80943	122469
54388.3	Paratyphi A	54388.321_2	43006	107108
54388.3	Paratyphi A	54388.322_27	3775	43999
54388.3	Paratyphi A	54388.322_3	232042	296144
54388.3	Paratyphi A	54388.322_9	111895	116234
54388.3	Paratyphi A	54388.323_11	112396	116276
54388.3	Paratyphi A	54388.323_15	4132	45658
54388.3	Paratyphi A	54388.323_3	43006	107108
54388.3	Paratyphi A	54388.325_25	3775	43999
54388.3	Paratyphi A	54388.325_27	7741	13936
54388.3	Paratyphi A	54388.325_3	42849	106951
54388.3	Paratyphi A	54388.326_28	12860	53084
54388.3	Paratyphi A	54388.326_30	40425	46620
54388.3	Paratyphi A	54388.326_7	42849	106951
54388.3	Paratyphi A	54388.327_2	274925	339027
54388.3	Paratyphi A	54388.327_27	3775	43999
54388.3	Paratyphi A	54388.327_9	42281	46620
54388.3	Paratyphi A	54388.328_13	74352	104011
54388.3	Paratyphi A	54388.328_15	112072	116411
54388.3	Paratyphi A	54388.328_16	4132	45658
54388.3	Paratyphi A	54388.328_2	250901	315003
54388.3	Paratyphi A	54388.329_13	71772	101431
54388.3	Paratyphi A	54388.329_15	112072	116411
54388.3	Paratyphi A	54388.329_16	4132	45658
54388.3	Paratyphi A	54388.329_2	43006	107108
54388.3	Paratyphi A	54388.33_1	1677049	1706740
54388.3	Paratyphi A	54388.33_1	2956415	2960754
54388.3	Paratyphi A	54388.33_1	4363554	4407219
54388.3	Paratyphi A	54388.33_1	4538802	4565155
54388.3	Paratyphi A	54388.331_13	71772	101431
54388.3	Paratyphi A	54388.331_15	112049	116388
54388.3	Paratyphi A	54388.331_16	4132	45658
54388.3	Paratyphi A	54388.331_2	250971	315073
54388.3	Paratyphi A	54388.332_10	111896	116235
54388.3	Paratyphi A	54388.332_26	3775	43999
54388.3	Paratyphi A	54388.332_3	42849	106951
54388.3	Paratyphi A	54388.333_1	787393	831058
54388.3	Paratyphi A	54388.333_2	623683	628022
54388.3	Paratyphi A	54388.333_5	43006	107108
54388.3	Paratyphi A	54388.334_26	12879	53103
54388.3	Paratyphi A	54388.334_28	40425	46620
54388.3	Paratyphi A	54388.334_3	42849	106951
54388.3	Paratyphi A	54388.335_13	3775	45301
54388.3	Paratyphi A	54388.335_14	42849	105938
54388.3	Paratyphi A	54388.335_8	42281	46620
54388.3	Paratyphi A	54388.336_26	12860	53084
54388.3	Paratyphi A	54388.336_3	274857	338959
54388.3	Paratyphi A	54388.336_9	42281	46620
54388.3	Paratyphi A	54388.337_15	111937	116276
54388.3	Paratyphi A	54388.337_17	80942	122468
54388.3	Paratyphi A	54388.337_2	3	18621
54388.3	Paratyphi A	54388.338_13	71772	101431
54388.3	Paratyphi A	54388.338_15	112049	116388
54388.3	Paratyphi A	54388.338_16	80889	122415
54388.3	Paratyphi A	54388.338_2	250902	315004
54388.3	Paratyphi A	54388.34_1	368447	372786
54388.3	Paratyphi A	54388.34_1	1785883	1829548
54388.3	Paratyphi A	54388.34_1	1962340	1989706
54388.3	Paratyphi A	54388.34_1	3947582	3976629
54388.3	Paratyphi A	54388.341_13	71772	101431
54388.3	Paratyphi A	54388.341_15	42251	46590
54388.3	Paratyphi A	54388.341_16	80889	122415
54388.3	Paratyphi A	54388.341_2	43006	107108
54388.3	Paratyphi A	54388.342_13	71772	101431
54388.3	Paratyphi A	54388.342_15	42251	46590
54388.3	Paratyphi A	54388.342_16	4132	45658
54388.3	Paratyphi A	54388.342_2	43006	107108
54388.3	Paratyphi A	54388.345_13	71772	101431
54388.3	Paratyphi A	54388.345_16	112072	116411
54388.3	Paratyphi A	54388.345_17	4132	45658
54388.3	Paratyphi A	54388.345_2	43006	107108
54388.3	Paratyphi A	54388.348_13	74352	104011
54388.3	Paratyphi A	54388.348_15	112049	116388
54388.3	Paratyphi A	54388.348_16	80888	122414
54388.3	Paratyphi A	54388.348_2	43006	107108
54388.3	Paratyphi A	54388.35_1	46188	73554
54388.3	Paratyphi A	54388.35_4	231749	261440
54388.3	Paratyphi A	54388.35_4	1511131	1515011
54388.3	Paratyphi A	54388.35_4	2918025	2961690
54388.4	Paratyphi A	54388.36_1	1323280	1352939
54388.4	Paratyphi A	54388.36_1	2950064	2953944
54388.4	Paratyphi A	54388.36_1	4367475	4411140
54388.4	Paratyphi A	54388.36_1	4539468	4602557
54388.4	Paratyphi A	54388.39_1	2921360	2925699
54388.4	Paratyphi A	54388.39_1	4328807	4372472
54388.4	Paratyphi A	54388.39_1	4502155	4565244
54388.4	Paratyphi A	54388.41_1	2920489	2924828
54388.4	Paratyphi A	54388.41_1	4324811	4368476
54388.4	Paratyphi A	54388.41_1	4501416	4527769
54388.4	Paratyphi A	54388.43_1	2919901	2923781
54388.4	Paratyphi A	54388.43_1	4336266	4379930
54388.4	Paratyphi A	54388.43_1	4509405	4572494
54388.4	Paratyphi A	54388.44_1	421661	426086
54388.4	Paratyphi A	54388.44_1	1838364	1882029
54388.4	Paratyphi A	54388.44_1	2010418	2074520
54388.4	Paratyphi A	54388.45_1	1676460	1706151
54388.4	Paratyphi A	54388.45_1	2955913	2959793
54388.4	Paratyphi A	54388.45_1	4362866	4406531
54388.4	Paratyphi A	54388.45_1	4537898	4564251
54388.5	Paratyphi A	54388.46_1	1323470	1353129
54388.5	Paratyphi A	54388.46_1	2952544	2956883
54388.5	Paratyphi A	54388.46_1	4369521	4413186
54388.5	Paratyphi A	54388.46_1	4542868	4605957
54388.5	Paratyphi A	54388.47_1	418305	461970
54388.5	Paratyphi A	54388.47_1	594802	621155
54388.5	Paratyphi A	54388.47_1	2302957	2332004
54388.5	Paratyphi A	54388.47_1	3585000	3589340
54388.5	Paratyphi A	54388.47_1	4352023	4371180
54388.5	Paratyphi A	54388.51_1	238	20049
54388.5	Paratyphi A	54388.51_1	1270760	1277143
54388.5	Paratyphi A	54388.51_1	2689368	2733033
54388.5	Paratyphi A	54388.51_1	2860965	2925537
54388.5	Paratyphi A	54388.51_1	4594030	4601939
54388.5	Paratyphi A	54388.52_1	1321829	1350327
54388.5	Paratyphi A	54388.52_1	4365193	4408857
54388.5	Paratyphi A	54388.52_1	4537340	4600428
54388.5	Paratyphi A	54388.53_1	368762	372642
54388.5	Paratyphi A	54388.53_3	107491	171828
54388.5	Paratyphi A	54388.53_3	2131353	2160962
54388.5	Paratyphi A	54388.54_1	2921187	2925526
54388.5	Paratyphi A	54388.54_1	4338383	4382048
54388.5	Paratyphi A	54388.54_1	4510419	4573508
54388.6	Paratyphi A	54388.55_1	1392754	1422445
54388.6	Paratyphi A	54388.55_1	2671857	2676196
54388.6	Paratyphi A	54388.55_1	4091125	4134790
54388.6	Paratyphi A	54388.56_1	2921145	2925028
54388.6	Paratyphi A	54388.56_1	4463895	4490248
54388.6	Paratyphi A	54388.58_2	42982	107084
54388.6	Paratyphi A	54388.58_3	368338	372854
54388.6	Paratyphi A	54388.58_3	1785649	1829314
54388.6	Paratyphi A	54388.58_6	1526	18783
54388.6	Paratyphi A	54388.58_6	73680	89344
54388.6	Paratyphi A	54388.59_1	2911139	2915019
54388.6	Paratyphi A	54388.59_1	4329020	4372685
54388.6	Paratyphi A	54388.59_1	4501102	4564191
54388.6	Paratyphi A	54388.61_1	1322899	1352558
54388.6	Paratyphi A	54388.61_1	2941530	2945661
54388.6	Paratyphi A	54388.61_1	4358917	4402582
54388.6	Paratyphi A	54388.61_1	4530784	4593873
54388.6	Paratyphi A	54388.62_4	42995	96033
54388.6	Paratyphi A	54388.62_5	1477094	1481433
54388.6	Paratyphi A	54388.62_5	2894071	2937736
54388.6	Paratyphi A	54388.63_1	46188	73554
54388.6	Paratyphi A	54388.63_4	231749	261440
54388.6	Paratyphi A	54388.63_4	1511117	1515456
54388.6	Paratyphi A	54388.63_4	2918597	2962262
54388.6	Paratyphi A	54388.64_1	2921828	2925708
54388.6	Paratyphi A	54388.64_1	4328568	4372233
54388.6	Paratyphi A	54388.64_1	4501894	4564983
54388.7	Paratyphi A	54388.66_1	557152	600817
54388.7	Paratyphi A	54388.66_1	731506	795608
54388.7	Paratyphi A	54388.66_1	3720300	3724180
54388.7	Paratyphi A	54388.67_1	2919347	2923227
54388.7	Paratyphi A	54388.67_1	4337135	4380800
54388.7	Paratyphi A	54388.67_1	4508876	4571965
54388.7	Paratyphi A	54388.68_1	32636	96738
54388.7	Paratyphi A	54388.68_1	3021122	3025461
54388.7	Paratyphi A	54388.68_1	4440095	4483760
54388.7	Paratyphi A	54388.69_1	2909703	2913583
54388.7	Paratyphi A	54388.69_1	4325628	4367539
54388.7	Paratyphi A	54388.69_1	4499070	4562159
54388.7	Paratyphi A	54388.71_2	46156	72509
54388.7	Paratyphi A	54388.71_4	769130	773469
54388.7	Paratyphi A	54388.71_4	2187904	2232051
54388.7	Paratyphi A	54388.72_1	368667	372548
54388.7	Paratyphi A	54388.72_1	1153441	1200849
54388.7	Paratyphi A	54388.72_2	554037	580391
54388.7	Paratyphi A	54388.72_2	2244539	2274328
54388.7	Paratyphi A	54388.74_1	2919493	2923387
54388.7	Paratyphi A	54388.74_1	4326661	4370326
54388.7	Paratyphi A	54388.74_1	4500070	4563159
54388.8	Paratyphi A	54388.75_4	42995	95137
54388.8	Paratyphi A	54388.75_5	1476324	1480663
54388.8	Paratyphi A	54388.75_5	2893780	2937445
54388.8	Paratyphi A	54388.77_1	1304812	1309151
54388.8	Paratyphi A	54388.77_1	2820757	2864422
54388.8	Paratyphi A	54388.77_1	2992811	3056913
54388.8	Paratyphi A	54388.79_1	1676539	1705586
54388.8	Paratyphi A	54388.79_1	2955419	2959758
54388.8	Paratyphi A	54388.79_1	4361953	4405618
54388.8	Paratyphi A	54388.79_1	4537201	4563554
54388.8	Paratyphi A	54388.8_1	2905458	2909338
54388.8	Paratyphi A	54388.8_1	4321912	4365577
54388.8	Paratyphi A	54388.82_1	1392924	1422615
54388.8	Paratyphi A	54388.82_1	2672494	2676374
54388.8	Paratyphi A	54388.82_1	4069297	4113010
54388.8	Paratyphi A	54388.85_1	42995	107097
54388.8	Paratyphi A	54388.85_2	1475302	1479641
54388.8	Paratyphi A	54388.85_4	168972	198631
54388.8	Paratyphi A	54388.85_5	418500	462165
54388.9	Paratyphi A	54388.87_1	2919576	2923558
54388.9	Paratyphi A	54388.87_1	4338209	4381874
54388.9	Paratyphi A	54388.87_1	4511521	4573742
54388.9	Paratyphi A	54388.88_1	2465324	2469204
54388.9	Paratyphi A	54388.88_1	3883210	3926875
54388.9	Paratyphi A	54388.88_1	4056495	4108777
54388.9	Paratyphi A	54388.89_1	521144	550835
54388.9	Paratyphi A	54388.89_1	1800477	1804816
54388.9	Paratyphi A	54388.89_1	3355189	3382556
54388.9	Paratyphi A	54388.9_1	2916025	2920156
54388.9	Paratyphi A	54388.9_1	4456974	4483327
54388.9	Paratyphi A	54388.91_1	1770202	1774082
54388.9	Paratyphi A	54388.91_1	3177342	3221007
54388.9	Paratyphi A	54388.91_1	3350665	3414767
54389	Paratyphi A	54388.96_1	2921080	2925516
54389	Paratyphi A	54388.96_1	4338773	4382438
54389	Paratyphi A	54388.96_1	4512135	4574356
54389	Paratyphi A	54388.97_1	1769071	1773504
54389	Paratyphi A	54388.97_1	2536274	2555431
54389	Paratyphi A	54388.97_1	3231825	3274059
54389	Paratyphi A	54388.97_1	3405288	3469390
54389	Paratyphi A	54388.99_1	530442	560133
54389	Paratyphi A	54388.99_1	1813368	1817884
54389	Paratyphi A	54388.99_1	2582264	2601420
54389	Paratyphi A	54388.99_1	3274565	3318230
54389	Paratyphi A	54388.99_1	3449669	3477035
554290	Paratyphi A	554290.17_19	3504	43728
554290	Paratyphi A	554290.17_4	2480	64701
59201.1	Typhi	59201.1257_16	29810	76402
59201.1	Typhi	59201.1257_35	3261	9804
59201.1	Typhi	59201.1257_38	16613	35769
59201.1	Typhi	59201.1257_42	489	29032
59201.1	Paratyphi A	59201.1301_13	4497	22760
59201.1	Paratyphi A	59201.1301_13	44203	45342
59201.1	Paratyphi A	59201.1301_13	76704	94685
59201.1	Paratyphi A	59201.1301_34	4131	44355
59201.1	Paratyphi A	59201.1301_8	58842	122944
59201.1	Paratyphi A	59201.1301_9	112226	116565
59201.1	Paratyphi A	59201.1363_1	474327	481939
59201.1	Paratyphi A	59201.1363_11	58973	123075
59201.1	Paratyphi A	59201.1363_18	4347	45873
59201.1	Paratyphi A	59201.1404_21	2480	39314
59201.1	Paratyphi A	59201.1464_20	2280	64501
59201.1	Paratyphi A	59201.1464_32	2800	43024
59201.1	Paratyphi A	59201.1464_8	112333	116672
59201.1	Typhi	59201.147_15	39116	74717
59201.1	Typhi	59201.147_18	1400	11394
59201.1	Typhi	59201.147_19	83783	121058
59201.1	Typhi	59201.147_2	453	15837
59201.1	Typhi	59201.147_25	225120	245560
59201.1	Typhi	59201.1472_16	29810	76401
59201.1	Typhi	59201.1472_29	44558	48546
59201.1	Typhi	59201.1472_37	489	29032
59201.1	Typhi	59201.1472_9	3261	9804
59201.1	Paratyphi A	59201.1488_12	112507	116387
59201.1	Paratyphi A	59201.1488_25	4730	44954
59201.1	Paratyphi A	59201.1488_4	185191	249293
59201.2	Paratyphi A	59201.1513_1	624495	628375
59201.2	Paratyphi A	59201.1513_16	58962	86328
59201.2	Paratyphi A	59201.1513_17	4347	45873
59201.2	Paratyphi A	59201.1513_8	143871	172918
59201.2	Typhi	59201.1583_11	3261	9804
59201.2	Typhi	59201.1583_29	44543	48531
59201.2	Typhi	59201.1583_3	110666	146544
59201.2	Typhi	59201.1583_33	489	29032
59201.2	Typhi	59201.1583_4	141240	187831
59201.2	Typhi	59201.1615_10	3261	9804
59201.2	Typhi	59201.1615_16	29810	76401
59201.2	Typhi	59201.1615_39	489	29032
59201.2	Typhi	59201.1632_13	29810	76402
59201.2	Typhi	59201.1632_20	47	21321
59201.2	Typhi	59201.1632_22	74004	79403
59201.2	Typhi	59201.1632_33	3261	9804
59201.2	Typhi	59201.1632_39	489	29428
59201.2	Typhi	59201.1694_12	3261	9804
59201.2	Typhi	59201.1694_15	29810	76401
59201.2	Typhi	59201.1694_29	44592	48580
59201.2	Typhi	59201.1694_34	489	28144
59201.2	Typhi	59201.1806_15	29810	76401
59201.2	Typhi	59201.1806_16	4497	25936
59201.2	Typhi	59201.1806_16	44311	45450
59201.2	Typhi	59201.1806_16	76812	94793
59201.2	Typhi	59201.1806_29	3261	9804
59201.2	Typhi	59201.1806_38	488	29031
59201.2	Paratyphi A	59201.1839_1	360790	365129
59201.2	Paratyphi A	59201.1839_2	285035	349132
59201.2	Paratyphi A	59201.1839_25	4363	44587
59201.2	Paratyphi A	59201.1858_16	1808	38642
59201.2	Paratyphi A	59201.1858_53	1417	13460
59201.2	Paratyphi A	59201.1858_56	3080	24247
59201.2	Paratyphi A	59201.1892_1	357114	360994
59201.2	Paratyphi A	59201.1892_15	4155	45681
59201.2	Paratyphi A	59201.1892_24	11538	40585
59201.2	Paratyphi A	59201.1892_4	232094	259460
59201.2	Typhi	59201.1932_11	3261	9804
59201.2	Typhi	59201.1932_16	2090	13561
59201.2	Typhi	59201.1932_27	1277	27519
59201.2	Typhi	59201.1932_32	44780	48768
59201.2	Typhi	59201.1932_41	489	29032
59201.2	Typhi	59201.1932_6	21808	56191
59201.2	Typhi	59201.2058_11	1	18656
59201.2	Typhi	59201.2058_15	2898	10589
59201.2	Typhi	59201.2058_29	1277	27519
59201.2	Typhi	59201.2058_42	489	29032
59201.2	Typhi	59201.2058_8	3261	9804
59201.2	Paratyphi A	59201.2171_12	112685	116565
59201.2	Paratyphi A	59201.2171_19	2633	42314
59201.2	Paratyphi A	59201.2171_24	4131	44355
59201.2	Paratyphi A	59201.2171_34	1660	19867
59201.2	Paratyphi A	59201.2206_1	475900	480239
59201.2	Paratyphi A	59201.2206_3	285142	349245
59201.2	Paratyphi A	59201.2206_5	162371	206036
59201.2	Typhi	59201.2213_3	196410	243001
59201.2	Typhi	59201.2213_35	489	29032
59201.2	Typhi	59201.2213_9	3261	9804
59201.2	Typhi	59201.2218_1	287986	323864
59201.2	Typhi	59201.2218_13	29810	76401
59201.2	Typhi	59201.2218_40	963	29506
59201.2	Typhi	59201.2218_6	3261	9804
90370.1	Typhi	90370.1001_12	141317	147860
90370.1	Typhi	90370.1001_16	2	21581
90370.1	Typhi	90370.1001_17	55635	102227
90370.1	Typhi	90370.1001_18	2	22040
90370.1	Typhi	90370.1001_27	2363	6351
90370.1	Typhi	90370.1001_7	13744	43524
90370.1	Typhi	90370.1005_10	154500	185182
90370.1	Typhi	90370.1005_17	2	21594
90370.1	Typhi	90370.1005_3	212952	246711
90370.1	Typhi	90370.1005_7	141121	187713
90370.1	Typhi	90370.1006_14	3	21567
90370.1	Typhi	90370.1006_15	29922	76514
90370.1	Typhi	90370.1006_3	244627	252173
90370.1	Typhi	90370.1006_4	91772	125257
90370.1	Typhi	90370.1006_8	142651	175451
90370.1	Typhi	90370.1008_14	3361	9904
90370.1	Typhi	90370.1008_18	3	29345
90370.1	Typhi	90370.1008_6	141356	187948
90370.1	Typhi	90370.1008_9	1189	31831
90370.1	Typhi	90370.101_24	1	21528
90370.1	Typhi	90370.101_3	44053	77538
90370.1	Typhi	90370.101_4	3692	11547
90370.1	Typhi	90370.101_6	141383	187974
90370.1	Typhi	90370.101_9	143414	175440
90370.1	Typhi	90370.1013_3	49671	65247
90370.1	Typhi	90370.1013_6	212000	218543
90370.1	Typhi	90370.1013_7	141543	188135
90370.1	Typhi	90370.1014_17	3	21542
90370.1	Typhi	90370.1014_28	9990	38533
90370.1	Typhi	90370.1014_3	244905	252451
90370.1	Typhi	90370.1014_4	44010	77495
90370.1	Typhi	90370.1014_7	141369	187960
90370.1	Typhi	90370.1016_26	44675	48663
90370.1	Typhi	90370.1016_4	113983	147261
90370.1	Typhi	90370.1016_7	141369	187960
90370.1	Typhi	90370.1016_9	154432	184570
90370.1	Typhi	90370.1017_16	3	21554
90370.1	Typhi	90370.1017_19	3	22023
90370.1	Typhi	90370.1017_4	244905	252451
90370.1	Typhi	90370.1017_6	209005	215548
90370.1	Typhi	90370.1017_7	29922	76513
90370.1	Typhi	90370.1017_9	154703	186018
90370.1	Typhi	90370.1018_13	3354	9897
90370.1	Typhi	90370.1018_22	2	22037
90370.1	Typhi	90370.1018_3	43540	51086
90370.1	Typhi	90370.1018_6	141324	187915
90370.1	Typhi	90370.1018_9	153514	185152
90370.1	Typhi	90370.1019_18	3	23484
90370.1	Typhi	90370.1019_3	1373	7822
90370.1	Typhi	90370.1019_6	209005	215548
90370.1	Typhi	90370.1019_7	29922	76514
90370.1	Typhi	90370.102_10	145172	175475
90370.1	Typhi	90370.102_11	73166	101929
90370.1	Typhi	90370.102_17	2	14389
90370.1	Typhi	90370.102_19	2	22074
90370.1	Typhi	90370.102_3	245128	251577
90370.1	Typhi	90370.102_6	3326	9869
90370.1	Typhi	90370.102_7	141555	188147
90370.1	Typhi	90370.1021_13	3351	9894
90370.1	Typhi	90370.1021_17	2	21550
90370.1	Typhi	90370.1021_22	2	22037
90370.1	Typhi	90370.1021_3	1373	7822
90370.1	Typhi	90370.1021_6	141360	187951
90370.1	Typhi	90370.1021_9	1238	30752
90370.1	Typhi	90370.1023_17	2	21556
90370.1	Typhi	90370.1023_21	433	27040
90370.1	Typhi	90370.1023_28	527	29070
90370.1	Typhi	90370.1023_3	244905	252451
90370.1	Typhi	90370.1023_6	212067	218610
90370.1	Typhi	90370.1023_7	29922	76513
90370.1	Typhi	90370.1025_10	2	31614
90370.1	Typhi	90370.1025_22	3	22032
90370.1	Typhi	90370.1025_3	244905	251354
90370.1	Typhi	90370.1025_6	3344	9887
90370.1	Typhi	90370.1025_7	141369	187960
90370.1	Typhi	90370.1026_10	154136	185700
90370.1	Typhi	90370.1026_17	3	21551
90370.1	Typhi	90370.1026_3	211449	245208
90370.1	Typhi	90370.1026_5	1373	7822
90370.1	Typhi	90370.1026_7	141369	187960
90370.1	Typhi	90370.1028_20	362	25859
90370.1	Typhi	90370.1028_29	1543	30086
90370.1	Typhi	90370.1028_3	245552	253098
90370.1	Typhi	90370.1028_7	141346	187937
90370.1	Typhi	90370.103_10	998	31741
90370.1	Typhi	90370.103_19	2	22010
90370.1	Typhi	90370.103_6	212236	218779
90370.1	Typhi	90370.103_7	29877	76469
90370.1	Typhi	90370.1032_11	39579	52113
90370.1	Typhi	90370.1032_15	29911	76502
90370.1	Typhi	90370.1032_16	227	25724
90370.1	Typhi	90370.1032_3	3696	11551
90370.1	Typhi	90370.1032_7	9961	42481
90370.1	Typhi	90370.1033_15	29887	76479
90370.1	Typhi	90370.1033_27	8362	27518
90370.1	Typhi	90370.1033_3	91744	125229
90370.1	Typhi	90370.1033_4	244784	252639
90370.1	Typhi	90370.1033_9	142621	174922
90370.1	Typhi	90370.1034_13	139852	146395
90370.1	Typhi	90370.1034_3	244758	252304
90370.1	Typhi	90370.1034_6	21944	56327
90370.1	Typhi	90370.1034_6	182005	214041
90370.1	Typhi	90370.1034_9	116509	163101
90370.1	Typhi	90370.1035_1	711708	719254
90370.1	Typhi	90370.1035_17	1	22009
90370.1	Typhi	90370.1035_27	509	29052
90370.1	Typhi	90370.1035_5	3338	9881
90370.1	Typhi	90370.1035_6	29877	76469
90370.1	Typhi	90370.1037_14	61146	68692
90370.1	Typhi	90370.1037_15	3	21254
90370.1	Typhi	90370.1037_16	3	20783
90370.1	Typhi	90370.1037_27	50673	57216
90370.1	Typhi	90370.1037_4	141371	187963
90370.1	Typhi	90370.1037_7	143422	175458
90370.1	Typhi	90370.1038_15	29922	76514
90370.1	Typhi	90370.1038_16	1	21547
90370.1	Typhi	90370.1038_6	208998	215541
90370.1	Typhi	90370.1038_9	1558	32200
90370.1	Typhi	90370.1039_15	29912	76504
90370.1	Typhi	90370.1039_17	91752	110572
90370.1	Typhi	90370.1039_3	113828	143027
90370.1	Typhi	90370.1039_30	558	29101
90370.1	Typhi	90370.1039_5	1373	7822
90370.1	Typhi	90370.104_10	3	31695
90370.1	Typhi	90370.104_17	2	21621
90370.1	Typhi	90370.104_19	1	22015
90370.1	Typhi	90370.104_6	3334	9877
90370.1	Typhi	90370.104_7	29907	76500
[truncated: 50,136 more rows]
