# Supplementary material for: Comprehensive blueprint of Salmonella genomic plasticity identifies hotspots for pathogenicity genes
Source: PLoS Biol. 2024 Aug 7;22(8):e3002746. doi: 10.1371/journal.pbio.3002746 (PMC11305592; doi:10.1371/journal.pbio.3002746)
Supplement: S5 Table — (XLSX) [file pbio.3002746.s007.xlsx]

## Sheet: S. Table 5
S5 Table. Features of the prophages found across Salmonella species, sub-species, and serovar.
Genome ID	Species/sub-species/serovar	Contig	Start	Stop	Score	Kingdom	Phylum	Class	Family	Genus	Species	Virus name(s)
590.121	Saintpaul	590.12062_1	1195255	1247757	0.85	Heunggongvirae	Uroviricota	Caudoviricetes	Not defined	Brunovirus	Brunovirus SEN34	Salmonella phage SEN34
590.121	Derby	590.12064_3	307791	369477	0.85	Heunggongvirae	Uroviricota	Caudoviricetes	Not defined	Punavirus	Punavirus SJ46	Salmonella phage SJ46
590.121	Derby	590.12064_3	307791	369477	0.85	Heunggongvirae	Uroviricota	Caudoviricetes	Not defined	Punavirus	Punavirus RCS47	Escherichia phage RCS47
590.121	Derby	590.12064_3	307791	369477	0.85	Heunggongvirae	Uroviricota	Caudoviricetes	Peduoviridae	Felsduovirus	Felsduovirus SEN8	Salmonella phage SEN8
590.121	Derby	590.12064_3	307791	369477	0.85	Heunggongvirae	Uroviricota	Caudoviricetes	Peduoviridae	Felsduovirus	Felsduovirus ST437OXA245phi42	Klebsiella phage ST437-OXA245phi4.2
590.121	Derby	590.12064_3	307791	369477	0.85	Heunggongvirae	Uroviricota	Caudoviricetes	Peduoviridae	Felsduovirus	Felsduovirus SopEphi	Salmonella phage SopEphi
590.121	Derby	590.12064_3	307791	369477	0.85	Heunggongvirae	Uroviricota	Caudoviricetes	Peduoviridae	Felsduovirus	Felsduovirus RE2010	Salmonella phage RE2010
590.121	Derby	590.12064_3	307791	369477	0.85	Heunggongvirae	Uroviricota	Caudoviricetes	Not defined	Punavirus	Punavirus P1	Escherichia phage P1
590.121	Montevideo	590.12079_14	45385	76646	0.63	Heunggongvirae	Uroviricota	Caudoviricetes	Peduoviridae	Xuanwuvirus	Xuanwuvirus P88	Escherichia phage P88
590.121	Montevideo	590.12079_14	45385	76646	0.63	Heunggongvirae	Uroviricota	Caudoviricetes	Peduoviridae	Xuanwuvirus	Xuanwuvirus xv503458	Escherichia phage 503458
590.121	Montevideo	590.12079_14	45385	76646	0.63	Heunggongvirae	Uroviricota	Caudoviricetes	Peduoviridae	Wadgaonvirus	Wadgaonvirus wv5004651	Escherichia phage 500465-1
590.121	Montevideo	590.12079_14	45385	76646	0.63	Heunggongvirae	Uroviricota	Caudoviricetes	Peduoviridae	Xuanwuvirus	Xuanwuvirus P884B11	Escherichia phage P88_4B11
590.121	Montevideo	590.12079_14	45385	76646	0.63	Heunggongvirae	Uroviricota	Caudoviricetes	Peduoviridae	Xuanwuvirus	Xuanwuvirus xv520873	Escherichia phage 520873
590.121	Montevideo	590.12079_14	45385	76646	0.63	Heunggongvirae	Uroviricota	Caudoviricetes	Peduoviridae	Wadgaonvirus	Wadgaonvirus V13P477T2	Escherichia coli strain 13P477T plasmid p13P477T-2
590.122	Newport	590.12186_1	893602	945659	0.86	Heunggongvirae	Uroviricota	Caudoviricetes	Not defined	Brunovirus	Brunovirus SEN34	Salmonella phage SEN34
590.122	Anatum	590.12193_3	251	52924	0.84	Heunggongvirae	Uroviricota	Caudoviricetes	Not defined	Uetakevirus	Uetakevirus phiV10	Escherichia phage phiV10
590.122	Anatum	590.12193_3	251	52924	0.84	Heunggongvirae	Uroviricota	Caudoviricetes	Not defined	Uetakevirus	Uetakevirus SPN1S	Salmonella phage SPN1S
590.122	Anatum	590.12193_3	251	52924	0.84	Heunggongvirae	Uroviricota	Caudoviricetes	Not defined	Uetakevirus	Uetakevirus epsilon15	Salmonella phage Epsilon15
590.122	Typhimurium	590.12231_32	2	32090	0.92	Heunggongvirae	Uroviricota	Caudoviricetes	Not defined	Brunovirus	Brunovirus SEN34	Salmonella phage SEN34
590.122	Typhimurium	590.12247_64	3	21134	0.93	Heunggongvirae	Uroviricota	Caudoviricetes	Peduoviridae	Peduovirus	Peduovirus YPM22	Yersinia phage vB_YpM_22
590.122	Typhimurium	590.12247_64	3	21134	0.93	Heunggongvirae	Uroviricota	Caudoviricetes	Peduoviridae	Peduovirus	Peduovirus fiAA91ss	Enterobacteria phage fiAA91-ss
590.122	Typhimurium	590.12247_64	3	21134	0.93	Heunggongvirae	Uroviricota	Caudoviricetes	Peduoviridae	Peduovirus	Peduovirus P37	Yersinia phage P37
590.122	Typhimurium	590.12247_64	3	21134	0.93	Heunggongvirae	Uroviricota	Caudoviricetes	Peduoviridae	Peduovirus	Peduovirus YPM50	Yersinia phage vB_YpM_50
590.122	Typhimurium	590.12247_64	3	21134	0.93	Heunggongvirae	Uroviricota	Caudoviricetes	Peduoviridae	Peduovirus	Peduovirus SIDE7	Escherichia phage SIDE7
590.122	Typhimurium	590.12247_64	3	21134	0.93	Heunggongvirae	Uroviricota	Caudoviricetes	Peduoviridae	Peduovirus	Peduovirus P22H1	Escherichia phage P2_2H1
590.122	Typhimurium	590.12247_64	3	21134	0.93	Heunggongvirae	Uroviricota	Caudoviricetes	Peduoviridae	Peduovirus	Peduovirus DC1	Escherichia phage DC1
590.122	Typhimurium	590.12247_64	3	21134	0.93	Heunggongvirae	Uroviricota	Caudoviricetes	Peduoviridae	Peduovirus	Peduovirus pv12474III	Escherichia phage vB_EcoM-12474III
590.122	Typhimurium	590.12247_64	3	21134	0.93	Heunggongvirae	Uroviricota	Caudoviricetes	Peduoviridae	Peduovirus	Peduovirus P24A7b	Escherichia phage P2_4A7b
590.122	Typhimurium	590.12247_64	3	21134	0.93	Heunggongvirae	Uroviricota	Caudoviricetes	Peduoviridae	Peduovirus	Peduovirus P24B2	Escherichia phage P2_4B2
590.122	Typhimurium	590.12247_64	3	21134	0.93	Heunggongvirae	Uroviricota	Caudoviricetes	Peduoviridae	Peduovirus	Peduovirus pro483	Escherichia phage pro483
590.122	Typhimurium	590.12247_64	3	21134	0.93	Heunggongvirae	Uroviricota	Caudoviricetes	Peduoviridae	Peduovirus	Peduovirus P2	Bacteriophage P2
590.122	Typhimurium	590.12247_64	3	21134	0.93	Heunggongvirae	Uroviricota	Caudoviricetes	Peduoviridae	Peduovirus	Peduovirus HQ103	Yersinia phage HQ103
590.122	Typhimurium	590.12247_64	3	21134	0.93	Heunggongvirae	Uroviricota	Caudoviricetes	Peduoviridae	Peduovirus	Peduovirus SIAC10	Escherichia phage SIAC10
590.122	Typhimurium	590.12247_64	3	21134	0.93	Heunggongvirae	Uroviricota	Caudoviricetes	Peduoviridae	Peduovirus	Peduovirus P24E6b	Escherichia phage P2_4E6b
590.122	Typhimurium	590.12247_64	3	21134	0.93	Heunggongvirae	Uroviricota	Caudoviricetes	Peduoviridae	Peduovirus	Peduovirus L413C	Yersinia phage L-413C
590.122	Typhimurium	590.12247_64	3	21134	0.93	Heunggongvirae	Uroviricota	Caudoviricetes	Peduoviridae	Peduovirus	Peduovirus AC1	Escherichia phage AC1
590.122	Typhimurium	590.12247_64	3	21134	0.93	Heunggongvirae	Uroviricota	Caudoviricetes	Peduoviridae	Peduovirus	Peduovirus P22H4	Escherichia phage P2_2H4
590.122	Typhimurium	590.12247_64	3	21134	0.93	Heunggongvirae	Uroviricota	Caudoviricetes	Peduoviridae	Peduovirus	Peduovirus magyaro	Escherichia phage P2
590.122	Typhimurium	590.12247_64	3	21134	0.93	Heunggongvirae	Uroviricota	Caudoviricetes	Peduoviridae	Peduovirus	Peduovirus Wphi	Escherichia phage Wphi
590.122	Typhimurium	590.12247_64	3	21134	0.93	Heunggongvirae	Uroviricota	Caudoviricetes	Peduoviridae	Peduovirus	Peduovirus 11W	Escherichia phage 11W
590.122	Typhimurium	590.12247_64	3	21134	0.93	Heunggongvirae	Uroviricota	Caudoviricetes	Peduoviridae	Peduovirus	Peduovirus pro147	Escherichia phage pro147
590.122	Typhimurium	590.12247_64	3	21134	0.93	Heunggongvirae	Uroviricota	Caudoviricetes	Peduoviridae	Peduovirus	Peduovirus YPM46	Yersinia phage vB_YpM_46
590.122	Typhimurium	590.12247_64	3	21134	0.93	Heunggongvirae	Uroviricota	Caudoviricetes	Peduoviridae	Peduovirus	Peduovirus P24C9	Escherichia phage P2_4C9
590.122	Typhimurium	590.12247_64	3	21134	0.93	Heunggongvirae	Uroviricota	Caudoviricetes	Peduoviridae	Peduovirus	Peduovirus STYP1	Salmonella enterica subsp. enterica serovar Typhi strain Salmonella Typhi Prophage STYP1
590.122	Typhimurium	590.12247_64	3	21134	0.93	Heunggongvirae	Uroviricota	Caudoviricetes	Peduoviridae	Peduovirus	Peduovirus R18C	Bacteriophage R18C
590.123	Derby	590.12287_6	308210	354542	0.8	Heunggongvirae	Uroviricota	Caudoviricetes	Not defined	Sawaravirus	Sawaravirus WGPS2	Stx2-converting phage Stx2a_WGPS2
590.123	Derby	590.12287_6	308210	354542	0.8	Heunggongvirae	Uroviricota	Caudoviricetes	Not defined	Glaedevirus	Glaedevirus gv2H10	Escherichia phage 2H10
590.123	Newport	590.12296_1	779889	831946	0.86	Heunggongvirae	Uroviricota	Caudoviricetes	Not defined	Brunovirus	Brunovirus SEN34	Salmonella phage SEN34
590.123	Newport	590.12296_1	858782	891767	0.84	Heunggongvirae	Uroviricota	Caudoviricetes	Not defined	Brunovirus	Brunovirus SEN34	Salmonella phage SEN34
590.123	Typhimurium	590.12302_32	2	32090	0.93	Heunggongvirae	Uroviricota	Caudoviricetes	Not defined	Brunovirus	Brunovirus SEN34	Salmonella phage SEN34
590.123	Typhimurium	590.12324_16	134	24585	0.9	Heunggongvirae	Uroviricota	Caudoviricetes	Not defined	Brunovirus	Brunovirus SEN34	Salmonella phage SEN34
590.124	Typhimurium	590.12358_36	343	26087	0.9	Heunggongvirae	Uroviricota	Caudoviricetes	Not defined	Lederbergvirus	Lederbergvirus P22	Salmonella phage P22
590.124	Typhimurium	590.12358_36	343	26087	0.9	Heunggongvirae	Uroviricota	Caudoviricetes	Not defined	Lederbergvirus	Lederbergvirus ST64T	Salmonella phage ST64T
590.124	Typhimurium	590.12358_36	343	26087	0.9	Heunggongvirae	Uroviricota	Caudoviricetes	Not defined	Lederbergvirus	Lederbergvirus BTP1	Salmonella phage BTP1
590.124	Typhimurium	590.12358_36	343	26087	0.9	Heunggongvirae	Uroviricota	Caudoviricetes	Not defined	Kwaitsingvirus	Kwaitsingvirus HK446	Escherichia phage HK446
590.124	Typhimurium	590.12358_36	343	26087	0.9	Heunggongvirae	Uroviricota	Caudoviricetes	Not defined	Kwaitsingvirus	Kwaitsingvirus HK544	Escherichia phage HK544
590.124	Typhimurium	590.12358_36	343	26087	0.9	Heunggongvirae	Uroviricota	Caudoviricetes	Not defined	Lederbergvirus	Lederbergvirus SE1Spa	Salmonella phage SE1Spa
590.124	Typhimurium	590.12358_36	343	26087	0.9	Heunggongvirae	Uroviricota	Caudoviricetes	Not defined	Wanchaivirus	Wanchaivirus HK106	Escherichia phage HK106
590.124	Typhimurium	590.12358_36	343	26087	0.9	Heunggongvirae	Uroviricota	Caudoviricetes	Not defined	Pankowvirus	Pankowvirus pv1717	Stx2-converting phage 1717
590.124	Typhimurium	590.12358_36	343	26087	0.9	Heunggongvirae	Uroviricota	Caudoviricetes	Not defined	Brunovirus	Brunovirus SEN34	Salmonella phage SEN34
590.124	Typhimurium	590.12358_36	343	26087	0.9	Heunggongvirae	Uroviricota	Caudoviricetes	Not defined	Pankowvirus	Pankowvirus WGPS6	Stx2-converting phage Stx2a_WGPS6
590.124	Typhimurium	590.12358_36	343	26087	0.9	Heunggongvirae	Uroviricota	Caudoviricetes	Not defined	Pankowvirus	Pankowvirus pv2851	Enterobacteria phage 2851
590.124	Typhimurium	590.12358_36	343	26087	0.9	Heunggongvirae	Uroviricota	Caudoviricetes	Not defined	Lederbergvirus	Lederbergvirus Sf6	Shigella phage Sf6
590.124	Typhimurium	590.12358_36	343	26087	0.9	Heunggongvirae	Uroviricota	Caudoviricetes	Not defined	Pankowvirus	Pankowvirus YYZ2008	Enterobacteria phage YYZ-2008
590.124	Typhimurium	590.12358_36	343	26087	0.9	Heunggongvirae	Uroviricota	Caudoviricetes	Not defined	Wanchaivirus	Wanchaivirus mEp234	Escherichia phage mEp234
590.124	Typhimurium	590.12358_36	343	26087	0.9	Heunggongvirae	Uroviricota	Caudoviricetes	Not defined	Pankowvirus	Pankowvirus WGPS8	Stx2-converting phage Stx2a_WGPS8
590.124	Typhimurium	590.12358_36	343	26087	0.9	Heunggongvirae	Uroviricota	Caudoviricetes	Not defined	Lederbergvirus	Lederbergvirus HK620	Enterobacteria phage HK620
590.124	Typhimurium	590.12366_47	75	14860	0.95	Heunggongvirae	Uroviricota	Caudoviricetes	Not defined	Lederbergvirus	Lederbergvirus P22	Salmonella phage P22
590.124	Typhimurium	590.12366_47	75	14860	0.95	Heunggongvirae	Uroviricota	Caudoviricetes	Not defined	Lederbergvirus	Lederbergvirus ST64T	Salmonella phage ST64T
590.124	Typhimurium	590.12366_47	75	14860	0.95	Heunggongvirae	Uroviricota	Caudoviricetes	Not defined	Lederbergvirus	Lederbergvirus BTP1	Salmonella phage BTP1
590.124	Typhimurium	590.12366_47	75	14860	0.95	Heunggongvirae	Uroviricota	Caudoviricetes	Not defined	Kwaitsingvirus	Kwaitsingvirus HK446	Escherichia phage HK446
590.124	Typhimurium	590.12366_47	75	14860	0.95	Heunggongvirae	Uroviricota	Caudoviricetes	Not defined	Kwaitsingvirus	Kwaitsingvirus HK544	Escherichia phage HK544
590.124	Typhimurium	590.12366_47	75	14860	0.95	Heunggongvirae	Uroviricota	Caudoviricetes	Not defined	Lederbergvirus	Lederbergvirus SE1Spa	Salmonella phage SE1Spa
590.124	Typhimurium	590.12366_47	75	14860	0.95	Heunggongvirae	Uroviricota	Caudoviricetes	Not defined	Wanchaivirus	Wanchaivirus HK106	Escherichia phage HK106
590.124	Typhimurium	590.12366_47	75	14860	0.95	Heunggongvirae	Uroviricota	Caudoviricetes	Not defined	Pankowvirus	Pankowvirus pv1717	Stx2-converting phage 1717
590.124	Typhimurium	590.12366_47	75	14860	0.95	Heunggongvirae	Uroviricota	Caudoviricetes	Not defined	Brunovirus	Brunovirus SEN34	Salmonella phage SEN34
590.124	Typhimurium	590.12366_47	75	14860	0.95	Heunggongvirae	Uroviricota	Caudoviricetes	Not defined	Pankowvirus	Pankowvirus WGPS6	Stx2-converting phage Stx2a_WGPS6
590.124	Typhimurium	590.12366_47	75	14860	0.95	Heunggongvirae	Uroviricota	Caudoviricetes	Not defined	Pankowvirus	Pankowvirus pv2851	Enterobacteria phage 2851
590.124	Typhimurium	590.12366_47	75	14860	0.95	Heunggongvirae	Uroviricota	Caudoviricetes	Not defined	Lederbergvirus	Lederbergvirus Sf6	Shigella phage Sf6
590.124	Typhimurium	590.12366_47	75	14860	0.95	Heunggongvirae	Uroviricota	Caudoviricetes	Not defined	Pankowvirus	Pankowvirus YYZ2008	Enterobacteria phage YYZ-2008
590.124	Typhimurium	590.12366_47	75	14860	0.95	Heunggongvirae	Uroviricota	Caudoviricetes	Not defined	Wanchaivirus	Wanchaivirus mEp234	Escherichia phage mEp234
590.124	Typhimurium	590.12366_47	75	14860	0.95	Heunggongvirae	Uroviricota	Caudoviricetes	Not defined	Pankowvirus	Pankowvirus WGPS8	Stx2-converting phage Stx2a_WGPS8
590.124	Typhimurium	590.12366_47	75	14860	0.95	Heunggongvirae	Uroviricota	Caudoviricetes	Not defined	Lederbergvirus	Lederbergvirus HK620	Enterobacteria phage HK620
590.124	Senftenberg	590.12368_34	65	15555	0.66	Heunggongvirae	Uroviricota	Caudoviricetes	Not defined	Punavirus	Punavirus SJ46	Salmonella phage SJ46
590.124	Senftenberg	590.12368_34	65	15555	0.66	Heunggongvirae	Uroviricota	Caudoviricetes	Not defined	Punavirus	Punavirus RCS47	Escherichia phage RCS47
590.124	Senftenberg	590.12368_34	65	15555	0.66	Heunggongvirae	Uroviricota	Caudoviricetes	Peduoviridae	Felsduovirus	Felsduovirus SEN8	Salmonella phage SEN8
590.124	Senftenberg	590.12368_34	65	15555	0.66	Heunggongvirae	Uroviricota	Caudoviricetes	Peduoviridae	Felsduovirus	Felsduovirus ST437OXA245phi42	Klebsiella phage ST437-OXA245phi4.2
590.124	Senftenberg	590.12368_34	65	15555	0.66	Heunggongvirae	Uroviricota	Caudoviricetes	Peduoviridae	Felsduovirus	Felsduovirus SopEphi	Salmonella phage SopEphi
590.124	Senftenberg	590.12368_34	65	15555	0.66	Heunggongvirae	Uroviricota	Caudoviricetes	Peduoviridae	Felsduovirus	Felsduovirus RE2010	Salmonella phage RE2010
590.124	Senftenberg	590.12368_34	65	15555	0.66	Heunggongvirae	Uroviricota	Caudoviricetes	Not defined	Punavirus	Punavirus P1	Escherichia phage P1
590.124	Typhimurium	590.12377_6	155238	194861	0.87	Heunggongvirae	Uroviricota	Caudoviricetes	Peduoviridae	Peduovirus	Peduovirus YPM22	Yersinia phage vB_YpM_22
590.124	Typhimurium	590.12377_6	155238	194861	0.87	Heunggongvirae	Uroviricota	Caudoviricetes	Peduoviridae	Peduovirus	Peduovirus fiAA91ss	Enterobacteria phage fiAA91-ss
590.124	Typhimurium	590.12377_6	155238	194861	0.87	Heunggongvirae	Uroviricota	Caudoviricetes	Peduoviridae	Peduovirus	Peduovirus P37	Yersinia phage P37
590.124	Typhimurium	590.12377_6	155238	194861	0.87	Heunggongvirae	Uroviricota	Caudoviricetes	Peduoviridae	Peduovirus	Peduovirus YPM50	Yersinia phage vB_YpM_50
590.124	Typhimurium	590.12377_6	155238	194861	0.87	Heunggongvirae	Uroviricota	Caudoviricetes	Peduoviridae	Peduovirus	Peduovirus SIDE7	Escherichia phage SIDE7
590.124	Typhimurium	590.12377_6	155238	194861	0.87	Heunggongvirae	Uroviricota	Caudoviricetes	Peduoviridae	Peduovirus	Peduovirus P22H1	Escherichia phage P2_2H1
590.124	Typhimurium	590.12377_6	155238	194861	0.87	Heunggongvirae	Uroviricota	Caudoviricetes	Peduoviridae	Peduovirus	Peduovirus DC1	Escherichia phage DC1
590.124	Typhimurium	590.12377_6	155238	194861	0.87	Heunggongvirae	Uroviricota	Caudoviricetes	Peduoviridae	Peduovirus	Peduovirus pv12474III	Escherichia phage vB_EcoM-12474III
590.124	Typhimurium	590.12377_6	155238	194861	0.87	Heunggongvirae	Uroviricota	Caudoviricetes	Peduoviridae	Peduovirus	Peduovirus P24A7b	Escherichia phage P2_4A7b
590.124	Typhimurium	590.12377_6	155238	194861	0.87	Heunggongvirae	Uroviricota	Caudoviricetes	Peduoviridae	Peduovirus	Peduovirus P24B2	Escherichia phage P2_4B2
590.124	Typhimurium	590.12377_6	155238	194861	0.87	Heunggongvirae	Uroviricota	Caudoviricetes	Peduoviridae	Peduovirus	Peduovirus pro483	Escherichia phage pro483
590.124	Typhimurium	590.12377_6	155238	194861	0.87	Heunggongvirae	Uroviricota	Caudoviricetes	Peduoviridae	Peduovirus	Peduovirus P2	Bacteriophage P2
590.124	Typhimurium	590.12377_6	155238	194861	0.87	Heunggongvirae	Uroviricota	Caudoviricetes	Peduoviridae	Peduovirus	Peduovirus HQ103	Yersinia phage HQ103
590.124	Typhimurium	590.12377_6	155238	194861	0.87	Heunggongvirae	Uroviricota	Caudoviricetes	Peduoviridae	Peduovirus	Peduovirus SIAC10	Escherichia phage SIAC10
590.124	Typhimurium	590.12377_6	155238	194861	0.87	Heunggongvirae	Uroviricota	Caudoviricetes	Peduoviridae	Peduovirus	Peduovirus P24E6b	Escherichia phage P2_4E6b
590.124	Typhimurium	590.12377_6	155238	194861	0.87	Heunggongvirae	Uroviricota	Caudoviricetes	Peduoviridae	Peduovirus	Peduovirus L413C	Yersinia phage L-413C
590.124	Typhimurium	590.12377_6	155238	194861	0.87	Heunggongvirae	Uroviricota	Caudoviricetes	Peduoviridae	Peduovirus	Peduovirus AC1	Escherichia phage AC1
590.124	Typhimurium	590.12377_6	155238	194861	0.87	Heunggongvirae	Uroviricota	Caudoviricetes	Peduoviridae	Peduovirus	Peduovirus P22H4	Escherichia phage P2_2H4
590.124	Typhimurium	590.12377_6	155238	194861	0.87	Heunggongvirae	Uroviricota	Caudoviricetes	Peduoviridae	Peduovirus	Peduovirus magyaro	Escherichia phage P2
590.124	Typhimurium	590.12377_6	155238	194861	0.87	Heunggongvirae	Uroviricota	Caudoviricetes	Peduoviridae	Peduovirus	Peduovirus Wphi	Escherichia phage Wphi
590.124	Typhimurium	590.12377_6	155238	194861	0.87	Heunggongvirae	Uroviricota	Caudoviricetes	Peduoviridae	Peduovirus	Peduovirus 11W	Escherichia phage 11W
590.124	Typhimurium	590.12377_6	155238	194861	0.87	Heunggongvirae	Uroviricota	Caudoviricetes	Peduoviridae	Peduovirus	Peduovirus pro147	Escherichia phage pro147
590.124	Typhimurium	590.12377_6	155238	194861	0.87	Heunggongvirae	Uroviricota	Caudoviricetes	Peduoviridae	Peduovirus	Peduovirus YPM46	Yersinia phage vB_YpM_46
590.124	Typhimurium	590.12377_6	155238	194861	0.87	Heunggongvirae	Uroviricota	Caudoviricetes	Peduoviridae	Peduovirus	Peduovirus P24C9	Escherichia phage P2_4C9
590.124	Typhimurium	590.12377_6	155238	194861	0.87	Heunggongvirae	Uroviricota	Caudoviricetes	Peduoviridae	Peduovirus	Peduovirus STYP1	Salmonella enterica subsp. enterica serovar Typhi strain Salmonella Typhi Prophage STYP1
590.124	Typhimurium	590.12377_6	155238	194861	0.87	Heunggongvirae	Uroviricota	Caudoviricetes	Peduoviridae	Peduovirus	Peduovirus R18C	Bacteriophage R18C
590.124	Newport	590.12385_1	216035	270190	0.84	Heunggongvirae	Uroviricota	Caudoviricetes	Not defined	Brunovirus	Brunovirus SEN34	Salmonella phage SEN34
590.124	Typhimurium	590.12397_7	246	14405	0.86	Heunggongvirae	Uroviricota	Caudoviricetes	Not defined	Lederbergvirus	Lederbergvirus P22	Salmonella phage P22
590.124	Typhimurium	590.12397_7	246	14405	0.86	Heunggongvirae	Uroviricota	Caudoviricetes	Not defined	Lederbergvirus	Lederbergvirus ST64T	Salmonella phage ST64T
590.124	Typhimurium	590.12397_7	246	14405	0.86	Heunggongvirae	Uroviricota	Caudoviricetes	Not defined	Lederbergvirus	Lederbergvirus BTP1	Salmonella phage BTP1
590.124	Typhimurium	590.12397_7	246	14405	0.86	Heunggongvirae	Uroviricota	Caudoviricetes	Not defined	Kwaitsingvirus	Kwaitsingvirus HK446	Escherichia phage HK446
590.124	Typhimurium	590.12397_7	246	14405	0.86	Heunggongvirae	Uroviricota	Caudoviricetes	Not defined	Kwaitsingvirus	Kwaitsingvirus HK544	Escherichia phage HK544
590.124	Typhimurium	590.12397_7	246	14405	0.86	Heunggongvirae	Uroviricota	Caudoviricetes	Not defined	Lederbergvirus	Lederbergvirus SE1Spa	Salmonella phage SE1Spa
590.124	Typhimurium	590.12397_7	246	14405	0.86	Heunggongvirae	Uroviricota	Caudoviricetes	Not defined	Wanchaivirus	Wanchaivirus HK106	Escherichia phage HK106
590.124	Typhimurium	590.12397_7	246	14405	0.86	Heunggongvirae	Uroviricota	Caudoviricetes	Not defined	Pankowvirus	Pankowvirus pv1717	Stx2-converting phage 1717
590.124	Typhimurium	590.12397_7	246	14405	0.86	Heunggongvirae	Uroviricota	Caudoviricetes	Not defined	Brunovirus	Brunovirus SEN34	Salmonella phage SEN34
590.124	Typhimurium	590.12397_7	246	14405	0.86	Heunggongvirae	Uroviricota	Caudoviricetes	Not defined	Pankowvirus	Pankowvirus WGPS6	Stx2-converting phage Stx2a_WGPS6
590.124	Typhimurium	590.12397_7	246	14405	0.86	Heunggongvirae	Uroviricota	Caudoviricetes	Not defined	Pankowvirus	Pankowvirus pv2851	Enterobacteria phage 2851
590.124	Typhimurium	590.12397_7	246	14405	0.86	Heunggongvirae	Uroviricota	Caudoviricetes	Not defined	Lederbergvirus	Lederbergvirus Sf6	Shigella phage Sf6
590.124	Typhimurium	590.12397_7	246	14405	0.86	Heunggongvirae	Uroviricota	Caudoviricetes	Not defined	Pankowvirus	Pankowvirus YYZ2008	Enterobacteria phage YYZ-2008
590.124	Typhimurium	590.12397_7	246	14405	0.86	Heunggongvirae	Uroviricota	Caudoviricetes	Not defined	Wanchaivirus	Wanchaivirus mEp234	Escherichia phage mEp234
590.124	Typhimurium	590.12397_7	246	14405	0.86	Heunggongvirae	Uroviricota	Caudoviricetes	Not defined	Pankowvirus	Pankowvirus WGPS8	Stx2-converting phage Stx2a_WGPS8
590.124	Typhimurium	590.12397_7	246	14405	0.86	Heunggongvirae	Uroviricota	Caudoviricetes	Not defined	Lederbergvirus	Lederbergvirus HK620	Enterobacteria phage HK620
590.124	Typhimurium	590.12401_36	2	32090	0.92	Heunggongvirae	Uroviricota	Caudoviricetes	Not defined	Brunovirus	Brunovirus SEN34	Salmonella phage SEN34
590.124	Typhimurium	590.12402_8	246	14405	0.88	Heunggongvirae	Uroviricota	Caudoviricetes	Not defined	Lederbergvirus	Lederbergvirus P22	Salmonella phage P22
590.124	Typhimurium	590.12402_8	246	14405	0.88	Heunggongvirae	Uroviricota	Caudoviricetes	Not defined	Lederbergvirus	Lederbergvirus ST64T	Salmonella phage ST64T
590.124	Typhimurium	590.12402_8	246	14405	0.88	Heunggongvirae	Uroviricota	Caudoviricetes	Not defined	Lederbergvirus	Lederbergvirus BTP1	Salmonella phage BTP1
590.124	Typhimurium	590.12402_8	246	14405	0.88	Heunggongvirae	Uroviricota	Caudoviricetes	Not defined	Kwaitsingvirus	Kwaitsingvirus HK446	Escherichia phage HK446
590.124	Typhimurium	590.12402_8	246	14405	0.88	Heunggongvirae	Uroviricota	Caudoviricetes	Not defined	Kwaitsingvirus	Kwaitsingvirus HK544	Escherichia phage HK544
590.124	Typhimurium	590.12402_8	246	14405	0.88	Heunggongvirae	Uroviricota	Caudoviricetes	Not defined	Lederbergvirus	Lederbergvirus SE1Spa	Salmonella phage SE1Spa
590.124	Typhimurium	590.12402_8	246	14405	0.88	Heunggongvirae	Uroviricota	Caudoviricetes	Not defined	Wanchaivirus	Wanchaivirus HK106	Escherichia phage HK106
590.124	Typhimurium	590.12402_8	246	14405	0.88	Heunggongvirae	Uroviricota	Caudoviricetes	Not defined	Pankowvirus	Pankowvirus pv1717	Stx2-converting phage 1717
590.124	Typhimurium	590.12402_8	246	14405	0.88	Heunggongvirae	Uroviricota	Caudoviricetes	Not defined	Brunovirus	Brunovirus SEN34	Salmonella phage SEN34
590.124	Typhimurium	590.12402_8	246	14405	0.88	Heunggongvirae	Uroviricota	Caudoviricetes	Not defined	Pankowvirus	Pankowvirus WGPS6	Stx2-converting phage Stx2a_WGPS6
590.124	Typhimurium	590.12402_8	246	14405	0.88	Heunggongvirae	Uroviricota	Caudoviricetes	Not defined	Pankowvirus	Pankowvirus pv2851	Enterobacteria phage 2851
590.124	Typhimurium	590.12402_8	246	14405	0.88	Heunggongvirae	Uroviricota	Caudoviricetes	Not defined	Lederbergvirus	Lederbergvirus Sf6	Shigella phage Sf6
590.124	Typhimurium	590.12402_8	246	14405	0.88	Heunggongvirae	Uroviricota	Caudoviricetes	Not defined	Pankowvirus	Pankowvirus YYZ2008	Enterobacteria phage YYZ-2008
590.124	Typhimurium	590.12402_8	246	14405	0.88	Heunggongvirae	Uroviricota	Caudoviricetes	Not defined	Wanchaivirus	Wanchaivirus mEp234	Escherichia phage mEp234
590.124	Typhimurium	590.12402_8	246	14405	0.88	Heunggongvirae	Uroviricota	Caudoviricetes	Not defined	Pankowvirus	Pankowvirus WGPS8	Stx2-converting phage Stx2a_WGPS8
590.124	Typhimurium	590.12402_8	246	14405	0.88	Heunggongvirae	Uroviricota	Caudoviricetes	Not defined	Lederbergvirus	Lederbergvirus HK620	Enterobacteria phage HK620
590.124	Typhimurium	590.12409_10	385	18538	0.92	Heunggongvirae	Uroviricota	Caudoviricetes	Not defined	Lederbergvirus	Lederbergvirus P22	Salmonella phage P22
590.124	Typhimurium	590.12409_10	385	18538	0.92	Heunggongvirae	Uroviricota	Caudoviricetes	Not defined	Lederbergvirus	Lederbergvirus ST64T	Salmonella phage ST64T
590.124	Typhimurium	590.12409_10	385	18538	0.92	Heunggongvirae	Uroviricota	Caudoviricetes	Not defined	Lederbergvirus	Lederbergvirus BTP1	Salmonella phage BTP1
590.124	Typhimurium	590.12409_10	385	18538	0.92	Heunggongvirae	Uroviricota	Caudoviricetes	Not defined	Kwaitsingvirus	Kwaitsingvirus HK446	Escherichia phage HK446
590.124	Typhimurium	590.12409_10	385	18538	0.92	Heunggongvirae	Uroviricota	Caudoviricetes	Not defined	Kwaitsingvirus	Kwaitsingvirus HK544	Escherichia phage HK544
590.124	Typhimurium	590.12409_10	385	18538	0.92	Heunggongvirae	Uroviricota	Caudoviricetes	Not defined	Lederbergvirus	Lederbergvirus SE1Spa	Salmonella phage SE1Spa
590.124	Typhimurium	590.12409_10	385	18538	0.92	Heunggongvirae	Uroviricota	Caudoviricetes	Not defined	Wanchaivirus	Wanchaivirus HK106	Escherichia phage HK106
590.124	Typhimurium	590.12409_10	385	18538	0.92	Heunggongvirae	Uroviricota	Caudoviricetes	Not defined	Pankowvirus	Pankowvirus pv1717	Stx2-converting phage 1717
590.124	Typhimurium	590.12409_10	385	18538	0.92	Heunggongvirae	Uroviricota	Caudoviricetes	Not defined	Brunovirus	Brunovirus SEN34	Salmonella phage SEN34
590.124	Typhimurium	590.12409_10	385	18538	0.92	Heunggongvirae	Uroviricota	Caudoviricetes	Not defined	Pankowvirus	Pankowvirus WGPS6	Stx2-converting phage Stx2a_WGPS6
590.124	Typhimurium	590.12409_10	385	18538	0.92	Heunggongvirae	Uroviricota	Caudoviricetes	Not defined	Pankowvirus	Pankowvirus pv2851	Enterobacteria phage 2851
590.124	Typhimurium	590.12409_10	385	18538	0.92	Heunggongvirae	Uroviricota	Caudoviricetes	Not defined	Lederbergvirus	Lederbergvirus Sf6	Shigella phage Sf6
590.124	Typhimurium	590.12409_10	385	18538	0.92	Heunggongvirae	Uroviricota	Caudoviricetes	Not defined	Pankowvirus	Pankowvirus YYZ2008	Enterobacteria phage YYZ-2008
590.124	Typhimurium	590.12409_10	385	18538	0.92	Heunggongvirae	Uroviricota	Caudoviricetes	Not defined	Wanchaivirus	Wanchaivirus mEp234	Escherichia phage mEp234
590.124	Typhimurium	590.12409_10	385	18538	0.92	Heunggongvirae	Uroviricota	Caudoviricetes	Not defined	Pankowvirus	Pankowvirus WGPS8	Stx2-converting phage Stx2a_WGPS8
590.124	Typhimurium	590.12409_10	385	18538	0.92	Heunggongvirae	Uroviricota	Caudoviricetes	Not defined	Lederbergvirus	Lederbergvirus HK620	Enterobacteria phage HK620
590.124	Typhimurium	590.12413_7	186	14345	0.89	Heunggongvirae	Uroviricota	Caudoviricetes	Not defined	Lederbergvirus	Lederbergvirus P22	Salmonella phage P22
590.124	Typhimurium	590.12413_7	186	14345	0.89	Heunggongvirae	Uroviricota	Caudoviricetes	Not defined	Lederbergvirus	Lederbergvirus ST64T	Salmonella phage ST64T
590.124	Typhimurium	590.12413_7	186	14345	0.89	Heunggongvirae	Uroviricota	Caudoviricetes	Not defined	Lederbergvirus	Lederbergvirus BTP1	Salmonella phage BTP1
590.124	Typhimurium	590.12413_7	186	14345	0.89	Heunggongvirae	Uroviricota	Caudoviricetes	Not defined	Kwaitsingvirus	Kwaitsingvirus HK446	Escherichia phage HK446
590.124	Typhimurium	590.12413_7	186	14345	0.89	Heunggongvirae	Uroviricota	Caudoviricetes	Not defined	Kwaitsingvirus	Kwaitsingvirus HK544	Escherichia phage HK544
590.124	Typhimurium	590.12413_7	186	14345	0.89	Heunggongvirae	Uroviricota	Caudoviricetes	Not defined	Lederbergvirus	Lederbergvirus SE1Spa	Salmonella phage SE1Spa
590.124	Typhimurium	590.12413_7	186	14345	0.89	Heunggongvirae	Uroviricota	Caudoviricetes	Not defined	Wanchaivirus	Wanchaivirus HK106	Escherichia phage HK106
590.124	Typhimurium	590.12413_7	186	14345	0.89	Heunggongvirae	Uroviricota	Caudoviricetes	Not defined	Pankowvirus	Pankowvirus pv1717	Stx2-converting phage 1717
590.124	Typhimurium	590.12413_7	186	14345	0.89	Heunggongvirae	Uroviricota	Caudoviricetes	Not defined	Brunovirus	Brunovirus SEN34	Salmonella phage SEN34
590.124	Typhimurium	590.12413_7	186	14345	0.89	Heunggongvirae	Uroviricota	Caudoviricetes	Not defined	Pankowvirus	Pankowvirus WGPS6	Stx2-converting phage Stx2a_WGPS6
590.124	Typhimurium	590.12413_7	186	14345	0.89	Heunggongvirae	Uroviricota	Caudoviricetes	Not defined	Pankowvirus	Pankowvirus pv2851	Enterobacteria phage 2851
590.124	Typhimurium	590.12413_7	186	14345	0.89	Heunggongvirae	Uroviricota	Caudoviricetes	Not defined	Lederbergvirus	Lederbergvirus Sf6	Shigella phage Sf6
590.124	Typhimurium	590.12413_7	186	14345	0.89	Heunggongvirae	Uroviricota	Caudoviricetes	Not defined	Pankowvirus	Pankowvirus YYZ2008	Enterobacteria phage YYZ-2008
590.124	Typhimurium	590.12413_7	186	14345	0.89	Heunggongvirae	Uroviricota	Caudoviricetes	Not defined	Wanchaivirus	Wanchaivirus mEp234	Escherichia phage mEp234
590.124	Typhimurium	590.12413_7	186	14345	0.89	Heunggongvirae	Uroviricota	Caudoviricetes	Not defined	Pankowvirus	Pankowvirus WGPS8	Stx2-converting phage Stx2a_WGPS8
590.124	Typhimurium	590.12413_7	186	14345	0.89	Heunggongvirae	Uroviricota	Caudoviricetes	Not defined	Lederbergvirus	Lederbergvirus HK620	Enterobacteria phage HK620
590.124	Typhimurium	590.12415_40	2	19819	0.94	Heunggongvirae	Uroviricota	Caudoviricetes	Not defined	Brunovirus	Brunovirus SEN34	Salmonella phage SEN34
590.124	Typhimurium	590.12417_34	2	32090	0.92	Heunggongvirae	Uroviricota	Caudoviricetes	Not defined	Brunovirus	Brunovirus SEN34	Salmonella phage SEN34
590.124	Typhimurium	590.12418_7	420	30893	0.89	Heunggongvirae	Uroviricota	Caudoviricetes	Not defined	Lederbergvirus	Lederbergvirus P22	Salmonella phage P22
590.124	Typhimurium	590.12418_7	420	30893	0.89	Heunggongvirae	Uroviricota	Caudoviricetes	Not defined	Lederbergvirus	Lederbergvirus ST64T	Salmonella phage ST64T
590.124	Typhimurium	590.12418_7	420	30893	0.89	Heunggongvirae	Uroviricota	Caudoviricetes	Not defined	Lederbergvirus	Lederbergvirus BTP1	Salmonella phage BTP1
590.124	Typhimurium	590.12418_7	420	30893	0.89	Heunggongvirae	Uroviricota	Caudoviricetes	Not defined	Kwaitsingvirus	Kwaitsingvirus HK446	Escherichia phage HK446
590.124	Typhimurium	590.12418_7	420	30893	0.89	Heunggongvirae	Uroviricota	Caudoviricetes	Not defined	Kwaitsingvirus	Kwaitsingvirus HK544	Escherichia phage HK544
590.124	Typhimurium	590.12418_7	420	30893	0.89	Heunggongvirae	Uroviricota	Caudoviricetes	Not defined	Lederbergvirus	Lederbergvirus SE1Spa	Salmonella phage SE1Spa
590.124	Typhimurium	590.12418_7	420	30893	0.89	Heunggongvirae	Uroviricota	Caudoviricetes	Not defined	Wanchaivirus	Wanchaivirus HK106	Escherichia phage HK106
590.124	Typhimurium	590.12418_7	420	30893	0.89	Heunggongvirae	Uroviricota	Caudoviricetes	Not defined	Pankowvirus	Pankowvirus pv1717	Stx2-converting phage 1717
590.124	Typhimurium	590.12418_7	420	30893	0.89	Heunggongvirae	Uroviricota	Caudoviricetes	Not defined	Brunovirus	Brunovirus SEN34	Salmonella phage SEN34
590.124	Typhimurium	590.12418_7	420	30893	0.89	Heunggongvirae	Uroviricota	Caudoviricetes	Not defined	Pankowvirus	Pankowvirus WGPS6	Stx2-converting phage Stx2a_WGPS6
590.124	Typhimurium	590.12418_7	420	30893	0.89	Heunggongvirae	Uroviricota	Caudoviricetes	Not defined	Pankowvirus	Pankowvirus pv2851	Enterobacteria phage 2851
590.124	Typhimurium	590.12418_7	420	30893	0.89	Heunggongvirae	Uroviricota	Caudoviricetes	Not defined	Lederbergvirus	Lederbergvirus Sf6	Shigella phage Sf6
590.124	Typhimurium	590.12418_7	420	30893	0.89	Heunggongvirae	Uroviricota	Caudoviricetes	Not defined	Pankowvirus	Pankowvirus YYZ2008	Enterobacteria phage YYZ-2008
590.124	Typhimurium	590.12418_7	420	30893	0.89	Heunggongvirae	Uroviricota	Caudoviricetes	Not defined	Wanchaivirus	Wanchaivirus mEp234	Escherichia phage mEp234
590.124	Typhimurium	590.12418_7	420	30893	0.89	Heunggongvirae	Uroviricota	Caudoviricetes	Not defined	Pankowvirus	Pankowvirus WGPS8	Stx2-converting phage Stx2a_WGPS8
590.124	Typhimurium	590.12418_7	420	30893	0.89	Heunggongvirae	Uroviricota	Caudoviricetes	Not defined	Lederbergvirus	Lederbergvirus HK620	Enterobacteria phage HK620
590.124	Heidelberg	590.12421_5	173386	226307	0.86	Heunggongvirae	Uroviricota	Caudoviricetes	Not defined	Brunovirus	Brunovirus SEN34	Salmonella phage SEN34
590.125	Typhimurium	590.12453_18	40848	90044	0.74	Heunggongvirae	Uroviricota	Caudoviricetes	Peduoviridae	Xuanwuvirus	Xuanwuvirus P88	Escherichia phage P88
590.125	Typhimurium	590.12453_18	40848	90044	0.74	Heunggongvirae	Uroviricota	Caudoviricetes	Peduoviridae	Xuanwuvirus	Xuanwuvirus xv503458	Escherichia phage 503458
590.125	Typhimurium	590.12453_18	40848	90044	0.74	Heunggongvirae	Uroviricota	Caudoviricetes	Peduoviridae	Wadgaonvirus	Wadgaonvirus wv5004651	Escherichia phage 500465-1
590.125	Typhimurium	590.12453_18	40848	90044	0.74	Heunggongvirae	Uroviricota	Caudoviricetes	Peduoviridae	Xuanwuvirus	Xuanwuvirus P884B11	Escherichia phage P88_4B11
590.125	Typhimurium	590.12453_18	40848	90044	0.74	Heunggongvirae	Uroviricota	Caudoviricetes	Peduoviridae	Xuanwuvirus	Xuanwuvirus xv520873	Escherichia phage 520873
590.125	Typhimurium	590.12453_18	40848	90044	0.74	Heunggongvirae	Uroviricota	Caudoviricetes	Peduoviridae	Wadgaonvirus	Wadgaonvirus V13P477T2	Escherichia coli strain 13P477T plasmid p13P477T-2
590.125	Montevideo	590.12457_1	614051	665912	0.85	Heunggongvirae	Uroviricota	Caudoviricetes	Not defined	Sawaravirus	Sawaravirus WGPS2	Stx2-converting phage Stx2a_WGPS2
590.125	Montevideo	590.12457_1	614051	665912	0.85	Heunggongvirae	Uroviricota	Caudoviricetes	Not defined	Glaedevirus	Glaedevirus gv2H10	Escherichia phage 2H10
590.125	Montevideo	590.12457_1	614051	665912	0.85	Heunggongvirae	Uroviricota	Caudoviricetes	Peduoviridae	Gemsvirus	Gemsvirus gv5004652	Escherichia phage 500465-2
590.125	Anatum	590.12459_2	94956	159728	0.81	Heunggongvirae	Uroviricota	Caudoviricetes	Not defined	Uetakevirus	Uetakevirus phiV10	Escherichia phage phiV10
590.125	Anatum	590.12459_2	94956	159728	0.81	Heunggongvirae	Uroviricota	Caudoviricetes	Not defined	Uetakevirus	Uetakevirus SPN1S	Salmonella phage SPN1S
590.125	Anatum	590.12459_2	94956	159728	0.81	Heunggongvirae	Uroviricota	Caudoviricetes	Not defined	Uetakevirus	Uetakevirus epsilon15	Salmonella phage Epsilon15
590.125	Typhimurium	590.12468_13	55380	124496	0.79	Heunggongvirae	Uroviricota	Caudoviricetes	Not defined	Uetakevirus	Uetakevirus phiV10	Escherichia phage phiV10
590.125	Typhimurium	590.12468_13	55380	124496	0.79	Heunggongvirae	Uroviricota	Caudoviricetes	Not defined	Uetakevirus	Uetakevirus SPN1S	Salmonella phage SPN1S
590.125	Typhimurium	590.12468_13	55380	124496	0.79	Heunggongvirae	Uroviricota	Caudoviricetes	Not defined	Uetakevirus	Uetakevirus epsilon15	Salmonella phage Epsilon15
590.125	Typhimurium	590.12468_35	3	21736	0.94	Heunggongvirae	Uroviricota	Caudoviricetes	Peduoviridae	Peduovirus	Peduovirus YPM22	Yersinia phage vB_YpM_22
590.125	Typhimurium	590.12468_35	3	21736	0.94	Heunggongvirae	Uroviricota	Caudoviricetes	Peduoviridae	Peduovirus	Peduovirus fiAA91ss	Enterobacteria phage fiAA91-ss
590.125	Typhimurium	590.12468_35	3	21736	0.94	Heunggongvirae	Uroviricota	Caudoviricetes	Peduoviridae	Peduovirus	Peduovirus P37	Yersinia phage P37
590.125	Typhimurium	590.12468_35	3	21736	0.94	Heunggongvirae	Uroviricota	Caudoviricetes	Peduoviridae	Peduovirus	Peduovirus YPM50	Yersinia phage vB_YpM_50
590.125	Typhimurium	590.12468_35	3	21736	0.94	Heunggongvirae	Uroviricota	Caudoviricetes	Peduoviridae	Peduovirus	Peduovirus SIDE7	Escherichia phage SIDE7
590.125	Typhimurium	590.12468_35	3	21736	0.94	Heunggongvirae	Uroviricota	Caudoviricetes	Peduoviridae	Peduovirus	Peduovirus P22H1	Escherichia phage P2_2H1
590.125	Typhimurium	590.12468_35	3	21736	0.94	Heunggongvirae	Uroviricota	Caudoviricetes	Peduoviridae	Peduovirus	Peduovirus DC1	Escherichia phage DC1
590.125	Typhimurium	590.12468_35	3	21736	0.94	Heunggongvirae	Uroviricota	Caudoviricetes	Peduoviridae	Peduovirus	Peduovirus pv12474III	Escherichia phage vB_EcoM-12474III
590.125	Typhimurium	590.12468_35	3	21736	0.94	Heunggongvirae	Uroviricota	Caudoviricetes	Peduoviridae	Peduovirus	Peduovirus P24A7b	Escherichia phage P2_4A7b
590.125	Typhimurium	590.12468_35	3	21736	0.94	Heunggongvirae	Uroviricota	Caudoviricetes	Peduoviridae	Peduovirus	Peduovirus P24B2	Escherichia phage P2_4B2
590.125	Typhimurium	590.12468_35	3	21736	0.94	Heunggongvirae	Uroviricota	Caudoviricetes	Peduoviridae	Peduovirus	Peduovirus pro483	Escherichia phage pro483
590.125	Typhimurium	590.12468_35	3	21736	0.94	Heunggongvirae	Uroviricota	Caudoviricetes	Peduoviridae	Peduovirus	Peduovirus P2	Bacteriophage P2
590.125	Typhimurium	590.12468_35	3	21736	0.94	Heunggongvirae	Uroviricota	Caudoviricetes	Peduoviridae	Peduovirus	Peduovirus HQ103	Yersinia phage HQ103
590.125	Typhimurium	590.12468_35	3	21736	0.94	Heunggongvirae	Uroviricota	Caudoviricetes	Peduoviridae	Peduovirus	Peduovirus SIAC10	Escherichia phage SIAC10
590.125	Typhimurium	590.12468_35	3	21736	0.94	Heunggongvirae	Uroviricota	Caudoviricetes	Peduoviridae	Peduovirus	Peduovirus P24E6b	Escherichia phage P2_4E6b
590.125	Typhimurium	590.12468_35	3	21736	0.94	Heunggongvirae	Uroviricota	Caudoviricetes	Peduoviridae	Peduovirus	Peduovirus L413C	Yersinia phage L-413C
590.125	Typhimurium	590.12468_35	3	21736	0.94	Heunggongvirae	Uroviricota	Caudoviricetes	Peduoviridae	Peduovirus	Peduovirus AC1	Escherichia phage AC1
590.125	Typhimurium	590.12468_35	3	21736	0.94	Heunggongvirae	Uroviricota	Caudoviricetes	Peduoviridae	Peduovirus	Peduovirus P22H4	Escherichia phage P2_2H4
590.125	Typhimurium	590.12468_35	3	21736	0.94	Heunggongvirae	Uroviricota	Caudoviricetes	Peduoviridae	Peduovirus	Peduovirus magyaro	Escherichia phage P2
590.125	Typhimurium	590.12468_35	3	21736	0.94	Heunggongvirae	Uroviricota	Caudoviricetes	Peduoviridae	Peduovirus	Peduovirus Wphi	Escherichia phage Wphi
590.125	Typhimurium	590.12468_35	3	21736	0.94	Heunggongvirae	Uroviricota	Caudoviricetes	Peduoviridae	Peduovirus	Peduovirus 11W	Escherichia phage 11W
590.125	Typhimurium	590.12468_35	3	21736	0.94	Heunggongvirae	Uroviricota	Caudoviricetes	Peduoviridae	Peduovirus	Peduovirus pro147	Escherichia phage pro147
590.125	Typhimurium	590.12468_35	3	21736	0.94	Heunggongvirae	Uroviricota	Caudoviricetes	Peduoviridae	Peduovirus	Peduovirus YPM46	Yersinia phage vB_YpM_46
590.125	Typhimurium	590.12468_35	3	21736	0.94	Heunggongvirae	Uroviricota	Caudoviricetes	Peduoviridae	Peduovirus	Peduovirus P24C9	Escherichia phage P2_4C9
590.125	Typhimurium	590.12468_35	3	21736	0.94	Heunggongvirae	Uroviricota	Caudoviricetes	Peduoviridae	Peduovirus	Peduovirus STYP1	Salmonella enterica subsp. enterica serovar Typhi strain Salmonella Typhi Prophage STYP1
590.125	Typhimurium	590.12468_35	3	21736	0.94	Heunggongvirae	Uroviricota	Caudoviricetes	Peduoviridae	Peduovirus	Peduovirus R18C	Bacteriophage R18C
590.125	Typhimurium	590.12478_21	134	24585	0.9	Heunggongvirae	Uroviricota	Caudoviricetes	Not defined	Brunovirus	Brunovirus SEN34	Salmonella phage SEN34
590.125	Newport	590.12479_13	34573	84794	0.86	Heunggongvirae	Uroviricota	Caudoviricetes	Not defined	Brunovirus	Brunovirus SEN34	Salmonella phage SEN34
590.125	Typhimurium	590.12481_44	2	19818	0.94	Heunggongvirae	Uroviricota	Caudoviricetes	Peduoviridae	Peduovirus	Peduovirus YPM22	Yersinia phage vB_YpM_22
590.125	Typhimurium	590.12481_44	2	19818	0.94	Heunggongvirae	Uroviricota	Caudoviricetes	Peduoviridae	Peduovirus	Peduovirus fiAA91ss	Enterobacteria phage fiAA91-ss
590.125	Typhimurium	590.12481_44	2	19818	0.94	Heunggongvirae	Uroviricota	Caudoviricetes	Peduoviridae	Peduovirus	Peduovirus P37	Yersinia phage P37
590.125	Typhimurium	590.12481_44	2	19818	0.94	Heunggongvirae	Uroviricota	Caudoviricetes	Peduoviridae	Peduovirus	Peduovirus YPM50	Yersinia phage vB_YpM_50
590.125	Typhimurium	590.12481_44	2	19818	0.94	Heunggongvirae	Uroviricota	Caudoviricetes	Peduoviridae	Peduovirus	Peduovirus SIDE7	Escherichia phage SIDE7
590.125	Typhimurium	590.12481_44	2	19818	0.94	Heunggongvirae	Uroviricota	Caudoviricetes	Peduoviridae	Peduovirus	Peduovirus P22H1	Escherichia phage P2_2H1
590.125	Typhimurium	590.12481_44	2	19818	0.94	Heunggongvirae	Uroviricota	Caudoviricetes	Peduoviridae	Peduovirus	Peduovirus DC1	Escherichia phage DC1
590.125	Typhimurium	590.12481_44	2	19818	0.94	Heunggongvirae	Uroviricota	Caudoviricetes	Peduoviridae	Peduovirus	Peduovirus pv12474III	Escherichia phage vB_EcoM-12474III
590.125	Typhimurium	590.12481_44	2	19818	0.94	Heunggongvirae	Uroviricota	Caudoviricetes	Peduoviridae	Peduovirus	Peduovirus P24A7b	Escherichia phage P2_4A7b
590.125	Typhimurium	590.12481_44	2	19818	0.94	Heunggongvirae	Uroviricota	Caudoviricetes	Peduoviridae	Peduovirus	Peduovirus P24B2	Escherichia phage P2_4B2
590.125	Typhimurium	590.12481_44	2	19818	0.94	Heunggongvirae	Uroviricota	Caudoviricetes	Peduoviridae	Peduovirus	Peduovirus pro483	Escherichia phage pro483
590.125	Typhimurium	590.12481_44	2	19818	0.94	Heunggongvirae	Uroviricota	Caudoviricetes	Peduoviridae	Peduovirus	Peduovirus P2	Bacteriophage P2
590.125	Typhimurium	590.12481_44	2	19818	0.94	Heunggongvirae	Uroviricota	Caudoviricetes	Peduoviridae	Peduovirus	Peduovirus HQ103	Yersinia phage HQ103
590.125	Typhimurium	590.12481_44	2	19818	0.94	Heunggongvirae	Uroviricota	Caudoviricetes	Peduoviridae	Peduovirus	Peduovirus SIAC10	Escherichia phage SIAC10
590.125	Typhimurium	590.12481_44	2	19818	0.94	Heunggongvirae	Uroviricota	Caudoviricetes	Peduoviridae	Peduovirus	Peduovirus P24E6b	Escherichia phage P2_4E6b
590.125	Typhimurium	590.12481_44	2	19818	0.94	Heunggongvirae	Uroviricota	Caudoviricetes	Peduoviridae	Peduovirus	Peduovirus L413C	Yersinia phage L-413C
590.125	Typhimurium	590.12481_44	2	19818	0.94	Heunggongvirae	Uroviricota	Caudoviricetes	Peduoviridae	Peduovirus	Peduovirus AC1	Escherichia phage AC1
590.125	Typhimurium	590.12481_44	2	19818	0.94	Heunggongvirae	Uroviricota	Caudoviricetes	Peduoviridae	Peduovirus	Peduovirus P22H4	Escherichia phage P2_2H4
590.125	Typhimurium	590.12481_44	2	19818	0.94	Heunggongvirae	Uroviricota	Caudoviricetes	Peduoviridae	Peduovirus	Peduovirus magyaro	Escherichia phage P2
590.125	Typhimurium	590.12481_44	2	19818	0.94	Heunggongvirae	Uroviricota	Caudoviricetes	Peduoviridae	Peduovirus	Peduovirus Wphi	Escherichia phage Wphi
590.125	Typhimurium	590.12481_44	2	19818	0.94	Heunggongvirae	Uroviricota	Caudoviricetes	Peduoviridae	Peduovirus	Peduovirus 11W	Escherichia phage 11W
590.125	Typhimurium	590.12481_44	2	19818	0.94	Heunggongvirae	Uroviricota	Caudoviricetes	Peduoviridae	Peduovirus	Peduovirus pro147	Escherichia phage pro147
590.125	Typhimurium	590.12481_44	2	19818	0.94	Heunggongvirae	Uroviricota	Caudoviricetes	Peduoviridae	Peduovirus	Peduovirus YPM46	Yersinia phage vB_YpM_46
590.125	Typhimurium	590.12481_44	2	19818	0.94	Heunggongvirae	Uroviricota	Caudoviricetes	Peduoviridae	Peduovirus	Peduovirus P24C9	Escherichia phage P2_4C9
590.125	Typhimurium	590.12481_44	2	19818	0.94	Heunggongvirae	Uroviricota	Caudoviricetes	Peduoviridae	Peduovirus	Peduovirus STYP1	Salmonella enterica subsp. enterica serovar Typhi strain Salmonella Typhi Prophage STYP1
590.125	Typhimurium	590.12481_44	2	19818	0.94	Heunggongvirae	Uroviricota	Caudoviricetes	Peduoviridae	Peduovirus	Peduovirus R18C	Bacteriophage R18C
590.125	Typhimurium	590.12481_9	66550	124991	0.82	Heunggongvirae	Uroviricota	Caudoviricetes	Not defined	Uetakevirus	Uetakevirus phiV10	Escherichia phage phiV10
590.125	Typhimurium	590.12481_9	66550	124991	0.82	Heunggongvirae	Uroviricota	Caudoviricetes	Not defined	Uetakevirus	Uetakevirus SPN1S	Salmonella phage SPN1S
590.125	Typhimurium	590.12481_9	66550	124991	0.82	Heunggongvirae	Uroviricota	Caudoviricetes	Not defined	Uetakevirus	Uetakevirus epsilon15	Salmonella phage Epsilon15
590.125	Heidelberg	590.12494_5	65735	114753	0.84	Heunggongvirae	Uroviricota	Caudoviricetes	Peduoviridae	Peduovirus	Peduovirus YPM22	Yersinia phage vB_YpM_22
590.125	Heidelberg	590.12494_5	65735	114753	0.84	Heunggongvirae	Uroviricota	Caudoviricetes	Peduoviridae	Peduovirus	Peduovirus fiAA91ss	Enterobacteria phage fiAA91-ss
590.125	Heidelberg	590.12494_5	65735	114753	0.84	Heunggongvirae	Uroviricota	Caudoviricetes	Peduoviridae	Peduovirus	Peduovirus P37	Yersinia phage P37
590.125	Heidelberg	590.12494_5	65735	114753	0.84	Heunggongvirae	Uroviricota	Caudoviricetes	Peduoviridae	Peduovirus	Peduovirus YPM50	Yersinia phage vB_YpM_50
590.125	Heidelberg	590.12494_5	65735	114753	0.84	Heunggongvirae	Uroviricota	Caudoviricetes	Peduoviridae	Peduovirus	Peduovirus SIDE7	Escherichia phage SIDE7
590.125	Heidelberg	590.12494_5	65735	114753	0.84	Heunggongvirae	Uroviricota	Caudoviricetes	Peduoviridae	Peduovirus	Peduovirus P22H1	Escherichia phage P2_2H1
590.125	Heidelberg	590.12494_5	65735	114753	0.84	Heunggongvirae	Uroviricota	Caudoviricetes	Peduoviridae	Peduovirus	Peduovirus DC1	Escherichia phage DC1
590.125	Heidelberg	590.12494_5	65735	114753	0.84	Heunggongvirae	Uroviricota	Caudoviricetes	Peduoviridae	Peduovirus	Peduovirus pv12474III	Escherichia phage vB_EcoM-12474III
590.125	Heidelberg	590.12494_5	65735	114753	0.84	Heunggongvirae	Uroviricota	Caudoviricetes	Peduoviridae	Peduovirus	Peduovirus P24A7b	Escherichia phage P2_4A7b
590.125	Heidelberg	590.12494_5	65735	114753	0.84	Heunggongvirae	Uroviricota	Caudoviricetes	Peduoviridae	Peduovirus	Peduovirus P24B2	Escherichia phage P2_4B2
590.125	Heidelberg	590.12494_5	65735	114753	0.84	Heunggongvirae	Uroviricota	Caudoviricetes	Peduoviridae	Peduovirus	Peduovirus pro483	Escherichia phage pro483
590.125	Heidelberg	590.12494_5	65735	114753	0.84	Heunggongvirae	Uroviricota	Caudoviricetes	Peduoviridae	Peduovirus	Peduovirus P2	Bacteriophage P2
590.125	Heidelberg	590.12494_5	65735	114753	0.84	Heunggongvirae	Uroviricota	Caudoviricetes	Peduoviridae	Peduovirus	Peduovirus HQ103	Yersinia phage HQ103
590.125	Heidelberg	590.12494_5	65735	114753	0.84	Heunggongvirae	Uroviricota	Caudoviricetes	Peduoviridae	Peduovirus	Peduovirus SIAC10	Escherichia phage SIAC10
590.125	Heidelberg	590.12494_5	65735	114753	0.84	Heunggongvirae	Uroviricota	Caudoviricetes	Peduoviridae	Peduovirus	Peduovirus P24E6b	Escherichia phage P2_4E6b
590.125	Heidelberg	590.12494_5	65735	114753	0.84	Heunggongvirae	Uroviricota	Caudoviricetes	Peduoviridae	Peduovirus	Peduovirus L413C	Yersinia phage L-413C
590.125	Heidelberg	590.12494_5	65735	114753	0.84	Heunggongvirae	Uroviricota	Caudoviricetes	Peduoviridae	Peduovirus	Peduovirus AC1	Escherichia phage AC1
590.125	Heidelberg	590.12494_5	65735	114753	0.84	Heunggongvirae	Uroviricota	Caudoviricetes	Peduoviridae	Peduovirus	Peduovirus P22H4	Escherichia phage P2_2H4
590.125	Heidelberg	590.12494_5	65735	114753	0.84	Heunggongvirae	Uroviricota	Caudoviricetes	Peduoviridae	Peduovirus	Peduovirus magyaro	Escherichia phage P2
590.125	Heidelberg	590.12494_5	65735	114753	0.84	Heunggongvirae	Uroviricota	Caudoviricetes	Peduoviridae	Peduovirus	Peduovirus Wphi	Escherichia phage Wphi
590.125	Heidelberg	590.12494_5	65735	114753	0.84	Heunggongvirae	Uroviricota	Caudoviricetes	Peduoviridae	Peduovirus	Peduovirus 11W	Escherichia phage 11W
590.125	Heidelberg	590.12494_5	65735	114753	0.84	Heunggongvirae	Uroviricota	Caudoviricetes	Peduoviridae	Peduovirus	Peduovirus pro147	Escherichia phage pro147
590.125	Heidelberg	590.12494_5	65735	114753	0.84	Heunggongvirae	Uroviricota	Caudoviricetes	Peduoviridae	Peduovirus	Peduovirus YPM46	Yersinia phage vB_YpM_46
590.125	Heidelberg	590.12494_5	65735	114753	0.84	Heunggongvirae	Uroviricota	Caudoviricetes	Peduoviridae	Peduovirus	Peduovirus P24C9	Escherichia phage P2_4C9
590.125	Heidelberg	590.12494_5	65735	114753	0.84	Heunggongvirae	Uroviricota	Caudoviricetes	Peduoviridae	Peduovirus	Peduovirus STYP1	Salmonella enterica subsp. enterica serovar Typhi strain Salmonella Typhi Prophage STYP1
590.125	Heidelberg	590.12494_5	65735	114753	0.84	Heunggongvirae	Uroviricota	Caudoviricetes	Peduoviridae	Peduovirus	Peduovirus R18C	Bacteriophage R18C
590.125	Anatum	590.12502_11	107208	128611	0.72	Heunggongvirae	Uroviricota	Caudoviricetes	Not defined	Uetakevirus	Uetakevirus phiV10	Escherichia phage phiV10
590.125	Anatum	590.12502_11	107208	128611	0.72	Heunggongvirae	Uroviricota	Caudoviricetes	Not defined	Uetakevirus	Uetakevirus SPN1S	Salmonella phage SPN1S
590.125	Anatum	590.12502_11	107208	128611	0.72	Heunggongvirae	Uroviricota	Caudoviricetes	Not defined	Uetakevirus	Uetakevirus epsilon15	Salmonella phage Epsilon15
590.125	Heidelberg	590.12506_5	65735	114754	0.86	Heunggongvirae	Uroviricota	Caudoviricetes	Peduoviridae	Peduovirus	Peduovirus YPM22	Yersinia phage vB_YpM_22
590.125	Heidelberg	590.12506_5	65735	114754	0.86	Heunggongvirae	Uroviricota	Caudoviricetes	Peduoviridae	Peduovirus	Peduovirus fiAA91ss	Enterobacteria phage fiAA91-ss
590.125	Heidelberg	590.12506_5	65735	114754	0.86	Heunggongvirae	Uroviricota	Caudoviricetes	Peduoviridae	Peduovirus	Peduovirus P37	Yersinia phage P37
590.125	Heidelberg	590.12506_5	65735	114754	0.86	Heunggongvirae	Uroviricota	Caudoviricetes	Peduoviridae	Peduovirus	Peduovirus YPM50	Yersinia phage vB_YpM_50
590.125	Heidelberg	590.12506_5	65735	114754	0.86	Heunggongvirae	Uroviricota	Caudoviricetes	Peduoviridae	Peduovirus	Peduovirus SIDE7	Escherichia phage SIDE7
590.125	Heidelberg	590.12506_5	65735	114754	0.86	Heunggongvirae	Uroviricota	Caudoviricetes	Peduoviridae	Peduovirus	Peduovirus P22H1	Escherichia phage P2_2H1
590.125	Heidelberg	590.12506_5	65735	114754	0.86	Heunggongvirae	Uroviricota	Caudoviricetes	Peduoviridae	Peduovirus	Peduovirus DC1	Escherichia phage DC1
590.125	Heidelberg	590.12506_5	65735	114754	0.86	Heunggongvirae	Uroviricota	Caudoviricetes	Peduoviridae	Peduovirus	Peduovirus pv12474III	Escherichia phage vB_EcoM-12474III
590.125	Heidelberg	590.12506_5	65735	114754	0.86	Heunggongvirae	Uroviricota	Caudoviricetes	Peduoviridae	Peduovirus	Peduovirus P24A7b	Escherichia phage P2_4A7b
590.125	Heidelberg	590.12506_5	65735	114754	0.86	Heunggongvirae	Uroviricota	Caudoviricetes	Peduoviridae	Peduovirus	Peduovirus P24B2	Escherichia phage P2_4B2
590.125	Heidelberg	590.12506_5	65735	114754	0.86	Heunggongvirae	Uroviricota	Caudoviricetes	Peduoviridae	Peduovirus	Peduovirus pro483	Escherichia phage pro483
590.125	Heidelberg	590.12506_5	65735	114754	0.86	Heunggongvirae	Uroviricota	Caudoviricetes	Peduoviridae	Peduovirus	Peduovirus P2	Bacteriophage P2
590.125	Heidelberg	590.12506_5	65735	114754	0.86	Heunggongvirae	Uroviricota	Caudoviricetes	Peduoviridae	Peduovirus	Peduovirus HQ103	Yersinia phage HQ103
590.125	Heidelberg	590.12506_5	65735	114754	0.86	Heunggongvirae	Uroviricota	Caudoviricetes	Peduoviridae	Peduovirus	Peduovirus SIAC10	Escherichia phage SIAC10
590.125	Heidelberg	590.12506_5	65735	114754	0.86	Heunggongvirae	Uroviricota	Caudoviricetes	Peduoviridae	Peduovirus	Peduovirus P24E6b	Escherichia phage P2_4E6b
590.125	Heidelberg	590.12506_5	65735	114754	0.86	Heunggongvirae	Uroviricota	Caudoviricetes	Peduoviridae	Peduovirus	Peduovirus L413C	Yersinia phage L-413C
590.125	Heidelberg	590.12506_5	65735	114754	0.86	Heunggongvirae	Uroviricota	Caudoviricetes	Peduoviridae	Peduovirus	Peduovirus AC1	Escherichia phage AC1
590.125	Heidelberg	590.12506_5	65735	114754	0.86	Heunggongvirae	Uroviricota	Caudoviricetes	Peduoviridae	Peduovirus	Peduovirus P22H4	Escherichia phage P2_2H4
590.125	Heidelberg	590.12506_5	65735	114754	0.86	Heunggongvirae	Uroviricota	Caudoviricetes	Peduoviridae	Peduovirus	Peduovirus magyaro	Escherichia phage P2
590.125	Heidelberg	590.12506_5	65735	114754	0.86	Heunggongvirae	Uroviricota	Caudoviricetes	Peduoviridae	Peduovirus	Peduovirus Wphi	Escherichia phage Wphi
590.125	Heidelberg	590.12506_5	65735	114754	0.86	Heunggongvirae	Uroviricota	Caudoviricetes	Peduoviridae	Peduovirus	Peduovirus 11W	Escherichia phage 11W
590.125	Heidelberg	590.12506_5	65735	114754	0.86	Heunggongvirae	Uroviricota	Caudoviricetes	Peduoviridae	Peduovirus	Peduovirus pro147	Escherichia phage pro147
590.125	Heidelberg	590.12506_5	65735	114754	0.86	Heunggongvirae	Uroviricota	Caudoviricetes	Peduoviridae	Peduovirus	Peduovirus YPM46	Yersinia phage vB_YpM_46
590.125	Heidelberg	590.12506_5	65735	114754	0.86	Heunggongvirae	Uroviricota	Caudoviricetes	Peduoviridae	Peduovirus	Peduovirus P24C9	Escherichia phage P2_4C9
590.125	Heidelberg	590.12506_5	65735	114754	0.86	Heunggongvirae	Uroviricota	Caudoviricetes	Peduoviridae	Peduovirus	Peduovirus STYP1	Salmonella enterica subsp. enterica serovar Typhi strain Salmonella Typhi Prophage STYP1
590.125	Heidelberg	590.12506_5	65735	114754	0.86	Heunggongvirae	Uroviricota	Caudoviricetes	Peduoviridae	Peduovirus	Peduovirus R18C	Bacteriophage R18C
590.125	Reading	590.12511_11	107721	162277	0.84	Heunggongvirae	Uroviricota	Caudoviricetes	Not defined	Uetakevirus	Uetakevirus phiV10	Escherichia phage phiV10
590.125	Reading	590.12511_11	107721	162277	0.84	Heunggongvirae	Uroviricota	Caudoviricetes	Not defined	Uetakevirus	Uetakevirus SPN1S	Salmonella phage SPN1S
590.125	Reading	590.12511_11	107721	162277	0.84	Heunggongvirae	Uroviricota	Caudoviricetes	Not defined	Uetakevirus	Uetakevirus epsilon15	Salmonella phage Epsilon15
590.125	Mbandaka	590.12521_2	226215	279305	0.88	Heunggongvirae	Uroviricota	Caudoviricetes	Not defined	Brunovirus	Brunovirus SEN34	Salmonella phage SEN34
590.125	Mbandaka	590.12521_25	1	42799	0.82	Heunggongvirae	Uroviricota	Caudoviricetes	Not defined	Punavirus	Punavirus RCS47	Escherichia phage RCS47
590.125	Mbandaka	590.12521_25	1	42799	0.82	Heunggongvirae	Uroviricota	Caudoviricetes	Not defined	Punavirus	Punavirus SJ46	Salmonella phage SJ46
590.125	Mbandaka	590.12521_25	1	42799	0.82	Heunggongvirae	Uroviricota	Caudoviricetes	Not defined	Punavirus	Punavirus P1	Escherichia phage P1
590.125	Typhimurium	590.12533_15	3	40139	0.94	Heunggongvirae	Uroviricota	Caudoviricetes	Not defined	Brunovirus	Brunovirus SEN34	Salmonella phage SEN34
590.125	Reading	590.12534_9	106655	161261	0.83	Heunggongvirae	Uroviricota	Caudoviricetes	Not defined	Uetakevirus	Uetakevirus phiV10	Escherichia phage phiV10
590.125	Reading	590.12534_9	106655	161261	0.83	Heunggongvirae	Uroviricota	Caudoviricetes	Not defined	Uetakevirus	Uetakevirus SPN1S	Salmonella phage SPN1S
590.125	Reading	590.12534_9	106655	161261	0.83	Heunggongvirae	Uroviricota	Caudoviricetes	Not defined	Uetakevirus	Uetakevirus epsilon15	Salmonella phage Epsilon15
590.125	Typhimurium	590.12547_16	2	16012	0.9	Heunggongvirae	Uroviricota	Caudoviricetes	Not defined	Lederbergvirus	Lederbergvirus P22	Salmonella phage P22
590.125	Typhimurium	590.12547_16	2	16012	0.9	Heunggongvirae	Uroviricota	Caudoviricetes	Not defined	Lederbergvirus	Lederbergvirus ST64T	Salmonella phage ST64T
590.125	Typhimurium	590.12547_16	2	16012	0.9	Heunggongvirae	Uroviricota	Caudoviricetes	Not defined	Lederbergvirus	Lederbergvirus BTP1	Salmonella phage BTP1
590.125	Typhimurium	590.12547_16	2	16012	0.9	Heunggongvirae	Uroviricota	Caudoviricetes	Not defined	Kwaitsingvirus	Kwaitsingvirus HK446	Escherichia phage HK446
590.125	Typhimurium	590.12547_16	2	16012	0.9	Heunggongvirae	Uroviricota	Caudoviricetes	Not defined	Kwaitsingvirus	Kwaitsingvirus HK544	Escherichia phage HK544
590.125	Typhimurium	590.12547_16	2	16012	0.9	Heunggongvirae	Uroviricota	Caudoviricetes	Not defined	Lederbergvirus	Lederbergvirus SE1Spa	Salmonella phage SE1Spa
590.125	Typhimurium	590.12547_16	2	16012	0.9	Heunggongvirae	Uroviricota	Caudoviricetes	Not defined	Wanchaivirus	Wanchaivirus HK106	Escherichia phage HK106
590.125	Typhimurium	590.12547_16	2	16012	0.9	Heunggongvirae	Uroviricota	Caudoviricetes	Not defined	Pankowvirus	Pankowvirus pv1717	Stx2-converting phage 1717
590.125	Typhimurium	590.12547_16	2	16012	0.9	Heunggongvirae	Uroviricota	Caudoviricetes	Not defined	Brunovirus	Brunovirus SEN34	Salmonella phage SEN34
590.125	Typhimurium	590.12547_16	2	16012	0.9	Heunggongvirae	Uroviricota	Caudoviricetes	Not defined	Pankowvirus	Pankowvirus WGPS6	Stx2-converting phage Stx2a_WGPS6
590.125	Typhimurium	590.12547_16	2	16012	0.9	Heunggongvirae	Uroviricota	Caudoviricetes	Not defined	Pankowvirus	Pankowvirus pv2851	Enterobacteria phage 2851
590.125	Typhimurium	590.12547_16	2	16012	0.9	Heunggongvirae	Uroviricota	Caudoviricetes	Not defined	Lederbergvirus	Lederbergvirus Sf6	Shigella phage Sf6
590.125	Typhimurium	590.12547_16	2	16012	0.9	Heunggongvirae	Uroviricota	Caudoviricetes	Not defined	Pankowvirus	Pankowvirus YYZ2008	Enterobacteria phage YYZ-2008
590.125	Typhimurium	590.12547_16	2	16012	0.9	Heunggongvirae	Uroviricota	Caudoviricetes	Not defined	Wanchaivirus	Wanchaivirus mEp234	Escherichia phage mEp234
590.125	Typhimurium	590.12547_16	2	16012	0.9	Heunggongvirae	Uroviricota	Caudoviricetes	Not defined	Pankowvirus	Pankowvirus WGPS8	Stx2-converting phage Stx2a_WGPS8
590.125	Typhimurium	590.12547_16	2	16012	0.9	Heunggongvirae	Uroviricota	Caudoviricetes	Not defined	Lederbergvirus	Lederbergvirus HK620	Enterobacteria phage HK620
590.126	Anatum	590.12579_6	194	53011	0.87	Heunggongvirae	Uroviricota	Caudoviricetes	Not defined	Uetakevirus	Uetakevirus phiV10	Escherichia phage phiV10
590.126	Anatum	590.12579_6	194	53011	0.87	Heunggongvirae	Uroviricota	Caudoviricetes	Not defined	Uetakevirus	Uetakevirus SPN1S	Salmonella phage SPN1S
590.126	Anatum	590.12579_6	194	53011	0.87	Heunggongvirae	Uroviricota	Caudoviricetes	Not defined	Uetakevirus	Uetakevirus epsilon15	Salmonella phage Epsilon15
590.126	Typhimurium	590.12584_34	3	21737	0.94	Heunggongvirae	Uroviricota	Caudoviricetes	Peduoviridae	Peduovirus	Peduovirus YPM22	Yersinia phage vB_YpM_22
590.126	Typhimurium	590.12584_34	3	21737	0.94	Heunggongvirae	Uroviricota	Caudoviricetes	Peduoviridae	Peduovirus	Peduovirus fiAA91ss	Enterobacteria phage fiAA91-ss
590.126	Typhimurium	590.12584_34	3	21737	0.94	Heunggongvirae	Uroviricota	Caudoviricetes	Peduoviridae	Peduovirus	Peduovirus P37	Yersinia phage P37
590.126	Typhimurium	590.12584_34	3	21737	0.94	Heunggongvirae	Uroviricota	Caudoviricetes	Peduoviridae	Peduovirus	Peduovirus YPM50	Yersinia phage vB_YpM_50
590.126	Typhimurium	590.12584_34	3	21737	0.94	Heunggongvirae	Uroviricota	Caudoviricetes	Peduoviridae	Peduovirus	Peduovirus SIDE7	Escherichia phage SIDE7
590.126	Typhimurium	590.12584_34	3	21737	0.94	Heunggongvirae	Uroviricota	Caudoviricetes	Peduoviridae	Peduovirus	Peduovirus P22H1	Escherichia phage P2_2H1
590.126	Typhimurium	590.12584_34	3	21737	0.94	Heunggongvirae	Uroviricota	Caudoviricetes	Peduoviridae	Peduovirus	Peduovirus DC1	Escherichia phage DC1
590.126	Typhimurium	590.12584_34	3	21737	0.94	Heunggongvirae	Uroviricota	Caudoviricetes	Peduoviridae	Peduovirus	Peduovirus pv12474III	Escherichia phage vB_EcoM-12474III
590.126	Typhimurium	590.12584_34	3	21737	0.94	Heunggongvirae	Uroviricota	Caudoviricetes	Peduoviridae	Peduovirus	Peduovirus P24A7b	Escherichia phage P2_4A7b
590.126	Typhimurium	590.12584_34	3	21737	0.94	Heunggongvirae	Uroviricota	Caudoviricetes	Peduoviridae	Peduovirus	Peduovirus P24B2	Escherichia phage P2_4B2
590.126	Typhimurium	590.12584_34	3	21737	0.94	Heunggongvirae	Uroviricota	Caudoviricetes	Peduoviridae	Peduovirus	Peduovirus pro483	Escherichia phage pro483
590.126	Typhimurium	590.12584_34	3	21737	0.94	Heunggongvirae	Uroviricota	Caudoviricetes	Peduoviridae	Peduovirus	Peduovirus P2	Bacteriophage P2
590.126	Typhimurium	590.12584_34	3	21737	0.94	Heunggongvirae	Uroviricota	Caudoviricetes	Peduoviridae	Peduovirus	Peduovirus HQ103	Yersinia phage HQ103
590.126	Typhimurium	590.12584_34	3	21737	0.94	Heunggongvirae	Uroviricota	Caudoviricetes	Peduoviridae	Peduovirus	Peduovirus SIAC10	Escherichia phage SIAC10
590.126	Typhimurium	590.12584_34	3	21737	0.94	Heunggongvirae	Uroviricota	Caudoviricetes	Peduoviridae	Peduovirus	Peduovirus P24E6b	Escherichia phage P2_4E6b
590.126	Typhimurium	590.12584_34	3	21737	0.94	Heunggongvirae	Uroviricota	Caudoviricetes	Peduoviridae	Peduovirus	Peduovirus L413C	Yersinia phage L-413C
590.126	Typhimurium	590.12584_34	3	21737	0.94	Heunggongvirae	Uroviricota	Caudoviricetes	Peduoviridae	Peduovirus	Peduovirus AC1	Escherichia phage AC1
590.126	Typhimurium	590.12584_34	3	21737	0.94	Heunggongvirae	Uroviricota	Caudoviricetes	Peduoviridae	Peduovirus	Peduovirus P22H4	Escherichia phage P2_2H4
590.126	Typhimurium	590.12584_34	3	21737	0.94	Heunggongvirae	Uroviricota	Caudoviricetes	Peduoviridae	Peduovirus	Peduovirus magyaro	Escherichia phage P2
590.126	Typhimurium	590.12584_34	3	21737	0.94	Heunggongvirae	Uroviricota	Caudoviricetes	Peduoviridae	Peduovirus	Peduovirus Wphi	Escherichia phage Wphi
590.126	Typhimurium	590.12584_34	3	21737	0.94	Heunggongvirae	Uroviricota	Caudoviricetes	Peduoviridae	Peduovirus	Peduovirus 11W	Escherichia phage 11W
590.126	Typhimurium	590.12584_34	3	21737	0.94	Heunggongvirae	Uroviricota	Caudoviricetes	Peduoviridae	Peduovirus	Peduovirus pro147	Escherichia phage pro147
590.126	Typhimurium	590.12584_34	3	21737	0.94	Heunggongvirae	Uroviricota	Caudoviricetes	Peduoviridae	Peduovirus	Peduovirus YPM46	Yersinia phage vB_YpM_46
590.126	Typhimurium	590.12584_34	3	21737	0.94	Heunggongvirae	Uroviricota	Caudoviricetes	Peduoviridae	Peduovirus	Peduovirus P24C9	Escherichia phage P2_4C9
590.126	Typhimurium	590.12584_34	3	21737	0.94	Heunggongvirae	Uroviricota	Caudoviricetes	Peduoviridae	Peduovirus	Peduovirus STYP1	Salmonella enterica subsp. enterica serovar Typhi strain Salmonella Typhi Prophage STYP1
590.126	Typhimurium	590.12584_34	3	21737	0.94	Heunggongvirae	Uroviricota	Caudoviricetes	Peduoviridae	Peduovirus	Peduovirus R18C	Bacteriophage R18C
590.126	Anatum	590.12585_3	95109	160025	0.83	Heunggongvirae	Uroviricota	Caudoviricetes	Not defined	Uetakevirus	Uetakevirus phiV10	Escherichia phage phiV10
590.126	Anatum	590.12585_3	95109	160025	0.83	Heunggongvirae	Uroviricota	Caudoviricetes	Not defined	Uetakevirus	Uetakevirus SPN1S	Salmonella phage SPN1S
590.126	Anatum	590.12585_3	95109	160025	0.83	Heunggongvirae	Uroviricota	Caudoviricetes	Not defined	Uetakevirus	Uetakevirus epsilon15	Salmonella phage Epsilon15
590.126	Typhimurium	590.12593_12	2	40189	0.92	Heunggongvirae	Uroviricota	Caudoviricetes	Not defined	Brunovirus	Brunovirus SEN34	Salmonella phage SEN34
590.126	Typhimurium	590.12603_15	3	40139	0.93	Heunggongvirae	Uroviricota	Caudoviricetes	Not defined	Brunovirus	Brunovirus SEN34	Salmonella phage SEN34
590.126	Typhimurium	590.12609_19	3	40139	0.93	Heunggongvirae	Uroviricota	Caudoviricetes	Not defined	Brunovirus	Brunovirus SEN34	Salmonella phage SEN34
590.126	Typhimurium	590.12609_34	3	34582	0.78	Heunggongvirae	Uroviricota	Caudoviricetes	Not defined	Punavirus	Punavirus RCS47	Escherichia phage RCS47
590.126	Typhimurium	590.12609_34	3	34582	0.78	Heunggongvirae	Uroviricota	Caudoviricetes	Not defined	Punavirus	Punavirus SJ46	Salmonella phage SJ46
590.126	Typhimurium	590.12609_34	3	34582	0.78	Heunggongvirae	Uroviricota	Caudoviricetes	Not defined	Punavirus	Punavirus P1	Escherichia phage P1
590.126	Newport	590.12618_1	34573	84794	0.86	Heunggongvirae	Uroviricota	Caudoviricetes	Not defined	Brunovirus	Brunovirus SEN34	Salmonella phage SEN34
590.126	Heidelberg	590.12645_12	65735	113835	0.86	Heunggongvirae	Uroviricota	Caudoviricetes	Peduoviridae	Peduovirus	Peduovirus YPM22	Yersinia phage vB_YpM_22
590.126	Heidelberg	590.12645_12	65735	113835	0.86	Heunggongvirae	Uroviricota	Caudoviricetes	Peduoviridae	Peduovirus	Peduovirus fiAA91ss	Enterobacteria phage fiAA91-ss
590.126	Heidelberg	590.12645_12	65735	113835	0.86	Heunggongvirae	Uroviricota	Caudoviricetes	Peduoviridae	Peduovirus	Peduovirus P37	Yersinia phage P37
590.126	Heidelberg	590.12645_12	65735	113835	0.86	Heunggongvirae	Uroviricota	Caudoviricetes	Peduoviridae	Peduovirus	Peduovirus YPM50	Yersinia phage vB_YpM_50
590.126	Heidelberg	590.12645_12	65735	113835	0.86	Heunggongvirae	Uroviricota	Caudoviricetes	Peduoviridae	Peduovirus	Peduovirus SIDE7	Escherichia phage SIDE7
590.126	Heidelberg	590.12645_12	65735	113835	0.86	Heunggongvirae	Uroviricota	Caudoviricetes	Peduoviridae	Peduovirus	Peduovirus P22H1	Escherichia phage P2_2H1
590.126	Heidelberg	590.12645_12	65735	113835	0.86	Heunggongvirae	Uroviricota	Caudoviricetes	Peduoviridae	Peduovirus	Peduovirus DC1	Escherichia phage DC1
590.126	Heidelberg	590.12645_12	65735	113835	0.86	Heunggongvirae	Uroviricota	Caudoviricetes	Peduoviridae	Peduovirus	Peduovirus pv12474III	Escherichia phage vB_EcoM-12474III
590.126	Heidelberg	590.12645_12	65735	113835	0.86	Heunggongvirae	Uroviricota	Caudoviricetes	Peduoviridae	Peduovirus	Peduovirus P24A7b	Escherichia phage P2_4A7b
590.126	Heidelberg	590.12645_12	65735	113835	0.86	Heunggongvirae	Uroviricota	Caudoviricetes	Peduoviridae	Peduovirus	Peduovirus P24B2	Escherichia phage P2_4B2
590.126	Heidelberg	590.12645_12	65735	113835	0.86	Heunggongvirae	Uroviricota	Caudoviricetes	Peduoviridae	Peduovirus	Peduovirus pro483	Escherichia phage pro483
590.126	Heidelberg	590.12645_12	65735	113835	0.86	Heunggongvirae	Uroviricota	Caudoviricetes	Peduoviridae	Peduovirus	Peduovirus P2	Bacteriophage P2
590.126	Heidelberg	590.12645_12	65735	113835	0.86	Heunggongvirae	Uroviricota	Caudoviricetes	Peduoviridae	Peduovirus	Peduovirus HQ103	Yersinia phage HQ103
590.126	Heidelberg	590.12645_12	65735	113835	0.86	Heunggongvirae	Uroviricota	Caudoviricetes	Peduoviridae	Peduovirus	Peduovirus SIAC10	Escherichia phage SIAC10
590.126	Heidelberg	590.12645_12	65735	113835	0.86	Heunggongvirae	Uroviricota	Caudoviricetes	Peduoviridae	Peduovirus	Peduovirus P24E6b	Escherichia phage P2_4E6b
590.126	Heidelberg	590.12645_12	65735	113835	0.86	Heunggongvirae	Uroviricota	Caudoviricetes	Peduoviridae	Peduovirus	Peduovirus L413C	Yersinia phage L-413C
590.126	Heidelberg	590.12645_12	65735	113835	0.86	Heunggongvirae	Uroviricota	Caudoviricetes	Peduoviridae	Peduovirus	Peduovirus AC1	Escherichia phage AC1
590.126	Heidelberg	590.12645_12	65735	113835	0.86	Heunggongvirae	Uroviricota	Caudoviricetes	Peduoviridae	Peduovirus	Peduovirus P22H4	Escherichia phage P2_2H4
590.126	Heidelberg	590.12645_12	65735	113835	0.86	Heunggongvirae	Uroviricota	Caudoviricetes	Peduoviridae	Peduovirus	Peduovirus magyaro	Escherichia phage P2
590.126	Heidelberg	590.12645_12	65735	113835	0.86	Heunggongvirae	Uroviricota	Caudoviricetes	Peduoviridae	Peduovirus	Peduovirus Wphi	Escherichia phage Wphi
590.126	Heidelberg	590.12645_12	65735	113835	0.86	Heunggongvirae	Uroviricota	Caudoviricetes	Peduoviridae	Peduovirus	Peduovirus 11W	Escherichia phage 11W
590.126	Heidelberg	590.12645_12	65735	113835	0.86	Heunggongvirae	Uroviricota	Caudoviricetes	Peduoviridae	Peduovirus	Peduovirus pro147	Escherichia phage pro147
590.126	Heidelberg	590.12645_12	65735	113835	0.86	Heunggongvirae	Uroviricota	Caudoviricetes	Peduoviridae	Peduovirus	Peduovirus YPM46	Yersinia phage vB_YpM_46
590.126	Heidelberg	590.12645_12	65735	113835	0.86	Heunggongvirae	Uroviricota	Caudoviricetes	Peduoviridae	Peduovirus	Peduovirus P24C9	Escherichia phage P2_4C9
590.126	Heidelberg	590.12645_12	65735	113835	0.86	Heunggongvirae	Uroviricota	Caudoviricetes	Peduoviridae	Peduovirus	Peduovirus STYP1	Salmonella enterica subsp. enterica serovar Typhi strain Salmonella Typhi Prophage STYP1
590.126	Heidelberg	590.12645_12	65735	113835	0.86	Heunggongvirae	Uroviricota	Caudoviricetes	Peduoviridae	Peduovirus	Peduovirus R18C	Bacteriophage R18C
590.126	Heidelberg	590.12649_5	65735	114754	0.86	Heunggongvirae	Uroviricota	Caudoviricetes	Peduoviridae	Peduovirus	Peduovirus YPM22	Yersinia phage vB_YpM_22
590.126	Heidelberg	590.12649_5	65735	114754	0.86	Heunggongvirae	Uroviricota	Caudoviricetes	Peduoviridae	Peduovirus	Peduovirus fiAA91ss	Enterobacteria phage fiAA91-ss
590.126	Heidelberg	590.12649_5	65735	114754	0.86	Heunggongvirae	Uroviricota	Caudoviricetes	Peduoviridae	Peduovirus	Peduovirus P37	Yersinia phage P37
590.126	Heidelberg	590.12649_5	65735	114754	0.86	Heunggongvirae	Uroviricota	Caudoviricetes	Peduoviridae	Peduovirus	Peduovirus YPM50	Yersinia phage vB_YpM_50
590.126	Heidelberg	590.12649_5	65735	114754	0.86	Heunggongvirae	Uroviricota	Caudoviricetes	Peduoviridae	Peduovirus	Peduovirus SIDE7	Escherichia phage SIDE7
590.126	Heidelberg	590.12649_5	65735	114754	0.86	Heunggongvirae	Uroviricota	Caudoviricetes	Peduoviridae	Peduovirus	Peduovirus P22H1	Escherichia phage P2_2H1
590.126	Heidelberg	590.12649_5	65735	114754	0.86	Heunggongvirae	Uroviricota	Caudoviricetes	Peduoviridae	Peduovirus	Peduovirus DC1	Escherichia phage DC1
590.126	Heidelberg	590.12649_5	65735	114754	0.86	Heunggongvirae	Uroviricota	Caudoviricetes	Peduoviridae	Peduovirus	Peduovirus pv12474III	Escherichia phage vB_EcoM-12474III
590.126	Heidelberg	590.12649_5	65735	114754	0.86	Heunggongvirae	Uroviricota	Caudoviricetes	Peduoviridae	Peduovirus	Peduovirus P24A7b	Escherichia phage P2_4A7b
590.126	Heidelberg	590.12649_5	65735	114754	0.86	Heunggongvirae	Uroviricota	Caudoviricetes	Peduoviridae	Peduovirus	Peduovirus P24B2	Escherichia phage P2_4B2
590.126	Heidelberg	590.12649_5	65735	114754	0.86	Heunggongvirae	Uroviricota	Caudoviricetes	Peduoviridae	Peduovirus	Peduovirus pro483	Escherichia phage pro483
590.126	Heidelberg	590.12649_5	65735	114754	0.86	Heunggongvirae	Uroviricota	Caudoviricetes	Peduoviridae	Peduovirus	Peduovirus P2	Bacteriophage P2
590.126	Heidelberg	590.12649_5	65735	114754	0.86	Heunggongvirae	Uroviricota	Caudoviricetes	Peduoviridae	Peduovirus	Peduovirus HQ103	Yersinia phage HQ103
590.126	Heidelberg	590.12649_5	65735	114754	0.86	Heunggongvirae	Uroviricota	Caudoviricetes	Peduoviridae	Peduovirus	Peduovirus SIAC10	Escherichia phage SIAC10
590.126	Heidelberg	590.12649_5	65735	114754	0.86	Heunggongvirae	Uroviricota	Caudoviricetes	Peduoviridae	Peduovirus	Peduovirus P24E6b	Escherichia phage P2_4E6b
590.126	Heidelberg	590.12649_5	65735	114754	0.86	Heunggongvirae	Uroviricota	Caudoviricetes	Peduoviridae	Peduovirus	Peduovirus L413C	Yersinia phage L-413C
590.126	Heidelberg	590.12649_5	65735	114754	0.86	Heunggongvirae	Uroviricota	Caudoviricetes	Peduoviridae	Peduovirus	Peduovirus AC1	Escherichia phage AC1
590.126	Heidelberg	590.12649_5	65735	114754	0.86	Heunggongvirae	Uroviricota	Caudoviricetes	Peduoviridae	Peduovirus	Peduovirus P22H4	Escherichia phage P2_2H4
590.126	Heidelberg	590.12649_5	65735	114754	0.86	Heunggongvirae	Uroviricota	Caudoviricetes	Peduoviridae	Peduovirus	Peduovirus magyaro	Escherichia phage P2
590.126	Heidelberg	590.12649_5	65735	114754	0.86	Heunggongvirae	Uroviricota	Caudoviricetes	Peduoviridae	Peduovirus	Peduovirus Wphi	Escherichia phage Wphi
590.126	Heidelberg	590.12649_5	65735	114754	0.86	Heunggongvirae	Uroviricota	Caudoviricetes	Peduoviridae	Peduovirus	Peduovirus 11W	Escherichia phage 11W
590.126	Heidelberg	590.12649_5	65735	114754	0.86	Heunggongvirae	Uroviricota	Caudoviricetes	Peduoviridae	Peduovirus	Peduovirus pro147	Escherichia phage pro147
590.126	Heidelberg	590.12649_5	65735	114754	0.86	Heunggongvirae	Uroviricota	Caudoviricetes	Peduoviridae	Peduovirus	Peduovirus YPM46	Yersinia phage vB_YpM_46
590.126	Heidelberg	590.12649_5	65735	114754	0.86	Heunggongvirae	Uroviricota	Caudoviricetes	Peduoviridae	Peduovirus	Peduovirus P24C9	Escherichia phage P2_4C9
590.126	Heidelberg	590.12649_5	65735	114754	0.86	Heunggongvirae	Uroviricota	Caudoviricetes	Peduoviridae	Peduovirus	Peduovirus STYP1	Salmonella enterica subsp. enterica serovar Typhi strain Salmonella Typhi Prophage STYP1
590.126	Heidelberg	590.12649_5	65735	114754	0.86	Heunggongvirae	Uroviricota	Caudoviricetes	Peduoviridae	Peduovirus	Peduovirus R18C	Bacteriophage R18C
590.127	Heidelberg	590.12658_6	65735	114754	0.86	Heunggongvirae	Uroviricota	Caudoviricetes	Peduoviridae	Peduovirus	Peduovirus YPM22	Yersinia phage vB_YpM_22
590.127	Heidelberg	590.12658_6	65735	114754	0.86	Heunggongvirae	Uroviricota	Caudoviricetes	Peduoviridae	Peduovirus	Peduovirus fiAA91ss	Enterobacteria phage fiAA91-ss
590.127	Heidelberg	590.12658_6	65735	114754	0.86	Heunggongvirae	Uroviricota	Caudoviricetes	Peduoviridae	Peduovirus	Peduovirus P37	Yersinia phage P37
590.127	Heidelberg	590.12658_6	65735	114754	0.86	Heunggongvirae	Uroviricota	Caudoviricetes	Peduoviridae	Peduovirus	Peduovirus YPM50	Yersinia phage vB_YpM_50
590.127	Heidelberg	590.12658_6	65735	114754	0.86	Heunggongvirae	Uroviricota	Caudoviricetes	Peduoviridae	Peduovirus	Peduovirus SIDE7	Escherichia phage SIDE7
590.127	Heidelberg	590.12658_6	65735	114754	0.86	Heunggongvirae	Uroviricota	Caudoviricetes	Peduoviridae	Peduovirus	Peduovirus P22H1	Escherichia phage P2_2H1
590.127	Heidelberg	590.12658_6	65735	114754	0.86	Heunggongvirae	Uroviricota	Caudoviricetes	Peduoviridae	Peduovirus	Peduovirus DC1	Escherichia phage DC1
590.127	Heidelberg	590.12658_6	65735	114754	0.86	Heunggongvirae	Uroviricota	Caudoviricetes	Peduoviridae	Peduovirus	Peduovirus pv12474III	Escherichia phage vB_EcoM-12474III
590.127	Heidelberg	590.12658_6	65735	114754	0.86	Heunggongvirae	Uroviricota	Caudoviricetes	Peduoviridae	Peduovirus	Peduovirus P24A7b	Escherichia phage P2_4A7b
590.127	Heidelberg	590.12658_6	65735	114754	0.86	Heunggongvirae	Uroviricota	Caudoviricetes	Peduoviridae	Peduovirus	Peduovirus P24B2	Escherichia phage P2_4B2
590.127	Heidelberg	590.12658_6	65735	114754	0.86	Heunggongvirae	Uroviricota	Caudoviricetes	Peduoviridae	Peduovirus	Peduovirus pro483	Escherichia phage pro483
590.127	Heidelberg	590.12658_6	65735	114754	0.86	Heunggongvirae	Uroviricota	Caudoviricetes	Peduoviridae	Peduovirus	Peduovirus P2	Bacteriophage P2
590.127	Heidelberg	590.12658_6	65735	114754	0.86	Heunggongvirae	Uroviricota	Caudoviricetes	Peduoviridae	Peduovirus	Peduovirus HQ103	Yersinia phage HQ103
590.127	Heidelberg	590.12658_6	65735	114754	0.86	Heunggongvirae	Uroviricota	Caudoviricetes	Peduoviridae	Peduovirus	Peduovirus SIAC10	Escherichia phage SIAC10
590.127	Heidelberg	590.12658_6	65735	114754	0.86	Heunggongvirae	Uroviricota	Caudoviricetes	Peduoviridae	Peduovirus	Peduovirus P24E6b	Escherichia phage P2_4E6b
590.127	Heidelberg	590.12658_6	65735	114754	0.86	Heunggongvirae	Uroviricota	Caudoviricetes	Peduoviridae	Peduovirus	Peduovirus L413C	Yersinia phage L-413C
590.127	Heidelberg	590.12658_6	65735	114754	0.86	Heunggongvirae	Uroviricota	Caudoviricetes	Peduoviridae	Peduovirus	Peduovirus AC1	Escherichia phage AC1
590.127	Heidelberg	590.12658_6	65735	114754	0.86	Heunggongvirae	Uroviricota	Caudoviricetes	Peduoviridae	Peduovirus	Peduovirus P22H4	Escherichia phage P2_2H4
590.127	Heidelberg	590.12658_6	65735	114754	0.86	Heunggongvirae	Uroviricota	Caudoviricetes	Peduoviridae	Peduovirus	Peduovirus magyaro	Escherichia phage P2
590.127	Heidelberg	590.12658_6	65735	114754	0.86	Heunggongvirae	Uroviricota	Caudoviricetes	Peduoviridae	Peduovirus	Peduovirus Wphi	Escherichia phage Wphi
590.127	Heidelberg	590.12658_6	65735	114754	0.86	Heunggongvirae	Uroviricota	Caudoviricetes	Peduoviridae	Peduovirus	Peduovirus 11W	Escherichia phage 11W
590.127	Heidelberg	590.12658_6	65735	114754	0.86	Heunggongvirae	Uroviricota	Caudoviricetes	Peduoviridae	Peduovirus	Peduovirus pro147	Escherichia phage pro147
590.127	Heidelberg	590.12658_6	65735	114754	0.86	Heunggongvirae	Uroviricota	Caudoviricetes	Peduoviridae	Peduovirus	Peduovirus YPM46	Yersinia phage vB_YpM_46
590.127	Heidelberg	590.12658_6	65735	114754	0.86	Heunggongvirae	Uroviricota	Caudoviricetes	Peduoviridae	Peduovirus	Peduovirus P24C9	Escherichia phage P2_4C9
590.127	Heidelberg	590.12658_6	65735	114754	0.86	Heunggongvirae	Uroviricota	Caudoviricetes	Peduoviridae	Peduovirus	Peduovirus STYP1	Salmonella enterica subsp. enterica serovar Typhi strain Salmonella Typhi Prophage STYP1
590.127	Heidelberg	590.12658_6	65735	114754	0.86	Heunggongvirae	Uroviricota	Caudoviricetes	Peduoviridae	Peduovirus	Peduovirus R18C	Bacteriophage R18C
590.127	Heidelberg	590.12711_11	65735	113835	0.86	Heunggongvirae	Uroviricota	Caudoviricetes	Peduoviridae	Peduovirus	Peduovirus YPM22	Yersinia phage vB_YpM_22
590.127	Heidelberg	590.12711_11	65735	113835	0.86	Heunggongvirae	Uroviricota	Caudoviricetes	Peduoviridae	Peduovirus	Peduovirus fiAA91ss	Enterobacteria phage fiAA91-ss
590.127	Heidelberg	590.12711_11	65735	113835	0.86	Heunggongvirae	Uroviricota	Caudoviricetes	Peduoviridae	Peduovirus	Peduovirus P37	Yersinia phage P37
590.127	Heidelberg	590.12711_11	65735	113835	0.86	Heunggongvirae	Uroviricota	Caudoviricetes	Peduoviridae	Peduovirus	Peduovirus YPM50	Yersinia phage vB_YpM_50
590.127	Heidelberg	590.12711_11	65735	113835	0.86	Heunggongvirae	Uroviricota	Caudoviricetes	Peduoviridae	Peduovirus	Peduovirus SIDE7	Escherichia phage SIDE7
590.127	Heidelberg	590.12711_11	65735	113835	0.86	Heunggongvirae	Uroviricota	Caudoviricetes	Peduoviridae	Peduovirus	Peduovirus P22H1	Escherichia phage P2_2H1
590.127	Heidelberg	590.12711_11	65735	113835	0.86	Heunggongvirae	Uroviricota	Caudoviricetes	Peduoviridae	Peduovirus	Peduovirus DC1	Escherichia phage DC1
590.127	Heidelberg	590.12711_11	65735	113835	0.86	Heunggongvirae	Uroviricota	Caudoviricetes	Peduoviridae	Peduovirus	Peduovirus pv12474III	Escherichia phage vB_EcoM-12474III
590.127	Heidelberg	590.12711_11	65735	113835	0.86	Heunggongvirae	Uroviricota	Caudoviricetes	Peduoviridae	Peduovirus	Peduovirus P24A7b	Escherichia phage P2_4A7b
590.127	Heidelberg	590.12711_11	65735	113835	0.86	Heunggongvirae	Uroviricota	Caudoviricetes	Peduoviridae	Peduovirus	Peduovirus P24B2	Escherichia phage P2_4B2
590.127	Heidelberg	590.12711_11	65735	113835	0.86	Heunggongvirae	Uroviricota	Caudoviricetes	Peduoviridae	Peduovirus	Peduovirus pro483	Escherichia phage pro483
590.127	Heidelberg	590.12711_11	65735	113835	0.86	Heunggongvirae	Uroviricota	Caudoviricetes	Peduoviridae	Peduovirus	Peduovirus P2	Bacteriophage P2
590.127	Heidelberg	590.12711_11	65735	113835	0.86	Heunggongvirae	Uroviricota	Caudoviricetes	Peduoviridae	Peduovirus	Peduovirus HQ103	Yersinia phage HQ103
590.127	Heidelberg	590.12711_11	65735	113835	0.86	Heunggongvirae	Uroviricota	Caudoviricetes	Peduoviridae	Peduovirus	Peduovirus SIAC10	Escherichia phage SIAC10
590.127	Heidelberg	590.12711_11	65735	113835	0.86	Heunggongvirae	Uroviricota	Caudoviricetes	Peduoviridae	Peduovirus	Peduovirus P24E6b	Escherichia phage P2_4E6b
590.127	Heidelberg	590.12711_11	65735	113835	0.86	Heunggongvirae	Uroviricota	Caudoviricetes	Peduoviridae	Peduovirus	Peduovirus L413C	Yersinia phage L-413C
590.127	Heidelberg	590.12711_11	65735	113835	0.86	Heunggongvirae	Uroviricota	Caudoviricetes	Peduoviridae	Peduovirus	Peduovirus AC1	Escherichia phage AC1
590.127	Heidelberg	590.12711_11	65735	113835	0.86	Heunggongvirae	Uroviricota	Caudoviricetes	Peduoviridae	Peduovirus	Peduovirus P22H4	Escherichia phage P2_2H4
590.127	Heidelberg	590.12711_11	65735	113835	0.86	Heunggongvirae	Uroviricota	Caudoviricetes	Peduoviridae	Peduovirus	Peduovirus magyaro	Escherichia phage P2
590.127	Heidelberg	590.12711_11	65735	113835	0.86	Heunggongvirae	Uroviricota	Caudoviricetes	Peduoviridae	Peduovirus	Peduovirus Wphi	Escherichia phage Wphi
590.127	Heidelberg	590.12711_11	65735	113835	0.86	Heunggongvirae	Uroviricota	Caudoviricetes	Peduoviridae	Peduovirus	Peduovirus 11W	Escherichia phage 11W
590.127	Heidelberg	590.12711_11	65735	113835	0.86	Heunggongvirae	Uroviricota	Caudoviricetes	Peduoviridae	Peduovirus	Peduovirus pro147	Escherichia phage pro147
590.127	Heidelberg	590.12711_11	65735	113835	0.86	Heunggongvirae	Uroviricota	Caudoviricetes	Peduoviridae	Peduovirus	Peduovirus YPM46	Yersinia phage vB_YpM_46
590.127	Heidelberg	590.12711_11	65735	113835	0.86	Heunggongvirae	Uroviricota	Caudoviricetes	Peduoviridae	Peduovirus	Peduovirus P24C9	Escherichia phage P2_4C9
590.127	Heidelberg	590.12711_11	65735	113835	0.86	Heunggongvirae	Uroviricota	Caudoviricetes	Peduoviridae	Peduovirus	Peduovirus STYP1	Salmonella enterica subsp. enterica serovar Typhi strain Salmonella Typhi Prophage STYP1
590.127	Heidelberg	590.12711_11	65735	113835	0.86	Heunggongvirae	Uroviricota	Caudoviricetes	Peduoviridae	Peduovirus	Peduovirus R18C	Bacteriophage R18C
590.127	Heidelberg	590.12713_5	65735	117047	0.84	Heunggongvirae	Uroviricota	Caudoviricetes	Peduoviridae	Peduovirus	Peduovirus YPM22	Yersinia phage vB_YpM_22
590.127	Heidelberg	590.12713_5	65735	117047	0.84	Heunggongvirae	Uroviricota	Caudoviricetes	Peduoviridae	Peduovirus	Peduovirus fiAA91ss	Enterobacteria phage fiAA91-ss
590.127	Heidelberg	590.12713_5	65735	117047	0.84	Heunggongvirae	Uroviricota	Caudoviricetes	Peduoviridae	Peduovirus	Peduovirus P37	Yersinia phage P37
590.127	Heidelberg	590.12713_5	65735	117047	0.84	Heunggongvirae	Uroviricota	Caudoviricetes	Peduoviridae	Peduovirus	Peduovirus YPM50	Yersinia phage vB_YpM_50
590.127	Heidelberg	590.12713_5	65735	117047	0.84	Heunggongvirae	Uroviricota	Caudoviricetes	Peduoviridae	Peduovirus	Peduovirus SIDE7	Escherichia phage SIDE7
590.127	Heidelberg	590.12713_5	65735	117047	0.84	Heunggongvirae	Uroviricota	Caudoviricetes	Peduoviridae	Peduovirus	Peduovirus P22H1	Escherichia phage P2_2H1
590.127	Heidelberg	590.12713_5	65735	117047	0.84	Heunggongvirae	Uroviricota	Caudoviricetes	Peduoviridae	Peduovirus	Peduovirus DC1	Escherichia phage DC1
590.127	Heidelberg	590.12713_5	65735	117047	0.84	Heunggongvirae	Uroviricota	Caudoviricetes	Peduoviridae	Peduovirus	Peduovirus pv12474III	Escherichia phage vB_EcoM-12474III
590.127	Heidelberg	590.12713_5	65735	117047	0.84	Heunggongvirae	Uroviricota	Caudoviricetes	Peduoviridae	Peduovirus	Peduovirus P24A7b	Escherichia phage P2_4A7b
590.127	Heidelberg	590.12713_5	65735	117047	0.84	Heunggongvirae	Uroviricota	Caudoviricetes	Peduoviridae	Peduovirus	Peduovirus P24B2	Escherichia phage P2_4B2
590.127	Heidelberg	590.12713_5	65735	117047	0.84	Heunggongvirae	Uroviricota	Caudoviricetes	Peduoviridae	Peduovirus	Peduovirus pro483	Escherichia phage pro483
590.127	Heidelberg	590.12713_5	65735	117047	0.84	Heunggongvirae	Uroviricota	Caudoviricetes	Peduoviridae	Peduovirus	Peduovirus P2	Bacteriophage P2
590.127	Heidelberg	590.12713_5	65735	117047	0.84	Heunggongvirae	Uroviricota	Caudoviricetes	Peduoviridae	Peduovirus	Peduovirus HQ103	Yersinia phage HQ103
590.127	Heidelberg	590.12713_5	65735	117047	0.84	Heunggongvirae	Uroviricota	Caudoviricetes	Peduoviridae	Peduovirus	Peduovirus SIAC10	Escherichia phage SIAC10
590.127	Heidelberg	590.12713_5	65735	117047	0.84	Heunggongvirae	Uroviricota	Caudoviricetes	Peduoviridae	Peduovirus	Peduovirus P24E6b	Escherichia phage P2_4E6b
590.127	Heidelberg	590.12713_5	65735	117047	0.84	Heunggongvirae	Uroviricota	Caudoviricetes	Peduoviridae	Peduovirus	Peduovirus L413C	Yersinia phage L-413C
590.127	Heidelberg	590.12713_5	65735	117047	0.84	Heunggongvirae	Uroviricota	Caudoviricetes	Peduoviridae	Peduovirus	Peduovirus AC1	Escherichia phage AC1
590.127	Heidelberg	590.12713_5	65735	117047	0.84	Heunggongvirae	Uroviricota	Caudoviricetes	Peduoviridae	Peduovirus	Peduovirus P22H4	Escherichia phage P2_2H4
590.127	Heidelberg	590.12713_5	65735	117047	0.84	Heunggongvirae	Uroviricota	Caudoviricetes	Peduoviridae	Peduovirus	Peduovirus magyaro	Escherichia phage P2
590.127	Heidelberg	590.12713_5	65735	117047	0.84	Heunggongvirae	Uroviricota	Caudoviricetes	Peduoviridae	Peduovirus	Peduovirus Wphi	Escherichia phage Wphi
590.127	Heidelberg	590.12713_5	65735	117047	0.84	Heunggongvirae	Uroviricota	Caudoviricetes	Peduoviridae	Peduovirus	Peduovirus 11W	Escherichia phage 11W
590.127	Heidelberg	590.12713_5	65735	117047	0.84	Heunggongvirae	Uroviricota	Caudoviricetes	Peduoviridae	Peduovirus	Peduovirus pro147	Escherichia phage pro147
590.127	Heidelberg	590.12713_5	65735	117047	0.84	Heunggongvirae	Uroviricota	Caudoviricetes	Peduoviridae	Peduovirus	Peduovirus YPM46	Yersinia phage vB_YpM_46
590.127	Heidelberg	590.12713_5	65735	117047	0.84	Heunggongvirae	Uroviricota	Caudoviricetes	Peduoviridae	Peduovirus	Peduovirus P24C9	Escherichia phage P2_4C9
590.127	Heidelberg	590.12713_5	65735	117047	0.84	Heunggongvirae	Uroviricota	Caudoviricetes	Peduoviridae	Peduovirus	Peduovirus STYP1	Salmonella enterica subsp. enterica serovar Typhi strain Salmonella Typhi Prophage STYP1
590.127	Heidelberg	590.12713_5	65735	117047	0.84	Heunggongvirae	Uroviricota	Caudoviricetes	Peduoviridae	Peduovirus	Peduovirus R18C	Bacteriophage R18C
590.127	Heidelberg	590.12715_7	65689	113789	0.85	Heunggongvirae	Uroviricota	Caudoviricetes	Peduoviridae	Peduovirus	Peduovirus YPM22	Yersinia phage vB_YpM_22
590.127	Heidelberg	590.12715_7	65689	113789	0.85	Heunggongvirae	Uroviricota	Caudoviricetes	Peduoviridae	Peduovirus	Peduovirus fiAA91ss	Enterobacteria phage fiAA91-ss
590.127	Heidelberg	590.12715_7	65689	113789	0.85	Heunggongvirae	Uroviricota	Caudoviricetes	Peduoviridae	Peduovirus	Peduovirus P37	Yersinia phage P37
590.127	Heidelberg	590.12715_7	65689	113789	0.85	Heunggongvirae	Uroviricota	Caudoviricetes	Peduoviridae	Peduovirus	Peduovirus YPM50	Yersinia phage vB_YpM_50
590.127	Heidelberg	590.12715_7	65689	113789	0.85	Heunggongvirae	Uroviricota	Caudoviricetes	Peduoviridae	Peduovirus	Peduovirus SIDE7	Escherichia phage SIDE7
590.127	Heidelberg	590.12715_7	65689	113789	0.85	Heunggongvirae	Uroviricota	Caudoviricetes	Peduoviridae	Peduovirus	Peduovirus P22H1	Escherichia phage P2_2H1
590.127	Heidelberg	590.12715_7	65689	113789	0.85	Heunggongvirae	Uroviricota	Caudoviricetes	Peduoviridae	Peduovirus	Peduovirus DC1	Escherichia phage DC1
590.127	Heidelberg	590.12715_7	65689	113789	0.85	Heunggongvirae	Uroviricota	Caudoviricetes	Peduoviridae	Peduovirus	Peduovirus pv12474III	Escherichia phage vB_EcoM-12474III
590.127	Heidelberg	590.12715_7	65689	113789	0.85	Heunggongvirae	Uroviricota	Caudoviricetes	Peduoviridae	Peduovirus	Peduovirus P24A7b	Escherichia phage P2_4A7b
590.127	Heidelberg	590.12715_7	65689	113789	0.85	Heunggongvirae	Uroviricota	Caudoviricetes	Peduoviridae	Peduovirus	Peduovirus P24B2	Escherichia phage P2_4B2
590.127	Heidelberg	590.12715_7	65689	113789	0.85	Heunggongvirae	Uroviricota	Caudoviricetes	Peduoviridae	Peduovirus	Peduovirus pro483	Escherichia phage pro483
590.127	Heidelberg	590.12715_7	65689	113789	0.85	Heunggongvirae	Uroviricota	Caudoviricetes	Peduoviridae	Peduovirus	Peduovirus P2	Bacteriophage P2
590.127	Heidelberg	590.12715_7	65689	113789	0.85	Heunggongvirae	Uroviricota	Caudoviricetes	Peduoviridae	Peduovirus	Peduovirus HQ103	Yersinia phage HQ103
590.127	Heidelberg	590.12715_7	65689	113789	0.85	Heunggongvirae	Uroviricota	Caudoviricetes	Peduoviridae	Peduovirus	Peduovirus SIAC10	Escherichia phage SIAC10
590.127	Heidelberg	590.12715_7	65689	113789	0.85	Heunggongvirae	Uroviricota	Caudoviricetes	Peduoviridae	Peduovirus	Peduovirus P24E6b	Escherichia phage P2_4E6b
590.127	Heidelberg	590.12715_7	65689	113789	0.85	Heunggongvirae	Uroviricota	Caudoviricetes	Peduoviridae	Peduovirus	Peduovirus L413C	Yersinia phage L-413C
590.127	Heidelberg	590.12715_7	65689	113789	0.85	Heunggongvirae	Uroviricota	Caudoviricetes	Peduoviridae	Peduovirus	Peduovirus AC1	Escherichia phage AC1
590.127	Heidelberg	590.12715_7	65689	113789	0.85	Heunggongvirae	Uroviricota	Caudoviricetes	Peduoviridae	Peduovirus	Peduovirus P22H4	Escherichia phage P2_2H4
590.127	Heidelberg	590.12715_7	65689	113789	0.85	Heunggongvirae	Uroviricota	Caudoviricetes	Peduoviridae	Peduovirus	Peduovirus magyaro	Escherichia phage P2
590.127	Heidelberg	590.12715_7	65689	113789	0.85	Heunggongvirae	Uroviricota	Caudoviricetes	Peduoviridae	Peduovirus	Peduovirus Wphi	Escherichia phage Wphi
590.127	Heidelberg	590.12715_7	65689	113789	0.85	Heunggongvirae	Uroviricota	Caudoviricetes	Peduoviridae	Peduovirus	Peduovirus 11W	Escherichia phage 11W
590.127	Heidelberg	590.12715_7	65689	113789	0.85	Heunggongvirae	Uroviricota	Caudoviricetes	Peduoviridae	Peduovirus	Peduovirus pro147	Escherichia phage pro147
590.127	Heidelberg	590.12715_7	65689	113789	0.85	Heunggongvirae	Uroviricota	Caudoviricetes	Peduoviridae	Peduovirus	Peduovirus YPM46	Yersinia phage vB_YpM_46
590.127	Heidelberg	590.12715_7	65689	113789	0.85	Heunggongvirae	Uroviricota	Caudoviricetes	Peduoviridae	Peduovirus	Peduovirus P24C9	Escherichia phage P2_4C9
590.127	Heidelberg	590.12715_7	65689	113789	0.85	Heunggongvirae	Uroviricota	Caudoviricetes	Peduoviridae	Peduovirus	Peduovirus STYP1	Salmonella enterica subsp. enterica serovar Typhi strain Salmonella Typhi Prophage STYP1
590.127	Heidelberg	590.12715_7	65689	113789	0.85	Heunggongvirae	Uroviricota	Caudoviricetes	Peduoviridae	Peduovirus	Peduovirus R18C	Bacteriophage R18C
590.127	Newport	590.12719_1	1161248	1213305	0.85	Heunggongvirae	Uroviricota	Caudoviricetes	Not defined	Brunovirus	Brunovirus SEN34	Salmonella phage SEN34
590.127	Heidelberg	590.12736_13	65735	113835	0.85	Heunggongvirae	Uroviricota	Caudoviricetes	Peduoviridae	Peduovirus	Peduovirus YPM22	Yersinia phage vB_YpM_22
590.127	Heidelberg	590.12736_13	65735	113835	0.85	Heunggongvirae	Uroviricota	Caudoviricetes	Peduoviridae	Peduovirus	Peduovirus fiAA91ss	Enterobacteria phage fiAA91-ss
590.127	Heidelberg	590.12736_13	65735	113835	0.85	Heunggongvirae	Uroviricota	Caudoviricetes	Peduoviridae	Peduovirus	Peduovirus P37	Yersinia phage P37
590.127	Heidelberg	590.12736_13	65735	113835	0.85	Heunggongvirae	Uroviricota	Caudoviricetes	Peduoviridae	Peduovirus	Peduovirus YPM50	Yersinia phage vB_YpM_50
590.127	Heidelberg	590.12736_13	65735	113835	0.85	Heunggongvirae	Uroviricota	Caudoviricetes	Peduoviridae	Peduovirus	Peduovirus SIDE7	Escherichia phage SIDE7
590.127	Heidelberg	590.12736_13	65735	113835	0.85	Heunggongvirae	Uroviricota	Caudoviricetes	Peduoviridae	Peduovirus	Peduovirus P22H1	Escherichia phage P2_2H1
590.127	Heidelberg	590.12736_13	65735	113835	0.85	Heunggongvirae	Uroviricota	Caudoviricetes	Peduoviridae	Peduovirus	Peduovirus DC1	Escherichia phage DC1
590.127	Heidelberg	590.12736_13	65735	113835	0.85	Heunggongvirae	Uroviricota	Caudoviricetes	Peduoviridae	Peduovirus	Peduovirus pv12474III	Escherichia phage vB_EcoM-12474III
590.127	Heidelberg	590.12736_13	65735	113835	0.85	Heunggongvirae	Uroviricota	Caudoviricetes	Peduoviridae	Peduovirus	Peduovirus P24A7b	Escherichia phage P2_4A7b
590.127	Heidelberg	590.12736_13	65735	113835	0.85	Heunggongvirae	Uroviricota	Caudoviricetes	Peduoviridae	Peduovirus	Peduovirus P24B2	Escherichia phage P2_4B2
590.127	Heidelberg	590.12736_13	65735	113835	0.85	Heunggongvirae	Uroviricota	Caudoviricetes	Peduoviridae	Peduovirus	Peduovirus pro483	Escherichia phage pro483
590.127	Heidelberg	590.12736_13	65735	113835	0.85	Heunggongvirae	Uroviricota	Caudoviricetes	Peduoviridae	Peduovirus	Peduovirus P2	Bacteriophage P2
590.127	Heidelberg	590.12736_13	65735	113835	0.85	Heunggongvirae	Uroviricota	Caudoviricetes	Peduoviridae	Peduovirus	Peduovirus HQ103	Yersinia phage HQ103
590.127	Heidelberg	590.12736_13	65735	113835	0.85	Heunggongvirae	Uroviricota	Caudoviricetes	Peduoviridae	Peduovirus	Peduovirus SIAC10	Escherichia phage SIAC10
590.127	Heidelberg	590.12736_13	65735	113835	0.85	Heunggongvirae	Uroviricota	Caudoviricetes	Peduoviridae	Peduovirus	Peduovirus P24E6b	Escherichia phage P2_4E6b
590.127	Heidelberg	590.12736_13	65735	113835	0.85	Heunggongvirae	Uroviricota	Caudoviricetes	Peduoviridae	Peduovirus	Peduovirus L413C	Yersinia phage L-413C
590.127	Heidelberg	590.12736_13	65735	113835	0.85	Heunggongvirae	Uroviricota	Caudoviricetes	Peduoviridae	Peduovirus	Peduovirus AC1	Escherichia phage AC1
590.127	Heidelberg	590.12736_13	65735	113835	0.85	Heunggongvirae	Uroviricota	Caudoviricetes	Peduoviridae	Peduovirus	Peduovirus P22H4	Escherichia phage P2_2H4
590.127	Heidelberg	590.12736_13	65735	113835	0.85	Heunggongvirae	Uroviricota	Caudoviricetes	Peduoviridae	Peduovirus	Peduovirus magyaro	Escherichia phage P2
590.127	Heidelberg	590.12736_13	65735	113835	0.85	Heunggongvirae	Uroviricota	Caudoviricetes	Peduoviridae	Peduovirus	Peduovirus Wphi	Escherichia phage Wphi
590.127	Heidelberg	590.12736_13	65735	113835	0.85	Heunggongvirae	Uroviricota	Caudoviricetes	Peduoviridae	Peduovirus	Peduovirus 11W	Escherichia phage 11W
590.127	Heidelberg	590.12736_13	65735	113835	0.85	Heunggongvirae	Uroviricota	Caudoviricetes	Peduoviridae	Peduovirus	Peduovirus pro147	Escherichia phage pro147
590.127	Heidelberg	590.12736_13	65735	113835	0.85	Heunggongvirae	Uroviricota	Caudoviricetes	Peduoviridae	Peduovirus	Peduovirus YPM46	Yersinia phage vB_YpM_46
590.127	Heidelberg	590.12736_13	65735	113835	0.85	Heunggongvirae	Uroviricota	Caudoviricetes	Peduoviridae	Peduovirus	Peduovirus P24C9	Escherichia phage P2_4C9
590.127	Heidelberg	590.12736_13	65735	113835	0.85	Heunggongvirae	Uroviricota	Caudoviricetes	Peduoviridae	Peduovirus	Peduovirus STYP1	Salmonella enterica subsp. enterica serovar Typhi strain Salmonella Typhi Prophage STYP1
590.127	Heidelberg	590.12736_13	65735	113835	0.85	Heunggongvirae	Uroviricota	Caudoviricetes	Peduoviridae	Peduovirus	Peduovirus R18C	Bacteriophage R18C
590.128	Typhimurium	590.12764_44	2	21624	0.96	Heunggongvirae	Uroviricota	Caudoviricetes	Not defined	Brunovirus	Brunovirus SEN34	Salmonella phage SEN34
590.128	Heidelberg	590.12782_14	65735	113835	0.85	Heunggongvirae	Uroviricota	Caudoviricetes	Peduoviridae	Peduovirus	Peduovirus YPM22	Yersinia phage vB_YpM_22
590.128	Heidelberg	590.12782_14	65735	113835	0.85	Heunggongvirae	Uroviricota	Caudoviricetes	Peduoviridae	Peduovirus	Peduovirus fiAA91ss	Enterobacteria phage fiAA91-ss
590.128	Heidelberg	590.12782_14	65735	113835	0.85	Heunggongvirae	Uroviricota	Caudoviricetes	Peduoviridae	Peduovirus	Peduovirus P37	Yersinia phage P37
590.128	Heidelberg	590.12782_14	65735	113835	0.85	Heunggongvirae	Uroviricota	Caudoviricetes	Peduoviridae	Peduovirus	Peduovirus YPM50	Yersinia phage vB_YpM_50
590.128	Heidelberg	590.12782_14	65735	113835	0.85	Heunggongvirae	Uroviricota	Caudoviricetes	Peduoviridae	Peduovirus	Peduovirus SIDE7	Escherichia phage SIDE7
590.128	Heidelberg	590.12782_14	65735	113835	0.85	Heunggongvirae	Uroviricota	Caudoviricetes	Peduoviridae	Peduovirus	Peduovirus P22H1	Escherichia phage P2_2H1
590.128	Heidelberg	590.12782_14	65735	113835	0.85	Heunggongvirae	Uroviricota	Caudoviricetes	Peduoviridae	Peduovirus	Peduovirus DC1	Escherichia phage DC1
590.128	Heidelberg	590.12782_14	65735	113835	0.85	Heunggongvirae	Uroviricota	Caudoviricetes	Peduoviridae	Peduovirus	Peduovirus pv12474III	Escherichia phage vB_EcoM-12474III
590.128	Heidelberg	590.12782_14	65735	113835	0.85	Heunggongvirae	Uroviricota	Caudoviricetes	Peduoviridae	Peduovirus	Peduovirus P24A7b	Escherichia phage P2_4A7b
590.128	Heidelberg	590.12782_14	65735	113835	0.85	Heunggongvirae	Uroviricota	Caudoviricetes	Peduoviridae	Peduovirus	Peduovirus P24B2	Escherichia phage P2_4B2
590.128	Heidelberg	590.12782_14	65735	113835	0.85	Heunggongvirae	Uroviricota	Caudoviricetes	Peduoviridae	Peduovirus	Peduovirus pro483	Escherichia phage pro483
590.128	Heidelberg	590.12782_14	65735	113835	0.85	Heunggongvirae	Uroviricota	Caudoviricetes	Peduoviridae	Peduovirus	Peduovirus P2	Bacteriophage P2
590.128	Heidelberg	590.12782_14	65735	113835	0.85	Heunggongvirae	Uroviricota	Caudoviricetes	Peduoviridae	Peduovirus	Peduovirus HQ103	Yersinia phage HQ103
590.128	Heidelberg	590.12782_14	65735	113835	0.85	Heunggongvirae	Uroviricota	Caudoviricetes	Peduoviridae	Peduovirus	Peduovirus SIAC10	Escherichia phage SIAC10
590.128	Heidelberg	590.12782_14	65735	113835	0.85	Heunggongvirae	Uroviricota	Caudoviricetes	Peduoviridae	Peduovirus	Peduovirus P24E6b	Escherichia phage P2_4E6b
590.128	Heidelberg	590.12782_14	65735	113835	0.85	Heunggongvirae	Uroviricota	Caudoviricetes	Peduoviridae	Peduovirus	Peduovirus L413C	Yersinia phage L-413C
590.128	Heidelberg	590.12782_14	65735	113835	0.85	Heunggongvirae	Uroviricota	Caudoviricetes	Peduoviridae	Peduovirus	Peduovirus AC1	Escherichia phage AC1
590.128	Heidelberg	590.12782_14	65735	113835	0.85	Heunggongvirae	Uroviricota	Caudoviricetes	Peduoviridae	Peduovirus	Peduovirus P22H4	Escherichia phage P2_2H4
590.128	Heidelberg	590.12782_14	65735	113835	0.85	Heunggongvirae	Uroviricota	Caudoviricetes	Peduoviridae	Peduovirus	Peduovirus magyaro	Escherichia phage P2
590.128	Heidelberg	590.12782_14	65735	113835	0.85	Heunggongvirae	Uroviricota	Caudoviricetes	Peduoviridae	Peduovirus	Peduovirus Wphi	Escherichia phage Wphi
590.128	Heidelberg	590.12782_14	65735	113835	0.85	Heunggongvirae	Uroviricota	Caudoviricetes	Peduoviridae	Peduovirus	Peduovirus 11W	Escherichia phage 11W
590.128	Heidelberg	590.12782_14	65735	113835	0.85	Heunggongvirae	Uroviricota	Caudoviricetes	Peduoviridae	Peduovirus	Peduovirus pro147	Escherichia phage pro147
590.128	Heidelberg	590.12782_14	65735	113835	0.85	Heunggongvirae	Uroviricota	Caudoviricetes	Peduoviridae	Peduovirus	Peduovirus YPM46	Yersinia phage vB_YpM_46
590.128	Heidelberg	590.12782_14	65735	113835	0.85	Heunggongvirae	Uroviricota	Caudoviricetes	Peduoviridae	Peduovirus	Peduovirus P24C9	Escherichia phage P2_4C9
590.128	Heidelberg	590.12782_14	65735	113835	0.85	Heunggongvirae	Uroviricota	Caudoviricetes	Peduoviridae	Peduovirus	Peduovirus STYP1	Salmonella enterica subsp. enterica serovar Typhi strain Salmonella Typhi Prophage STYP1
590.128	Heidelberg	590.12782_14	65735	113835	0.85	Heunggongvirae	Uroviricota	Caudoviricetes	Peduoviridae	Peduovirus	Peduovirus R18C	Bacteriophage R18C
590.128	Typhimurium	590.12816_32	3	21736	0.94	Heunggongvirae	Uroviricota	Caudoviricetes	Peduoviridae	Peduovirus	Peduovirus YPM22	Yersinia phage vB_YpM_22
590.128	Typhimurium	590.12816_32	3	21736	0.94	Heunggongvirae	Uroviricota	Caudoviricetes	Peduoviridae	Peduovirus	Peduovirus fiAA91ss	Enterobacteria phage fiAA91-ss
590.128	Typhimurium	590.12816_32	3	21736	0.94	Heunggongvirae	Uroviricota	Caudoviricetes	Peduoviridae	Peduovirus	Peduovirus P37	Yersinia phage P37
590.128	Typhimurium	590.12816_32	3	21736	0.94	Heunggongvirae	Uroviricota	Caudoviricetes	Peduoviridae	Peduovirus	Peduovirus YPM50	Yersinia phage vB_YpM_50
590.128	Typhimurium	590.12816_32	3	21736	0.94	Heunggongvirae	Uroviricota	Caudoviricetes	Peduoviridae	Peduovirus	Peduovirus SIDE7	Escherichia phage SIDE7
590.128	Typhimurium	590.12816_32	3	21736	0.94	Heunggongvirae	Uroviricota	Caudoviricetes	Peduoviridae	Peduovirus	Peduovirus P22H1	Escherichia phage P2_2H1
590.128	Typhimurium	590.12816_32	3	21736	0.94	Heunggongvirae	Uroviricota	Caudoviricetes	Peduoviridae	Peduovirus	Peduovirus DC1	Escherichia phage DC1
590.128	Typhimurium	590.12816_32	3	21736	0.94	Heunggongvirae	Uroviricota	Caudoviricetes	Peduoviridae	Peduovirus	Peduovirus pv12474III	Escherichia phage vB_EcoM-12474III
590.128	Typhimurium	590.12816_32	3	21736	0.94	Heunggongvirae	Uroviricota	Caudoviricetes	Peduoviridae	Peduovirus	Peduovirus P24A7b	Escherichia phage P2_4A7b
590.128	Typhimurium	590.12816_32	3	21736	0.94	Heunggongvirae	Uroviricota	Caudoviricetes	Peduoviridae	Peduovirus	Peduovirus P24B2	Escherichia phage P2_4B2
590.128	Typhimurium	590.12816_32	3	21736	0.94	Heunggongvirae	Uroviricota	Caudoviricetes	Peduoviridae	Peduovirus	Peduovirus pro483	Escherichia phage pro483
590.128	Typhimurium	590.12816_32	3	21736	0.94	Heunggongvirae	Uroviricota	Caudoviricetes	Peduoviridae	Peduovirus	Peduovirus P2	Bacteriophage P2
590.128	Typhimurium	590.12816_32	3	21736	0.94	Heunggongvirae	Uroviricota	Caudoviricetes	Peduoviridae	Peduovirus	Peduovirus HQ103	Yersinia phage HQ103
590.128	Typhimurium	590.12816_32	3	21736	0.94	Heunggongvirae	Uroviricota	Caudoviricetes	Peduoviridae	Peduovirus	Peduovirus SIAC10	Escherichia phage SIAC10
590.128	Typhimurium	590.12816_32	3	21736	0.94	Heunggongvirae	Uroviricota	Caudoviricetes	Peduoviridae	Peduovirus	Peduovirus P24E6b	Escherichia phage P2_4E6b
590.128	Typhimurium	590.12816_32	3	21736	0.94	Heunggongvirae	Uroviricota	Caudoviricetes	Peduoviridae	Peduovirus	Peduovirus L413C	Yersinia phage L-413C
590.128	Typhimurium	590.12816_32	3	21736	0.94	Heunggongvirae	Uroviricota	Caudoviricetes	Peduoviridae	Peduovirus	Peduovirus AC1	Escherichia phage AC1
590.128	Typhimurium	590.12816_32	3	21736	0.94	Heunggongvirae	Uroviricota	Caudoviricetes	Peduoviridae	Peduovirus	Peduovirus P22H4	Escherichia phage P2_2H4
590.128	Typhimurium	590.12816_32	3	21736	0.94	Heunggongvirae	Uroviricota	Caudoviricetes	Peduoviridae	Peduovirus	Peduovirus magyaro	Escherichia phage P2
590.128	Typhimurium	590.12816_32	3	21736	0.94	Heunggongvirae	Uroviricota	Caudoviricetes	Peduoviridae	Peduovirus	Peduovirus Wphi	Escherichia phage Wphi
590.128	Typhimurium	590.12816_32	3	21736	0.94	Heunggongvirae	Uroviricota	Caudoviricetes	Peduoviridae	Peduovirus	Peduovirus 11W	Escherichia phage 11W
590.128	Typhimurium	590.12816_32	3	21736	0.94	Heunggongvirae	Uroviricota	Caudoviricetes	Peduoviridae	Peduovirus	Peduovirus pro147	Escherichia phage pro147
590.128	Typhimurium	590.12816_32	3	21736	0.94	Heunggongvirae	Uroviricota	Caudoviricetes	Peduoviridae	Peduovirus	Peduovirus YPM46	Yersinia phage vB_YpM_46
590.128	Typhimurium	590.12816_32	3	21736	0.94	Heunggongvirae	Uroviricota	Caudoviricetes	Peduoviridae	Peduovirus	Peduovirus P24C9	Escherichia phage P2_4C9
590.128	Typhimurium	590.12816_32	3	21736	0.94	Heunggongvirae	Uroviricota	Caudoviricetes	Peduoviridae	Peduovirus	Peduovirus STYP1	Salmonella enterica subsp. enterica serovar Typhi strain Salmonella Typhi Prophage STYP1
590.128	Typhimurium	590.12816_32	3	21736	0.94	Heunggongvirae	Uroviricota	Caudoviricetes	Peduoviridae	Peduovirus	Peduovirus R18C	Bacteriophage R18C
590.129	Typhimurium	590.12852_28	1738	36189	0.92	Heunggongvirae	Uroviricota	Caudoviricetes	Peduoviridae	Eganvirus	Eganvirus SEN1	Salmonella phage SEN1
590.129	Typhimurium	590.12852_28	1738	36189	0.92	Heunggongvirae	Uroviricota	Caudoviricetes	Peduoviridae	Eganvirus	Eganvirus BIS20	Salmonella phage BIS20
590.129	Typhimurium	590.12852_28	1738	36189	0.92	Heunggongvirae	Uroviricota	Caudoviricetes	Peduoviridae	Eganvirus	Eganvirus PsP3	Salmonella phage PsP3
590.129	Typhimurium	590.12852_28	1738	36189	0.92	Heunggongvirae	Uroviricota	Caudoviricetes	Peduoviridae	Eganvirus	Eganvirus EtG	Erwinia phage EtG
590.129	Typhimurium	590.12852_28	1738	36189	0.92	Heunggongvirae	Uroviricota	Caudoviricetes	Peduoviridae	Eganvirus	Eganvirus SW9	Salmonella phage SW9
590.129	Heidelberg	590.12912_5	65690	114709	0.85	Heunggongvirae	Uroviricota	Caudoviricetes	Peduoviridae	Peduovirus	Peduovirus YPM22	Yersinia phage vB_YpM_22
590.129	Heidelberg	590.12912_5	65690	114709	0.85	Heunggongvirae	Uroviricota	Caudoviricetes	Peduoviridae	Peduovirus	Peduovirus fiAA91ss	Enterobacteria phage fiAA91-ss
590.129	Heidelberg	590.12912_5	65690	114709	0.85	Heunggongvirae	Uroviricota	Caudoviricetes	Peduoviridae	Peduovirus	Peduovirus P37	Yersinia phage P37
590.129	Heidelberg	590.12912_5	65690	114709	0.85	Heunggongvirae	Uroviricota	Caudoviricetes	Peduoviridae	Peduovirus	Peduovirus YPM50	Yersinia phage vB_YpM_50
590.129	Heidelberg	590.12912_5	65690	114709	0.85	Heunggongvirae	Uroviricota	Caudoviricetes	Peduoviridae	Peduovirus	Peduovirus SIDE7	Escherichia phage SIDE7
590.129	Heidelberg	590.12912_5	65690	114709	0.85	Heunggongvirae	Uroviricota	Caudoviricetes	Peduoviridae	Peduovirus	Peduovirus P22H1	Escherichia phage P2_2H1
590.129	Heidelberg	590.12912_5	65690	114709	0.85	Heunggongvirae	Uroviricota	Caudoviricetes	Peduoviridae	Peduovirus	Peduovirus DC1	Escherichia phage DC1
590.129	Heidelberg	590.12912_5	65690	114709	0.85	Heunggongvirae	Uroviricota	Caudoviricetes	Peduoviridae	Peduovirus	Peduovirus pv12474III	Escherichia phage vB_EcoM-12474III
590.129	Heidelberg	590.12912_5	65690	114709	0.85	Heunggongvirae	Uroviricota	Caudoviricetes	Peduoviridae	Peduovirus	Peduovirus P24A7b	Escherichia phage P2_4A7b
590.129	Heidelberg	590.12912_5	65690	114709	0.85	Heunggongvirae	Uroviricota	Caudoviricetes	Peduoviridae	Peduovirus	Peduovirus P24B2	Escherichia phage P2_4B2
590.129	Heidelberg	590.12912_5	65690	114709	0.85	Heunggongvirae	Uroviricota	Caudoviricetes	Peduoviridae	Peduovirus	Peduovirus pro483	Escherichia phage pro483
590.129	Heidelberg	590.12912_5	65690	114709	0.85	Heunggongvirae	Uroviricota	Caudoviricetes	Peduoviridae	Peduovirus	Peduovirus P2	Bacteriophage P2
590.129	Heidelberg	590.12912_5	65690	114709	0.85	Heunggongvirae	Uroviricota	Caudoviricetes	Peduoviridae	Peduovirus	Peduovirus HQ103	Yersinia phage HQ103
590.129	Heidelberg	590.12912_5	65690	114709	0.85	Heunggongvirae	Uroviricota	Caudoviricetes	Peduoviridae	Peduovirus	Peduovirus SIAC10	Escherichia phage SIAC10
590.129	Heidelberg	590.12912_5	65690	114709	0.85	Heunggongvirae	Uroviricota	Caudoviricetes	Peduoviridae	Peduovirus	Peduovirus P24E6b	Escherichia phage P2_4E6b
590.129	Heidelberg	590.12912_5	65690	114709	0.85	Heunggongvirae	Uroviricota	Caudoviricetes	Peduoviridae	Peduovirus	Peduovirus L413C	Yersinia phage L-413C
590.129	Heidelberg	590.12912_5	65690	114709	0.85	Heunggongvirae	Uroviricota	Caudoviricetes	Peduoviridae	Peduovirus	Peduovirus AC1	Escherichia phage AC1
590.129	Heidelberg	590.12912_5	65690	114709	0.85	Heunggongvirae	Uroviricota	Caudoviricetes	Peduoviridae	Peduovirus	Peduovirus P22H4	Escherichia phage P2_2H4
590.129	Heidelberg	590.12912_5	65690	114709	0.85	Heunggongvirae	Uroviricota	Caudoviricetes	Peduoviridae	Peduovirus	Peduovirus magyaro	Escherichia phage P2
590.129	Heidelberg	590.12912_5	65690	114709	0.85	Heunggongvirae	Uroviricota	Caudoviricetes	Peduoviridae	Peduovirus	Peduovirus Wphi	Escherichia phage Wphi
590.129	Heidelberg	590.12912_5	65690	114709	0.85	Heunggongvirae	Uroviricota	Caudoviricetes	Peduoviridae	Peduovirus	Peduovirus 11W	Escherichia phage 11W
590.129	Heidelberg	590.12912_5	65690	114709	0.85	Heunggongvirae	Uroviricota	Caudoviricetes	Peduoviridae	Peduovirus	Peduovirus pro147	Escherichia phage pro147
590.129	Heidelberg	590.12912_5	65690	114709	0.85	Heunggongvirae	Uroviricota	Caudoviricetes	Peduoviridae	Peduovirus	Peduovirus YPM46	Yersinia phage vB_YpM_46
590.129	Heidelberg	590.12912_5	65690	114709	0.85	Heunggongvirae	Uroviricota	Caudoviricetes	Peduoviridae	Peduovirus	Peduovirus P24C9	Escherichia phage P2_4C9
590.129	Heidelberg	590.12912_5	65690	114709	0.85	Heunggongvirae	Uroviricota	Caudoviricetes	Peduoviridae	Peduovirus	Peduovirus STYP1	Salmonella enterica subsp. enterica serovar Typhi strain Salmonella Typhi Prophage STYP1
590.129	Heidelberg	590.12912_5	65690	114709	0.85	Heunggongvirae	Uroviricota	Caudoviricetes	Peduoviridae	Peduovirus	Peduovirus R18C	Bacteriophage R18C
590.129	Typhimurium	590.12942_9	165795	199184	0.84	Heunggongvirae	Uroviricota	Caudoviricetes	Not defined	Brunovirus	Brunovirus SEN34	Salmonella phage SEN34
590.13	Muenchen	590.12963_1	62	42942	0.91	Heunggongvirae	Uroviricota	Caudoviricetes	Not defined	Brunovirus	Brunovirus SEN34	Salmonella phage SEN34
590.13	Heidelberg	590.12964_6	65735	114754	0.85	Heunggongvirae	Uroviricota	Caudoviricetes	Peduoviridae	Peduovirus	Peduovirus YPM22	Yersinia phage vB_YpM_22
590.13	Heidelberg	590.12964_6	65735	114754	0.85	Heunggongvirae	Uroviricota	Caudoviricetes	Peduoviridae	Peduovirus	Peduovirus fiAA91ss	Enterobacteria phage fiAA91-ss
590.13	Heidelberg	590.12964_6	65735	114754	0.85	Heunggongvirae	Uroviricota	Caudoviricetes	Peduoviridae	Peduovirus	Peduovirus P37	Yersinia phage P37
590.13	Heidelberg	590.12964_6	65735	114754	0.85	Heunggongvirae	Uroviricota	Caudoviricetes	Peduoviridae	Peduovirus	Peduovirus YPM50	Yersinia phage vB_YpM_50
590.13	Heidelberg	590.12964_6	65735	114754	0.85	Heunggongvirae	Uroviricota	Caudoviricetes	Peduoviridae	Peduovirus	Peduovirus SIDE7	Escherichia phage SIDE7
590.13	Heidelberg	590.12964_6	65735	114754	0.85	Heunggongvirae	Uroviricota	Caudoviricetes	Peduoviridae	Peduovirus	Peduovirus P22H1	Escherichia phage P2_2H1
590.13	Heidelberg	590.12964_6	65735	114754	0.85	Heunggongvirae	Uroviricota	Caudoviricetes	Peduoviridae	Peduovirus	Peduovirus DC1	Escherichia phage DC1
590.13	Heidelberg	590.12964_6	65735	114754	0.85	Heunggongvirae	Uroviricota	Caudoviricetes	Peduoviridae	Peduovirus	Peduovirus pv12474III	Escherichia phage vB_EcoM-12474III
590.13	Heidelberg	590.12964_6	65735	114754	0.85	Heunggongvirae	Uroviricota	Caudoviricetes	Peduoviridae	Peduovirus	Peduovirus P24A7b	Escherichia phage P2_4A7b
590.13	Heidelberg	590.12964_6	65735	114754	0.85	Heunggongvirae	Uroviricota	Caudoviricetes	Peduoviridae	Peduovirus	Peduovirus P24B2	Escherichia phage P2_4B2
590.13	Heidelberg	590.12964_6	65735	114754	0.85	Heunggongvirae	Uroviricota	Caudoviricetes	Peduoviridae	Peduovirus	Peduovirus pro483	Escherichia phage pro483
590.13	Heidelberg	590.12964_6	65735	114754	0.85	Heunggongvirae	Uroviricota	Caudoviricetes	Peduoviridae	Peduovirus	Peduovirus P2	Bacteriophage P2
590.13	Heidelberg	590.12964_6	65735	114754	0.85	Heunggongvirae	Uroviricota	Caudoviricetes	Peduoviridae	Peduovirus	Peduovirus HQ103	Yersinia phage HQ103
590.13	Heidelberg	590.12964_6	65735	114754	0.85	Heunggongvirae	Uroviricota	Caudoviricetes	Peduoviridae	Peduovirus	Peduovirus SIAC10	Escherichia phage SIAC10
590.13	Heidelberg	590.12964_6	65735	114754	0.85	Heunggongvirae	Uroviricota	Caudoviricetes	Peduoviridae	Peduovirus	Peduovirus P24E6b	Escherichia phage P2_4E6b
590.13	Heidelberg	590.12964_6	65735	114754	0.85	Heunggongvirae	Uroviricota	Caudoviricetes	Peduoviridae	Peduovirus	Peduovirus L413C	Yersinia phage L-413C
590.13	Heidelberg	590.12964_6	65735	114754	0.85	Heunggongvirae	Uroviricota	Caudoviricetes	Peduoviridae	Peduovirus	Peduovirus AC1	Escherichia phage AC1
590.13	Heidelberg	590.12964_6	65735	114754	0.85	Heunggongvirae	Uroviricota	Caudoviricetes	Peduoviridae	Peduovirus	Peduovirus P22H4	Escherichia phage P2_2H4
590.13	Heidelberg	590.12964_6	65735	114754	0.85	Heunggongvirae	Uroviricota	Caudoviricetes	Peduoviridae	Peduovirus	Peduovirus magyaro	Escherichia phage P2
590.13	Heidelberg	590.12964_6	65735	114754	0.85	Heunggongvirae	Uroviricota	Caudoviricetes	Peduoviridae	Peduovirus	Peduovirus Wphi	Escherichia phage Wphi
590.13	Heidelberg	590.12964_6	65735	114754	0.85	Heunggongvirae	Uroviricota	Caudoviricetes	Peduoviridae	Peduovirus	Peduovirus 11W	Escherichia phage 11W
590.13	Heidelberg	590.12964_6	65735	114754	0.85	Heunggongvirae	Uroviricota	Caudoviricetes	Peduoviridae	Peduovirus	Peduovirus pro147	Escherichia phage pro147
590.13	Heidelberg	590.12964_6	65735	114754	0.85	Heunggongvirae	Uroviricota	Caudoviricetes	Peduoviridae	Peduovirus	Peduovirus YPM46	Yersinia phage vB_YpM_46
590.13	Heidelberg	590.12964_6	65735	114754	0.85	Heunggongvirae	Uroviricota	Caudoviricetes	Peduoviridae	Peduovirus	Peduovirus P24C9	Escherichia phage P2_4C9
590.13	Heidelberg	590.12964_6	65735	114754	0.85	Heunggongvirae	Uroviricota	Caudoviricetes	Peduoviridae	Peduovirus	Peduovirus STYP1	Salmonella enterica subsp. enterica serovar Typhi strain Salmonella Typhi Prophage STYP1
590.13	Heidelberg	590.12964_6	65735	114754	0.85	Heunggongvirae	Uroviricota	Caudoviricetes	Peduoviridae	Peduovirus	Peduovirus R18C	Bacteriophage R18C
590.13	Heidelberg	590.12976_6	65735	114754	0.85	Heunggongvirae	Uroviricota	Caudoviricetes	Peduoviridae	Peduovirus	Peduovirus YPM22	Yersinia phage vB_YpM_22
590.13	Heidelberg	590.12976_6	65735	114754	0.85	Heunggongvirae	Uroviricota	Caudoviricetes	Peduoviridae	Peduovirus	Peduovirus fiAA91ss	Enterobacteria phage fiAA91-ss
590.13	Heidelberg	590.12976_6	65735	114754	0.85	Heunggongvirae	Uroviricota	Caudoviricetes	Peduoviridae	Peduovirus	Peduovirus P37	Yersinia phage P37
590.13	Heidelberg	590.12976_6	65735	114754	0.85	Heunggongvirae	Uroviricota	Caudoviricetes	Peduoviridae	Peduovirus	Peduovirus YPM50	Yersinia phage vB_YpM_50
590.13	Heidelberg	590.12976_6	65735	114754	0.85	Heunggongvirae	Uroviricota	Caudoviricetes	Peduoviridae	Peduovirus	Peduovirus SIDE7	Escherichia phage SIDE7
590.13	Heidelberg	590.12976_6	65735	114754	0.85	Heunggongvirae	Uroviricota	Caudoviricetes	Peduoviridae	Peduovirus	Peduovirus P22H1	Escherichia phage P2_2H1
590.13	Heidelberg	590.12976_6	65735	114754	0.85	Heunggongvirae	Uroviricota	Caudoviricetes	Peduoviridae	Peduovirus	Peduovirus DC1	Escherichia phage DC1
590.13	Heidelberg	590.12976_6	65735	114754	0.85	Heunggongvirae	Uroviricota	Caudoviricetes	Peduoviridae	Peduovirus	Peduovirus pv12474III	Escherichia phage vB_EcoM-12474III
590.13	Heidelberg	590.12976_6	65735	114754	0.85	Heunggongvirae	Uroviricota	Caudoviricetes	Peduoviridae	Peduovirus	Peduovirus P24A7b	Escherichia phage P2_4A7b
590.13	Heidelberg	590.12976_6	65735	114754	0.85	Heunggongvirae	Uroviricota	Caudoviricetes	Peduoviridae	Peduovirus	Peduovirus P24B2	Escherichia phage P2_4B2
590.13	Heidelberg	590.12976_6	65735	114754	0.85	Heunggongvirae	Uroviricota	Caudoviricetes	Peduoviridae	Peduovirus	Peduovirus pro483	Escherichia phage pro483
590.13	Heidelberg	590.12976_6	65735	114754	0.85	Heunggongvirae	Uroviricota	Caudoviricetes	Peduoviridae	Peduovirus	Peduovirus P2	Bacteriophage P2
590.13	Heidelberg	590.12976_6	65735	114754	0.85	Heunggongvirae	Uroviricota	Caudoviricetes	Peduoviridae	Peduovirus	Peduovirus HQ103	Yersinia phage HQ103
590.13	Heidelberg	590.12976_6	65735	114754	0.85	Heunggongvirae	Uroviricota	Caudoviricetes	Peduoviridae	Peduovirus	Peduovirus SIAC10	Escherichia phage SIAC10
590.13	Heidelberg	590.12976_6	65735	114754	0.85	Heunggongvirae	Uroviricota	Caudoviricetes	Peduoviridae	Peduovirus	Peduovirus P24E6b	Escherichia phage P2_4E6b
590.13	Heidelberg	590.12976_6	65735	114754	0.85	Heunggongvirae	Uroviricota	Caudoviricetes	Peduoviridae	Peduovirus	Peduovirus L413C	Yersinia phage L-413C
590.13	Heidelberg	590.12976_6	65735	114754	0.85	Heunggongvirae	Uroviricota	Caudoviricetes	Peduoviridae	Peduovirus	Peduovirus AC1	Escherichia phage AC1
590.13	Heidelberg	590.12976_6	65735	114754	0.85	Heunggongvirae	Uroviricota	Caudoviricetes	Peduoviridae	Peduovirus	Peduovirus P22H4	Escherichia phage P2_2H4
590.13	Heidelberg	590.12976_6	65735	114754	0.85	Heunggongvirae	Uroviricota	Caudoviricetes	Peduoviridae	Peduovirus	Peduovirus magyaro	Escherichia phage P2
590.13	Heidelberg	590.12976_6	65735	114754	0.85	Heunggongvirae	Uroviricota	Caudoviricetes	Peduoviridae	Peduovirus	Peduovirus Wphi	Escherichia phage Wphi
590.13	Heidelberg	590.12976_6	65735	114754	0.85	Heunggongvirae	Uroviricota	Caudoviricetes	Peduoviridae	Peduovirus	Peduovirus 11W	Escherichia phage 11W
590.13	Heidelberg	590.12976_6	65735	114754	0.85	Heunggongvirae	Uroviricota	Caudoviricetes	Peduoviridae	Peduovirus	Peduovirus pro147	Escherichia phage pro147
590.13	Heidelberg	590.12976_6	65735	114754	0.85	Heunggongvirae	Uroviricota	Caudoviricetes	Peduoviridae	Peduovirus	Peduovirus YPM46	Yersinia phage vB_YpM_46
590.13	Heidelberg	590.12976_6	65735	114754	0.85	Heunggongvirae	Uroviricota	Caudoviricetes	Peduoviridae	Peduovirus	Peduovirus P24C9	Escherichia phage P2_4C9
590.13	Heidelberg	590.12976_6	65735	114754	0.85	Heunggongvirae	Uroviricota	Caudoviricetes	Peduoviridae	Peduovirus	Peduovirus STYP1	Salmonella enterica subsp. enterica serovar Typhi strain Salmonella Typhi Prophage STYP1
590.13	Heidelberg	590.12976_6	65735	114754	0.85	Heunggongvirae	Uroviricota	Caudoviricetes	Peduoviridae	Peduovirus	Peduovirus R18C	Bacteriophage R18C
590.13	Typhimurium	590.12987_9	296	14455	0.86	Heunggongvirae	Uroviricota	Caudoviricetes	Not defined	Lederbergvirus	Lederbergvirus P22	Salmonella phage P22
590.13	Typhimurium	590.12987_9	296	14455	0.86	Heunggongvirae	Uroviricota	Caudoviricetes	Not defined	Lederbergvirus	Lederbergvirus ST64T	Salmonella phage ST64T
590.13	Typhimurium	590.12987_9	296	14455	0.86	Heunggongvirae	Uroviricota	Caudoviricetes	Not defined	Lederbergvirus	Lederbergvirus BTP1	Salmonella phage BTP1
590.13	Typhimurium	590.12987_9	296	14455	0.86	Heunggongvirae	Uroviricota	Caudoviricetes	Not defined	Kwaitsingvirus	Kwaitsingvirus HK446	Escherichia phage HK446
590.13	Typhimurium	590.12987_9	296	14455	0.86	Heunggongvirae	Uroviricota	Caudoviricetes	Not defined	Kwaitsingvirus	Kwaitsingvirus HK544	Escherichia phage HK544
590.13	Typhimurium	590.12987_9	296	14455	0.86	Heunggongvirae	Uroviricota	Caudoviricetes	Not defined	Lederbergvirus	Lederbergvirus SE1Spa	Salmonella phage SE1Spa
590.13	Typhimurium	590.12987_9	296	14455	0.86	Heunggongvirae	Uroviricota	Caudoviricetes	Not defined	Wanchaivirus	Wanchaivirus HK106	Escherichia phage HK106
590.13	Typhimurium	590.12987_9	296	14455	0.86	Heunggongvirae	Uroviricota	Caudoviricetes	Not defined	Pankowvirus	Pankowvirus pv1717	Stx2-converting phage 1717
590.13	Typhimurium	590.12987_9	296	14455	0.86	Heunggongvirae	Uroviricota	Caudoviricetes	Not defined	Brunovirus	Brunovirus SEN34	Salmonella phage SEN34
590.13	Typhimurium	590.12987_9	296	14455	0.86	Heunggongvirae	Uroviricota	Caudoviricetes	Not defined	Pankowvirus	Pankowvirus WGPS6	Stx2-converting phage Stx2a_WGPS6
590.13	Typhimurium	590.12987_9	296	14455	0.86	Heunggongvirae	Uroviricota	Caudoviricetes	Not defined	Pankowvirus	Pankowvirus pv2851	Enterobacteria phage 2851
590.13	Typhimurium	590.12987_9	296	14455	0.86	Heunggongvirae	Uroviricota	Caudoviricetes	Not defined	Lederbergvirus	Lederbergvirus Sf6	Shigella phage Sf6
590.13	Typhimurium	590.12987_9	296	14455	0.86	Heunggongvirae	Uroviricota	Caudoviricetes	Not defined	Pankowvirus	Pankowvirus YYZ2008	Enterobacteria phage YYZ-2008
590.13	Typhimurium	590.12987_9	296	14455	0.86	Heunggongvirae	Uroviricota	Caudoviricetes	Not defined	Wanchaivirus	Wanchaivirus mEp234	Escherichia phage mEp234
590.13	Typhimurium	590.12987_9	296	14455	0.86	Heunggongvirae	Uroviricota	Caudoviricetes	Not defined	Pankowvirus	Pankowvirus WGPS8	Stx2-converting phage Stx2a_WGPS8
590.13	Typhimurium	590.12987_9	296	14455	0.86	Heunggongvirae	Uroviricota	Caudoviricetes	Not defined	Lederbergvirus	Lederbergvirus HK620	Enterobacteria phage HK620
590.13	Heidelberg	590.12988_6	65735	114754	0.85	Heunggongvirae	Uroviricota	Caudoviricetes	Peduoviridae	Peduovirus	Peduovirus YPM22	Yersinia phage vB_YpM_22
590.13	Heidelberg	590.12988_6	65735	114754	0.85	Heunggongvirae	Uroviricota	Caudoviricetes	Peduoviridae	Peduovirus	Peduovirus fiAA91ss	Enterobacteria phage fiAA91-ss
590.13	Heidelberg	590.12988_6	65735	114754	0.85	Heunggongvirae	Uroviricota	Caudoviricetes	Peduoviridae	Peduovirus	Peduovirus P37	Yersinia phage P37
590.13	Heidelberg	590.12988_6	65735	114754	0.85	Heunggongvirae	Uroviricota	Caudoviricetes	Peduoviridae	Peduovirus	Peduovirus YPM50	Yersinia phage vB_YpM_50
590.13	Heidelberg	590.12988_6	65735	114754	0.85	Heunggongvirae	Uroviricota	Caudoviricetes	Peduoviridae	Peduovirus	Peduovirus SIDE7	Escherichia phage SIDE7
590.13	Heidelberg	590.12988_6	65735	114754	0.85	Heunggongvirae	Uroviricota	Caudoviricetes	Peduoviridae	Peduovirus	Peduovirus P22H1	Escherichia phage P2_2H1
590.13	Heidelberg	590.12988_6	65735	114754	0.85	Heunggongvirae	Uroviricota	Caudoviricetes	Peduoviridae	Peduovirus	Peduovirus DC1	Escherichia phage DC1
590.13	Heidelberg	590.12988_6	65735	114754	0.85	Heunggongvirae	Uroviricota	Caudoviricetes	Peduoviridae	Peduovirus	Peduovirus pv12474III	Escherichia phage vB_EcoM-12474III
590.13	Heidelberg	590.12988_6	65735	114754	0.85	Heunggongvirae	Uroviricota	Caudoviricetes	Peduoviridae	Peduovirus	Peduovirus P24A7b	Escherichia phage P2_4A7b
590.13	Heidelberg	590.12988_6	65735	114754	0.85	Heunggongvirae	Uroviricota	Caudoviricetes	Peduoviridae	Peduovirus	Peduovirus P24B2	Escherichia phage P2_4B2
590.13	Heidelberg	590.12988_6	65735	114754	0.85	Heunggongvirae	Uroviricota	Caudoviricetes	Peduoviridae	Peduovirus	Peduovirus pro483	Escherichia phage pro483
590.13	Heidelberg	590.12988_6	65735	114754	0.85	Heunggongvirae	Uroviricota	Caudoviricetes	Peduoviridae	Peduovirus	Peduovirus P2	Bacteriophage P2
590.13	Heidelberg	590.12988_6	65735	114754	0.85	Heunggongvirae	Uroviricota	Caudoviricetes	Peduoviridae	Peduovirus	Peduovirus HQ103	Yersinia phage HQ103
590.13	Heidelberg	590.12988_6	65735	114754	0.85	Heunggongvirae	Uroviricota	Caudoviricetes	Peduoviridae	Peduovirus	Peduovirus SIAC10	Escherichia phage SIAC10
590.13	Heidelberg	590.12988_6	65735	114754	0.85	Heunggongvirae	Uroviricota	Caudoviricetes	Peduoviridae	Peduovirus	Peduovirus P24E6b	Escherichia phage P2_4E6b
590.13	Heidelberg	590.12988_6	65735	114754	0.85	Heunggongvirae	Uroviricota	Caudoviricetes	Peduoviridae	Peduovirus	Peduovirus L413C	Yersinia phage L-413C
590.13	Heidelberg	590.12988_6	65735	114754	0.85	Heunggongvirae	Uroviricota	Caudoviricetes	Peduoviridae	Peduovirus	Peduovirus AC1	Escherichia phage AC1
590.13	Heidelberg	590.12988_6	65735	114754	0.85	Heunggongvirae	Uroviricota	Caudoviricetes	Peduoviridae	Peduovirus	Peduovirus P22H4	Escherichia phage P2_2H4
590.13	Heidelberg	590.12988_6	65735	114754	0.85	Heunggongvirae	Uroviricota	Caudoviricetes	Peduoviridae	Peduovirus	Peduovirus magyaro	Escherichia phage P2
590.13	Heidelberg	590.12988_6	65735	114754	0.85	Heunggongvirae	Uroviricota	Caudoviricetes	Peduoviridae	Peduovirus	Peduovirus Wphi	Escherichia phage Wphi
590.13	Heidelberg	590.12988_6	65735	114754	0.85	Heunggongvirae	Uroviricota	Caudoviricetes	Peduoviridae	Peduovirus	Peduovirus 11W	Escherichia phage 11W
590.13	Heidelberg	590.12988_6	65735	114754	0.85	Heunggongvirae	Uroviricota	Caudoviricetes	Peduoviridae	Peduovirus	Peduovirus pro147	Escherichia phage pro147
590.13	Heidelberg	590.12988_6	65735	114754	0.85	Heunggongvirae	Uroviricota	Caudoviricetes	Peduoviridae	Peduovirus	Peduovirus YPM46	Yersinia phage vB_YpM_46
590.13	Heidelberg	590.12988_6	65735	114754	0.85	Heunggongvirae	Uroviricota	Caudoviricetes	Peduoviridae	Peduovirus	Peduovirus P24C9	Escherichia phage P2_4C9
590.13	Heidelberg	590.12988_6	65735	114754	0.85	Heunggongvirae	Uroviricota	Caudoviricetes	Peduoviridae	Peduovirus	Peduovirus STYP1	Salmonella enterica subsp. enterica serovar Typhi strain Salmonella Typhi Prophage STYP1
590.13	Heidelberg	590.12988_6	65735	114754	0.85	Heunggongvirae	Uroviricota	Caudoviricetes	Peduoviridae	Peduovirus	Peduovirus R18C	Bacteriophage R18C
590.13	Heidelberg	590.12995_1	733879	786800	0.85	Heunggongvirae	Uroviricota	Caudoviricetes	Not defined	Brunovirus	Brunovirus SEN34	Salmonella phage SEN34
590.13	Typhimurium	590.12996_50	3	21736	0.92	Heunggongvirae	Uroviricota	Caudoviricetes	Peduoviridae	Peduovirus	Peduovirus YPM22	Yersinia phage vB_YpM_22
590.13	Typhimurium	590.12996_50	3	21736	0.92	Heunggongvirae	Uroviricota	Caudoviricetes	Peduoviridae	Peduovirus	Peduovirus fiAA91ss	Enterobacteria phage fiAA91-ss
590.13	Typhimurium	590.12996_50	3	21736	0.92	Heunggongvirae	Uroviricota	Caudoviricetes	Peduoviridae	Peduovirus	Peduovirus P37	Yersinia phage P37
590.13	Typhimurium	590.12996_50	3	21736	0.92	Heunggongvirae	Uroviricota	Caudoviricetes	Peduoviridae	Peduovirus	Peduovirus YPM50	Yersinia phage vB_YpM_50
590.13	Typhimurium	590.12996_50	3	21736	0.92	Heunggongvirae	Uroviricota	Caudoviricetes	Peduoviridae	Peduovirus	Peduovirus SIDE7	Escherichia phage SIDE7
590.13	Typhimurium	590.12996_50	3	21736	0.92	Heunggongvirae	Uroviricota	Caudoviricetes	Peduoviridae	Peduovirus	Peduovirus P22H1	Escherichia phage P2_2H1
590.13	Typhimurium	590.12996_50	3	21736	0.92	Heunggongvirae	Uroviricota	Caudoviricetes	Peduoviridae	Peduovirus	Peduovirus DC1	Escherichia phage DC1
590.13	Typhimurium	590.12996_50	3	21736	0.92	Heunggongvirae	Uroviricota	Caudoviricetes	Peduoviridae	Peduovirus	Peduovirus pv12474III	Escherichia phage vB_EcoM-12474III
590.13	Typhimurium	590.12996_50	3	21736	0.92	Heunggongvirae	Uroviricota	Caudoviricetes	Peduoviridae	Peduovirus	Peduovirus P24A7b	Escherichia phage P2_4A7b
590.13	Typhimurium	590.12996_50	3	21736	0.92	Heunggongvirae	Uroviricota	Caudoviricetes	Peduoviridae	Peduovirus	Peduovirus P24B2	Escherichia phage P2_4B2
590.13	Typhimurium	590.12996_50	3	21736	0.92	Heunggongvirae	Uroviricota	Caudoviricetes	Peduoviridae	Peduovirus	Peduovirus pro483	Escherichia phage pro483
590.13	Typhimurium	590.12996_50	3	21736	0.92	Heunggongvirae	Uroviricota	Caudoviricetes	Peduoviridae	Peduovirus	Peduovirus P2	Bacteriophage P2
590.13	Typhimurium	590.12996_50	3	21736	0.92	Heunggongvirae	Uroviricota	Caudoviricetes	Peduoviridae	Peduovirus	Peduovirus HQ103	Yersinia phage HQ103
590.13	Typhimurium	590.12996_50	3	21736	0.92	Heunggongvirae	Uroviricota	Caudoviricetes	Peduoviridae	Peduovirus	Peduovirus SIAC10	Escherichia phage SIAC10
590.13	Typhimurium	590.12996_50	3	21736	0.92	Heunggongvirae	Uroviricota	Caudoviricetes	Peduoviridae	Peduovirus	Peduovirus P24E6b	Escherichia phage P2_4E6b
590.13	Typhimurium	590.12996_50	3	21736	0.92	Heunggongvirae	Uroviricota	Caudoviricetes	Peduoviridae	Peduovirus	Peduovirus L413C	Yersinia phage L-413C
590.13	Typhimurium	590.12996_50	3	21736	0.92	Heunggongvirae	Uroviricota	Caudoviricetes	Peduoviridae	Peduovirus	Peduovirus AC1	Escherichia phage AC1
590.13	Typhimurium	590.12996_50	3	21736	0.92	Heunggongvirae	Uroviricota	Caudoviricetes	Peduoviridae	Peduovirus	Peduovirus P22H4	Escherichia phage P2_2H4
590.13	Typhimurium	590.12996_50	3	21736	0.92	Heunggongvirae	Uroviricota	Caudoviricetes	Peduoviridae	Peduovirus	Peduovirus magyaro	Escherichia phage P2
590.13	Typhimurium	590.12996_50	3	21736	0.92	Heunggongvirae	Uroviricota	Caudoviricetes	Peduoviridae	Peduovirus	Peduovirus Wphi	Escherichia phage Wphi
590.13	Typhimurium	590.12996_50	3	21736	0.92	Heunggongvirae	Uroviricota	Caudoviricetes	Peduoviridae	Peduovirus	Peduovirus 11W	Escherichia phage 11W
590.13	Typhimurium	590.12996_50	3	21736	0.92	Heunggongvirae	Uroviricota	Caudoviricetes	Peduoviridae	Peduovirus	Peduovirus pro147	Escherichia phage pro147
590.13	Typhimurium	590.12996_50	3	21736	0.92	Heunggongvirae	Uroviricota	Caudoviricetes	Peduoviridae	Peduovirus	Peduovirus YPM46	Yersinia phage vB_YpM_46
590.13	Typhimurium	590.12996_50	3	21736	0.92	Heunggongvirae	Uroviricota	Caudoviricetes	Peduoviridae	Peduovirus	Peduovirus P24C9	Escherichia phage P2_4C9
590.13	Typhimurium	590.12996_50	3	21736	0.92	Heunggongvirae	Uroviricota	Caudoviricetes	Peduoviridae	Peduovirus	Peduovirus STYP1	Salmonella enterica subsp. enterica serovar Typhi strain Salmonella Typhi Prophage STYP1
590.13	Typhimurium	590.12996_50	3	21736	0.92	Heunggongvirae	Uroviricota	Caudoviricetes	Peduoviridae	Peduovirus	Peduovirus R18C	Bacteriophage R18C
590.13	Typhimurium	590.12999_14	2	40189	0.92	Heunggongvirae	Uroviricota	Caudoviricetes	Not defined	Brunovirus	Brunovirus SEN34	Salmonella phage SEN34
590.13	Heidelberg	590.13007_1	711240	760259	0.85	Heunggongvirae	Uroviricota	Caudoviricetes	Peduoviridae	Peduovirus	Peduovirus YPM22	Yersinia phage vB_YpM_22
590.13	Heidelberg	590.13007_1	711240	760259	0.85	Heunggongvirae	Uroviricota	Caudoviricetes	Peduoviridae	Peduovirus	Peduovirus fiAA91ss	Enterobacteria phage fiAA91-ss
590.13	Heidelberg	590.13007_1	711240	760259	0.85	Heunggongvirae	Uroviricota	Caudoviricetes	Peduoviridae	Peduovirus	Peduovirus P37	Yersinia phage P37
590.13	Heidelberg	590.13007_1	711240	760259	0.85	Heunggongvirae	Uroviricota	Caudoviricetes	Peduoviridae	Peduovirus	Peduovirus YPM50	Yersinia phage vB_YpM_50
590.13	Heidelberg	590.13007_1	711240	760259	0.85	Heunggongvirae	Uroviricota	Caudoviricetes	Peduoviridae	Peduovirus	Peduovirus SIDE7	Escherichia phage SIDE7
590.13	Heidelberg	590.13007_1	711240	760259	0.85	Heunggongvirae	Uroviricota	Caudoviricetes	Peduoviridae	Peduovirus	Peduovirus P22H1	Escherichia phage P2_2H1
590.13	Heidelberg	590.13007_1	711240	760259	0.85	Heunggongvirae	Uroviricota	Caudoviricetes	Peduoviridae	Peduovirus	Peduovirus DC1	Escherichia phage DC1
590.13	Heidelberg	590.13007_1	711240	760259	0.85	Heunggongvirae	Uroviricota	Caudoviricetes	Peduoviridae	Peduovirus	Peduovirus pv12474III	Escherichia phage vB_EcoM-12474III
590.13	Heidelberg	590.13007_1	711240	760259	0.85	Heunggongvirae	Uroviricota	Caudoviricetes	Peduoviridae	Peduovirus	Peduovirus P24A7b	Escherichia phage P2_4A7b
590.13	Heidelberg	590.13007_1	711240	760259	0.85	Heunggongvirae	Uroviricota	Caudoviricetes	Peduoviridae	Peduovirus	Peduovirus P24B2	Escherichia phage P2_4B2
590.13	Heidelberg	590.13007_1	711240	760259	0.85	Heunggongvirae	Uroviricota	Caudoviricetes	Peduoviridae	Peduovirus	Peduovirus pro483	Escherichia phage pro483
590.13	Heidelberg	590.13007_1	711240	760259	0.85	Heunggongvirae	Uroviricota	Caudoviricetes	Peduoviridae	Peduovirus	Peduovirus P2	Bacteriophage P2
590.13	Heidelberg	590.13007_1	711240	760259	0.85	Heunggongvirae	Uroviricota	Caudoviricetes	Peduoviridae	Peduovirus	Peduovirus HQ103	Yersinia phage HQ103
590.13	Heidelberg	590.13007_1	711240	760259	0.85	Heunggongvirae	Uroviricota	Caudoviricetes	Peduoviridae	Peduovirus	Peduovirus SIAC10	Escherichia phage SIAC10
590.13	Heidelberg	590.13007_1	711240	760259	0.85	Heunggongvirae	Uroviricota	Caudoviricetes	Peduoviridae	Peduovirus	Peduovirus P24E6b	Escherichia phage P2_4E6b
590.13	Heidelberg	590.13007_1	711240	760259	0.85	Heunggongvirae	Uroviricota	Caudoviricetes	Peduoviridae	Peduovirus	Peduovirus L413C	Yersinia phage L-413C
590.13	Heidelberg	590.13007_1	711240	760259	0.85	Heunggongvirae	Uroviricota	Caudoviricetes	Peduoviridae	Peduovirus	Peduovirus AC1	Escherichia phage AC1
590.13	Heidelberg	590.13007_1	711240	760259	0.85	Heunggongvirae	Uroviricota	Caudoviricetes	Peduoviridae	Peduovirus	Peduovirus P22H4	Escherichia phage P2_2H4
590.13	Heidelberg	590.13007_1	711240	760259	0.85	Heunggongvirae	Uroviricota	Caudoviricetes	Peduoviridae	Peduovirus	Peduovirus magyaro	Escherichia phage P2
590.13	Heidelberg	590.13007_1	711240	760259	0.85	Heunggongvirae	Uroviricota	Caudoviricetes	Peduoviridae	Peduovirus	Peduovirus Wphi	Escherichia phage Wphi
590.13	Heidelberg	590.13007_1	711240	760259	0.85	Heunggongvirae	Uroviricota	Caudoviricetes	Peduoviridae	Peduovirus	Peduovirus 11W	Escherichia phage 11W
590.13	Heidelberg	590.13007_1	711240	760259	0.85	Heunggongvirae	Uroviricota	Caudoviricetes	Peduoviridae	Peduovirus	Peduovirus pro147	Escherichia phage pro147
590.13	Heidelberg	590.13007_1	711240	760259	0.85	Heunggongvirae	Uroviricota	Caudoviricetes	Peduoviridae	Peduovirus	Peduovirus YPM46	Yersinia phage vB_YpM_46
590.13	Heidelberg	590.13007_1	711240	760259	0.85	Heunggongvirae	Uroviricota	Caudoviricetes	Peduoviridae	Peduovirus	Peduovirus P24C9	Escherichia phage P2_4C9
590.13	Heidelberg	590.13007_1	711240	760259	0.85	Heunggongvirae	Uroviricota	Caudoviricetes	Peduoviridae	Peduovirus	Peduovirus STYP1	Salmonella enterica subsp. enterica serovar Typhi strain Salmonella Typhi Prophage STYP1
590.13	Heidelberg	590.13007_1	711240	760259	0.85	Heunggongvirae	Uroviricota	Caudoviricetes	Peduoviridae	Peduovirus	Peduovirus R18C	Bacteriophage R18C
590.13	Heidelberg	590.13009_11	65735	113835	0.85	Heunggongvirae	Uroviricota	Caudoviricetes	Peduoviridae	Peduovirus	Peduovirus YPM22	Yersinia phage vB_YpM_22
590.13	Heidelberg	590.13009_11	65735	113835	0.85	Heunggongvirae	Uroviricota	Caudoviricetes	Peduoviridae	Peduovirus	Peduovirus fiAA91ss	Enterobacteria phage fiAA91-ss
590.13	Heidelberg	590.13009_11	65735	113835	0.85	Heunggongvirae	Uroviricota	Caudoviricetes	Peduoviridae	Peduovirus	Peduovirus P37	Yersinia phage P37
590.13	Heidelberg	590.13009_11	65735	113835	0.85	Heunggongvirae	Uroviricota	Caudoviricetes	Peduoviridae	Peduovirus	Peduovirus YPM50	Yersinia phage vB_YpM_50
590.13	Heidelberg	590.13009_11	65735	113835	0.85	Heunggongvirae	Uroviricota	Caudoviricetes	Peduoviridae	Peduovirus	Peduovirus SIDE7	Escherichia phage SIDE7
590.13	Heidelberg	590.13009_11	65735	113835	0.85	Heunggongvirae	Uroviricota	Caudoviricetes	Peduoviridae	Peduovirus	Peduovirus P22H1	Escherichia phage P2_2H1
590.13	Heidelberg	590.13009_11	65735	113835	0.85	Heunggongvirae	Uroviricota	Caudoviricetes	Peduoviridae	Peduovirus	Peduovirus DC1	Escherichia phage DC1
590.13	Heidelberg	590.13009_11	65735	113835	0.85	Heunggongvirae	Uroviricota	Caudoviricetes	Peduoviridae	Peduovirus	Peduovirus pv12474III	Escherichia phage vB_EcoM-12474III
590.13	Heidelberg	590.13009_11	65735	113835	0.85	Heunggongvirae	Uroviricota	Caudoviricetes	Peduoviridae	Peduovirus	Peduovirus P24A7b	Escherichia phage P2_4A7b
590.13	Heidelberg	590.13009_11	65735	113835	0.85	Heunggongvirae	Uroviricota	Caudoviricetes	Peduoviridae	Peduovirus	Peduovirus P24B2	Escherichia phage P2_4B2
590.13	Heidelberg	590.13009_11	65735	113835	0.85	Heunggongvirae	Uroviricota	Caudoviricetes	Peduoviridae	Peduovirus	Peduovirus pro483	Escherichia phage pro483
590.13	Heidelberg	590.13009_11	65735	113835	0.85	Heunggongvirae	Uroviricota	Caudoviricetes	Peduoviridae	Peduovirus	Peduovirus P2	Bacteriophage P2
590.13	Heidelberg	590.13009_11	65735	113835	0.85	Heunggongvirae	Uroviricota	Caudoviricetes	Peduoviridae	Peduovirus	Peduovirus HQ103	Yersinia phage HQ103
590.13	Heidelberg	590.13009_11	65735	113835	0.85	Heunggongvirae	Uroviricota	Caudoviricetes	Peduoviridae	Peduovirus	Peduovirus SIAC10	Escherichia phage SIAC10
590.13	Heidelberg	590.13009_11	65735	113835	0.85	Heunggongvirae	Uroviricota	Caudoviricetes	Peduoviridae	Peduovirus	Peduovirus P24E6b	Escherichia phage P2_4E6b
590.13	Heidelberg	590.13009_11	65735	113835	0.85	Heunggongvirae	Uroviricota	Caudoviricetes	Peduoviridae	Peduovirus	Peduovirus L413C	Yersinia phage L-413C
590.13	Heidelberg	590.13009_11	65735	113835	0.85	Heunggongvirae	Uroviricota	Caudoviricetes	Peduoviridae	Peduovirus	Peduovirus AC1	Escherichia phage AC1
590.13	Heidelberg	590.13009_11	65735	113835	0.85	Heunggongvirae	Uroviricota	Caudoviricetes	Peduoviridae	Peduovirus	Peduovirus P22H4	Escherichia phage P2_2H4
590.13	Heidelberg	590.13009_11	65735	113835	0.85	Heunggongvirae	Uroviricota	Caudoviricetes	Peduoviridae	Peduovirus	Peduovirus magyaro	Escherichia phage P2
590.13	Heidelberg	590.13009_11	65735	113835	0.85	Heunggongvirae	Uroviricota	Caudoviricetes	Peduoviridae	Peduovirus	Peduovirus Wphi	Escherichia phage Wphi
590.13	Heidelberg	590.13009_11	65735	113835	0.85	Heunggongvirae	Uroviricota	Caudoviricetes	Peduoviridae	Peduovirus	Peduovirus 11W	Escherichia phage 11W
590.13	Heidelberg	590.13009_11	65735	113835	0.85	Heunggongvirae	Uroviricota	Caudoviricetes	Peduoviridae	Peduovirus	Peduovirus pro147	Escherichia phage pro147
590.13	Heidelberg	590.13009_11	65735	113835	0.85	Heunggongvirae	Uroviricota	Caudoviricetes	Peduoviridae	Peduovirus	Peduovirus YPM46	Yersinia phage vB_YpM_46
590.13	Heidelberg	590.13009_11	65735	113835	0.85	Heunggongvirae	Uroviricota	Caudoviricetes	Peduoviridae	Peduovirus	Peduovirus P24C9	Escherichia phage P2_4C9
590.13	Heidelberg	590.13009_11	65735	113835	0.85	Heunggongvirae	Uroviricota	Caudoviricetes	Peduoviridae	Peduovirus	Peduovirus STYP1	Salmonella enterica subsp. enterica serovar Typhi strain Salmonella Typhi Prophage STYP1
590.13	Heidelberg	590.13009_11	65735	113835	0.85	Heunggongvirae	Uroviricota	Caudoviricetes	Peduoviridae	Peduovirus	Peduovirus R18C	Bacteriophage R18C
590.13	Thompson	590.13019_1	1031457	1089573	0.86	Heunggongvirae	Uroviricota	Caudoviricetes	Not defined	Brunovirus	Brunovirus SEN34	Salmonella phage SEN34
590.13	Heidelberg	590.13022_5	65735	113835	0.84	Heunggongvirae	Uroviricota	Caudoviricetes	Peduoviridae	Peduovirus	Peduovirus YPM22	Yersinia phage vB_YpM_22
590.13	Heidelberg	590.13022_5	65735	113835	0.84	Heunggongvirae	Uroviricota	Caudoviricetes	Peduoviridae	Peduovirus	Peduovirus fiAA91ss	Enterobacteria phage fiAA91-ss
590.13	Heidelberg	590.13022_5	65735	113835	0.84	Heunggongvirae	Uroviricota	Caudoviricetes	Peduoviridae	Peduovirus	Peduovirus P37	Yersinia phage P37
590.13	Heidelberg	590.13022_5	65735	113835	0.84	Heunggongvirae	Uroviricota	Caudoviricetes	Peduoviridae	Peduovirus	Peduovirus YPM50	Yersinia phage vB_YpM_50
590.13	Heidelberg	590.13022_5	65735	113835	0.84	Heunggongvirae	Uroviricota	Caudoviricetes	Peduoviridae	Peduovirus	Peduovirus SIDE7	Escherichia phage SIDE7
590.13	Heidelberg	590.13022_5	65735	113835	0.84	Heunggongvirae	Uroviricota	Caudoviricetes	Peduoviridae	Peduovirus	Peduovirus P22H1	Escherichia phage P2_2H1
590.13	Heidelberg	590.13022_5	65735	113835	0.84	Heunggongvirae	Uroviricota	Caudoviricetes	Peduoviridae	Peduovirus	Peduovirus DC1	Escherichia phage DC1
590.13	Heidelberg	590.13022_5	65735	113835	0.84	Heunggongvirae	Uroviricota	Caudoviricetes	Peduoviridae	Peduovirus	Peduovirus pv12474III	Escherichia phage vB_EcoM-12474III
590.13	Heidelberg	590.13022_5	65735	113835	0.84	Heunggongvirae	Uroviricota	Caudoviricetes	Peduoviridae	Peduovirus	Peduovirus P24A7b	Escherichia phage P2_4A7b
590.13	Heidelberg	590.13022_5	65735	113835	0.84	Heunggongvirae	Uroviricota	Caudoviricetes	Peduoviridae	Peduovirus	Peduovirus P24B2	Escherichia phage P2_4B2
590.13	Heidelberg	590.13022_5	65735	113835	0.84	Heunggongvirae	Uroviricota	Caudoviricetes	Peduoviridae	Peduovirus	Peduovirus pro483	Escherichia phage pro483
590.13	Heidelberg	590.13022_5	65735	113835	0.84	Heunggongvirae	Uroviricota	Caudoviricetes	Peduoviridae	Peduovirus	Peduovirus P2	Bacteriophage P2
590.13	Heidelberg	590.13022_5	65735	113835	0.84	Heunggongvirae	Uroviricota	Caudoviricetes	Peduoviridae	Peduovirus	Peduovirus HQ103	Yersinia phage HQ103
590.13	Heidelberg	590.13022_5	65735	113835	0.84	Heunggongvirae	Uroviricota	Caudoviricetes	Peduoviridae	Peduovirus	Peduovirus SIAC10	Escherichia phage SIAC10
590.13	Heidelberg	590.13022_5	65735	113835	0.84	Heunggongvirae	Uroviricota	Caudoviricetes	Peduoviridae	Peduovirus	Peduovirus P24E6b	Escherichia phage P2_4E6b
590.13	Heidelberg	590.13022_5	65735	113835	0.84	Heunggongvirae	Uroviricota	Caudoviricetes	Peduoviridae	Peduovirus	Peduovirus L413C	Yersinia phage L-413C
590.13	Heidelberg	590.13022_5	65735	113835	0.84	Heunggongvirae	Uroviricota	Caudoviricetes	Peduoviridae	Peduovirus	Peduovirus AC1	Escherichia phage AC1
590.13	Heidelberg	590.13022_5	65735	113835	0.84	Heunggongvirae	Uroviricota	Caudoviricetes	Peduoviridae	Peduovirus	Peduovirus P22H4	Escherichia phage P2_2H4
590.13	Heidelberg	590.13022_5	65735	113835	0.84	Heunggongvirae	Uroviricota	Caudoviricetes	Peduoviridae	Peduovirus	Peduovirus magyaro	Escherichia phage P2
590.13	Heidelberg	590.13022_5	65735	113835	0.84	Heunggongvirae	Uroviricota	Caudoviricetes	Peduoviridae	Peduovirus	Peduovirus Wphi	Escherichia phage Wphi
590.13	Heidelberg	590.13022_5	65735	113835	0.84	Heunggongvirae	Uroviricota	Caudoviricetes	Peduoviridae	Peduovirus	Peduovirus 11W	Escherichia phage 11W
590.13	Heidelberg	590.13022_5	65735	113835	0.84	Heunggongvirae	Uroviricota	Caudoviricetes	Peduoviridae	Peduovirus	Peduovirus pro147	Escherichia phage pro147
590.13	Heidelberg	590.13022_5	65735	113835	0.84	Heunggongvirae	Uroviricota	Caudoviricetes	Peduoviridae	Peduovirus	Peduovirus YPM46	Yersinia phage vB_YpM_46
590.13	Heidelberg	590.13022_5	65735	113835	0.84	Heunggongvirae	Uroviricota	Caudoviricetes	Peduoviridae	Peduovirus	Peduovirus P24C9	Escherichia phage P2_4C9
590.13	Heidelberg	590.13022_5	65735	113835	0.84	Heunggongvirae	Uroviricota	Caudoviricetes	Peduoviridae	Peduovirus	Peduovirus STYP1	Salmonella enterica subsp. enterica serovar Typhi strain Salmonella Typhi Prophage STYP1
590.13	Heidelberg	590.13022_5	65735	113835	0.84	Heunggongvirae	Uroviricota	Caudoviricetes	Peduoviridae	Peduovirus	Peduovirus R18C	Bacteriophage R18C
590.13	Heidelberg	590.13032_11	65735	113835	0.85	Heunggongvirae	Uroviricota	Caudoviricetes	Peduoviridae	Peduovirus	Peduovirus YPM22	Yersinia phage vB_YpM_22
590.13	Heidelberg	590.13032_11	65735	113835	0.85	Heunggongvirae	Uroviricota	Caudoviricetes	Peduoviridae	Peduovirus	Peduovirus fiAA91ss	Enterobacteria phage fiAA91-ss
590.13	Heidelberg	590.13032_11	65735	113835	0.85	Heunggongvirae	Uroviricota	Caudoviricetes	Peduoviridae	Peduovirus	Peduovirus P37	Yersinia phage P37
590.13	Heidelberg	590.13032_11	65735	113835	0.85	Heunggongvirae	Uroviricota	Caudoviricetes	Peduoviridae	Peduovirus	Peduovirus YPM50	Yersinia phage vB_YpM_50
590.13	Heidelberg	590.13032_11	65735	113835	0.85	Heunggongvirae	Uroviricota	Caudoviricetes	Peduoviridae	Peduovirus	Peduovirus SIDE7	Escherichia phage SIDE7
590.13	Heidelberg	590.13032_11	65735	113835	0.85	Heunggongvirae	Uroviricota	Caudoviricetes	Peduoviridae	Peduovirus	Peduovirus P22H1	Escherichia phage P2_2H1
590.13	Heidelberg	590.13032_11	65735	113835	0.85	Heunggongvirae	Uroviricota	Caudoviricetes	Peduoviridae	Peduovirus	Peduovirus DC1	Escherichia phage DC1
590.13	Heidelberg	590.13032_11	65735	113835	0.85	Heunggongvirae	Uroviricota	Caudoviricetes	Peduoviridae	Peduovirus	Peduovirus pv12474III	Escherichia phage vB_EcoM-12474III
590.13	Heidelberg	590.13032_11	65735	113835	0.85	Heunggongvirae	Uroviricota	Caudoviricetes	Peduoviridae	Peduovirus	Peduovirus P24A7b	Escherichia phage P2_4A7b
590.13	Heidelberg	590.13032_11	65735	113835	0.85	Heunggongvirae	Uroviricota	Caudoviricetes	Peduoviridae	Peduovirus	Peduovirus P24B2	Escherichia phage P2_4B2
590.13	Heidelberg	590.13032_11	65735	113835	0.85	Heunggongvirae	Uroviricota	Caudoviricetes	Peduoviridae	Peduovirus	Peduovirus pro483	Escherichia phage pro483
590.13	Heidelberg	590.13032_11	65735	113835	0.85	Heunggongvirae	Uroviricota	Caudoviricetes	Peduoviridae	Peduovirus	Peduovirus P2	Bacteriophage P2
590.13	Heidelberg	590.13032_11	65735	113835	0.85	Heunggongvirae	Uroviricota	Caudoviricetes	Peduoviridae	Peduovirus	Peduovirus HQ103	Yersinia phage HQ103
590.13	Heidelberg	590.13032_11	65735	113835	0.85	Heunggongvirae	Uroviricota	Caudoviricetes	Peduoviridae	Peduovirus	Peduovirus SIAC10	Escherichia phage SIAC10
590.13	Heidelberg	590.13032_11	65735	113835	0.85	Heunggongvirae	Uroviricota	Caudoviricetes	Peduoviridae	Peduovirus	Peduovirus P24E6b	Escherichia phage P2_4E6b
590.13	Heidelberg	590.13032_11	65735	113835	0.85	Heunggongvirae	Uroviricota	Caudoviricetes	Peduoviridae	Peduovirus	Peduovirus L413C	Yersinia phage L-413C
590.13	Heidelberg	590.13032_11	65735	113835	0.85	Heunggongvirae	Uroviricota	Caudoviricetes	Peduoviridae	Peduovirus	Peduovirus AC1	Escherichia phage AC1
590.13	Heidelberg	590.13032_11	65735	113835	0.85	Heunggongvirae	Uroviricota	Caudoviricetes	Peduoviridae	Peduovirus	Peduovirus P22H4	Escherichia phage P2_2H4
590.13	Heidelberg	590.13032_11	65735	113835	0.85	Heunggongvirae	Uroviricota	Caudoviricetes	Peduoviridae	Peduovirus	Peduovirus magyaro	Escherichia phage P2
590.13	Heidelberg	590.13032_11	65735	113835	0.85	Heunggongvirae	Uroviricota	Caudoviricetes	Peduoviridae	Peduovirus	Peduovirus Wphi	Escherichia phage Wphi
590.13	Heidelberg	590.13032_11	65735	113835	0.85	Heunggongvirae	Uroviricota	Caudoviricetes	Peduoviridae	Peduovirus	Peduovirus 11W	Escherichia phage 11W
590.13	Heidelberg	590.13032_11	65735	113835	0.85	Heunggongvirae	Uroviricota	Caudoviricetes	Peduoviridae	Peduovirus	Peduovirus pro147	Escherichia phage pro147
590.13	Heidelberg	590.13032_11	65735	113835	0.85	Heunggongvirae	Uroviricota	Caudoviricetes	Peduoviridae	Peduovirus	Peduovirus YPM46	Yersinia phage vB_YpM_46
590.13	Heidelberg	590.13032_11	65735	113835	0.85	Heunggongvirae	Uroviricota	Caudoviricetes	Peduoviridae	Peduovirus	Peduovirus P24C9	Escherichia phage P2_4C9
590.13	Heidelberg	590.13032_11	65735	113835	0.85	Heunggongvirae	Uroviricota	Caudoviricetes	Peduoviridae	Peduovirus	Peduovirus STYP1	Salmonella enterica subsp. enterica serovar Typhi strain Salmonella Typhi Prophage STYP1
590.13	Heidelberg	590.13032_11	65735	113835	0.85	Heunggongvirae	Uroviricota	Caudoviricetes	Peduoviridae	Peduovirus	Peduovirus R18C	Bacteriophage R18C
590.13	Heidelberg	590.13034_5	65735	114754	0.85	Heunggongvirae	Uroviricota	Caudoviricetes	Peduoviridae	Peduovirus	Peduovirus YPM22	Yersinia phage vB_YpM_22
590.13	Heidelberg	590.13034_5	65735	114754	0.85	Heunggongvirae	Uroviricota	Caudoviricetes	Peduoviridae	Peduovirus	Peduovirus fiAA91ss	Enterobacteria phage fiAA91-ss
590.13	Heidelberg	590.13034_5	65735	114754	0.85	Heunggongvirae	Uroviricota	Caudoviricetes	Peduoviridae	Peduovirus	Peduovirus P37	Yersinia phage P37
590.13	Heidelberg	590.13034_5	65735	114754	0.85	Heunggongvirae	Uroviricota	Caudoviricetes	Peduoviridae	Peduovirus	Peduovirus YPM50	Yersinia phage vB_YpM_50
590.13	Heidelberg	590.13034_5	65735	114754	0.85	Heunggongvirae	Uroviricota	Caudoviricetes	Peduoviridae	Peduovirus	Peduovirus SIDE7	Escherichia phage SIDE7
590.13	Heidelberg	590.13034_5	65735	114754	0.85	Heunggongvirae	Uroviricota	Caudoviricetes	Peduoviridae	Peduovirus	Peduovirus P22H1	Escherichia phage P2_2H1
590.13	Heidelberg	590.13034_5	65735	114754	0.85	Heunggongvirae	Uroviricota	Caudoviricetes	Peduoviridae	Peduovirus	Peduovirus DC1	Escherichia phage DC1
590.13	Heidelberg	590.13034_5	65735	114754	0.85	Heunggongvirae	Uroviricota	Caudoviricetes	Peduoviridae	Peduovirus	Peduovirus pv12474III	Escherichia phage vB_EcoM-12474III
590.13	Heidelberg	590.13034_5	65735	114754	0.85	Heunggongvirae	Uroviricota	Caudoviricetes	Peduoviridae	Peduovirus	Peduovirus P24A7b	Escherichia phage P2_4A7b
590.13	Heidelberg	590.13034_5	65735	114754	0.85	Heunggongvirae	Uroviricota	Caudoviricetes	Peduoviridae	Peduovirus	Peduovirus P24B2	Escherichia phage P2_4B2
590.13	Heidelberg	590.13034_5	65735	114754	0.85	Heunggongvirae	Uroviricota	Caudoviricetes	Peduoviridae	Peduovirus	Peduovirus pro483	Escherichia phage pro483
590.13	Heidelberg	590.13034_5	65735	114754	0.85	Heunggongvirae	Uroviricota	Caudoviricetes	Peduoviridae	Peduovirus	Peduovirus P2	Bacteriophage P2
590.13	Heidelberg	590.13034_5	65735	114754	0.85	Heunggongvirae	Uroviricota	Caudoviricetes	Peduoviridae	Peduovirus	Peduovirus HQ103	Yersinia phage HQ103
590.13	Heidelberg	590.13034_5	65735	114754	0.85	Heunggongvirae	Uroviricota	Caudoviricetes	Peduoviridae	Peduovirus	Peduovirus SIAC10	Escherichia phage SIAC10
590.13	Heidelberg	590.13034_5	65735	114754	0.85	Heunggongvirae	Uroviricota	Caudoviricetes	Peduoviridae	Peduovirus	Peduovirus P24E6b	Escherichia phage P2_4E6b
590.13	Heidelberg	590.13034_5	65735	114754	0.85	Heunggongvirae	Uroviricota	Caudoviricetes	Peduoviridae	Peduovirus	Peduovirus L413C	Yersinia phage L-413C
590.13	Heidelberg	590.13034_5	65735	114754	0.85	Heunggongvirae	Uroviricota	Caudoviricetes	Peduoviridae	Peduovirus	Peduovirus AC1	Escherichia phage AC1
590.13	Heidelberg	590.13034_5	65735	114754	0.85	Heunggongvirae	Uroviricota	Caudoviricetes	Peduoviridae	Peduovirus	Peduovirus P22H4	Escherichia phage P2_2H4
590.13	Heidelberg	590.13034_5	65735	114754	0.85	Heunggongvirae	Uroviricota	Caudoviricetes	Peduoviridae	Peduovirus	Peduovirus magyaro	Escherichia phage P2
590.13	Heidelberg	590.13034_5	65735	114754	0.85	Heunggongvirae	Uroviricota	Caudoviricetes	Peduoviridae	Peduovirus	Peduovirus Wphi	Escherichia phage Wphi
590.13	Heidelberg	590.13034_5	65735	114754	0.85	Heunggongvirae	Uroviricota	Caudoviricetes	Peduoviridae	Peduovirus	Peduovirus 11W	Escherichia phage 11W
590.13	Heidelberg	590.13034_5	65735	114754	0.85	Heunggongvirae	Uroviricota	Caudoviricetes	Peduoviridae	Peduovirus	Peduovirus pro147	Escherichia phage pro147
590.13	Heidelberg	590.13034_5	65735	114754	0.85	Heunggongvirae	Uroviricota	Caudoviricetes	Peduoviridae	Peduovirus	Peduovirus YPM46	Yersinia phage vB_YpM_46
590.13	Heidelberg	590.13034_5	65735	114754	0.85	Heunggongvirae	Uroviricota	Caudoviricetes	Peduoviridae	Peduovirus	Peduovirus P24C9	Escherichia phage P2_4C9
590.13	Heidelberg	590.13034_5	65735	114754	0.85	Heunggongvirae	Uroviricota	Caudoviricetes	Peduoviridae	Peduovirus	Peduovirus STYP1	Salmonella enterica subsp. enterica serovar Typhi strain Salmonella Typhi Prophage STYP1
590.13	Heidelberg	590.13034_5	65735	114754	0.85	Heunggongvirae	Uroviricota	Caudoviricetes	Peduoviridae	Peduovirus	Peduovirus R18C	Bacteriophage R18C
590.13	Typhimurium	590.13047_49	3	21736	0.93	Heunggongvirae	Uroviricota	Caudoviricetes	Not defined	Brunovirus	Brunovirus SEN34	Salmonella phage SEN34
590.131	Heidelberg	590.13058_10	65689	113789	0.85	Heunggongvirae	Uroviricota	Caudoviricetes	Peduoviridae	Peduovirus	Peduovirus YPM22	Yersinia phage vB_YpM_22
590.131	Heidelberg	590.13058_10	65689	113789	0.85	Heunggongvirae	Uroviricota	Caudoviricetes	Peduoviridae	Peduovirus	Peduovirus fiAA91ss	Enterobacteria phage fiAA91-ss
590.131	Heidelberg	590.13058_10	65689	113789	0.85	Heunggongvirae	Uroviricota	Caudoviricetes	Peduoviridae	Peduovirus	Peduovirus P37	Yersinia phage P37
590.131	Heidelberg	590.13058_10	65689	113789	0.85	Heunggongvirae	Uroviricota	Caudoviricetes	Peduoviridae	Peduovirus	Peduovirus YPM50	Yersinia phage vB_YpM_50
590.131	Heidelberg	590.13058_10	65689	113789	0.85	Heunggongvirae	Uroviricota	Caudoviricetes	Peduoviridae	Peduovirus	Peduovirus SIDE7	Escherichia phage SIDE7
590.131	Heidelberg	590.13058_10	65689	113789	0.85	Heunggongvirae	Uroviricota	Caudoviricetes	Peduoviridae	Peduovirus	Peduovirus P22H1	Escherichia phage P2_2H1
590.131	Heidelberg	590.13058_10	65689	113789	0.85	Heunggongvirae	Uroviricota	Caudoviricetes	Peduoviridae	Peduovirus	Peduovirus DC1	Escherichia phage DC1
590.131	Heidelberg	590.13058_10	65689	113789	0.85	Heunggongvirae	Uroviricota	Caudoviricetes	Peduoviridae	Peduovirus	Peduovirus pv12474III	Escherichia phage vB_EcoM-12474III
590.131	Heidelberg	590.13058_10	65689	113789	0.85	Heunggongvirae	Uroviricota	Caudoviricetes	Peduoviridae	Peduovirus	Peduovirus P24A7b	Escherichia phage P2_4A7b
590.131	Heidelberg	590.13058_10	65689	113789	0.85	Heunggongvirae	Uroviricota	Caudoviricetes	Peduoviridae	Peduovirus	Peduovirus P24B2	Escherichia phage P2_4B2
590.131	Heidelberg	590.13058_10	65689	113789	0.85	Heunggongvirae	Uroviricota	Caudoviricetes	Peduoviridae	Peduovirus	Peduovirus pro483	Escherichia phage pro483
590.131	Heidelberg	590.13058_10	65689	113789	0.85	Heunggongvirae	Uroviricota	Caudoviricetes	Peduoviridae	Peduovirus	Peduovirus P2	Bacteriophage P2
590.131	Heidelberg	590.13058_10	65689	113789	0.85	Heunggongvirae	Uroviricota	Caudoviricetes	Peduoviridae	Peduovirus	Peduovirus HQ103	Yersinia phage HQ103
590.131	Heidelberg	590.13058_10	65689	113789	0.85	Heunggongvirae	Uroviricota	Caudoviricetes	Peduoviridae	Peduovirus	Peduovirus SIAC10	Escherichia phage SIAC10
590.131	Heidelberg	590.13058_10	65689	113789	0.85	Heunggongvirae	Uroviricota	Caudoviricetes	Peduoviridae	Peduovirus	Peduovirus P24E6b	Escherichia phage P2_4E6b
590.131	Heidelberg	590.13058_10	65689	113789	0.85	Heunggongvirae	Uroviricota	Caudoviricetes	Peduoviridae	Peduovirus	Peduovirus L413C	Yersinia phage L-413C
590.131	Heidelberg	590.13058_10	65689	113789	0.85	Heunggongvirae	Uroviricota	Caudoviricetes	Peduoviridae	Peduovirus	Peduovirus AC1	Escherichia phage AC1
590.131	Heidelberg	590.13058_10	65689	113789	0.85	Heunggongvirae	Uroviricota	Caudoviricetes	Peduoviridae	Peduovirus	Peduovirus P22H4	Escherichia phage P2_2H4
590.131	Heidelberg	590.13058_10	65689	113789	0.85	Heunggongvirae	Uroviricota	Caudoviricetes	Peduoviridae	Peduovirus	Peduovirus magyaro	Escherichia phage P2
590.131	Heidelberg	590.13058_10	65689	113789	0.85	Heunggongvirae	Uroviricota	Caudoviricetes	Peduoviridae	Peduovirus	Peduovirus Wphi	Escherichia phage Wphi
590.131	Heidelberg	590.13058_10	65689	113789	0.85	Heunggongvirae	Uroviricota	Caudoviricetes	Peduoviridae	Peduovirus	Peduovirus 11W	Escherichia phage 11W
590.131	Heidelberg	590.13058_10	65689	113789	0.85	Heunggongvirae	Uroviricota	Caudoviricetes	Peduoviridae	Peduovirus	Peduovirus pro147	Escherichia phage pro147
590.131	Heidelberg	590.13058_10	65689	113789	0.85	Heunggongvirae	Uroviricota	Caudoviricetes	Peduoviridae	Peduovirus	Peduovirus YPM46	Yersinia phage vB_YpM_46
590.131	Heidelberg	590.13058_10	65689	113789	0.85	Heunggongvirae	Uroviricota	Caudoviricetes	Peduoviridae	Peduovirus	Peduovirus P24C9	Escherichia phage P2_4C9
590.131	Heidelberg	590.13058_10	65689	113789	0.85	Heunggongvirae	Uroviricota	Caudoviricetes	Peduoviridae	Peduovirus	Peduovirus STYP1	Salmonella enterica subsp. enterica serovar Typhi strain Salmonella Typhi Prophage STYP1
590.131	Heidelberg	590.13058_10	65689	113789	0.85	Heunggongvirae	Uroviricota	Caudoviricetes	Peduoviridae	Peduovirus	Peduovirus R18C	Bacteriophage R18C
590.131	Heidelberg	590.13069_5	65735	113835	0.86	Heunggongvirae	Uroviricota	Caudoviricetes	Peduoviridae	Peduovirus	Peduovirus YPM22	Yersinia phage vB_YpM_22
590.131	Heidelberg	590.13069_5	65735	113835	0.86	Heunggongvirae	Uroviricota	Caudoviricetes	Peduoviridae	Peduovirus	Peduovirus fiAA91ss	Enterobacteria phage fiAA91-ss
590.131	Heidelberg	590.13069_5	65735	113835	0.86	Heunggongvirae	Uroviricota	Caudoviricetes	Peduoviridae	Peduovirus	Peduovirus P37	Yersinia phage P37
590.131	Heidelberg	590.13069_5	65735	113835	0.86	Heunggongvirae	Uroviricota	Caudoviricetes	Peduoviridae	Peduovirus	Peduovirus YPM50	Yersinia phage vB_YpM_50
590.131	Heidelberg	590.13069_5	65735	113835	0.86	Heunggongvirae	Uroviricota	Caudoviricetes	Peduoviridae	Peduovirus	Peduovirus SIDE7	Escherichia phage SIDE7
590.131	Heidelberg	590.13069_5	65735	113835	0.86	Heunggongvirae	Uroviricota	Caudoviricetes	Peduoviridae	Peduovirus	Peduovirus P22H1	Escherichia phage P2_2H1
590.131	Heidelberg	590.13069_5	65735	113835	0.86	Heunggongvirae	Uroviricota	Caudoviricetes	Peduoviridae	Peduovirus	Peduovirus DC1	Escherichia phage DC1
590.131	Heidelberg	590.13069_5	65735	113835	0.86	Heunggongvirae	Uroviricota	Caudoviricetes	Peduoviridae	Peduovirus	Peduovirus pv12474III	Escherichia phage vB_EcoM-12474III
590.131	Heidelberg	590.13069_5	65735	113835	0.86	Heunggongvirae	Uroviricota	Caudoviricetes	Peduoviridae	Peduovirus	Peduovirus P24A7b	Escherichia phage P2_4A7b
590.131	Heidelberg	590.13069_5	65735	113835	0.86	Heunggongvirae	Uroviricota	Caudoviricetes	Peduoviridae	Peduovirus	Peduovirus P24B2	Escherichia phage P2_4B2
590.131	Heidelberg	590.13069_5	65735	113835	0.86	Heunggongvirae	Uroviricota	Caudoviricetes	Peduoviridae	Peduovirus	Peduovirus pro483	Escherichia phage pro483
590.131	Heidelberg	590.13069_5	65735	113835	0.86	Heunggongvirae	Uroviricota	Caudoviricetes	Peduoviridae	Peduovirus	Peduovirus P2	Bacteriophage P2
590.131	Heidelberg	590.13069_5	65735	113835	0.86	Heunggongvirae	Uroviricota	Caudoviricetes	Peduoviridae	Peduovirus	Peduovirus HQ103	Yersinia phage HQ103
590.131	Heidelberg	590.13069_5	65735	113835	0.86	Heunggongvirae	Uroviricota	Caudoviricetes	Peduoviridae	Peduovirus	Peduovirus SIAC10	Escherichia phage SIAC10
590.131	Heidelberg	590.13069_5	65735	113835	0.86	Heunggongvirae	Uroviricota	Caudoviricetes	Peduoviridae	Peduovirus	Peduovirus P24E6b	Escherichia phage P2_4E6b
590.131	Heidelberg	590.13069_5	65735	113835	0.86	Heunggongvirae	Uroviricota	Caudoviricetes	Peduoviridae	Peduovirus	Peduovirus L413C	Yersinia phage L-413C
590.131	Heidelberg	590.13069_5	65735	113835	0.86	Heunggongvirae	Uroviricota	Caudoviricetes	Peduoviridae	Peduovirus	Peduovirus AC1	Escherichia phage AC1
590.131	Heidelberg	590.13069_5	65735	113835	0.86	Heunggongvirae	Uroviricota	Caudoviricetes	Peduoviridae	Peduovirus	Peduovirus P22H4	Escherichia phage P2_2H4
590.131	Heidelberg	590.13069_5	65735	113835	0.86	Heunggongvirae	Uroviricota	Caudoviricetes	Peduoviridae	Peduovirus	Peduovirus magyaro	Escherichia phage P2
590.131	Heidelberg	590.13069_5	65735	113835	0.86	Heunggongvirae	Uroviricota	Caudoviricetes	Peduoviridae	Peduovirus	Peduovirus Wphi	Escherichia phage Wphi
590.131	Heidelberg	590.13069_5	65735	113835	0.86	Heunggongvirae	Uroviricota	Caudoviricetes	Peduoviridae	Peduovirus	Peduovirus 11W	Escherichia phage 11W
590.131	Heidelberg	590.13069_5	65735	113835	0.86	Heunggongvirae	Uroviricota	Caudoviricetes	Peduoviridae	Peduovirus	Peduovirus pro147	Escherichia phage pro147
590.131	Heidelberg	590.13069_5	65735	113835	0.86	Heunggongvirae	Uroviricota	Caudoviricetes	Peduoviridae	Peduovirus	Peduovirus YPM46	Yersinia phage vB_YpM_46
590.131	Heidelberg	590.13069_5	65735	113835	0.86	Heunggongvirae	Uroviricota	Caudoviricetes	Peduoviridae	Peduovirus	Peduovirus P24C9	Escherichia phage P2_4C9
590.131	Heidelberg	590.13069_5	65735	113835	0.86	Heunggongvirae	Uroviricota	Caudoviricetes	Peduoviridae	Peduovirus	Peduovirus STYP1	Salmonella enterica subsp. enterica serovar Typhi strain Salmonella Typhi Prophage STYP1
590.131	Heidelberg	590.13069_5	65735	113835	0.86	Heunggongvirae	Uroviricota	Caudoviricetes	Peduoviridae	Peduovirus	Peduovirus R18C	Bacteriophage R18C
590.131	Anatum	590.13077_4	94956	159229	0.79	Heunggongvirae	Uroviricota	Caudoviricetes	Not defined	Uetakevirus	Uetakevirus phiV10	Escherichia phage phiV10
590.131	Anatum	590.13077_4	94956	159229	0.79	Heunggongvirae	Uroviricota	Caudoviricetes	Not defined	Uetakevirus	Uetakevirus SPN1S	Salmonella phage SPN1S
590.131	Anatum	590.13077_4	94956	159229	0.79	Heunggongvirae	Uroviricota	Caudoviricetes	Not defined	Uetakevirus	Uetakevirus epsilon15	Salmonella phage Epsilon15
590.131	Typhimurium	590.13083_29	3	21737	0.92	Heunggongvirae	Uroviricota	Caudoviricetes	Not defined	Brunovirus	Brunovirus SEN34	Salmonella phage SEN34
590.131	Heidelberg	590.13088_15	65735	113835	0.86	Heunggongvirae	Uroviricota	Caudoviricetes	Peduoviridae	Peduovirus	Peduovirus YPM22	Yersinia phage vB_YpM_22
590.131	Heidelberg	590.13088_15	65735	113835	0.86	Heunggongvirae	Uroviricota	Caudoviricetes	Peduoviridae	Peduovirus	Peduovirus fiAA91ss	Enterobacteria phage fiAA91-ss
590.131	Heidelberg	590.13088_15	65735	113835	0.86	Heunggongvirae	Uroviricota	Caudoviricetes	Peduoviridae	Peduovirus	Peduovirus P37	Yersinia phage P37
590.131	Heidelberg	590.13088_15	65735	113835	0.86	Heunggongvirae	Uroviricota	Caudoviricetes	Peduoviridae	Peduovirus	Peduovirus YPM50	Yersinia phage vB_YpM_50
590.131	Heidelberg	590.13088_15	65735	113835	0.86	Heunggongvirae	Uroviricota	Caudoviricetes	Peduoviridae	Peduovirus	Peduovirus SIDE7	Escherichia phage SIDE7
590.131	Heidelberg	590.13088_15	65735	113835	0.86	Heunggongvirae	Uroviricota	Caudoviricetes	Peduoviridae	Peduovirus	Peduovirus P22H1	Escherichia phage P2_2H1
590.131	Heidelberg	590.13088_15	65735	113835	0.86	Heunggongvirae	Uroviricota	Caudoviricetes	Peduoviridae	Peduovirus	Peduovirus DC1	Escherichia phage DC1
590.131	Heidelberg	590.13088_15	65735	113835	0.86	Heunggongvirae	Uroviricota	Caudoviricetes	Peduoviridae	Peduovirus	Peduovirus pv12474III	Escherichia phage vB_EcoM-12474III
590.131	Heidelberg	590.13088_15	65735	113835	0.86	Heunggongvirae	Uroviricota	Caudoviricetes	Peduoviridae	Peduovirus	Peduovirus P24A7b	Escherichia phage P2_4A7b
590.131	Heidelberg	590.13088_15	65735	113835	0.86	Heunggongvirae	Uroviricota	Caudoviricetes	Peduoviridae	Peduovirus	Peduovirus P24B2	Escherichia phage P2_4B2
590.131	Heidelberg	590.13088_15	65735	113835	0.86	Heunggongvirae	Uroviricota	Caudoviricetes	Peduoviridae	Peduovirus	Peduovirus pro483	Escherichia phage pro483
590.131	Heidelberg	590.13088_15	65735	113835	0.86	Heunggongvirae	Uroviricota	Caudoviricetes	Peduoviridae	Peduovirus	Peduovirus P2	Bacteriophage P2
590.131	Heidelberg	590.13088_15	65735	113835	0.86	Heunggongvirae	Uroviricota	Caudoviricetes	Peduoviridae	Peduovirus	Peduovirus HQ103	Yersinia phage HQ103
590.131	Heidelberg	590.13088_15	65735	113835	0.86	Heunggongvirae	Uroviricota	Caudoviricetes	Peduoviridae	Peduovirus	Peduovirus SIAC10	Escherichia phage SIAC10
590.131	Heidelberg	590.13088_15	65735	113835	0.86	Heunggongvirae	Uroviricota	Caudoviricetes	Peduoviridae	Peduovirus	Peduovirus P24E6b	Escherichia phage P2_4E6b
590.131	Heidelberg	590.13088_15	65735	113835	0.86	Heunggongvirae	Uroviricota	Caudoviricetes	Peduoviridae	Peduovirus	Peduovirus L413C	Yersinia phage L-413C
590.131	Heidelberg	590.13088_15	65735	113835	0.86	Heunggongvirae	Uroviricota	Caudoviricetes	Peduoviridae	Peduovirus	Peduovirus AC1	Escherichia phage AC1
590.131	Heidelberg	590.13088_15	65735	113835	0.86	Heunggongvirae	Uroviricota	Caudoviricetes	Peduoviridae	Peduovirus	Peduovirus P22H4	Escherichia phage P2_2H4
590.131	Heidelberg	590.13088_15	65735	113835	0.86	Heunggongvirae	Uroviricota	Caudoviricetes	Peduoviridae	Peduovirus	Peduovirus magyaro	Escherichia phage P2
590.131	Heidelberg	590.13088_15	65735	113835	0.86	Heunggongvirae	Uroviricota	Caudoviricetes	Peduoviridae	Peduovirus	Peduovirus Wphi	Escherichia phage Wphi
590.131	Heidelberg	590.13088_15	65735	113835	0.86	Heunggongvirae	Uroviricota	Caudoviricetes	Peduoviridae	Peduovirus	Peduovirus 11W	Escherichia phage 11W
590.131	Heidelberg	590.13088_15	65735	113835	0.86	Heunggongvirae	Uroviricota	Caudoviricetes	Peduoviridae	Peduovirus	Peduovirus pro147	Escherichia phage pro147
590.131	Heidelberg	590.13088_15	65735	113835	0.86	Heunggongvirae	Uroviricota	Caudoviricetes	Peduoviridae	Peduovirus	Peduovirus YPM46	Yersinia phage vB_YpM_46
590.131	Heidelberg	590.13088_15	65735	113835	0.86	Heunggongvirae	Uroviricota	Caudoviricetes	Peduoviridae	Peduovirus	Peduovirus P24C9	Escherichia phage P2_4C9
590.131	Heidelberg	590.13088_15	65735	113835	0.86	Heunggongvirae	Uroviricota	Caudoviricetes	Peduoviridae	Peduovirus	Peduovirus STYP1	Salmonella enterica subsp. enterica serovar Typhi strain Salmonella Typhi Prophage STYP1
590.131	Heidelberg	590.13088_15	65735	113835	0.86	Heunggongvirae	Uroviricota	Caudoviricetes	Peduoviridae	Peduovirus	Peduovirus R18C	Bacteriophage R18C
590.131	Heidelberg	590.13098_11	78214	131135	0.85	Heunggongvirae	Uroviricota	Caudoviricetes	Not defined	Brunovirus	Brunovirus SEN34	Salmonella phage SEN34
590.131	Heidelberg	590.13103_16	65735	113835	0.87	Heunggongvirae	Uroviricota	Caudoviricetes	Peduoviridae	Peduovirus	Peduovirus YPM22	Yersinia phage vB_YpM_22
590.131	Heidelberg	590.13103_16	65735	113835	0.87	Heunggongvirae	Uroviricota	Caudoviricetes	Peduoviridae	Peduovirus	Peduovirus fiAA91ss	Enterobacteria phage fiAA91-ss
590.131	Heidelberg	590.13103_16	65735	113835	0.87	Heunggongvirae	Uroviricota	Caudoviricetes	Peduoviridae	Peduovirus	Peduovirus P37	Yersinia phage P37
590.131	Heidelberg	590.13103_16	65735	113835	0.87	Heunggongvirae	Uroviricota	Caudoviricetes	Peduoviridae	Peduovirus	Peduovirus YPM50	Yersinia phage vB_YpM_50
590.131	Heidelberg	590.13103_16	65735	113835	0.87	Heunggongvirae	Uroviricota	Caudoviricetes	Peduoviridae	Peduovirus	Peduovirus SIDE7	Escherichia phage SIDE7
590.131	Heidelberg	590.13103_16	65735	113835	0.87	Heunggongvirae	Uroviricota	Caudoviricetes	Peduoviridae	Peduovirus	Peduovirus P22H1	Escherichia phage P2_2H1
590.131	Heidelberg	590.13103_16	65735	113835	0.87	Heunggongvirae	Uroviricota	Caudoviricetes	Peduoviridae	Peduovirus	Peduovirus DC1	Escherichia phage DC1
590.131	Heidelberg	590.13103_16	65735	113835	0.87	Heunggongvirae	Uroviricota	Caudoviricetes	Peduoviridae	Peduovirus	Peduovirus pv12474III	Escherichia phage vB_EcoM-12474III
590.131	Heidelberg	590.13103_16	65735	113835	0.87	Heunggongvirae	Uroviricota	Caudoviricetes	Peduoviridae	Peduovirus	Peduovirus P24A7b	Escherichia phage P2_4A7b
590.131	Heidelberg	590.13103_16	65735	113835	0.87	Heunggongvirae	Uroviricota	Caudoviricetes	Peduoviridae	Peduovirus	Peduovirus P24B2	Escherichia phage P2_4B2
590.131	Heidelberg	590.13103_16	65735	113835	0.87	Heunggongvirae	Uroviricota	Caudoviricetes	Peduoviridae	Peduovirus	Peduovirus pro483	Escherichia phage pro483
590.131	Heidelberg	590.13103_16	65735	113835	0.87	Heunggongvirae	Uroviricota	Caudoviricetes	Peduoviridae	Peduovirus	Peduovirus P2	Bacteriophage P2
590.131	Heidelberg	590.13103_16	65735	113835	0.87	Heunggongvirae	Uroviricota	Caudoviricetes	Peduoviridae	Peduovirus	Peduovirus HQ103	Yersinia phage HQ103
590.131	Heidelberg	590.13103_16	65735	113835	0.87	Heunggongvirae	Uroviricota	Caudoviricetes	Peduoviridae	Peduovirus	Peduovirus SIAC10	Escherichia phage SIAC10
590.131	Heidelberg	590.13103_16	65735	113835	0.87	Heunggongvirae	Uroviricota	Caudoviricetes	Peduoviridae	Peduovirus	Peduovirus P24E6b	Escherichia phage P2_4E6b
590.131	Heidelberg	590.13103_16	65735	113835	0.87	Heunggongvirae	Uroviricota	Caudoviricetes	Peduoviridae	Peduovirus	Peduovirus L413C	Yersinia phage L-413C
590.131	Heidelberg	590.13103_16	65735	113835	0.87	Heunggongvirae	Uroviricota	Caudoviricetes	Peduoviridae	Peduovirus	Peduovirus AC1	Escherichia phage AC1
590.131	Heidelberg	590.13103_16	65735	113835	0.87	Heunggongvirae	Uroviricota	Caudoviricetes	Peduoviridae	Peduovirus	Peduovirus P22H4	Escherichia phage P2_2H4
590.131	Heidelberg	590.13103_16	65735	113835	0.87	Heunggongvirae	Uroviricota	Caudoviricetes	Peduoviridae	Peduovirus	Peduovirus magyaro	Escherichia phage P2
590.131	Heidelberg	590.13103_16	65735	113835	0.87	Heunggongvirae	Uroviricota	Caudoviricetes	Peduoviridae	Peduovirus	Peduovirus Wphi	Escherichia phage Wphi
590.131	Heidelberg	590.13103_16	65735	113835	0.87	Heunggongvirae	Uroviricota	Caudoviricetes	Peduoviridae	Peduovirus	Peduovirus 11W	Escherichia phage 11W
590.131	Heidelberg	590.13103_16	65735	113835	0.87	Heunggongvirae	Uroviricota	Caudoviricetes	Peduoviridae	Peduovirus	Peduovirus pro147	Escherichia phage pro147
590.131	Heidelberg	590.13103_16	65735	113835	0.87	Heunggongvirae	Uroviricota	Caudoviricetes	Peduoviridae	Peduovirus	Peduovirus YPM46	Yersinia phage vB_YpM_46
590.131	Heidelberg	590.13103_16	65735	113835	0.87	Heunggongvirae	Uroviricota	Caudoviricetes	Peduoviridae	Peduovirus	Peduovirus P24C9	Escherichia phage P2_4C9
590.131	Heidelberg	590.13103_16	65735	113835	0.87	Heunggongvirae	Uroviricota	Caudoviricetes	Peduoviridae	Peduovirus	Peduovirus STYP1	Salmonella enterica subsp. enterica serovar Typhi strain Salmonella Typhi Prophage STYP1
590.131	Heidelberg	590.13103_16	65735	113835	0.87	Heunggongvirae	Uroviricota	Caudoviricetes	Peduoviridae	Peduovirus	Peduovirus R18C	Bacteriophage R18C
590.131	Heidelberg	590.13106_6	65735	117047	0.85	Heunggongvirae	Uroviricota	Caudoviricetes	Peduoviridae	Peduovirus	Peduovirus YPM22	Yersinia phage vB_YpM_22
590.131	Heidelberg	590.13106_6	65735	117047	0.85	Heunggongvirae	Uroviricota	Caudoviricetes	Peduoviridae	Peduovirus	Peduovirus fiAA91ss	Enterobacteria phage fiAA91-ss
590.131	Heidelberg	590.13106_6	65735	117047	0.85	Heunggongvirae	Uroviricota	Caudoviricetes	Peduoviridae	Peduovirus	Peduovirus P37	Yersinia phage P37
590.131	Heidelberg	590.13106_6	65735	117047	0.85	Heunggongvirae	Uroviricota	Caudoviricetes	Peduoviridae	Peduovirus	Peduovirus YPM50	Yersinia phage vB_YpM_50
590.131	Heidelberg	590.13106_6	65735	117047	0.85	Heunggongvirae	Uroviricota	Caudoviricetes	Peduoviridae	Peduovirus	Peduovirus SIDE7	Escherichia phage SIDE7
590.131	Heidelberg	590.13106_6	65735	117047	0.85	Heunggongvirae	Uroviricota	Caudoviricetes	Peduoviridae	Peduovirus	Peduovirus P22H1	Escherichia phage P2_2H1
590.131	Heidelberg	590.13106_6	65735	117047	0.85	Heunggongvirae	Uroviricota	Caudoviricetes	Peduoviridae	Peduovirus	Peduovirus DC1	Escherichia phage DC1
590.131	Heidelberg	590.13106_6	65735	117047	0.85	Heunggongvirae	Uroviricota	Caudoviricetes	Peduoviridae	Peduovirus	Peduovirus pv12474III	Escherichia phage vB_EcoM-12474III
590.131	Heidelberg	590.13106_6	65735	117047	0.85	Heunggongvirae	Uroviricota	Caudoviricetes	Peduoviridae	Peduovirus	Peduovirus P24A7b	Escherichia phage P2_4A7b
590.131	Heidelberg	590.13106_6	65735	117047	0.85	Heunggongvirae	Uroviricota	Caudoviricetes	Peduoviridae	Peduovirus	Peduovirus P24B2	Escherichia phage P2_4B2
590.131	Heidelberg	590.13106_6	65735	117047	0.85	Heunggongvirae	Uroviricota	Caudoviricetes	Peduoviridae	Peduovirus	Peduovirus pro483	Escherichia phage pro483
590.131	Heidelberg	590.13106_6	65735	117047	0.85	Heunggongvirae	Uroviricota	Caudoviricetes	Peduoviridae	Peduovirus	Peduovirus P2	Bacteriophage P2
590.131	Heidelberg	590.13106_6	65735	117047	0.85	Heunggongvirae	Uroviricota	Caudoviricetes	Peduoviridae	Peduovirus	Peduovirus HQ103	Yersinia phage HQ103
590.131	Heidelberg	590.13106_6	65735	117047	0.85	Heunggongvirae	Uroviricota	Caudoviricetes	Peduoviridae	Peduovirus	Peduovirus SIAC10	Escherichia phage SIAC10
590.131	Heidelberg	590.13106_6	65735	117047	0.85	Heunggongvirae	Uroviricota	Caudoviricetes	Peduoviridae	Peduovirus	Peduovirus P24E6b	Escherichia phage P2_4E6b
590.131	Heidelberg	590.13106_6	65735	117047	0.85	Heunggongvirae	Uroviricota	Caudoviricetes	Peduoviridae	Peduovirus	Peduovirus L413C	Yersinia phage L-413C
590.131	Heidelberg	590.13106_6	65735	117047	0.85	Heunggongvirae	Uroviricota	Caudoviricetes	Peduoviridae	Peduovirus	Peduovirus AC1	Escherichia phage AC1
590.131	Heidelberg	590.13106_6	65735	117047	0.85	Heunggongvirae	Uroviricota	Caudoviricetes	Peduoviridae	Peduovirus	Peduovirus P22H4	Escherichia phage P2_2H4
590.131	Heidelberg	590.13106_6	65735	117047	0.85	Heunggongvirae	Uroviricota	Caudoviricetes	Peduoviridae	Peduovirus	Peduovirus magyaro	Escherichia phage P2
590.131	Heidelberg	590.13106_6	65735	117047	0.85	Heunggongvirae	Uroviricota	Caudoviricetes	Peduoviridae	Peduovirus	Peduovirus Wphi	Escherichia phage Wphi
590.131	Heidelberg	590.13106_6	65735	117047	0.85	Heunggongvirae	Uroviricota	Caudoviricetes	Peduoviridae	Peduovirus	Peduovirus 11W	Escherichia phage 11W
590.131	Heidelberg	590.13106_6	65735	117047	0.85	Heunggongvirae	Uroviricota	Caudoviricetes	Peduoviridae	Peduovirus	Peduovirus pro147	Escherichia phage pro147
590.131	Heidelberg	590.13106_6	65735	117047	0.85	Heunggongvirae	Uroviricota	Caudoviricetes	Peduoviridae	Peduovirus	Peduovirus YPM46	Yersinia phage vB_YpM_46
590.131	Heidelberg	590.13106_6	65735	117047	0.85	Heunggongvirae	Uroviricota	Caudoviricetes	Peduoviridae	Peduovirus	Peduovirus P24C9	Escherichia phage P2_4C9
590.131	Heidelberg	590.13106_6	65735	117047	0.85	Heunggongvirae	Uroviricota	Caudoviricetes	Peduoviridae	Peduovirus	Peduovirus STYP1	Salmonella enterica subsp. enterica serovar Typhi strain Salmonella Typhi Prophage STYP1
590.131	Heidelberg	590.13106_6	65735	117047	0.85	Heunggongvirae	Uroviricota	Caudoviricetes	Peduoviridae	Peduovirus	Peduovirus R18C	Bacteriophage R18C
590.131	Heidelberg	590.13119_12	65735	113835	0.85	Heunggongvirae	Uroviricota	Caudoviricetes	Peduoviridae	Peduovirus	Peduovirus YPM22	Yersinia phage vB_YpM_22
590.131	Heidelberg	590.13119_12	65735	113835	0.85	Heunggongvirae	Uroviricota	Caudoviricetes	Peduoviridae	Peduovirus	Peduovirus fiAA91ss	Enterobacteria phage fiAA91-ss
590.131	Heidelberg	590.13119_12	65735	113835	0.85	Heunggongvirae	Uroviricota	Caudoviricetes	Peduoviridae	Peduovirus	Peduovirus P37	Yersinia phage P37
590.131	Heidelberg	590.13119_12	65735	113835	0.85	Heunggongvirae	Uroviricota	Caudoviricetes	Peduoviridae	Peduovirus	Peduovirus YPM50	Yersinia phage vB_YpM_50
590.131	Heidelberg	590.13119_12	65735	113835	0.85	Heunggongvirae	Uroviricota	Caudoviricetes	Peduoviridae	Peduovirus	Peduovirus SIDE7	Escherichia phage SIDE7
590.131	Heidelberg	590.13119_12	65735	113835	0.85	Heunggongvirae	Uroviricota	Caudoviricetes	Peduoviridae	Peduovirus	Peduovirus P22H1	Escherichia phage P2_2H1
590.131	Heidelberg	590.13119_12	65735	113835	0.85	Heunggongvirae	Uroviricota	Caudoviricetes	Peduoviridae	Peduovirus	Peduovirus DC1	Escherichia phage DC1
590.131	Heidelberg	590.13119_12	65735	113835	0.85	Heunggongvirae	Uroviricota	Caudoviricetes	Peduoviridae	Peduovirus	Peduovirus pv12474III	Escherichia phage vB_EcoM-12474III
590.131	Heidelberg	590.13119_12	65735	113835	0.85	Heunggongvirae	Uroviricota	Caudoviricetes	Peduoviridae	Peduovirus	Peduovirus P24A7b	Escherichia phage P2_4A7b
590.131	Heidelberg	590.13119_12	65735	113835	0.85	Heunggongvirae	Uroviricota	Caudoviricetes	Peduoviridae	Peduovirus	Peduovirus P24B2	Escherichia phage P2_4B2
590.131	Heidelberg	590.13119_12	65735	113835	0.85	Heunggongvirae	Uroviricota	Caudoviricetes	Peduoviridae	Peduovirus	Peduovirus pro483	Escherichia phage pro483
590.131	Heidelberg	590.13119_12	65735	113835	0.85	Heunggongvirae	Uroviricota	Caudoviricetes	Peduoviridae	Peduovirus	Peduovirus P2	Bacteriophage P2
590.131	Heidelberg	590.13119_12	65735	113835	0.85	Heunggongvirae	Uroviricota	Caudoviricetes	Peduoviridae	Peduovirus	Peduovirus HQ103	Yersinia phage HQ103
590.131	Heidelberg	590.13119_12	65735	113835	0.85	Heunggongvirae	Uroviricota	Caudoviricetes	Peduoviridae	Peduovirus	Peduovirus SIAC10	Escherichia phage SIAC10
590.131	Heidelberg	590.13119_12	65735	113835	0.85	Heunggongvirae	Uroviricota	Caudoviricetes	Peduoviridae	Peduovirus	Peduovirus P24E6b	Escherichia phage P2_4E6b
590.131	Heidelberg	590.13119_12	65735	113835	0.85	Heunggongvirae	Uroviricota	Caudoviricetes	Peduoviridae	Peduovirus	Peduovirus L413C	Yersinia phage L-413C
590.131	Heidelberg	590.13119_12	65735	113835	0.85	Heunggongvirae	Uroviricota	Caudoviricetes	Peduoviridae	Peduovirus	Peduovirus AC1	Escherichia phage AC1
590.131	Heidelberg	590.13119_12	65735	113835	0.85	Heunggongvirae	Uroviricota	Caudoviricetes	Peduoviridae	Peduovirus	Peduovirus P22H4	Escherichia phage P2_2H4
590.131	Heidelberg	590.13119_12	65735	113835	0.85	Heunggongvirae	Uroviricota	Caudoviricetes	Peduoviridae	Peduovirus	Peduovirus magyaro	Escherichia phage P2
590.131	Heidelberg	590.13119_12	65735	113835	0.85	Heunggongvirae	Uroviricota	Caudoviricetes	Peduoviridae	Peduovirus	Peduovirus Wphi	Escherichia phage Wphi
590.131	Heidelberg	590.13119_12	65735	113835	0.85	Heunggongvirae	Uroviricota	Caudoviricetes	Peduoviridae	Peduovirus	Peduovirus 11W	Escherichia phage 11W
590.131	Heidelberg	590.13119_12	65735	113835	0.85	Heunggongvirae	Uroviricota	Caudoviricetes	Peduoviridae	Peduovirus	Peduovirus pro147	Escherichia phage pro147
590.131	Heidelberg	590.13119_12	65735	113835	0.85	Heunggongvirae	Uroviricota	Caudoviricetes	Peduoviridae	Peduovirus	Peduovirus YPM46	Yersinia phage vB_YpM_46
590.131	Heidelberg	590.13119_12	65735	113835	0.85	Heunggongvirae	Uroviricota	Caudoviricetes	Peduoviridae	Peduovirus	Peduovirus P24C9	Escherichia phage P2_4C9
590.131	Heidelberg	590.13119_12	65735	113835	0.85	Heunggongvirae	Uroviricota	Caudoviricetes	Peduoviridae	Peduovirus	Peduovirus STYP1	Salmonella enterica subsp. enterica serovar Typhi strain Salmonella Typhi Prophage STYP1
590.131	Heidelberg	590.13119_12	65735	113835	0.85	Heunggongvirae	Uroviricota	Caudoviricetes	Peduoviridae	Peduovirus	Peduovirus R18C	Bacteriophage R18C
590.131	Heidelberg	590.13129_12	65735	113835	0.85	Heunggongvirae	Uroviricota	Caudoviricetes	Peduoviridae	Peduovirus	Peduovirus YPM22	Yersinia phage vB_YpM_22
590.131	Heidelberg	590.13129_12	65735	113835	0.85	Heunggongvirae	Uroviricota	Caudoviricetes	Peduoviridae	Peduovirus	Peduovirus fiAA91ss	Enterobacteria phage fiAA91-ss
590.131	Heidelberg	590.13129_12	65735	113835	0.85	Heunggongvirae	Uroviricota	Caudoviricetes	Peduoviridae	Peduovirus	Peduovirus P37	Yersinia phage P37
590.131	Heidelberg	590.13129_12	65735	113835	0.85	Heunggongvirae	Uroviricota	Caudoviricetes	Peduoviridae	Peduovirus	Peduovirus YPM50	Yersinia phage vB_YpM_50
590.131	Heidelberg	590.13129_12	65735	113835	0.85	Heunggongvirae	Uroviricota	Caudoviricetes	Peduoviridae	Peduovirus	Peduovirus SIDE7	Escherichia phage SIDE7
590.131	Heidelberg	590.13129_12	65735	113835	0.85	Heunggongvirae	Uroviricota	Caudoviricetes	Peduoviridae	Peduovirus	Peduovirus P22H1	Escherichia phage P2_2H1
590.131	Heidelberg	590.13129_12	65735	113835	0.85	Heunggongvirae	Uroviricota	Caudoviricetes	Peduoviridae	Peduovirus	Peduovirus DC1	Escherichia phage DC1
590.131	Heidelberg	590.13129_12	65735	113835	0.85	Heunggongvirae	Uroviricota	Caudoviricetes	Peduoviridae	Peduovirus	Peduovirus pv12474III	Escherichia phage vB_EcoM-12474III
590.131	Heidelberg	590.13129_12	65735	113835	0.85	Heunggongvirae	Uroviricota	Caudoviricetes	Peduoviridae	Peduovirus	Peduovirus P24A7b	Escherichia phage P2_4A7b
590.131	Heidelberg	590.13129_12	65735	113835	0.85	Heunggongvirae	Uroviricota	Caudoviricetes	Peduoviridae	Peduovirus	Peduovirus P24B2	Escherichia phage P2_4B2
590.131	Heidelberg	590.13129_12	65735	113835	0.85	Heunggongvirae	Uroviricota	Caudoviricetes	Peduoviridae	Peduovirus	Peduovirus pro483	Escherichia phage pro483
590.131	Heidelberg	590.13129_12	65735	113835	0.85	Heunggongvirae	Uroviricota	Caudoviricetes	Peduoviridae	Peduovirus	Peduovirus P2	Bacteriophage P2
590.131	Heidelberg	590.13129_12	65735	113835	0.85	Heunggongvirae	Uroviricota	Caudoviricetes	Peduoviridae	Peduovirus	Peduovirus HQ103	Yersinia phage HQ103
590.131	Heidelberg	590.13129_12	65735	113835	0.85	Heunggongvirae	Uroviricota	Caudoviricetes	Peduoviridae	Peduovirus	Peduovirus SIAC10	Escherichia phage SIAC10
590.131	Heidelberg	590.13129_12	65735	113835	0.85	Heunggongvirae	Uroviricota	Caudoviricetes	Peduoviridae	Peduovirus	Peduovirus P24E6b	Escherichia phage P2_4E6b
590.131	Heidelberg	590.13129_12	65735	113835	0.85	Heunggongvirae	Uroviricota	Caudoviricetes	Peduoviridae	Peduovirus	Peduovirus L413C	Yersinia phage L-413C
590.131	Heidelberg	590.13129_12	65735	113835	0.85	Heunggongvirae	Uroviricota	Caudoviricetes	Peduoviridae	Peduovirus	Peduovirus AC1	Escherichia phage AC1
590.131	Heidelberg	590.13129_12	65735	113835	0.85	Heunggongvirae	Uroviricota	Caudoviricetes	Peduoviridae	Peduovirus	Peduovirus P22H4	Escherichia phage P2_2H4
590.131	Heidelberg	590.13129_12	65735	113835	0.85	Heunggongvirae	Uroviricota	Caudoviricetes	Peduoviridae	Peduovirus	Peduovirus magyaro	Escherichia phage P2
590.131	Heidelberg	590.13129_12	65735	113835	0.85	Heunggongvirae	Uroviricota	Caudoviricetes	Peduoviridae	Peduovirus	Peduovirus Wphi	Escherichia phage Wphi
590.131	Heidelberg	590.13129_12	65735	113835	0.85	Heunggongvirae	Uroviricota	Caudoviricetes	Peduoviridae	Peduovirus	Peduovirus 11W	Escherichia phage 11W
590.131	Heidelberg	590.13129_12	65735	113835	0.85	Heunggongvirae	Uroviricota	Caudoviricetes	Peduoviridae	Peduovirus	Peduovirus pro147	Escherichia phage pro147
590.131	Heidelberg	590.13129_12	65735	113835	0.85	Heunggongvirae	Uroviricota	Caudoviricetes	Peduoviridae	Peduovirus	Peduovirus YPM46	Yersinia phage vB_YpM_46
590.131	Heidelberg	590.13129_12	65735	113835	0.85	Heunggongvirae	Uroviricota	Caudoviricetes	Peduoviridae	Peduovirus	Peduovirus P24C9	Escherichia phage P2_4C9
590.131	Heidelberg	590.13129_12	65735	113835	0.85	Heunggongvirae	Uroviricota	Caudoviricetes	Peduoviridae	Peduovirus	Peduovirus STYP1	Salmonella enterica subsp. enterica serovar Typhi strain Salmonella Typhi Prophage STYP1
590.131	Heidelberg	590.13129_12	65735	113835	0.85	Heunggongvirae	Uroviricota	Caudoviricetes	Peduoviridae	Peduovirus	Peduovirus R18C	Bacteriophage R18C
590.131	Heidelberg	590.13133_15	65735	113835	0.85	Heunggongvirae	Uroviricota	Caudoviricetes	Peduoviridae	Peduovirus	Peduovirus YPM22	Yersinia phage vB_YpM_22
590.131	Heidelberg	590.13133_15	65735	113835	0.85	Heunggongvirae	Uroviricota	Caudoviricetes	Peduoviridae	Peduovirus	Peduovirus fiAA91ss	Enterobacteria phage fiAA91-ss
590.131	Heidelberg	590.13133_15	65735	113835	0.85	Heunggongvirae	Uroviricota	Caudoviricetes	Peduoviridae	Peduovirus	Peduovirus P37	Yersinia phage P37
590.131	Heidelberg	590.13133_15	65735	113835	0.85	Heunggongvirae	Uroviricota	Caudoviricetes	Peduoviridae	Peduovirus	Peduovirus YPM50	Yersinia phage vB_YpM_50
590.131	Heidelberg	590.13133_15	65735	113835	0.85	Heunggongvirae	Uroviricota	Caudoviricetes	Peduoviridae	Peduovirus	Peduovirus SIDE7	Escherichia phage SIDE7
590.131	Heidelberg	590.13133_15	65735	113835	0.85	Heunggongvirae	Uroviricota	Caudoviricetes	Peduoviridae	Peduovirus	Peduovirus P22H1	Escherichia phage P2_2H1
590.131	Heidelberg	590.13133_15	65735	113835	0.85	Heunggongvirae	Uroviricota	Caudoviricetes	Peduoviridae	Peduovirus	Peduovirus DC1	Escherichia phage DC1
590.131	Heidelberg	590.13133_15	65735	113835	0.85	Heunggongvirae	Uroviricota	Caudoviricetes	Peduoviridae	Peduovirus	Peduovirus pv12474III	Escherichia phage vB_EcoM-12474III
590.131	Heidelberg	590.13133_15	65735	113835	0.85	Heunggongvirae	Uroviricota	Caudoviricetes	Peduoviridae	Peduovirus	Peduovirus P24A7b	Escherichia phage P2_4A7b
590.131	Heidelberg	590.13133_15	65735	113835	0.85	Heunggongvirae	Uroviricota	Caudoviricetes	Peduoviridae	Peduovirus	Peduovirus P24B2	Escherichia phage P2_4B2
590.131	Heidelberg	590.13133_15	65735	113835	0.85	Heunggongvirae	Uroviricota	Caudoviricetes	Peduoviridae	Peduovirus	Peduovirus pro483	Escherichia phage pro483
590.131	Heidelberg	590.13133_15	65735	113835	0.85	Heunggongvirae	Uroviricota	Caudoviricetes	Peduoviridae	Peduovirus	Peduovirus P2	Bacteriophage P2
590.131	Heidelberg	590.13133_15	65735	113835	0.85	Heunggongvirae	Uroviricota	Caudoviricetes	Peduoviridae	Peduovirus	Peduovirus HQ103	Yersinia phage HQ103
590.131	Heidelberg	590.13133_15	65735	113835	0.85	Heunggongvirae	Uroviricota	Caudoviricetes	Peduoviridae	Peduovirus	Peduovirus SIAC10	Escherichia phage SIAC10
590.131	Heidelberg	590.13133_15	65735	113835	0.85	Heunggongvirae	Uroviricota	Caudoviricetes	Peduoviridae	Peduovirus	Peduovirus P24E6b	Escherichia phage P2_4E6b
590.131	Heidelberg	590.13133_15	65735	113835	0.85	Heunggongvirae	Uroviricota	Caudoviricetes	Peduoviridae	Peduovirus	Peduovirus L413C	Yersinia phage L-413C
590.131	Heidelberg	590.13133_15	65735	113835	0.85	Heunggongvirae	Uroviricota	Caudoviricetes	Peduoviridae	Peduovirus	Peduovirus AC1	Escherichia phage AC1
590.131	Heidelberg	590.13133_15	65735	113835	0.85	Heunggongvirae	Uroviricota	Caudoviricetes	Peduoviridae	Peduovirus	Peduovirus P22H4	Escherichia phage P2_2H4
590.131	Heidelberg	590.13133_15	65735	113835	0.85	Heunggongvirae	Uroviricota	Caudoviricetes	Peduoviridae	Peduovirus	Peduovirus magyaro	Escherichia phage P2
590.131	Heidelberg	590.13133_15	65735	113835	0.85	Heunggongvirae	Uroviricota	Caudoviricetes	Peduoviridae	Peduovirus	Peduovirus Wphi	Escherichia phage Wphi
590.131	Heidelberg	590.13133_15	65735	113835	0.85	Heunggongvirae	Uroviricota	Caudoviricetes	Peduoviridae	Peduovirus	Peduovirus 11W	Escherichia phage 11W
590.131	Heidelberg	590.13133_15	65735	113835	0.85	Heunggongvirae	Uroviricota	Caudoviricetes	Peduoviridae	Peduovirus	Peduovirus pro147	Escherichia phage pro147
590.131	Heidelberg	590.13133_15	65735	113835	0.85	Heunggongvirae	Uroviricota	Caudoviricetes	Peduoviridae	Peduovirus	Peduovirus YPM46	Yersinia phage vB_YpM_46
590.131	Heidelberg	590.13133_15	65735	113835	0.85	Heunggongvirae	Uroviricota	Caudoviricetes	Peduoviridae	Peduovirus	Peduovirus P24C9	Escherichia phage P2_4C9
590.131	Heidelberg	590.13133_15	65735	113835	0.85	Heunggongvirae	Uroviricota	Caudoviricetes	Peduoviridae	Peduovirus	Peduovirus STYP1	Salmonella enterica subsp. enterica serovar Typhi strain Salmonella Typhi Prophage STYP1
590.131	Heidelberg	590.13133_15	65735	113835	0.85	Heunggongvirae	Uroviricota	Caudoviricetes	Peduoviridae	Peduovirus	Peduovirus R18C	Bacteriophage R18C
590.131	Heidelberg	590.13136_5	65735	113834	0.83	Heunggongvirae	Uroviricota	Caudoviricetes	Peduoviridae	Peduovirus	Peduovirus YPM22	Yersinia phage vB_YpM_22
590.131	Heidelberg	590.13136_5	65735	113834	0.83	Heunggongvirae	Uroviricota	Caudoviricetes	Peduoviridae	Peduovirus	Peduovirus fiAA91ss	Enterobacteria phage fiAA91-ss
590.131	Heidelberg	590.13136_5	65735	113834	0.83	Heunggongvirae	Uroviricota	Caudoviricetes	Peduoviridae	Peduovirus	Peduovirus P37	Yersinia phage P37
590.131	Heidelberg	590.13136_5	65735	113834	0.83	Heunggongvirae	Uroviricota	Caudoviricetes	Peduoviridae	Peduovirus	Peduovirus YPM50	Yersinia phage vB_YpM_50
590.131	Heidelberg	590.13136_5	65735	113834	0.83	Heunggongvirae	Uroviricota	Caudoviricetes	Peduoviridae	Peduovirus	Peduovirus SIDE7	Escherichia phage SIDE7
590.131	Heidelberg	590.13136_5	65735	113834	0.83	Heunggongvirae	Uroviricota	Caudoviricetes	Peduoviridae	Peduovirus	Peduovirus P22H1	Escherichia phage P2_2H1
590.131	Heidelberg	590.13136_5	65735	113834	0.83	Heunggongvirae	Uroviricota	Caudoviricetes	Peduoviridae	Peduovirus	Peduovirus DC1	Escherichia phage DC1
590.131	Heidelberg	590.13136_5	65735	113834	0.83	Heunggongvirae	Uroviricota	Caudoviricetes	Peduoviridae	Peduovirus	Peduovirus pv12474III	Escherichia phage vB_EcoM-12474III
590.131	Heidelberg	590.13136_5	65735	113834	0.83	Heunggongvirae	Uroviricota	Caudoviricetes	Peduoviridae	Peduovirus	Peduovirus P24A7b	Escherichia phage P2_4A7b
590.131	Heidelberg	590.13136_5	65735	113834	0.83	Heunggongvirae	Uroviricota	Caudoviricetes	Peduoviridae	Peduovirus	Peduovirus P24B2	Escherichia phage P2_4B2
590.131	Heidelberg	590.13136_5	65735	113834	0.83	Heunggongvirae	Uroviricota	Caudoviricetes	Peduoviridae	Peduovirus	Peduovirus pro483	Escherichia phage pro483
590.131	Heidelberg	590.13136_5	65735	113834	0.83	Heunggongvirae	Uroviricota	Caudoviricetes	Peduoviridae	Peduovirus	Peduovirus P2	Bacteriophage P2
590.131	Heidelberg	590.13136_5	65735	113834	0.83	Heunggongvirae	Uroviricota	Caudoviricetes	Peduoviridae	Peduovirus	Peduovirus HQ103	Yersinia phage HQ103
590.131	Heidelberg	590.13136_5	65735	113834	0.83	Heunggongvirae	Uroviricota	Caudoviricetes	Peduoviridae	Peduovirus	Peduovirus SIAC10	Escherichia phage SIAC10
590.131	Heidelberg	590.13136_5	65735	113834	0.83	Heunggongvirae	Uroviricota	Caudoviricetes	Peduoviridae	Peduovirus	Peduovirus P24E6b	Escherichia phage P2_4E6b
590.131	Heidelberg	590.13136_5	65735	113834	0.83	Heunggongvirae	Uroviricota	Caudoviricetes	Peduoviridae	Peduovirus	Peduovirus L413C	Yersinia phage L-413C
590.131	Heidelberg	590.13136_5	65735	113834	0.83	Heunggongvirae	Uroviricota	Caudoviricetes	Peduoviridae	Peduovirus	Peduovirus AC1	Escherichia phage AC1
590.131	Heidelberg	590.13136_5	65735	113834	0.83	Heunggongvirae	Uroviricota	Caudoviricetes	Peduoviridae	Peduovirus	Peduovirus P22H4	Escherichia phage P2_2H4
590.131	Heidelberg	590.13136_5	65735	113834	0.83	Heunggongvirae	Uroviricota	Caudoviricetes	Peduoviridae	Peduovirus	Peduovirus magyaro	Escherichia phage P2
590.131	Heidelberg	590.13136_5	65735	113834	0.83	Heunggongvirae	Uroviricota	Caudoviricetes	Peduoviridae	Peduovirus	Peduovirus Wphi	Escherichia phage Wphi
590.131	Heidelberg	590.13136_5	65735	113834	0.83	Heunggongvirae	Uroviricota	Caudoviricetes	Peduoviridae	Peduovirus	Peduovirus 11W	Escherichia phage 11W
590.131	Heidelberg	590.13136_5	65735	113834	0.83	Heunggongvirae	Uroviricota	Caudoviricetes	Peduoviridae	Peduovirus	Peduovirus pro147	Escherichia phage pro147
590.131	Heidelberg	590.13136_5	65735	113834	0.83	Heunggongvirae	Uroviricota	Caudoviricetes	Peduoviridae	Peduovirus	Peduovirus YPM46	Yersinia phage vB_YpM_46
590.131	Heidelberg	590.13136_5	65735	113834	0.83	Heunggongvirae	Uroviricota	Caudoviricetes	Peduoviridae	Peduovirus	Peduovirus P24C9	Escherichia phage P2_4C9
590.131	Heidelberg	590.13136_5	65735	113834	0.83	Heunggongvirae	Uroviricota	Caudoviricetes	Peduoviridae	Peduovirus	Peduovirus STYP1	Salmonella enterica subsp. enterica serovar Typhi strain Salmonella Typhi Prophage STYP1
590.131	Heidelberg	590.13136_5	65735	113834	0.83	Heunggongvirae	Uroviricota	Caudoviricetes	Peduoviridae	Peduovirus	Peduovirus R18C	Bacteriophage R18C
590.131	Typhimurium	590.13138_43	3	21736	0.93	Heunggongvirae	Uroviricota	Caudoviricetes	Peduoviridae	Peduovirus	Peduovirus YPM22	Yersinia phage vB_YpM_22
590.131	Typhimurium	590.13138_43	3	21736	0.93	Heunggongvirae	Uroviricota	Caudoviricetes	Peduoviridae	Peduovirus	Peduovirus fiAA91ss	Enterobacteria phage fiAA91-ss
590.131	Typhimurium	590.13138_43	3	21736	0.93	Heunggongvirae	Uroviricota	Caudoviricetes	Peduoviridae	Peduovirus	Peduovirus P37	Yersinia phage P37
590.131	Typhimurium	590.13138_43	3	21736	0.93	Heunggongvirae	Uroviricota	Caudoviricetes	Peduoviridae	Peduovirus	Peduovirus YPM50	Yersinia phage vB_YpM_50
590.131	Typhimurium	590.13138_43	3	21736	0.93	Heunggongvirae	Uroviricota	Caudoviricetes	Peduoviridae	Peduovirus	Peduovirus SIDE7	Escherichia phage SIDE7
590.131	Typhimurium	590.13138_43	3	21736	0.93	Heunggongvirae	Uroviricota	Caudoviricetes	Peduoviridae	Peduovirus	Peduovirus P22H1	Escherichia phage P2_2H1
590.131	Typhimurium	590.13138_43	3	21736	0.93	Heunggongvirae	Uroviricota	Caudoviricetes	Peduoviridae	Peduovirus	Peduovirus DC1	Escherichia phage DC1
590.131	Typhimurium	590.13138_43	3	21736	0.93	Heunggongvirae	Uroviricota	Caudoviricetes	Peduoviridae	Peduovirus	Peduovirus pv12474III	Escherichia phage vB_EcoM-12474III
590.131	Typhimurium	590.13138_43	3	21736	0.93	Heunggongvirae	Uroviricota	Caudoviricetes	Peduoviridae	Peduovirus	Peduovirus P24A7b	Escherichia phage P2_4A7b
590.131	Typhimurium	590.13138_43	3	21736	0.93	Heunggongvirae	Uroviricota	Caudoviricetes	Peduoviridae	Peduovirus	Peduovirus P24B2	Escherichia phage P2_4B2
590.131	Typhimurium	590.13138_43	3	21736	0.93	Heunggongvirae	Uroviricota	Caudoviricetes	Peduoviridae	Peduovirus	Peduovirus pro483	Escherichia phage pro483
590.131	Typhimurium	590.13138_43	3	21736	0.93	Heunggongvirae	Uroviricota	Caudoviricetes	Peduoviridae	Peduovirus	Peduovirus P2	Bacteriophage P2
590.131	Typhimurium	590.13138_43	3	21736	0.93	Heunggongvirae	Uroviricota	Caudoviricetes	Peduoviridae	Peduovirus	Peduovirus HQ103	Yersinia phage HQ103
590.131	Typhimurium	590.13138_43	3	21736	0.93	Heunggongvirae	Uroviricota	Caudoviricetes	Peduoviridae	Peduovirus	Peduovirus SIAC10	Escherichia phage SIAC10
590.131	Typhimurium	590.13138_43	3	21736	0.93	Heunggongvirae	Uroviricota	Caudoviricetes	Peduoviridae	Peduovirus	Peduovirus P24E6b	Escherichia phage P2_4E6b
590.131	Typhimurium	590.13138_43	3	21736	0.93	Heunggongvirae	Uroviricota	Caudoviricetes	Peduoviridae	Peduovirus	Peduovirus L413C	Yersinia phage L-413C
590.131	Typhimurium	590.13138_43	3	21736	0.93	Heunggongvirae	Uroviricota	Caudoviricetes	Peduoviridae	Peduovirus	Peduovirus AC1	Escherichia phage AC1
590.131	Typhimurium	590.13138_43	3	21736	0.93	Heunggongvirae	Uroviricota	Caudoviricetes	Peduoviridae	Peduovirus	Peduovirus P22H4	Escherichia phage P2_2H4
590.131	Typhimurium	590.13138_43	3	21736	0.93	Heunggongvirae	Uroviricota	Caudoviricetes	Peduoviridae	Peduovirus	Peduovirus magyaro	Escherichia phage P2
590.131	Typhimurium	590.13138_43	3	21736	0.93	Heunggongvirae	Uroviricota	Caudoviricetes	Peduoviridae	Peduovirus	Peduovirus Wphi	Escherichia phage Wphi
590.131	Typhimurium	590.13138_43	3	21736	0.93	Heunggongvirae	Uroviricota	Caudoviricetes	Peduoviridae	Peduovirus	Peduovirus 11W	Escherichia phage 11W
590.131	Typhimurium	590.13138_43	3	21736	0.93	Heunggongvirae	Uroviricota	Caudoviricetes	Peduoviridae	Peduovirus	Peduovirus pro147	Escherichia phage pro147
590.131	Typhimurium	590.13138_43	3	21736	0.93	Heunggongvirae	Uroviricota	Caudoviricetes	Peduoviridae	Peduovirus	Peduovirus YPM46	Yersinia phage vB_YpM_46
590.131	Typhimurium	590.13138_43	3	21736	0.93	Heunggongvirae	Uroviricota	Caudoviricetes	Peduoviridae	Peduovirus	Peduovirus P24C9	Escherichia phage P2_4C9
590.131	Typhimurium	590.13138_43	3	21736	0.93	Heunggongvirae	Uroviricota	Caudoviricetes	Peduoviridae	Peduovirus	Peduovirus STYP1	Salmonella enterica subsp. enterica serovar Typhi strain Salmonella Typhi Prophage STYP1
590.131	Typhimurium	590.13138_43	3	21736	0.93	Heunggongvirae	Uroviricota	Caudoviricetes	Peduoviridae	Peduovirus	Peduovirus R18C	Bacteriophage R18C
590.131	Heidelberg	590.13141_5	65735	114754	0.85	Heunggongvirae	Uroviricota	Caudoviricetes	Peduoviridae	Peduovirus	Peduovirus YPM22	Yersinia phage vB_YpM_22
590.131	Heidelberg	590.13141_5	65735	114754	0.85	Heunggongvirae	Uroviricota	Caudoviricetes	Peduoviridae	Peduovirus	Peduovirus fiAA91ss	Enterobacteria phage fiAA91-ss
590.131	Heidelberg	590.13141_5	65735	114754	0.85	Heunggongvirae	Uroviricota	Caudoviricetes	Peduoviridae	Peduovirus	Peduovirus P37	Yersinia phage P37
590.131	Heidelberg	590.13141_5	65735	114754	0.85	Heunggongvirae	Uroviricota	Caudoviricetes	Peduoviridae	Peduovirus	Peduovirus YPM50	Yersinia phage vB_YpM_50
590.131	Heidelberg	590.13141_5	65735	114754	0.85	Heunggongvirae	Uroviricota	Caudoviricetes	Peduoviridae	Peduovirus	Peduovirus SIDE7	Escherichia phage SIDE7
590.131	Heidelberg	590.13141_5	65735	114754	0.85	Heunggongvirae	Uroviricota	Caudoviricetes	Peduoviridae	Peduovirus	Peduovirus P22H1	Escherichia phage P2_2H1
590.131	Heidelberg	590.13141_5	65735	114754	0.85	Heunggongvirae	Uroviricota	Caudoviricetes	Peduoviridae	Peduovirus	Peduovirus DC1	Escherichia phage DC1
590.131	Heidelberg	590.13141_5	65735	114754	0.85	Heunggongvirae	Uroviricota	Caudoviricetes	Peduoviridae	Peduovirus	Peduovirus pv12474III	Escherichia phage vB_EcoM-12474III
590.131	Heidelberg	590.13141_5	65735	114754	0.85	Heunggongvirae	Uroviricota	Caudoviricetes	Peduoviridae	Peduovirus	Peduovirus P24A7b	Escherichia phage P2_4A7b
590.131	Heidelberg	590.13141_5	65735	114754	0.85	Heunggongvirae	Uroviricota	Caudoviricetes	Peduoviridae	Peduovirus	Peduovirus P24B2	Escherichia phage P2_4B2
590.131	Heidelberg	590.13141_5	65735	114754	0.85	Heunggongvirae	Uroviricota	Caudoviricetes	Peduoviridae	Peduovirus	Peduovirus pro483	Escherichia phage pro483
590.131	Heidelberg	590.13141_5	65735	114754	0.85	Heunggongvirae	Uroviricota	Caudoviricetes	Peduoviridae	Peduovirus	Peduovirus P2	Bacteriophage P2
590.131	Heidelberg	590.13141_5	65735	114754	0.85	Heunggongvirae	Uroviricota	Caudoviricetes	Peduoviridae	Peduovirus	Peduovirus HQ103	Yersinia phage HQ103
590.131	Heidelberg	590.13141_5	65735	114754	0.85	Heunggongvirae	Uroviricota	Caudoviricetes	Peduoviridae	Peduovirus	Peduovirus SIAC10	Escherichia phage SIAC10
590.131	Heidelberg	590.13141_5	65735	114754	0.85	Heunggongvirae	Uroviricota	Caudoviricetes	Peduoviridae	Peduovirus	Peduovirus P24E6b	Escherichia phage P2_4E6b
590.131	Heidelberg	590.13141_5	65735	114754	0.85	Heunggongvirae	Uroviricota	Caudoviricetes	Peduoviridae	Peduovirus	Peduovirus L413C	Yersinia phage L-413C
590.131	Heidelberg	590.13141_5	65735	114754	0.85	Heunggongvirae	Uroviricota	Caudoviricetes	Peduoviridae	Peduovirus	Peduovirus AC1	Escherichia phage AC1
590.131	Heidelberg	590.13141_5	65735	114754	0.85	Heunggongvirae	Uroviricota	Caudoviricetes	Peduoviridae	Peduovirus	Peduovirus P22H4	Escherichia phage P2_2H4
590.131	Heidelberg	590.13141_5	65735	114754	0.85	Heunggongvirae	Uroviricota	Caudoviricetes	Peduoviridae	Peduovirus	Peduovirus magyaro	Escherichia phage P2
590.131	Heidelberg	590.13141_5	65735	114754	0.85	Heunggongvirae	Uroviricota	Caudoviricetes	Peduoviridae	Peduovirus	Peduovirus Wphi	Escherichia phage Wphi
590.131	Heidelberg	590.13141_5	65735	114754	0.85	Heunggongvirae	Uroviricota	Caudoviricetes	Peduoviridae	Peduovirus	Peduovirus 11W	Escherichia phage 11W
590.131	Heidelberg	590.13141_5	65735	114754	0.85	Heunggongvirae	Uroviricota	Caudoviricetes	Peduoviridae	Peduovirus	Peduovirus pro147	Escherichia phage pro147
590.131	Heidelberg	590.13141_5	65735	114754	0.85	Heunggongvirae	Uroviricota	Caudoviricetes	Peduoviridae	Peduovirus	Peduovirus YPM46	Yersinia phage vB_YpM_46
590.131	Heidelberg	590.13141_5	65735	114754	0.85	Heunggongvirae	Uroviricota	Caudoviricetes	Peduoviridae	Peduovirus	Peduovirus P24C9	Escherichia phage P2_4C9
590.131	Heidelberg	590.13141_5	65735	114754	0.85	Heunggongvirae	Uroviricota	Caudoviricetes	Peduoviridae	Peduovirus	Peduovirus STYP1	Salmonella enterica subsp. enterica serovar Typhi strain Salmonella Typhi Prophage STYP1
590.131	Heidelberg	590.13141_5	65735	114754	0.85	Heunggongvirae	Uroviricota	Caudoviricetes	Peduoviridae	Peduovirus	Peduovirus R18C	Bacteriophage R18C
590.131	Senftenberg	590.13147_24	66	19146	0.69	Heunggongvirae	Uroviricota	Caudoviricetes	Not defined	Punavirus	Punavirus SJ46	Salmonella phage SJ46
590.131	Senftenberg	590.13147_24	66	19146	0.69	Heunggongvirae	Uroviricota	Caudoviricetes	Not defined	Punavirus	Punavirus RCS47	Escherichia phage RCS47
590.131	Senftenberg	590.13147_24	66	19146	0.69	Heunggongvirae	Uroviricota	Caudoviricetes	Peduoviridae	Felsduovirus	Felsduovirus SEN8	Salmonella phage SEN8
590.131	Senftenberg	590.13147_24	66	19146	0.69	Heunggongvirae	Uroviricota	Caudoviricetes	Peduoviridae	Felsduovirus	Felsduovirus ST437OXA245phi42	Klebsiella phage ST437-OXA245phi4.2
590.131	Senftenberg	590.13147_24	66	19146	0.69	Heunggongvirae	Uroviricota	Caudoviricetes	Peduoviridae	Felsduovirus	Felsduovirus SopEphi	Salmonella phage SopEphi
590.131	Senftenberg	590.13147_24	66	19146	0.69	Heunggongvirae	Uroviricota	Caudoviricetes	Peduoviridae	Felsduovirus	Felsduovirus RE2010	Salmonella phage RE2010
590.131	Senftenberg	590.13147_24	66	19146	0.69	Heunggongvirae	Uroviricota	Caudoviricetes	Not defined	Punavirus	Punavirus P1	Escherichia phage P1
590.131	Heidelberg	590.13149_5	65735	113835	0.85	Heunggongvirae	Uroviricota	Caudoviricetes	Peduoviridae	Peduovirus	Peduovirus YPM22	Yersinia phage vB_YpM_22
590.131	Heidelberg	590.13149_5	65735	113835	0.85	Heunggongvirae	Uroviricota	Caudoviricetes	Peduoviridae	Peduovirus	Peduovirus fiAA91ss	Enterobacteria phage fiAA91-ss
590.131	Heidelberg	590.13149_5	65735	113835	0.85	Heunggongvirae	Uroviricota	Caudoviricetes	Peduoviridae	Peduovirus	Peduovirus P37	Yersinia phage P37
590.131	Heidelberg	590.13149_5	65735	113835	0.85	Heunggongvirae	Uroviricota	Caudoviricetes	Peduoviridae	Peduovirus	Peduovirus YPM50	Yersinia phage vB_YpM_50
590.131	Heidelberg	590.13149_5	65735	113835	0.85	Heunggongvirae	Uroviricota	Caudoviricetes	Peduoviridae	Peduovirus	Peduovirus SIDE7	Escherichia phage SIDE7
590.131	Heidelberg	590.13149_5	65735	113835	0.85	Heunggongvirae	Uroviricota	Caudoviricetes	Peduoviridae	Peduovirus	Peduovirus P22H1	Escherichia phage P2_2H1
590.131	Heidelberg	590.13149_5	65735	113835	0.85	Heunggongvirae	Uroviricota	Caudoviricetes	Peduoviridae	Peduovirus	Peduovirus DC1	Escherichia phage DC1
590.131	Heidelberg	590.13149_5	65735	113835	0.85	Heunggongvirae	Uroviricota	Caudoviricetes	Peduoviridae	Peduovirus	Peduovirus pv12474III	Escherichia phage vB_EcoM-12474III
590.131	Heidelberg	590.13149_5	65735	113835	0.85	Heunggongvirae	Uroviricota	Caudoviricetes	Peduoviridae	Peduovirus	Peduovirus P24A7b	Escherichia phage P2_4A7b
590.131	Heidelberg	590.13149_5	65735	113835	0.85	Heunggongvirae	Uroviricota	Caudoviricetes	Peduoviridae	Peduovirus	Peduovirus P24B2	Escherichia phage P2_4B2
590.131	Heidelberg	590.13149_5	65735	113835	0.85	Heunggongvirae	Uroviricota	Caudoviricetes	Peduoviridae	Peduovirus	Peduovirus pro483	Escherichia phage pro483
590.131	Heidelberg	590.13149_5	65735	113835	0.85	Heunggongvirae	Uroviricota	Caudoviricetes	Peduoviridae	Peduovirus	Peduovirus P2	Bacteriophage P2
590.131	Heidelberg	590.13149_5	65735	113835	0.85	Heunggongvirae	Uroviricota	Caudoviricetes	Peduoviridae	Peduovirus	Peduovirus HQ103	Yersinia phage HQ103
590.131	Heidelberg	590.13149_5	65735	113835	0.85	Heunggongvirae	Uroviricota	Caudoviricetes	Peduoviridae	Peduovirus	Peduovirus SIAC10	Escherichia phage SIAC10
590.131	Heidelberg	590.13149_5	65735	113835	0.85	Heunggongvirae	Uroviricota	Caudoviricetes	Peduoviridae	Peduovirus	Peduovirus P24E6b	Escherichia phage P2_4E6b
590.131	Heidelberg	590.13149_5	65735	113835	0.85	Heunggongvirae	Uroviricota	Caudoviricetes	Peduoviridae	Peduovirus	Peduovirus L413C	Yersinia phage L-413C
590.131	Heidelberg	590.13149_5	65735	113835	0.85	Heunggongvirae	Uroviricota	Caudoviricetes	Peduoviridae	Peduovirus	Peduovirus AC1	Escherichia phage AC1
590.131	Heidelberg	590.13149_5	65735	113835	0.85	Heunggongvirae	Uroviricota	Caudoviricetes	Peduoviridae	Peduovirus	Peduovirus P22H4	Escherichia phage P2_2H4
590.131	Heidelberg	590.13149_5	65735	113835	0.85	Heunggongvirae	Uroviricota	Caudoviricetes	Peduoviridae	Peduovirus	Peduovirus magyaro	Escherichia phage P2
590.131	Heidelberg	590.13149_5	65735	113835	0.85	Heunggongvirae	Uroviricota	Caudoviricetes	Peduoviridae	Peduovirus	Peduovirus Wphi	Escherichia phage Wphi
590.131	Heidelberg	590.13149_5	65735	113835	0.85	Heunggongvirae	Uroviricota	Caudoviricetes	Peduoviridae	Peduovirus	Peduovirus 11W	Escherichia phage 11W
590.131	Heidelberg	590.13149_5	65735	113835	0.85	Heunggongvirae	Uroviricota	Caudoviricetes	Peduoviridae	Peduovirus	Peduovirus pro147	Escherichia phage pro147
590.131	Heidelberg	590.13149_5	65735	113835	0.85	Heunggongvirae	Uroviricota	Caudoviricetes	Peduoviridae	Peduovirus	Peduovirus YPM46	Yersinia phage vB_YpM_46
590.131	Heidelberg	590.13149_5	65735	113835	0.85	Heunggongvirae	Uroviricota	Caudoviricetes	Peduoviridae	Peduovirus	Peduovirus P24C9	Escherichia phage P2_4C9
590.131	Heidelberg	590.13149_5	65735	113835	0.85	Heunggongvirae	Uroviricota	Caudoviricetes	Peduoviridae	Peduovirus	Peduovirus STYP1	Salmonella enterica subsp. enterica serovar Typhi strain Salmonella Typhi Prophage STYP1
590.131	Heidelberg	590.13149_5	65735	113835	0.85	Heunggongvirae	Uroviricota	Caudoviricetes	Peduoviridae	Peduovirus	Peduovirus R18C	Bacteriophage R18C
590.132	Heidelberg	590.13153_4	169	49188	0.86	Heunggongvirae	Uroviricota	Caudoviricetes	Peduoviridae	Peduovirus	Peduovirus YPM22	Yersinia phage vB_YpM_22
590.132	Heidelberg	590.13153_4	169	49188	0.86	Heunggongvirae	Uroviricota	Caudoviricetes	Peduoviridae	Peduovirus	Peduovirus fiAA91ss	Enterobacteria phage fiAA91-ss
590.132	Heidelberg	590.13153_4	169	49188	0.86	Heunggongvirae	Uroviricota	Caudoviricetes	Peduoviridae	Peduovirus	Peduovirus P37	Yersinia phage P37
590.132	Heidelberg	590.13153_4	169	49188	0.86	Heunggongvirae	Uroviricota	Caudoviricetes	Peduoviridae	Peduovirus	Peduovirus YPM50	Yersinia phage vB_YpM_50
590.132	Heidelberg	590.13153_4	169	49188	0.86	Heunggongvirae	Uroviricota	Caudoviricetes	Peduoviridae	Peduovirus	Peduovirus SIDE7	Escherichia phage SIDE7
590.132	Heidelberg	590.13153_4	169	49188	0.86	Heunggongvirae	Uroviricota	Caudoviricetes	Peduoviridae	Peduovirus	Peduovirus P22H1	Escherichia phage P2_2H1
590.132	Heidelberg	590.13153_4	169	49188	0.86	Heunggongvirae	Uroviricota	Caudoviricetes	Peduoviridae	Peduovirus	Peduovirus DC1	Escherichia phage DC1
590.132	Heidelberg	590.13153_4	169	49188	0.86	Heunggongvirae	Uroviricota	Caudoviricetes	Peduoviridae	Peduovirus	Peduovirus pv12474III	Escherichia phage vB_EcoM-12474III
590.132	Heidelberg	590.13153_4	169	49188	0.86	Heunggongvirae	Uroviricota	Caudoviricetes	Peduoviridae	Peduovirus	Peduovirus P24A7b	Escherichia phage P2_4A7b
590.132	Heidelberg	590.13153_4	169	49188	0.86	Heunggongvirae	Uroviricota	Caudoviricetes	Peduoviridae	Peduovirus	Peduovirus P24B2	Escherichia phage P2_4B2
590.132	Heidelberg	590.13153_4	169	49188	0.86	Heunggongvirae	Uroviricota	Caudoviricetes	Peduoviridae	Peduovirus	Peduovirus pro483	Escherichia phage pro483
590.132	Heidelberg	590.13153_4	169	49188	0.86	Heunggongvirae	Uroviricota	Caudoviricetes	Peduoviridae	Peduovirus	Peduovirus P2	Bacteriophage P2
590.132	Heidelberg	590.13153_4	169	49188	0.86	Heunggongvirae	Uroviricota	Caudoviricetes	Peduoviridae	Peduovirus	Peduovirus HQ103	Yersinia phage HQ103
590.132	Heidelberg	590.13153_4	169	49188	0.86	Heunggongvirae	Uroviricota	Caudoviricetes	Peduoviridae	Peduovirus	Peduovirus SIAC10	Escherichia phage SIAC10
590.132	Heidelberg	590.13153_4	169	49188	0.86	Heunggongvirae	Uroviricota	Caudoviricetes	Peduoviridae	Peduovirus	Peduovirus P24E6b	Escherichia phage P2_4E6b
590.132	Heidelberg	590.13153_4	169	49188	0.86	Heunggongvirae	Uroviricota	Caudoviricetes	Peduoviridae	Peduovirus	Peduovirus L413C	Yersinia phage L-413C
590.132	Heidelberg	590.13153_4	169	49188	0.86	Heunggongvirae	Uroviricota	Caudoviricetes	Peduoviridae	Peduovirus	Peduovirus AC1	Escherichia phage AC1
590.132	Heidelberg	590.13153_4	169	49188	0.86	Heunggongvirae	Uroviricota	Caudoviricetes	Peduoviridae	Peduovirus	Peduovirus P22H4	Escherichia phage P2_2H4
590.132	Heidelberg	590.13153_4	169	49188	0.86	Heunggongvirae	Uroviricota	Caudoviricetes	Peduoviridae	Peduovirus	Peduovirus magyaro	Escherichia phage P2
590.132	Heidelberg	590.13153_4	169	49188	0.86	Heunggongvirae	Uroviricota	Caudoviricetes	Peduoviridae	Peduovirus	Peduovirus Wphi	Escherichia phage Wphi
590.132	Heidelberg	590.13153_4	169	49188	0.86	Heunggongvirae	Uroviricota	Caudoviricetes	Peduoviridae	Peduovirus	Peduovirus 11W	Escherichia phage 11W
590.132	Heidelberg	590.13153_4	169	49188	0.86	Heunggongvirae	Uroviricota	Caudoviricetes	Peduoviridae	Peduovirus	Peduovirus pro147	Escherichia phage pro147
590.132	Heidelberg	590.13153_4	169	49188	0.86	Heunggongvirae	Uroviricota	Caudoviricetes	Peduoviridae	Peduovirus	Peduovirus YPM46	Yersinia phage vB_YpM_46
590.132	Heidelberg	590.13153_4	169	49188	0.86	Heunggongvirae	Uroviricota	Caudoviricetes	Peduoviridae	Peduovirus	Peduovirus P24C9	Escherichia phage P2_4C9
590.132	Heidelberg	590.13153_4	169	49188	0.86	Heunggongvirae	Uroviricota	Caudoviricetes	Peduoviridae	Peduovirus	Peduovirus STYP1	Salmonella enterica subsp. enterica serovar Typhi strain Salmonella Typhi Prophage STYP1
590.132	Heidelberg	590.13153_4	169	49188	0.86	Heunggongvirae	Uroviricota	Caudoviricetes	Peduoviridae	Peduovirus	Peduovirus R18C	Bacteriophage R18C
590.132	Heidelberg	590.13163_15	36453	99479	0.89	Heunggongvirae	Uroviricota	Caudoviricetes	Peduoviridae	Peduovirus	Peduovirus YPM22	Yersinia phage vB_YpM_22
590.132	Heidelberg	590.13163_15	36453	99479	0.89	Heunggongvirae	Uroviricota	Caudoviricetes	Peduoviridae	Peduovirus	Peduovirus fiAA91ss	Enterobacteria phage fiAA91-ss
590.132	Heidelberg	590.13163_15	36453	99479	0.89	Heunggongvirae	Uroviricota	Caudoviricetes	Peduoviridae	Peduovirus	Peduovirus P37	Yersinia phage P37
590.132	Heidelberg	590.13163_15	36453	99479	0.89	Heunggongvirae	Uroviricota	Caudoviricetes	Peduoviridae	Peduovirus	Peduovirus YPM50	Yersinia phage vB_YpM_50
590.132	Heidelberg	590.13163_15	36453	99479	0.89	Heunggongvirae	Uroviricota	Caudoviricetes	Peduoviridae	Peduovirus	Peduovirus SIDE7	Escherichia phage SIDE7
590.132	Heidelberg	590.13163_15	36453	99479	0.89	Heunggongvirae	Uroviricota	Caudoviricetes	Peduoviridae	Peduovirus	Peduovirus P22H1	Escherichia phage P2_2H1
590.132	Heidelberg	590.13163_15	36453	99479	0.89	Heunggongvirae	Uroviricota	Caudoviricetes	Peduoviridae	Peduovirus	Peduovirus DC1	Escherichia phage DC1
590.132	Heidelberg	590.13163_15	36453	99479	0.89	Heunggongvirae	Uroviricota	Caudoviricetes	Peduoviridae	Peduovirus	Peduovirus pv12474III	Escherichia phage vB_EcoM-12474III
590.132	Heidelberg	590.13163_15	36453	99479	0.89	Heunggongvirae	Uroviricota	Caudoviricetes	Peduoviridae	Peduovirus	Peduovirus P24A7b	Escherichia phage P2_4A7b
590.132	Heidelberg	590.13163_15	36453	99479	0.89	Heunggongvirae	Uroviricota	Caudoviricetes	Peduoviridae	Peduovirus	Peduovirus P24B2	Escherichia phage P2_4B2
590.132	Heidelberg	590.13163_15	36453	99479	0.89	Heunggongvirae	Uroviricota	Caudoviricetes	Peduoviridae	Peduovirus	Peduovirus pro483	Escherichia phage pro483
590.132	Heidelberg	590.13163_15	36453	99479	0.89	Heunggongvirae	Uroviricota	Caudoviricetes	Peduoviridae	Peduovirus	Peduovirus P2	Bacteriophage P2
590.132	Heidelberg	590.13163_15	36453	99479	0.89	Heunggongvirae	Uroviricota	Caudoviricetes	Peduoviridae	Peduovirus	Peduovirus HQ103	Yersinia phage HQ103
590.132	Heidelberg	590.13163_15	36453	99479	0.89	Heunggongvirae	Uroviricota	Caudoviricetes	Peduoviridae	Peduovirus	Peduovirus SIAC10	Escherichia phage SIAC10
590.132	Heidelberg	590.13163_15	36453	99479	0.89	Heunggongvirae	Uroviricota	Caudoviricetes	Peduoviridae	Peduovirus	Peduovirus P24E6b	Escherichia phage P2_4E6b
590.132	Heidelberg	590.13163_15	36453	99479	0.89	Heunggongvirae	Uroviricota	Caudoviricetes	Peduoviridae	Peduovirus	Peduovirus L413C	Yersinia phage L-413C
590.132	Heidelberg	590.13163_15	36453	99479	0.89	Heunggongvirae	Uroviricota	Caudoviricetes	Peduoviridae	Peduovirus	Peduovirus AC1	Escherichia phage AC1
590.132	Heidelberg	590.13163_15	36453	99479	0.89	Heunggongvirae	Uroviricota	Caudoviricetes	Peduoviridae	Peduovirus	Peduovirus P22H4	Escherichia phage P2_2H4
590.132	Heidelberg	590.13163_15	36453	99479	0.89	Heunggongvirae	Uroviricota	Caudoviricetes	Peduoviridae	Peduovirus	Peduovirus magyaro	Escherichia phage P2
590.132	Heidelberg	590.13163_15	36453	99479	0.89	Heunggongvirae	Uroviricota	Caudoviricetes	Peduoviridae	Peduovirus	Peduovirus Wphi	Escherichia phage Wphi
590.132	Heidelberg	590.13163_15	36453	99479	0.89	Heunggongvirae	Uroviricota	Caudoviricetes	Peduoviridae	Peduovirus	Peduovirus 11W	Escherichia phage 11W
590.132	Heidelberg	590.13163_15	36453	99479	0.89	Heunggongvirae	Uroviricota	Caudoviricetes	Peduoviridae	Peduovirus	Peduovirus pro147	Escherichia phage pro147
590.132	Heidelberg	590.13163_15	36453	99479	0.89	Heunggongvirae	Uroviricota	Caudoviricetes	Peduoviridae	Peduovirus	Peduovirus YPM46	Yersinia phage vB_YpM_46
590.132	Heidelberg	590.13163_15	36453	99479	0.89	Heunggongvirae	Uroviricota	Caudoviricetes	Peduoviridae	Peduovirus	Peduovirus P24C9	Escherichia phage P2_4C9
590.132	Heidelberg	590.13163_15	36453	99479	0.89	Heunggongvirae	Uroviricota	Caudoviricetes	Peduoviridae	Peduovirus	Peduovirus STYP1	Salmonella enterica subsp. enterica serovar Typhi strain Salmonella Typhi Prophage STYP1
590.132	Heidelberg	590.13163_15	36453	99479	0.89	Heunggongvirae	Uroviricota	Caudoviricetes	Peduoviridae	Peduovirus	Peduovirus R18C	Bacteriophage R18C
590.132	Heidelberg	590.13164_6	65735	117047	0.85	Heunggongvirae	Uroviricota	Caudoviricetes	Peduoviridae	Peduovirus	Peduovirus YPM22	Yersinia phage vB_YpM_22
590.132	Heidelberg	590.13164_6	65735	117047	0.85	Heunggongvirae	Uroviricota	Caudoviricetes	Peduoviridae	Peduovirus	Peduovirus fiAA91ss	Enterobacteria phage fiAA91-ss
590.132	Heidelberg	590.13164_6	65735	117047	0.85	Heunggongvirae	Uroviricota	Caudoviricetes	Peduoviridae	Peduovirus	Peduovirus P37	Yersinia phage P37
590.132	Heidelberg	590.13164_6	65735	117047	0.85	Heunggongvirae	Uroviricota	Caudoviricetes	Peduoviridae	Peduovirus	Peduovirus YPM50	Yersinia phage vB_YpM_50
590.132	Heidelberg	590.13164_6	65735	117047	0.85	Heunggongvirae	Uroviricota	Caudoviricetes	Peduoviridae	Peduovirus	Peduovirus SIDE7	Escherichia phage SIDE7
590.132	Heidelberg	590.13164_6	65735	117047	0.85	Heunggongvirae	Uroviricota	Caudoviricetes	Peduoviridae	Peduovirus	Peduovirus P22H1	Escherichia phage P2_2H1
590.132	Heidelberg	590.13164_6	65735	117047	0.85	Heunggongvirae	Uroviricota	Caudoviricetes	Peduoviridae	Peduovirus	Peduovirus DC1	Escherichia phage DC1
590.132	Heidelberg	590.13164_6	65735	117047	0.85	Heunggongvirae	Uroviricota	Caudoviricetes	Peduoviridae	Peduovirus	Peduovirus pv12474III	Escherichia phage vB_EcoM-12474III
590.132	Heidelberg	590.13164_6	65735	117047	0.85	Heunggongvirae	Uroviricota	Caudoviricetes	Peduoviridae	Peduovirus	Peduovirus P24A7b	Escherichia phage P2_4A7b
590.132	Heidelberg	590.13164_6	65735	117047	0.85	Heunggongvirae	Uroviricota	Caudoviricetes	Peduoviridae	Peduovirus	Peduovirus P24B2	Escherichia phage P2_4B2
590.132	Heidelberg	590.13164_6	65735	117047	0.85	Heunggongvirae	Uroviricota	Caudoviricetes	Peduoviridae	Peduovirus	Peduovirus pro483	Escherichia phage pro483
590.132	Heidelberg	590.13164_6	65735	117047	0.85	Heunggongvirae	Uroviricota	Caudoviricetes	Peduoviridae	Peduovirus	Peduovirus P2	Bacteriophage P2
590.132	Heidelberg	590.13164_6	65735	117047	0.85	Heunggongvirae	Uroviricota	Caudoviricetes	Peduoviridae	Peduovirus	Peduovirus HQ103	Yersinia phage HQ103
590.132	Heidelberg	590.13164_6	65735	117047	0.85	Heunggongvirae	Uroviricota	Caudoviricetes	Peduoviridae	Peduovirus	Peduovirus SIAC10	Escherichia phage SIAC10
590.132	Heidelberg	590.13164_6	65735	117047	0.85	Heunggongvirae	Uroviricota	Caudoviricetes	Peduoviridae	Peduovirus	Peduovirus P24E6b	Escherichia phage P2_4E6b
590.132	Heidelberg	590.13164_6	65735	117047	0.85	Heunggongvirae	Uroviricota	Caudoviricetes	Peduoviridae	Peduovirus	Peduovirus L413C	Yersinia phage L-413C
590.132	Heidelberg	590.13164_6	65735	117047	0.85	Heunggongvirae	Uroviricota	Caudoviricetes	Peduoviridae	Peduovirus	Peduovirus AC1	Escherichia phage AC1
590.132	Heidelberg	590.13164_6	65735	117047	0.85	Heunggongvirae	Uroviricota	Caudoviricetes	Peduoviridae	Peduovirus	Peduovirus P22H4	Escherichia phage P2_2H4
590.132	Heidelberg	590.13164_6	65735	117047	0.85	Heunggongvirae	Uroviricota	Caudoviricetes	Peduoviridae	Peduovirus	Peduovirus magyaro	Escherichia phage P2
590.132	Heidelberg	590.13164_6	65735	117047	0.85	Heunggongvirae	Uroviricota	Caudoviricetes	Peduoviridae	Peduovirus	Peduovirus Wphi	Escherichia phage Wphi
590.132	Heidelberg	590.13164_6	65735	117047	0.85	Heunggongvirae	Uroviricota	Caudoviricetes	Peduoviridae	Peduovirus	Peduovirus 11W	Escherichia phage 11W
590.132	Heidelberg	590.13164_6	65735	117047	0.85	Heunggongvirae	Uroviricota	Caudoviricetes	Peduoviridae	Peduovirus	Peduovirus pro147	Escherichia phage pro147
590.132	Heidelberg	590.13164_6	65735	117047	0.85	Heunggongvirae	Uroviricota	Caudoviricetes	Peduoviridae	Peduovirus	Peduovirus YPM46	Yersinia phage vB_YpM_46
590.132	Heidelberg	590.13164_6	65735	117047	0.85	Heunggongvirae	Uroviricota	Caudoviricetes	Peduoviridae	Peduovirus	Peduovirus P24C9	Escherichia phage P2_4C9
590.132	Heidelberg	590.13164_6	65735	117047	0.85	Heunggongvirae	Uroviricota	Caudoviricetes	Peduoviridae	Peduovirus	Peduovirus STYP1	Salmonella enterica subsp. enterica serovar Typhi strain Salmonella Typhi Prophage STYP1
590.132	Heidelberg	590.13164_6	65735	117047	0.85	Heunggongvirae	Uroviricota	Caudoviricetes	Peduoviridae	Peduovirus	Peduovirus R18C	Bacteriophage R18C
590.132	Saintpaul	590.13166_40	1	45735	0.87	Heunggongvirae	Uroviricota	Caudoviricetes	Not defined	Brunovirus	Brunovirus SEN34	Salmonella phage SEN34
590.132	Heidelberg	590.13171_5	65657	114676	0.85	Heunggongvirae	Uroviricota	Caudoviricetes	Peduoviridae	Peduovirus	Peduovirus YPM22	Yersinia phage vB_YpM_22
590.132	Heidelberg	590.13171_5	65657	114676	0.85	Heunggongvirae	Uroviricota	Caudoviricetes	Peduoviridae	Peduovirus	Peduovirus fiAA91ss	Enterobacteria phage fiAA91-ss
590.132	Heidelberg	590.13171_5	65657	114676	0.85	Heunggongvirae	Uroviricota	Caudoviricetes	Peduoviridae	Peduovirus	Peduovirus P37	Yersinia phage P37
590.132	Heidelberg	590.13171_5	65657	114676	0.85	Heunggongvirae	Uroviricota	Caudoviricetes	Peduoviridae	Peduovirus	Peduovirus YPM50	Yersinia phage vB_YpM_50
590.132	Heidelberg	590.13171_5	65657	114676	0.85	Heunggongvirae	Uroviricota	Caudoviricetes	Peduoviridae	Peduovirus	Peduovirus SIDE7	Escherichia phage SIDE7
590.132	Heidelberg	590.13171_5	65657	114676	0.85	Heunggongvirae	Uroviricota	Caudoviricetes	Peduoviridae	Peduovirus	Peduovirus P22H1	Escherichia phage P2_2H1
590.132	Heidelberg	590.13171_5	65657	114676	0.85	Heunggongvirae	Uroviricota	Caudoviricetes	Peduoviridae	Peduovirus	Peduovirus DC1	Escherichia phage DC1
590.132	Heidelberg	590.13171_5	65657	114676	0.85	Heunggongvirae	Uroviricota	Caudoviricetes	Peduoviridae	Peduovirus	Peduovirus pv12474III	Escherichia phage vB_EcoM-12474III
590.132	Heidelberg	590.13171_5	65657	114676	0.85	Heunggongvirae	Uroviricota	Caudoviricetes	Peduoviridae	Peduovirus	Peduovirus P24A7b	Escherichia phage P2_4A7b
590.132	Heidelberg	590.13171_5	65657	114676	0.85	Heunggongvirae	Uroviricota	Caudoviricetes	Peduoviridae	Peduovirus	Peduovirus P24B2	Escherichia phage P2_4B2
590.132	Heidelberg	590.13171_5	65657	114676	0.85	Heunggongvirae	Uroviricota	Caudoviricetes	Peduoviridae	Peduovirus	Peduovirus pro483	Escherichia phage pro483
590.132	Heidelberg	590.13171_5	65657	114676	0.85	Heunggongvirae	Uroviricota	Caudoviricetes	Peduoviridae	Peduovirus	Peduovirus P2	Bacteriophage P2
590.132	Heidelberg	590.13171_5	65657	114676	0.85	Heunggongvirae	Uroviricota	Caudoviricetes	Peduoviridae	Peduovirus	Peduovirus HQ103	Yersinia phage HQ103
590.132	Heidelberg	590.13171_5	65657	114676	0.85	Heunggongvirae	Uroviricota	Caudoviricetes	Peduoviridae	Peduovirus	Peduovirus SIAC10	Escherichia phage SIAC10
590.132	Heidelberg	590.13171_5	65657	114676	0.85	Heunggongvirae	Uroviricota	Caudoviricetes	Peduoviridae	Peduovirus	Peduovirus P24E6b	Escherichia phage P2_4E6b
590.132	Heidelberg	590.13171_5	65657	114676	0.85	Heunggongvirae	Uroviricota	Caudoviricetes	Peduoviridae	Peduovirus	Peduovirus L413C	Yersinia phage L-413C
590.132	Heidelberg	590.13171_5	65657	114676	0.85	Heunggongvirae	Uroviricota	Caudoviricetes	Peduoviridae	Peduovirus	Peduovirus AC1	Escherichia phage AC1
590.132	Heidelberg	590.13171_5	65657	114676	0.85	Heunggongvirae	Uroviricota	Caudoviricetes	Peduoviridae	Peduovirus	Peduovirus P22H4	Escherichia phage P2_2H4
590.132	Heidelberg	590.13171_5	65657	114676	0.85	Heunggongvirae	Uroviricota	Caudoviricetes	Peduoviridae	Peduovirus	Peduovirus magyaro	Escherichia phage P2
590.132	Heidelberg	590.13171_5	65657	114676	0.85	Heunggongvirae	Uroviricota	Caudoviricetes	Peduoviridae	Peduovirus	Peduovirus Wphi	Escherichia phage Wphi
590.132	Heidelberg	590.13171_5	65657	114676	0.85	Heunggongvirae	Uroviricota	Caudoviricetes	Peduoviridae	Peduovirus	Peduovirus 11W	Escherichia phage 11W
590.132	Heidelberg	590.13171_5	65657	114676	0.85	Heunggongvirae	Uroviricota	Caudoviricetes	Peduoviridae	Peduovirus	Peduovirus pro147	Escherichia phage pro147
590.132	Heidelberg	590.13171_5	65657	114676	0.85	Heunggongvirae	Uroviricota	Caudoviricetes	Peduoviridae	Peduovirus	Peduovirus YPM46	Yersinia phage vB_YpM_46
590.132	Heidelberg	590.13171_5	65657	114676	0.85	Heunggongvirae	Uroviricota	Caudoviricetes	Peduoviridae	Peduovirus	Peduovirus P24C9	Escherichia phage P2_4C9
590.132	Heidelberg	590.13171_5	65657	114676	0.85	Heunggongvirae	Uroviricota	Caudoviricetes	Peduoviridae	Peduovirus	Peduovirus STYP1	Salmonella enterica subsp. enterica serovar Typhi strain Salmonella Typhi Prophage STYP1
590.132	Heidelberg	590.13171_5	65657	114676	0.85	Heunggongvirae	Uroviricota	Caudoviricetes	Peduoviridae	Peduovirus	Peduovirus R18C	Bacteriophage R18C
590.132	Heidelberg	590.13176_16	65735	113835	0.85	Heunggongvirae	Uroviricota	Caudoviricetes	Peduoviridae	Peduovirus	Peduovirus YPM22	Yersinia phage vB_YpM_22
590.132	Heidelberg	590.13176_16	65735	113835	0.85	Heunggongvirae	Uroviricota	Caudoviricetes	Peduoviridae	Peduovirus	Peduovirus fiAA91ss	Enterobacteria phage fiAA91-ss
590.132	Heidelberg	590.13176_16	65735	113835	0.85	Heunggongvirae	Uroviricota	Caudoviricetes	Peduoviridae	Peduovirus	Peduovirus P37	Yersinia phage P37
590.132	Heidelberg	590.13176_16	65735	113835	0.85	Heunggongvirae	Uroviricota	Caudoviricetes	Peduoviridae	Peduovirus	Peduovirus YPM50	Yersinia phage vB_YpM_50
590.132	Heidelberg	590.13176_16	65735	113835	0.85	Heunggongvirae	Uroviricota	Caudoviricetes	Peduoviridae	Peduovirus	Peduovirus SIDE7	Escherichia phage SIDE7
590.132	Heidelberg	590.13176_16	65735	113835	0.85	Heunggongvirae	Uroviricota	Caudoviricetes	Peduoviridae	Peduovirus	Peduovirus P22H1	Escherichia phage P2_2H1
590.132	Heidelberg	590.13176_16	65735	113835	0.85	Heunggongvirae	Uroviricota	Caudoviricetes	Peduoviridae	Peduovirus	Peduovirus DC1	Escherichia phage DC1
590.132	Heidelberg	590.13176_16	65735	113835	0.85	Heunggongvirae	Uroviricota	Caudoviricetes	Peduoviridae	Peduovirus	Peduovirus pv12474III	Escherichia phage vB_EcoM-12474III
590.132	Heidelberg	590.13176_16	65735	113835	0.85	Heunggongvirae	Uroviricota	Caudoviricetes	Peduoviridae	Peduovirus	Peduovirus P24A7b	Escherichia phage P2_4A7b
590.132	Heidelberg	590.13176_16	65735	113835	0.85	Heunggongvirae	Uroviricota	Caudoviricetes	Peduoviridae	Peduovirus	Peduovirus P24B2	Escherichia phage P2_4B2
590.132	Heidelberg	590.13176_16	65735	113835	0.85	Heunggongvirae	Uroviricota	Caudoviricetes	Peduoviridae	Peduovirus	Peduovirus pro483	Escherichia phage pro483
590.132	Heidelberg	590.13176_16	65735	113835	0.85	Heunggongvirae	Uroviricota	Caudoviricetes	Peduoviridae	Peduovirus	Peduovirus P2	Bacteriophage P2
590.132	Heidelberg	590.13176_16	65735	113835	0.85	Heunggongvirae	Uroviricota	Caudoviricetes	Peduoviridae	Peduovirus	Peduovirus HQ103	Yersinia phage HQ103
590.132	Heidelberg	590.13176_16	65735	113835	0.85	Heunggongvirae	Uroviricota	Caudoviricetes	Peduoviridae	Peduovirus	Peduovirus SIAC10	Escherichia phage SIAC10
590.132	Heidelberg	590.13176_16	65735	113835	0.85	Heunggongvirae	Uroviricota	Caudoviricetes	Peduoviridae	Peduovirus	Peduovirus P24E6b	Escherichia phage P2_4E6b
590.132	Heidelberg	590.13176_16	65735	113835	0.85	Heunggongvirae	Uroviricota	Caudoviricetes	Peduoviridae	Peduovirus	Peduovirus L413C	Yersinia phage L-413C
590.132	Heidelberg	590.13176_16	65735	113835	0.85	Heunggongvirae	Uroviricota	Caudoviricetes	Peduoviridae	Peduovirus	Peduovirus AC1	Escherichia phage AC1
590.132	Heidelberg	590.13176_16	65735	113835	0.85	Heunggongvirae	Uroviricota	Caudoviricetes	Peduoviridae	Peduovirus	Peduovirus P22H4	Escherichia phage P2_2H4
590.132	Heidelberg	590.13176_16	65735	113835	0.85	Heunggongvirae	Uroviricota	Caudoviricetes	Peduoviridae	Peduovirus	Peduovirus magyaro	Escherichia phage P2
590.132	Heidelberg	590.13176_16	65735	113835	0.85	Heunggongvirae	Uroviricota	Caudoviricetes	Peduoviridae	Peduovirus	Peduovirus Wphi	Escherichia phage Wphi
590.132	Heidelberg	590.13176_16	65735	113835	0.85	Heunggongvirae	Uroviricota	Caudoviricetes	Peduoviridae	Peduovirus	Peduovirus 11W	Escherichia phage 11W
590.132	Heidelberg	590.13176_16	65735	113835	0.85	Heunggongvirae	Uroviricota	Caudoviricetes	Peduoviridae	Peduovirus	Peduovirus pro147	Escherichia phage pro147
590.132	Heidelberg	590.13176_16	65735	113835	0.85	Heunggongvirae	Uroviricota	Caudoviricetes	Peduoviridae	Peduovirus	Peduovirus YPM46	Yersinia phage vB_YpM_46
590.132	Heidelberg	590.13176_16	65735	113835	0.85	Heunggongvirae	Uroviricota	Caudoviricetes	Peduoviridae	Peduovirus	Peduovirus P24C9	Escherichia phage P2_4C9
590.132	Heidelberg	590.13176_16	65735	113835	0.85	Heunggongvirae	Uroviricota	Caudoviricetes	Peduoviridae	Peduovirus	Peduovirus STYP1	Salmonella enterica subsp. enterica serovar Typhi strain Salmonella Typhi Prophage STYP1
590.132	Heidelberg	590.13176_16	65735	113835	0.85	Heunggongvirae	Uroviricota	Caudoviricetes	Peduoviridae	Peduovirus	Peduovirus R18C	Bacteriophage R18C
590.132	Heidelberg	590.13181_5	65735	113835	0.85	Heunggongvirae	Uroviricota	Caudoviricetes	Peduoviridae	Peduovirus	Peduovirus YPM22	Yersinia phage vB_YpM_22
590.132	Heidelberg	590.13181_5	65735	113835	0.85	Heunggongvirae	Uroviricota	Caudoviricetes	Peduoviridae	Peduovirus	Peduovirus fiAA91ss	Enterobacteria phage fiAA91-ss
590.132	Heidelberg	590.13181_5	65735	113835	0.85	Heunggongvirae	Uroviricota	Caudoviricetes	Peduoviridae	Peduovirus	Peduovirus P37	Yersinia phage P37
590.132	Heidelberg	590.13181_5	65735	113835	0.85	Heunggongvirae	Uroviricota	Caudoviricetes	Peduoviridae	Peduovirus	Peduovirus YPM50	Yersinia phage vB_YpM_50
590.132	Heidelberg	590.13181_5	65735	113835	0.85	Heunggongvirae	Uroviricota	Caudoviricetes	Peduoviridae	Peduovirus	Peduovirus SIDE7	Escherichia phage SIDE7
590.132	Heidelberg	590.13181_5	65735	113835	0.85	Heunggongvirae	Uroviricota	Caudoviricetes	Peduoviridae	Peduovirus	Peduovirus P22H1	Escherichia phage P2_2H1
590.132	Heidelberg	590.13181_5	65735	113835	0.85	Heunggongvirae	Uroviricota	Caudoviricetes	Peduoviridae	Peduovirus	Peduovirus DC1	Escherichia phage DC1
590.132	Heidelberg	590.13181_5	65735	113835	0.85	Heunggongvirae	Uroviricota	Caudoviricetes	Peduoviridae	Peduovirus	Peduovirus pv12474III	Escherichia phage vB_EcoM-12474III
590.132	Heidelberg	590.13181_5	65735	113835	0.85	Heunggongvirae	Uroviricota	Caudoviricetes	Peduoviridae	Peduovirus	Peduovirus P24A7b	Escherichia phage P2_4A7b
590.132	Heidelberg	590.13181_5	65735	113835	0.85	Heunggongvirae	Uroviricota	Caudoviricetes	Peduoviridae	Peduovirus	Peduovirus P24B2	Escherichia phage P2_4B2
590.132	Heidelberg	590.13181_5	65735	113835	0.85	Heunggongvirae	Uroviricota	Caudoviricetes	Peduoviridae	Peduovirus	Peduovirus pro483	Escherichia phage pro483
590.132	Heidelberg	590.13181_5	65735	113835	0.85	Heunggongvirae	Uroviricota	Caudoviricetes	Peduoviridae	Peduovirus	Peduovirus P2	Bacteriophage P2
590.132	Heidelberg	590.13181_5	65735	113835	0.85	Heunggongvirae	Uroviricota	Caudoviricetes	Peduoviridae	Peduovirus	Peduovirus HQ103	Yersinia phage HQ103
590.132	Heidelberg	590.13181_5	65735	113835	0.85	Heunggongvirae	Uroviricota	Caudoviricetes	Peduoviridae	Peduovirus	Peduovirus SIAC10	Escherichia phage SIAC10
590.132	Heidelberg	590.13181_5	65735	113835	0.85	Heunggongvirae	Uroviricota	Caudoviricetes	Peduoviridae	Peduovirus	Peduovirus P24E6b	Escherichia phage P2_4E6b
590.132	Heidelberg	590.13181_5	65735	113835	0.85	Heunggongvirae	Uroviricota	Caudoviricetes	Peduoviridae	Peduovirus	Peduovirus L413C	Yersinia phage L-413C
590.132	Heidelberg	590.13181_5	65735	113835	0.85	Heunggongvirae	Uroviricota	Caudoviricetes	Peduoviridae	Peduovirus	Peduovirus AC1	Escherichia phage AC1
590.132	Heidelberg	590.13181_5	65735	113835	0.85	Heunggongvirae	Uroviricota	Caudoviricetes	Peduoviridae	Peduovirus	Peduovirus P22H4	Escherichia phage P2_2H4
590.132	Heidelberg	590.13181_5	65735	113835	0.85	Heunggongvirae	Uroviricota	Caudoviricetes	Peduoviridae	Peduovirus	Peduovirus magyaro	Escherichia phage P2
590.132	Heidelberg	590.13181_5	65735	113835	0.85	Heunggongvirae	Uroviricota	Caudoviricetes	Peduoviridae	Peduovirus	Peduovirus Wphi	Escherichia phage Wphi
590.132	Heidelberg	590.13181_5	65735	113835	0.85	Heunggongvirae	Uroviricota	Caudoviricetes	Peduoviridae	Peduovirus	Peduovirus 11W	Escherichia phage 11W
590.132	Heidelberg	590.13181_5	65735	113835	0.85	Heunggongvirae	Uroviricota	Caudoviricetes	Peduoviridae	Peduovirus	Peduovirus pro147	Escherichia phage pro147
590.132	Heidelberg	590.13181_5	65735	113835	0.85	Heunggongvirae	Uroviricota	Caudoviricetes	Peduoviridae	Peduovirus	Peduovirus YPM46	Yersinia phage vB_YpM_46
590.132	Heidelberg	590.13181_5	65735	113835	0.85	Heunggongvirae	Uroviricota	Caudoviricetes	Peduoviridae	Peduovirus	Peduovirus P24C9	Escherichia phage P2_4C9
590.132	Heidelberg	590.13181_5	65735	113835	0.85	Heunggongvirae	Uroviricota	Caudoviricetes	Peduoviridae	Peduovirus	Peduovirus STYP1	Salmonella enterica subsp. enterica serovar Typhi strain Salmonella Typhi Prophage STYP1
590.132	Heidelberg	590.13181_5	65735	113835	0.85	Heunggongvirae	Uroviricota	Caudoviricetes	Peduoviridae	Peduovirus	Peduovirus R18C	Bacteriophage R18C
590.132	Heidelberg	590.13183_12	51880	99980	0.85	Heunggongvirae	Uroviricota	Caudoviricetes	Peduoviridae	Peduovirus	Peduovirus YPM22	Yersinia phage vB_YpM_22
590.132	Heidelberg	590.13183_12	51880	99980	0.85	Heunggongvirae	Uroviricota	Caudoviricetes	Peduoviridae	Peduovirus	Peduovirus fiAA91ss	Enterobacteria phage fiAA91-ss
590.132	Heidelberg	590.13183_12	51880	99980	0.85	Heunggongvirae	Uroviricota	Caudoviricetes	Peduoviridae	Peduovirus	Peduovirus P37	Yersinia phage P37
590.132	Heidelberg	590.13183_12	51880	99980	0.85	Heunggongvirae	Uroviricota	Caudoviricetes	Peduoviridae	Peduovirus	Peduovirus YPM50	Yersinia phage vB_YpM_50
590.132	Heidelberg	590.13183_12	51880	99980	0.85	Heunggongvirae	Uroviricota	Caudoviricetes	Peduoviridae	Peduovirus	Peduovirus SIDE7	Escherichia phage SIDE7
590.132	Heidelberg	590.13183_12	51880	99980	0.85	Heunggongvirae	Uroviricota	Caudoviricetes	Peduoviridae	Peduovirus	Peduovirus P22H1	Escherichia phage P2_2H1
590.132	Heidelberg	590.13183_12	51880	99980	0.85	Heunggongvirae	Uroviricota	Caudoviricetes	Peduoviridae	Peduovirus	Peduovirus DC1	Escherichia phage DC1
590.132	Heidelberg	590.13183_12	51880	99980	0.85	Heunggongvirae	Uroviricota	Caudoviricetes	Peduoviridae	Peduovirus	Peduovirus pv12474III	Escherichia phage vB_EcoM-12474III
590.132	Heidelberg	590.13183_12	51880	99980	0.85	Heunggongvirae	Uroviricota	Caudoviricetes	Peduoviridae	Peduovirus	Peduovirus P24A7b	Escherichia phage P2_4A7b
590.132	Heidelberg	590.13183_12	51880	99980	0.85	Heunggongvirae	Uroviricota	Caudoviricetes	Peduoviridae	Peduovirus	Peduovirus P24B2	Escherichia phage P2_4B2
590.132	Heidelberg	590.13183_12	51880	99980	0.85	Heunggongvirae	Uroviricota	Caudoviricetes	Peduoviridae	Peduovirus	Peduovirus pro483	Escherichia phage pro483
590.132	Heidelberg	590.13183_12	51880	99980	0.85	Heunggongvirae	Uroviricota	Caudoviricetes	Peduoviridae	Peduovirus	Peduovirus P2	Bacteriophage P2
590.132	Heidelberg	590.13183_12	51880	99980	0.85	Heunggongvirae	Uroviricota	Caudoviricetes	Peduoviridae	Peduovirus	Peduovirus HQ103	Yersinia phage HQ103
590.132	Heidelberg	590.13183_12	51880	99980	0.85	Heunggongvirae	Uroviricota	Caudoviricetes	Peduoviridae	Peduovirus	Peduovirus SIAC10	Escherichia phage SIAC10
590.132	Heidelberg	590.13183_12	51880	99980	0.85	Heunggongvirae	Uroviricota	Caudoviricetes	Peduoviridae	Peduovirus	Peduovirus P24E6b	Escherichia phage P2_4E6b
590.132	Heidelberg	590.13183_12	51880	99980	0.85	Heunggongvirae	Uroviricota	Caudoviricetes	Peduoviridae	Peduovirus	Peduovirus L413C	Yersinia phage L-413C
590.132	Heidelberg	590.13183_12	51880	99980	0.85	Heunggongvirae	Uroviricota	Caudoviricetes	Peduoviridae	Peduovirus	Peduovirus AC1	Escherichia phage AC1
590.132	Heidelberg	590.13183_12	51880	99980	0.85	Heunggongvirae	Uroviricota	Caudoviricetes	Peduoviridae	Peduovirus	Peduovirus P22H4	Escherichia phage P2_2H4
590.132	Heidelberg	590.13183_12	51880	99980	0.85	Heunggongvirae	Uroviricota	Caudoviricetes	Peduoviridae	Peduovirus	Peduovirus magyaro	Escherichia phage P2
590.132	Heidelberg	590.13183_12	51880	99980	0.85	Heunggongvirae	Uroviricota	Caudoviricetes	Peduoviridae	Peduovirus	Peduovirus Wphi	Escherichia phage Wphi
590.132	Heidelberg	590.13183_12	51880	99980	0.85	Heunggongvirae	Uroviricota	Caudoviricetes	Peduoviridae	Peduovirus	Peduovirus 11W	Escherichia phage 11W
590.132	Heidelberg	590.13183_12	51880	99980	0.85	Heunggongvirae	Uroviricota	Caudoviricetes	Peduoviridae	Peduovirus	Peduovirus pro147	Escherichia phage pro147
590.132	Heidelberg	590.13183_12	51880	99980	0.85	Heunggongvirae	Uroviricota	Caudoviricetes	Peduoviridae	Peduovirus	Peduovirus YPM46	Yersinia phage vB_YpM_46
590.132	Heidelberg	590.13183_12	51880	99980	0.85	Heunggongvirae	Uroviricota	Caudoviricetes	Peduoviridae	Peduovirus	Peduovirus P24C9	Escherichia phage P2_4C9
590.132	Heidelberg	590.13183_12	51880	99980	0.85	Heunggongvirae	Uroviricota	Caudoviricetes	Peduoviridae	Peduovirus	Peduovirus STYP1	Salmonella enterica subsp. enterica serovar Typhi strain Salmonella Typhi Prophage STYP1
590.132	Heidelberg	590.13183_12	51880	99980	0.85	Heunggongvirae	Uroviricota	Caudoviricetes	Peduoviridae	Peduovirus	Peduovirus R18C	Bacteriophage R18C
590.132	Heidelberg	590.13185_5	65735	114754	0.85	Heunggongvirae	Uroviricota	Caudoviricetes	Peduoviridae	Peduovirus	Peduovirus YPM22	Yersinia phage vB_YpM_22
590.132	Heidelberg	590.13185_5	65735	114754	0.85	Heunggongvirae	Uroviricota	Caudoviricetes	Peduoviridae	Peduovirus	Peduovirus fiAA91ss	Enterobacteria phage fiAA91-ss
590.132	Heidelberg	590.13185_5	65735	114754	0.85	Heunggongvirae	Uroviricota	Caudoviricetes	Peduoviridae	Peduovirus	Peduovirus P37	Yersinia phage P37
590.132	Heidelberg	590.13185_5	65735	114754	0.85	Heunggongvirae	Uroviricota	Caudoviricetes	Peduoviridae	Peduovirus	Peduovirus YPM50	Yersinia phage vB_YpM_50
590.132	Heidelberg	590.13185_5	65735	114754	0.85	Heunggongvirae	Uroviricota	Caudoviricetes	Peduoviridae	Peduovirus	Peduovirus SIDE7	Escherichia phage SIDE7
590.132	Heidelberg	590.13185_5	65735	114754	0.85	Heunggongvirae	Uroviricota	Caudoviricetes	Peduoviridae	Peduovirus	Peduovirus P22H1	Escherichia phage P2_2H1
590.132	Heidelberg	590.13185_5	65735	114754	0.85	Heunggongvirae	Uroviricota	Caudoviricetes	Peduoviridae	Peduovirus	Peduovirus DC1	Escherichia phage DC1
590.132	Heidelberg	590.13185_5	65735	114754	0.85	Heunggongvirae	Uroviricota	Caudoviricetes	Peduoviridae	Peduovirus	Peduovirus pv12474III	Escherichia phage vB_EcoM-12474III
590.132	Heidelberg	590.13185_5	65735	114754	0.85	Heunggongvirae	Uroviricota	Caudoviricetes	Peduoviridae	Peduovirus	Peduovirus P24A7b	Escherichia phage P2_4A7b
590.132	Heidelberg	590.13185_5	65735	114754	0.85	Heunggongvirae	Uroviricota	Caudoviricetes	Peduoviridae	Peduovirus	Peduovirus P24B2	Escherichia phage P2_4B2
590.132	Heidelberg	590.13185_5	65735	114754	0.85	Heunggongvirae	Uroviricota	Caudoviricetes	Peduoviridae	Peduovirus	Peduovirus pro483	Escherichia phage pro483
590.132	Heidelberg	590.13185_5	65735	114754	0.85	Heunggongvirae	Uroviricota	Caudoviricetes	Peduoviridae	Peduovirus	Peduovirus P2	Bacteriophage P2
590.132	Heidelberg	590.13185_5	65735	114754	0.85	Heunggongvirae	Uroviricota	Caudoviricetes	Peduoviridae	Peduovirus	Peduovirus HQ103	Yersinia phage HQ103
590.132	Heidelberg	590.13185_5	65735	114754	0.85	Heunggongvirae	Uroviricota	Caudoviricetes	Peduoviridae	Peduovirus	Peduovirus SIAC10	Escherichia phage SIAC10
590.132	Heidelberg	590.13185_5	65735	114754	0.85	Heunggongvirae	Uroviricota	Caudoviricetes	Peduoviridae	Peduovirus	Peduovirus P24E6b	Escherichia phage P2_4E6b
590.132	Heidelberg	590.13185_5	65735	114754	0.85	Heunggongvirae	Uroviricota	Caudoviricetes	Peduoviridae	Peduovirus	Peduovirus L413C	Yersinia phage L-413C
590.132	Heidelberg	590.13185_5	65735	114754	0.85	Heunggongvirae	Uroviricota	Caudoviricetes	Peduoviridae	Peduovirus	Peduovirus AC1	Escherichia phage AC1
590.132	Heidelberg	590.13185_5	65735	114754	0.85	Heunggongvirae	Uroviricota	Caudoviricetes	Peduoviridae	Peduovirus	Peduovirus P22H4	Escherichia phage P2_2H4
590.132	Heidelberg	590.13185_5	65735	114754	0.85	Heunggongvirae	Uroviricota	Caudoviricetes	Peduoviridae	Peduovirus	Peduovirus magyaro	Escherichia phage P2
590.132	Heidelberg	590.13185_5	65735	114754	0.85	Heunggongvirae	Uroviricota	Caudoviricetes	Peduoviridae	Peduovirus	Peduovirus Wphi	Escherichia phage Wphi
590.132	Heidelberg	590.13185_5	65735	114754	0.85	Heunggongvirae	Uroviricota	Caudoviricetes	Peduoviridae	Peduovirus	Peduovirus 11W	Escherichia phage 11W
590.132	Heidelberg	590.13185_5	65735	114754	0.85	Heunggongvirae	Uroviricota	Caudoviricetes	Peduoviridae	Peduovirus	Peduovirus pro147	Escherichia phage pro147
590.132	Heidelberg	590.13185_5	65735	114754	0.85	Heunggongvirae	Uroviricota	Caudoviricetes	Peduoviridae	Peduovirus	Peduovirus YPM46	Yersinia phage vB_YpM_46
590.132	Heidelberg	590.13185_5	65735	114754	0.85	Heunggongvirae	Uroviricota	Caudoviricetes	Peduoviridae	Peduovirus	Peduovirus P24C9	Escherichia phage P2_4C9
590.132	Heidelberg	590.13185_5	65735	114754	0.85	Heunggongvirae	Uroviricota	Caudoviricetes	Peduoviridae	Peduovirus	Peduovirus STYP1	Salmonella enterica subsp. enterica serovar Typhi strain Salmonella Typhi Prophage STYP1
590.132	Heidelberg	590.13185_5	65735	114754	0.85	Heunggongvirae	Uroviricota	Caudoviricetes	Peduoviridae	Peduovirus	Peduovirus R18C	Bacteriophage R18C
590.132	Typhimurium	590.13192_31	1	20198	0.95	Heunggongvirae	Uroviricota	Caudoviricetes	Peduoviridae	Peduovirus	Peduovirus YPM22	Yersinia phage vB_YpM_22
590.132	Typhimurium	590.13192_31	1	20198	0.95	Heunggongvirae	Uroviricota	Caudoviricetes	Peduoviridae	Peduovirus	Peduovirus fiAA91ss	Enterobacteria phage fiAA91-ss
590.132	Typhimurium	590.13192_31	1	20198	0.95	Heunggongvirae	Uroviricota	Caudoviricetes	Peduoviridae	Peduovirus	Peduovirus P37	Yersinia phage P37
590.132	Typhimurium	590.13192_31	1	20198	0.95	Heunggongvirae	Uroviricota	Caudoviricetes	Peduoviridae	Peduovirus	Peduovirus YPM50	Yersinia phage vB_YpM_50
590.132	Typhimurium	590.13192_31	1	20198	0.95	Heunggongvirae	Uroviricota	Caudoviricetes	Peduoviridae	Peduovirus	Peduovirus SIDE7	Escherichia phage SIDE7
590.132	Typhimurium	590.13192_31	1	20198	0.95	Heunggongvirae	Uroviricota	Caudoviricetes	Peduoviridae	Peduovirus	Peduovirus P22H1	Escherichia phage P2_2H1
590.132	Typhimurium	590.13192_31	1	20198	0.95	Heunggongvirae	Uroviricota	Caudoviricetes	Peduoviridae	Peduovirus	Peduovirus DC1	Escherichia phage DC1
590.132	Typhimurium	590.13192_31	1	20198	0.95	Heunggongvirae	Uroviricota	Caudoviricetes	Peduoviridae	Peduovirus	Peduovirus pv12474III	Escherichia phage vB_EcoM-12474III
590.132	Typhimurium	590.13192_31	1	20198	0.95	Heunggongvirae	Uroviricota	Caudoviricetes	Peduoviridae	Peduovirus	Peduovirus P24A7b	Escherichia phage P2_4A7b
590.132	Typhimurium	590.13192_31	1	20198	0.95	Heunggongvirae	Uroviricota	Caudoviricetes	Peduoviridae	Peduovirus	Peduovirus P24B2	Escherichia phage P2_4B2
590.132	Typhimurium	590.13192_31	1	20198	0.95	Heunggongvirae	Uroviricota	Caudoviricetes	Peduoviridae	Peduovirus	Peduovirus pro483	Escherichia phage pro483
590.132	Typhimurium	590.13192_31	1	20198	0.95	Heunggongvirae	Uroviricota	Caudoviricetes	Peduoviridae	Peduovirus	Peduovirus P2	Bacteriophage P2
590.132	Typhimurium	590.13192_31	1	20198	0.95	Heunggongvirae	Uroviricota	Caudoviricetes	Peduoviridae	Peduovirus	Peduovirus HQ103	Yersinia phage HQ103
590.132	Typhimurium	590.13192_31	1	20198	0.95	Heunggongvirae	Uroviricota	Caudoviricetes	Peduoviridae	Peduovirus	Peduovirus SIAC10	Escherichia phage SIAC10
590.132	Typhimurium	590.13192_31	1	20198	0.95	Heunggongvirae	Uroviricota	Caudoviricetes	Peduoviridae	Peduovirus	Peduovirus P24E6b	Escherichia phage P2_4E6b
590.132	Typhimurium	590.13192_31	1	20198	0.95	Heunggongvirae	Uroviricota	Caudoviricetes	Peduoviridae	Peduovirus	Peduovirus L413C	Yersinia phage L-413C
590.132	Typhimurium	590.13192_31	1	20198	0.95	Heunggongvirae	Uroviricota	Caudoviricetes	Peduoviridae	Peduovirus	Peduovirus AC1	Escherichia phage AC1
590.132	Typhimurium	590.13192_31	1	20198	0.95	Heunggongvirae	Uroviricota	Caudoviricetes	Peduoviridae	Peduovirus	Peduovirus P22H4	Escherichia phage P2_2H4
590.132	Typhimurium	590.13192_31	1	20198	0.95	Heunggongvirae	Uroviricota	Caudoviricetes	Peduoviridae	Peduovirus	Peduovirus magyaro	Escherichia phage P2
590.132	Typhimurium	590.13192_31	1	20198	0.95	Heunggongvirae	Uroviricota	Caudoviricetes	Peduoviridae	Peduovirus	Peduovirus Wphi	Escherichia phage Wphi
590.132	Typhimurium	590.13192_31	1	20198	0.95	Heunggongvirae	Uroviricota	Caudoviricetes	Peduoviridae	Peduovirus	Peduovirus 11W	Escherichia phage 11W
590.132	Typhimurium	590.13192_31	1	20198	0.95	Heunggongvirae	Uroviricota	Caudoviricetes	Peduoviridae	Peduovirus	Peduovirus pro147	Escherichia phage pro147
590.132	Typhimurium	590.13192_31	1	20198	0.95	Heunggongvirae	Uroviricota	Caudoviricetes	Peduoviridae	Peduovirus	Peduovirus YPM46	Yersinia phage vB_YpM_46
590.132	Typhimurium	590.13192_31	1	20198	0.95	Heunggongvirae	Uroviricota	Caudoviricetes	Peduoviridae	Peduovirus	Peduovirus P24C9	Escherichia phage P2_4C9
590.132	Typhimurium	590.13192_31	1	20198	0.95	Heunggongvirae	Uroviricota	Caudoviricetes	Peduoviridae	Peduovirus	Peduovirus STYP1	Salmonella enterica subsp. enterica serovar Typhi strain Salmonella Typhi Prophage STYP1
590.132	Typhimurium	590.13192_31	1	20198	0.95	Heunggongvirae	Uroviricota	Caudoviricetes	Peduoviridae	Peduovirus	Peduovirus R18C	Bacteriophage R18C
590.132	Heidelberg	590.13202_12	65735	113835	0.86	Heunggongvirae	Uroviricota	Caudoviricetes	Peduoviridae	Peduovirus	Peduovirus YPM22	Yersinia phage vB_YpM_22
590.132	Heidelberg	590.13202_12	65735	113835	0.86	Heunggongvirae	Uroviricota	Caudoviricetes	Peduoviridae	Peduovirus	Peduovirus fiAA91ss	Enterobacteria phage fiAA91-ss
590.132	Heidelberg	590.13202_12	65735	113835	0.86	Heunggongvirae	Uroviricota	Caudoviricetes	Peduoviridae	Peduovirus	Peduovirus P37	Yersinia phage P37
590.132	Heidelberg	590.13202_12	65735	113835	0.86	Heunggongvirae	Uroviricota	Caudoviricetes	Peduoviridae	Peduovirus	Peduovirus YPM50	Yersinia phage vB_YpM_50
590.132	Heidelberg	590.13202_12	65735	113835	0.86	Heunggongvirae	Uroviricota	Caudoviricetes	Peduoviridae	Peduovirus	Peduovirus SIDE7	Escherichia phage SIDE7
590.132	Heidelberg	590.13202_12	65735	113835	0.86	Heunggongvirae	Uroviricota	Caudoviricetes	Peduoviridae	Peduovirus	Peduovirus P22H1	Escherichia phage P2_2H1
590.132	Heidelberg	590.13202_12	65735	113835	0.86	Heunggongvirae	Uroviricota	Caudoviricetes	Peduoviridae	Peduovirus	Peduovirus DC1	Escherichia phage DC1
590.132	Heidelberg	590.13202_12	65735	113835	0.86	Heunggongvirae	Uroviricota	Caudoviricetes	Peduoviridae	Peduovirus	Peduovirus pv12474III	Escherichia phage vB_EcoM-12474III
590.132	Heidelberg	590.13202_12	65735	113835	0.86	Heunggongvirae	Uroviricota	Caudoviricetes	Peduoviridae	Peduovirus	Peduovirus P24A7b	Escherichia phage P2_4A7b
590.132	Heidelberg	590.13202_12	65735	113835	0.86	Heunggongvirae	Uroviricota	Caudoviricetes	Peduoviridae	Peduovirus	Peduovirus P24B2	Escherichia phage P2_4B2
590.132	Heidelberg	590.13202_12	65735	113835	0.86	Heunggongvirae	Uroviricota	Caudoviricetes	Peduoviridae	Peduovirus	Peduovirus pro483	Escherichia phage pro483
590.132	Heidelberg	590.13202_12	65735	113835	0.86	Heunggongvirae	Uroviricota	Caudoviricetes	Peduoviridae	Peduovirus	Peduovirus P2	Bacteriophage P2
590.132	Heidelberg	590.13202_12	65735	113835	0.86	Heunggongvirae	Uroviricota	Caudoviricetes	Peduoviridae	Peduovirus	Peduovirus HQ103	Yersinia phage HQ103
590.132	Heidelberg	590.13202_12	65735	113835	0.86	Heunggongvirae	Uroviricota	Caudoviricetes	Peduoviridae	Peduovirus	Peduovirus SIAC10	Escherichia phage SIAC10
590.132	Heidelberg	590.13202_12	65735	113835	0.86	Heunggongvirae	Uroviricota	Caudoviricetes	Peduoviridae	Peduovirus	Peduovirus P24E6b	Escherichia phage P2_4E6b
590.132	Heidelberg	590.13202_12	65735	113835	0.86	Heunggongvirae	Uroviricota	Caudoviricetes	Peduoviridae	Peduovirus	Peduovirus L413C	Yersinia phage L-413C
590.132	Heidelberg	590.13202_12	65735	113835	0.86	Heunggongvirae	Uroviricota	Caudoviricetes	Peduoviridae	Peduovirus	Peduovirus AC1	Escherichia phage AC1
590.132	Heidelberg	590.13202_12	65735	113835	0.86	Heunggongvirae	Uroviricota	Caudoviricetes	Peduoviridae	Peduovirus	Peduovirus P22H4	Escherichia phage P2_2H4
590.132	Heidelberg	590.13202_12	65735	113835	0.86	Heunggongvirae	Uroviricota	Caudoviricetes	Peduoviridae	Peduovirus	Peduovirus magyaro	Escherichia phage P2
590.132	Heidelberg	590.13202_12	65735	113835	0.86	Heunggongvirae	Uroviricota	Caudoviricetes	Peduoviridae	Peduovirus	Peduovirus Wphi	Escherichia phage Wphi
590.132	Heidelberg	590.13202_12	65735	113835	0.86	Heunggongvirae	Uroviricota	Caudoviricetes	Peduoviridae	Peduovirus	Peduovirus 11W	Escherichia phage 11W
590.132	Heidelberg	590.13202_12	65735	113835	0.86	Heunggongvirae	Uroviricota	Caudoviricetes	Peduoviridae	Peduovirus	Peduovirus pro147	Escherichia phage pro147
590.132	Heidelberg	590.13202_12	65735	113835	0.86	Heunggongvirae	Uroviricota	Caudoviricetes	Peduoviridae	Peduovirus	Peduovirus YPM46	Yersinia phage vB_YpM_46
590.132	Heidelberg	590.13202_12	65735	113835	0.86	Heunggongvirae	Uroviricota	Caudoviricetes	Peduoviridae	Peduovirus	Peduovirus P24C9	Escherichia phage P2_4C9
590.132	Heidelberg	590.13202_12	65735	113835	0.86	Heunggongvirae	Uroviricota	Caudoviricetes	Peduoviridae	Peduovirus	Peduovirus STYP1	Salmonella enterica subsp. enterica serovar Typhi strain Salmonella Typhi Prophage STYP1
590.132	Heidelberg	590.13202_12	65735	113835	0.86	Heunggongvirae	Uroviricota	Caudoviricetes	Peduoviridae	Peduovirus	Peduovirus R18C	Bacteriophage R18C
590.132	Heidelberg	590.13206_13	65735	113835	0.86	Heunggongvirae	Uroviricota	Caudoviricetes	Peduoviridae	Peduovirus	Peduovirus YPM22	Yersinia phage vB_YpM_22
590.132	Heidelberg	590.13206_13	65735	113835	0.86	Heunggongvirae	Uroviricota	Caudoviricetes	Peduoviridae	Peduovirus	Peduovirus fiAA91ss	Enterobacteria phage fiAA91-ss
590.132	Heidelberg	590.13206_13	65735	113835	0.86	Heunggongvirae	Uroviricota	Caudoviricetes	Peduoviridae	Peduovirus	Peduovirus P37	Yersinia phage P37
590.132	Heidelberg	590.13206_13	65735	113835	0.86	Heunggongvirae	Uroviricota	Caudoviricetes	Peduoviridae	Peduovirus	Peduovirus YPM50	Yersinia phage vB_YpM_50
590.132	Heidelberg	590.13206_13	65735	113835	0.86	Heunggongvirae	Uroviricota	Caudoviricetes	Peduoviridae	Peduovirus	Peduovirus SIDE7	Escherichia phage SIDE7
590.132	Heidelberg	590.13206_13	65735	113835	0.86	Heunggongvirae	Uroviricota	Caudoviricetes	Peduoviridae	Peduovirus	Peduovirus P22H1	Escherichia phage P2_2H1
590.132	Heidelberg	590.13206_13	65735	113835	0.86	Heunggongvirae	Uroviricota	Caudoviricetes	Peduoviridae	Peduovirus	Peduovirus DC1	Escherichia phage DC1
590.132	Heidelberg	590.13206_13	65735	113835	0.86	Heunggongvirae	Uroviricota	Caudoviricetes	Peduoviridae	Peduovirus	Peduovirus pv12474III	Escherichia phage vB_EcoM-12474III
590.132	Heidelberg	590.13206_13	65735	113835	0.86	Heunggongvirae	Uroviricota	Caudoviricetes	Peduoviridae	Peduovirus	Peduovirus P24A7b	Escherichia phage P2_4A7b
590.132	Heidelberg	590.13206_13	65735	113835	0.86	Heunggongvirae	Uroviricota	Caudoviricetes	Peduoviridae	Peduovirus	Peduovirus P24B2	Escherichia phage P2_4B2
590.132	Heidelberg	590.13206_13	65735	113835	0.86	Heunggongvirae	Uroviricota	Caudoviricetes	Peduoviridae	Peduovirus	Peduovirus pro483	Escherichia phage pro483
590.132	Heidelberg	590.13206_13	65735	113835	0.86	Heunggongvirae	Uroviricota	Caudoviricetes	Peduoviridae	Peduovirus	Peduovirus P2	Bacteriophage P2
590.132	Heidelberg	590.13206_13	65735	113835	0.86	Heunggongvirae	Uroviricota	Caudoviricetes	Peduoviridae	Peduovirus	Peduovirus HQ103	Yersinia phage HQ103
590.132	Heidelberg	590.13206_13	65735	113835	0.86	Heunggongvirae	Uroviricota	Caudoviricetes	Peduoviridae	Peduovirus	Peduovirus SIAC10	Escherichia phage SIAC10
590.132	Heidelberg	590.13206_13	65735	113835	0.86	Heunggongvirae	Uroviricota	Caudoviricetes	Peduoviridae	Peduovirus	Peduovirus P24E6b	Escherichia phage P2_4E6b
590.132	Heidelberg	590.13206_13	65735	113835	0.86	Heunggongvirae	Uroviricota	Caudoviricetes	Peduoviridae	Peduovirus	Peduovirus L413C	Yersinia phage L-413C
590.132	Heidelberg	590.13206_13	65735	113835	0.86	Heunggongvirae	Uroviricota	Caudoviricetes	Peduoviridae	Peduovirus	Peduovirus AC1	Escherichia phage AC1
590.132	Heidelberg	590.13206_13	65735	113835	0.86	Heunggongvirae	Uroviricota	Caudoviricetes	Peduoviridae	Peduovirus	Peduovirus P22H4	Escherichia phage P2_2H4
590.132	Heidelberg	590.13206_13	65735	113835	0.86	Heunggongvirae	Uroviricota	Caudoviricetes	Peduoviridae	Peduovirus	Peduovirus magyaro	Escherichia phage P2
590.132	Heidelberg	590.13206_13	65735	113835	0.86	Heunggongvirae	Uroviricota	Caudoviricetes	Peduoviridae	Peduovirus	Peduovirus Wphi	Escherichia phage Wphi
590.132	Heidelberg	590.13206_13	65735	113835	0.86	Heunggongvirae	Uroviricota	Caudoviricetes	Peduoviridae	Peduovirus	Peduovirus 11W	Escherichia phage 11W
590.132	Heidelberg	590.13206_13	65735	113835	0.86	Heunggongvirae	Uroviricota	Caudoviricetes	Peduoviridae	Peduovirus	Peduovirus pro147	Escherichia phage pro147
590.132	Heidelberg	590.13206_13	65735	113835	0.86	Heunggongvirae	Uroviricota	Caudoviricetes	Peduoviridae	Peduovirus	Peduovirus YPM46	Yersinia phage vB_YpM_46
590.132	Heidelberg	590.13206_13	65735	113835	0.86	Heunggongvirae	Uroviricota	Caudoviricetes	Peduoviridae	Peduovirus	Peduovirus P24C9	Escherichia phage P2_4C9
590.132	Heidelberg	590.13206_13	65735	113835	0.86	Heunggongvirae	Uroviricota	Caudoviricetes	Peduoviridae	Peduovirus	Peduovirus STYP1	Salmonella enterica subsp. enterica serovar Typhi strain Salmonella Typhi Prophage STYP1
590.132	Heidelberg	590.13206_13	65735	113835	0.86	Heunggongvirae	Uroviricota	Caudoviricetes	Peduoviridae	Peduovirus	Peduovirus R18C	Bacteriophage R18C
590.132	Typhimurium	590.13213_10	311	16243	0.93	Heunggongvirae	Uroviricota	Caudoviricetes	Not defined	Lederbergvirus	Lederbergvirus P22	Salmonella phage P22
590.132	Typhimurium	590.13213_10	311	16243	0.93	Heunggongvirae	Uroviricota	Caudoviricetes	Not defined	Lederbergvirus	Lederbergvirus ST64T	Salmonella phage ST64T
590.132	Typhimurium	590.13213_10	311	16243	0.93	Heunggongvirae	Uroviricota	Caudoviricetes	Not defined	Lederbergvirus	Lederbergvirus BTP1	Salmonella phage BTP1
590.132	Typhimurium	590.13213_10	311	16243	0.93	Heunggongvirae	Uroviricota	Caudoviricetes	Not defined	Kwaitsingvirus	Kwaitsingvirus HK446	Escherichia phage HK446
590.132	Typhimurium	590.13213_10	311	16243	0.93	Heunggongvirae	Uroviricota	Caudoviricetes	Not defined	Kwaitsingvirus	Kwaitsingvirus HK544	Escherichia phage HK544
590.132	Typhimurium	590.13213_10	311	16243	0.93	Heunggongvirae	Uroviricota	Caudoviricetes	Not defined	Lederbergvirus	Lederbergvirus SE1Spa	Salmonella phage SE1Spa
590.132	Typhimurium	590.13213_10	311	16243	0.93	Heunggongvirae	Uroviricota	Caudoviricetes	Not defined	Wanchaivirus	Wanchaivirus HK106	Escherichia phage HK106
590.132	Typhimurium	590.13213_10	311	16243	0.93	Heunggongvirae	Uroviricota	Caudoviricetes	Not defined	Pankowvirus	Pankowvirus pv1717	Stx2-converting phage 1717
590.132	Typhimurium	590.13213_10	311	16243	0.93	Heunggongvirae	Uroviricota	Caudoviricetes	Not defined	Brunovirus	Brunovirus SEN34	Salmonella phage SEN34
590.132	Typhimurium	590.13213_10	311	16243	0.93	Heunggongvirae	Uroviricota	Caudoviricetes	Not defined	Pankowvirus	Pankowvirus WGPS6	Stx2-converting phage Stx2a_WGPS6
590.132	Typhimurium	590.13213_10	311	16243	0.93	Heunggongvirae	Uroviricota	Caudoviricetes	Not defined	Pankowvirus	Pankowvirus pv2851	Enterobacteria phage 2851
590.132	Typhimurium	590.13213_10	311	16243	0.93	Heunggongvirae	Uroviricota	Caudoviricetes	Not defined	Lederbergvirus	Lederbergvirus Sf6	Shigella phage Sf6
590.132	Typhimurium	590.13213_10	311	16243	0.93	Heunggongvirae	Uroviricota	Caudoviricetes	Not defined	Pankowvirus	Pankowvirus YYZ2008	Enterobacteria phage YYZ-2008
590.132	Typhimurium	590.13213_10	311	16243	0.93	Heunggongvirae	Uroviricota	Caudoviricetes	Not defined	Wanchaivirus	Wanchaivirus mEp234	Escherichia phage mEp234
590.132	Typhimurium	590.13213_10	311	16243	0.93	Heunggongvirae	Uroviricota	Caudoviricetes	Not defined	Pankowvirus	Pankowvirus WGPS8	Stx2-converting phage Stx2a_WGPS8
590.132	Typhimurium	590.13213_10	311	16243	0.93	Heunggongvirae	Uroviricota	Caudoviricetes	Not defined	Lederbergvirus	Lederbergvirus HK620	Enterobacteria phage HK620
590.132	Heidelberg	590.13221_6	65735	114754	0.85	Heunggongvirae	Uroviricota	Caudoviricetes	Peduoviridae	Peduovirus	Peduovirus YPM22	Yersinia phage vB_YpM_22
590.132	Heidelberg	590.13221_6	65735	114754	0.85	Heunggongvirae	Uroviricota	Caudoviricetes	Peduoviridae	Peduovirus	Peduovirus fiAA91ss	Enterobacteria phage fiAA91-ss
590.132	Heidelberg	590.13221_6	65735	114754	0.85	Heunggongvirae	Uroviricota	Caudoviricetes	Peduoviridae	Peduovirus	Peduovirus P37	Yersinia phage P37
590.132	Heidelberg	590.13221_6	65735	114754	0.85	Heunggongvirae	Uroviricota	Caudoviricetes	Peduoviridae	Peduovirus	Peduovirus YPM50	Yersinia phage vB_YpM_50
590.132	Heidelberg	590.13221_6	65735	114754	0.85	Heunggongvirae	Uroviricota	Caudoviricetes	Peduoviridae	Peduovirus	Peduovirus SIDE7	Escherichia phage SIDE7
590.132	Heidelberg	590.13221_6	65735	114754	0.85	Heunggongvirae	Uroviricota	Caudoviricetes	Peduoviridae	Peduovirus	Peduovirus P22H1	Escherichia phage P2_2H1
590.132	Heidelberg	590.13221_6	65735	114754	0.85	Heunggongvirae	Uroviricota	Caudoviricetes	Peduoviridae	Peduovirus	Peduovirus DC1	Escherichia phage DC1
590.132	Heidelberg	590.13221_6	65735	114754	0.85	Heunggongvirae	Uroviricota	Caudoviricetes	Peduoviridae	Peduovirus	Peduovirus pv12474III	Escherichia phage vB_EcoM-12474III
590.132	Heidelberg	590.13221_6	65735	114754	0.85	Heunggongvirae	Uroviricota	Caudoviricetes	Peduoviridae	Peduovirus	Peduovirus P24A7b	Escherichia phage P2_4A7b
590.132	Heidelberg	590.13221_6	65735	114754	0.85	Heunggongvirae	Uroviricota	Caudoviricetes	Peduoviridae	Peduovirus	Peduovirus P24B2	Escherichia phage P2_4B2
590.132	Heidelberg	590.13221_6	65735	114754	0.85	Heunggongvirae	Uroviricota	Caudoviricetes	Peduoviridae	Peduovirus	Peduovirus pro483	Escherichia phage pro483
590.132	Heidelberg	590.13221_6	65735	114754	0.85	Heunggongvirae	Uroviricota	Caudoviricetes	Peduoviridae	Peduovirus	Peduovirus P2	Bacteriophage P2
590.132	Heidelberg	590.13221_6	65735	114754	0.85	Heunggongvirae	Uroviricota	Caudoviricetes	Peduoviridae	Peduovirus	Peduovirus HQ103	Yersinia phage HQ103
590.132	Heidelberg	590.13221_6	65735	114754	0.85	Heunggongvirae	Uroviricota	Caudoviricetes	Peduoviridae	Peduovirus	Peduovirus SIAC10	Escherichia phage SIAC10
590.132	Heidelberg	590.13221_6	65735	114754	0.85	Heunggongvirae	Uroviricota	Caudoviricetes	Peduoviridae	Peduovirus	Peduovirus P24E6b	Escherichia phage P2_4E6b
590.132	Heidelberg	590.13221_6	65735	114754	0.85	Heunggongvirae	Uroviricota	Caudoviricetes	Peduoviridae	Peduovirus	Peduovirus L413C	Yersinia phage L-413C
590.132	Heidelberg	590.13221_6	65735	114754	0.85	Heunggongvirae	Uroviricota	Caudoviricetes	Peduoviridae	Peduovirus	Peduovirus AC1	Escherichia phage AC1
590.132	Heidelberg	590.13221_6	65735	114754	0.85	Heunggongvirae	Uroviricota	Caudoviricetes	Peduoviridae	Peduovirus	Peduovirus P22H4	Escherichia phage P2_2H4
590.132	Heidelberg	590.13221_6	65735	114754	0.85	Heunggongvirae	Uroviricota	Caudoviricetes	Peduoviridae	Peduovirus	Peduovirus magyaro	Escherichia phage P2
590.132	Heidelberg	590.13221_6	65735	114754	0.85	Heunggongvirae	Uroviricota	Caudoviricetes	Peduoviridae	Peduovirus	Peduovirus Wphi	Escherichia phage Wphi
590.132	Heidelberg	590.13221_6	65735	114754	0.85	Heunggongvirae	Uroviricota	Caudoviricetes	Peduoviridae	Peduovirus	Peduovirus 11W	Escherichia phage 11W
590.132	Heidelberg	590.13221_6	65735	114754	0.85	Heunggongvirae	Uroviricota	Caudoviricetes	Peduoviridae	Peduovirus	Peduovirus pro147	Escherichia phage pro147
590.132	Heidelberg	590.13221_6	65735	114754	0.85	Heunggongvirae	Uroviricota	Caudoviricetes	Peduoviridae	Peduovirus	Peduovirus YPM46	Yersinia phage vB_YpM_46
590.132	Heidelberg	590.13221_6	65735	114754	0.85	Heunggongvirae	Uroviricota	Caudoviricetes	Peduoviridae	Peduovirus	Peduovirus P24C9	Escherichia phage P2_4C9
590.132	Heidelberg	590.13221_6	65735	114754	0.85	Heunggongvirae	Uroviricota	Caudoviricetes	Peduoviridae	Peduovirus	Peduovirus STYP1	Salmonella enterica subsp. enterica serovar Typhi strain Salmonella Typhi Prophage STYP1
590.132	Heidelberg	590.13221_6	65735	114754	0.85	Heunggongvirae	Uroviricota	Caudoviricetes	Peduoviridae	Peduovirus	Peduovirus R18C	Bacteriophage R18C
590.132	Heidelberg	590.13227_9	65735	114754	0.86	Heunggongvirae	Uroviricota	Caudoviricetes	Peduoviridae	Peduovirus	Peduovirus YPM22	Yersinia phage vB_YpM_22
590.132	Heidelberg	590.13227_9	65735	114754	0.86	Heunggongvirae	Uroviricota	Caudoviricetes	Peduoviridae	Peduovirus	Peduovirus fiAA91ss	Enterobacteria phage fiAA91-ss
590.132	Heidelberg	590.13227_9	65735	114754	0.86	Heunggongvirae	Uroviricota	Caudoviricetes	Peduoviridae	Peduovirus	Peduovirus P37	Yersinia phage P37
590.132	Heidelberg	590.13227_9	65735	114754	0.86	Heunggongvirae	Uroviricota	Caudoviricetes	Peduoviridae	Peduovirus	Peduovirus YPM50	Yersinia phage vB_YpM_50
590.132	Heidelberg	590.13227_9	65735	114754	0.86	Heunggongvirae	Uroviricota	Caudoviricetes	Peduoviridae	Peduovirus	Peduovirus SIDE7	Escherichia phage SIDE7
590.132	Heidelberg	590.13227_9	65735	114754	0.86	Heunggongvirae	Uroviricota	Caudoviricetes	Peduoviridae	Peduovirus	Peduovirus P22H1	Escherichia phage P2_2H1
590.132	Heidelberg	590.13227_9	65735	114754	0.86	Heunggongvirae	Uroviricota	Caudoviricetes	Peduoviridae	Peduovirus	Peduovirus DC1	Escherichia phage DC1
590.132	Heidelberg	590.13227_9	65735	114754	0.86	Heunggongvirae	Uroviricota	Caudoviricetes	Peduoviridae	Peduovirus	Peduovirus pv12474III	Escherichia phage vB_EcoM-12474III
590.132	Heidelberg	590.13227_9	65735	114754	0.86	Heunggongvirae	Uroviricota	Caudoviricetes	Peduoviridae	Peduovirus	Peduovirus P24A7b	Escherichia phage P2_4A7b
590.132	Heidelberg	590.13227_9	65735	114754	0.86	Heunggongvirae	Uroviricota	Caudoviricetes	Peduoviridae	Peduovirus	Peduovirus P24B2	Escherichia phage P2_4B2
590.132	Heidelberg	590.13227_9	65735	114754	0.86	Heunggongvirae	Uroviricota	Caudoviricetes	Peduoviridae	Peduovirus	Peduovirus pro483	Escherichia phage pro483
590.132	Heidelberg	590.13227_9	65735	114754	0.86	Heunggongvirae	Uroviricota	Caudoviricetes	Peduoviridae	Peduovirus	Peduovirus P2	Bacteriophage P2
590.132	Heidelberg	590.13227_9	65735	114754	0.86	Heunggongvirae	Uroviricota	Caudoviricetes	Peduoviridae	Peduovirus	Peduovirus HQ103	Yersinia phage HQ103
590.132	Heidelberg	590.13227_9	65735	114754	0.86	Heunggongvirae	Uroviricota	Caudoviricetes	Peduoviridae	Peduovirus	Peduovirus SIAC10	Escherichia phage SIAC10
590.132	Heidelberg	590.13227_9	65735	114754	0.86	Heunggongvirae	Uroviricota	Caudoviricetes	Peduoviridae	Peduovirus	Peduovirus P24E6b	Escherichia phage P2_4E6b
590.132	Heidelberg	590.13227_9	65735	114754	0.86	Heunggongvirae	Uroviricota	Caudoviricetes	Peduoviridae	Peduovirus	Peduovirus L413C	Yersinia phage L-413C
590.132	Heidelberg	590.13227_9	65735	114754	0.86	Heunggongvirae	Uroviricota	Caudoviricetes	Peduoviridae	Peduovirus	Peduovirus AC1	Escherichia phage AC1
590.132	Heidelberg	590.13227_9	65735	114754	0.86	Heunggongvirae	Uroviricota	Caudoviricetes	Peduoviridae	Peduovirus	Peduovirus P22H4	Escherichia phage P2_2H4
590.132	Heidelberg	590.13227_9	65735	114754	0.86	Heunggongvirae	Uroviricota	Caudoviricetes	Peduoviridae	Peduovirus	Peduovirus magyaro	Escherichia phage P2
590.132	Heidelberg	590.13227_9	65735	114754	0.86	Heunggongvirae	Uroviricota	Caudoviricetes	Peduoviridae	Peduovirus	Peduovirus Wphi	Escherichia phage Wphi
590.132	Heidelberg	590.13227_9	65735	114754	0.86	Heunggongvirae	Uroviricota	Caudoviricetes	Peduoviridae	Peduovirus	Peduovirus 11W	Escherichia phage 11W
590.132	Heidelberg	590.13227_9	65735	114754	0.86	Heunggongvirae	Uroviricota	Caudoviricetes	Peduoviridae	Peduovirus	Peduovirus pro147	Escherichia phage pro147
590.132	Heidelberg	590.13227_9	65735	114754	0.86	Heunggongvirae	Uroviricota	Caudoviricetes	Peduoviridae	Peduovirus	Peduovirus YPM46	Yersinia phage vB_YpM_46
590.132	Heidelberg	590.13227_9	65735	114754	0.86	Heunggongvirae	Uroviricota	Caudoviricetes	Peduoviridae	Peduovirus	Peduovirus P24C9	Escherichia phage P2_4C9
590.132	Heidelberg	590.13227_9	65735	114754	0.86	Heunggongvirae	Uroviricota	Caudoviricetes	Peduoviridae	Peduovirus	Peduovirus STYP1	Salmonella enterica subsp. enterica serovar Typhi strain Salmonella Typhi Prophage STYP1
590.132	Heidelberg	590.13227_9	65735	114754	0.86	Heunggongvirae	Uroviricota	Caudoviricetes	Peduoviridae	Peduovirus	Peduovirus R18C	Bacteriophage R18C
590.132	Heidelberg	590.13236_10	65735	114754	0.85	Heunggongvirae	Uroviricota	Caudoviricetes	Peduoviridae	Peduovirus	Peduovirus YPM22	Yersinia phage vB_YpM_22
590.132	Heidelberg	590.13236_10	65735	114754	0.85	Heunggongvirae	Uroviricota	Caudoviricetes	Peduoviridae	Peduovirus	Peduovirus fiAA91ss	Enterobacteria phage fiAA91-ss
590.132	Heidelberg	590.13236_10	65735	114754	0.85	Heunggongvirae	Uroviricota	Caudoviricetes	Peduoviridae	Peduovirus	Peduovirus P37	Yersinia phage P37
590.132	Heidelberg	590.13236_10	65735	114754	0.85	Heunggongvirae	Uroviricota	Caudoviricetes	Peduoviridae	Peduovirus	Peduovirus YPM50	Yersinia phage vB_YpM_50
590.132	Heidelberg	590.13236_10	65735	114754	0.85	Heunggongvirae	Uroviricota	Caudoviricetes	Peduoviridae	Peduovirus	Peduovirus SIDE7	Escherichia phage SIDE7
590.132	Heidelberg	590.13236_10	65735	114754	0.85	Heunggongvirae	Uroviricota	Caudoviricetes	Peduoviridae	Peduovirus	Peduovirus P22H1	Escherichia phage P2_2H1
590.132	Heidelberg	590.13236_10	65735	114754	0.85	Heunggongvirae	Uroviricota	Caudoviricetes	Peduoviridae	Peduovirus	Peduovirus DC1	Escherichia phage DC1
590.132	Heidelberg	590.13236_10	65735	114754	0.85	Heunggongvirae	Uroviricota	Caudoviricetes	Peduoviridae	Peduovirus	Peduovirus pv12474III	Escherichia phage vB_EcoM-12474III
590.132	Heidelberg	590.13236_10	65735	114754	0.85	Heunggongvirae	Uroviricota	Caudoviricetes	Peduoviridae	Peduovirus	Peduovirus P24A7b	Escherichia phage P2_4A7b
590.132	Heidelberg	590.13236_10	65735	114754	0.85	Heunggongvirae	Uroviricota	Caudoviricetes	Peduoviridae	Peduovirus	Peduovirus P24B2	Escherichia phage P2_4B2
590.132	Heidelberg	590.13236_10	65735	114754	0.85	Heunggongvirae	Uroviricota	Caudoviricetes	Peduoviridae	Peduovirus	Peduovirus pro483	Escherichia phage pro483
590.132	Heidelberg	590.13236_10	65735	114754	0.85	Heunggongvirae	Uroviricota	Caudoviricetes	Peduoviridae	Peduovirus	Peduovirus P2	Bacteriophage P2
590.132	Heidelberg	590.13236_10	65735	114754	0.85	Heunggongvirae	Uroviricota	Caudoviricetes	Peduoviridae	Peduovirus	Peduovirus HQ103	Yersinia phage HQ103
590.132	Heidelberg	590.13236_10	65735	114754	0.85	Heunggongvirae	Uroviricota	Caudoviricetes	Peduoviridae	Peduovirus	Peduovirus SIAC10	Escherichia phage SIAC10
590.132	Heidelberg	590.13236_10	65735	114754	0.85	Heunggongvirae	Uroviricota	Caudoviricetes	Peduoviridae	Peduovirus	Peduovirus P24E6b	Escherichia phage P2_4E6b
590.132	Heidelberg	590.13236_10	65735	114754	0.85	Heunggongvirae	Uroviricota	Caudoviricetes	Peduoviridae	Peduovirus	Peduovirus L413C	Yersinia phage L-413C
590.132	Heidelberg	590.13236_10	65735	114754	0.85	Heunggongvirae	Uroviricota	Caudoviricetes	Peduoviridae	Peduovirus	Peduovirus AC1	Escherichia phage AC1
590.132	Heidelberg	590.13236_10	65735	114754	0.85	Heunggongvirae	Uroviricota	Caudoviricetes	Peduoviridae	Peduovirus	Peduovirus P22H4	Escherichia phage P2_2H4
590.132	Heidelberg	590.13236_10	65735	114754	0.85	Heunggongvirae	Uroviricota	Caudoviricetes	Peduoviridae	Peduovirus	Peduovirus magyaro	Escherichia phage P2
590.132	Heidelberg	590.13236_10	65735	114754	0.85	Heunggongvirae	Uroviricota	Caudoviricetes	Peduoviridae	Peduovirus	Peduovirus Wphi	Escherichia phage Wphi
590.132	Heidelberg	590.13236_10	65735	114754	0.85	Heunggongvirae	Uroviricota	Caudoviricetes	Peduoviridae	Peduovirus	Peduovirus 11W	Escherichia phage 11W
590.132	Heidelberg	590.13236_10	65735	114754	0.85	Heunggongvirae	Uroviricota	Caudoviricetes	Peduoviridae	Peduovirus	Peduovirus pro147	Escherichia phage pro147
590.132	Heidelberg	590.13236_10	65735	114754	0.85	Heunggongvirae	Uroviricota	Caudoviricetes	Peduoviridae	Peduovirus	Peduovirus YPM46	Yersinia phage vB_YpM_46
590.132	Heidelberg	590.13236_10	65735	114754	0.85	Heunggongvirae	Uroviricota	Caudoviricetes	Peduoviridae	Peduovirus	Peduovirus P24C9	Escherichia phage P2_4C9
590.132	Heidelberg	590.13236_10	65735	114754	0.85	Heunggongvirae	Uroviricota	Caudoviricetes	Peduoviridae	Peduovirus	Peduovirus STYP1	Salmonella enterica subsp. enterica serovar Typhi strain Salmonella Typhi Prophage STYP1
590.132	Heidelberg	590.13236_10	65735	114754	0.85	Heunggongvirae	Uroviricota	Caudoviricetes	Peduoviridae	Peduovirus	Peduovirus R18C	Bacteriophage R18C
590.132	Heidelberg	590.13241_12	65735	113835	0.86	Heunggongvirae	Uroviricota	Caudoviricetes	Peduoviridae	Peduovirus	Peduovirus YPM22	Yersinia phage vB_YpM_22
590.132	Heidelberg	590.13241_12	65735	113835	0.86	Heunggongvirae	Uroviricota	Caudoviricetes	Peduoviridae	Peduovirus	Peduovirus fiAA91ss	Enterobacteria phage fiAA91-ss
590.132	Heidelberg	590.13241_12	65735	113835	0.86	Heunggongvirae	Uroviricota	Caudoviricetes	Peduoviridae	Peduovirus	Peduovirus P37	Yersinia phage P37
590.132	Heidelberg	590.13241_12	65735	113835	0.86	Heunggongvirae	Uroviricota	Caudoviricetes	Peduoviridae	Peduovirus	Peduovirus YPM50	Yersinia phage vB_YpM_50
590.132	Heidelberg	590.13241_12	65735	113835	0.86	Heunggongvirae	Uroviricota	Caudoviricetes	Peduoviridae	Peduovirus	Peduovirus SIDE7	Escherichia phage SIDE7
590.132	Heidelberg	590.13241_12	65735	113835	0.86	Heunggongvirae	Uroviricota	Caudoviricetes	Peduoviridae	Peduovirus	Peduovirus P22H1	Escherichia phage P2_2H1
590.132	Heidelberg	590.13241_12	65735	113835	0.86	Heunggongvirae	Uroviricota	Caudoviricetes	Peduoviridae	Peduovirus	Peduovirus DC1	Escherichia phage DC1
590.132	Heidelberg	590.13241_12	65735	113835	0.86	Heunggongvirae	Uroviricota	Caudoviricetes	Peduoviridae	Peduovirus	Peduovirus pv12474III	Escherichia phage vB_EcoM-12474III
590.132	Heidelberg	590.13241_12	65735	113835	0.86	Heunggongvirae	Uroviricota	Caudoviricetes	Peduoviridae	Peduovirus	Peduovirus P24A7b	Escherichia phage P2_4A7b
590.132	Heidelberg	590.13241_12	65735	113835	0.86	Heunggongvirae	Uroviricota	Caudoviricetes	Peduoviridae	Peduovirus	Peduovirus P24B2	Escherichia phage P2_4B2
590.132	Heidelberg	590.13241_12	65735	113835	0.86	Heunggongvirae	Uroviricota	Caudoviricetes	Peduoviridae	Peduovirus	Peduovirus pro483	Escherichia phage pro483
590.132	Heidelberg	590.13241_12	65735	113835	0.86	Heunggongvirae	Uroviricota	Caudoviricetes	Peduoviridae	Peduovirus	Peduovirus P2	Bacteriophage P2
590.132	Heidelberg	590.13241_12	65735	113835	0.86	Heunggongvirae	Uroviricota	Caudoviricetes	Peduoviridae	Peduovirus	Peduovirus HQ103	Yersinia phage HQ103
590.132	Heidelberg	590.13241_12	65735	113835	0.86	Heunggongvirae	Uroviricota	Caudoviricetes	Peduoviridae	Peduovirus	Peduovirus SIAC10	Escherichia phage SIAC10
590.132	Heidelberg	590.13241_12	65735	113835	0.86	Heunggongvirae	Uroviricota	Caudoviricetes	Peduoviridae	Peduovirus	Peduovirus P24E6b	Escherichia phage P2_4E6b
590.132	Heidelberg	590.13241_12	65735	113835	0.86	Heunggongvirae	Uroviricota	Caudoviricetes	Peduoviridae	Peduovirus	Peduovirus L413C	Yersinia phage L-413C
590.132	Heidelberg	590.13241_12	65735	113835	0.86	Heunggongvirae	Uroviricota	Caudoviricetes	Peduoviridae	Peduovirus	Peduovirus AC1	Escherichia phage AC1
590.132	Heidelberg	590.13241_12	65735	113835	0.86	Heunggongvirae	Uroviricota	Caudoviricetes	Peduoviridae	Peduovirus	Peduovirus P22H4	Escherichia phage P2_2H4
590.132	Heidelberg	590.13241_12	65735	113835	0.86	Heunggongvirae	Uroviricota	Caudoviricetes	Peduoviridae	Peduovirus	Peduovirus magyaro	Escherichia phage P2
590.132	Heidelberg	590.13241_12	65735	113835	0.86	Heunggongvirae	Uroviricota	Caudoviricetes	Peduoviridae	Peduovirus	Peduovirus Wphi	Escherichia phage Wphi
590.132	Heidelberg	590.13241_12	65735	113835	0.86	Heunggongvirae	Uroviricota	Caudoviricetes	Peduoviridae	Peduovirus	Peduovirus 11W	Escherichia phage 11W
590.132	Heidelberg	590.13241_12	65735	113835	0.86	Heunggongvirae	Uroviricota	Caudoviricetes	Peduoviridae	Peduovirus	Peduovirus pro147	Escherichia phage pro147
590.132	Heidelberg	590.13241_12	65735	113835	0.86	Heunggongvirae	Uroviricota	Caudoviricetes	Peduoviridae	Peduovirus	Peduovirus YPM46	Yersinia phage vB_YpM_46
590.132	Heidelberg	590.13241_12	65735	113835	0.86	Heunggongvirae	Uroviricota	Caudoviricetes	Peduoviridae	Peduovirus	Peduovirus P24C9	Escherichia phage P2_4C9
590.132	Heidelberg	590.13241_12	65735	113835	0.86	Heunggongvirae	Uroviricota	Caudoviricetes	Peduoviridae	Peduovirus	Peduovirus STYP1	Salmonella enterica subsp. enterica serovar Typhi strain Salmonella Typhi Prophage STYP1
590.132	Heidelberg	590.13241_12	65735	113835	0.86	Heunggongvirae	Uroviricota	Caudoviricetes	Peduoviridae	Peduovirus	Peduovirus R18C	Bacteriophage R18C
590.132	Heidelberg	590.13248_4	65689	114708	0.85	Heunggongvirae	Uroviricota	Caudoviricetes	Peduoviridae	Peduovirus	Peduovirus YPM22	Yersinia phage vB_YpM_22
590.132	Heidelberg	590.13248_4	65689	114708	0.85	Heunggongvirae	Uroviricota	Caudoviricetes	Peduoviridae	Peduovirus	Peduovirus fiAA91ss	Enterobacteria phage fiAA91-ss
590.132	Heidelberg	590.13248_4	65689	114708	0.85	Heunggongvirae	Uroviricota	Caudoviricetes	Peduoviridae	Peduovirus	Peduovirus P37	Yersinia phage P37
590.132	Heidelberg	590.13248_4	65689	114708	0.85	Heunggongvirae	Uroviricota	Caudoviricetes	Peduoviridae	Peduovirus	Peduovirus YPM50	Yersinia phage vB_YpM_50
590.132	Heidelberg	590.13248_4	65689	114708	0.85	Heunggongvirae	Uroviricota	Caudoviricetes	Peduoviridae	Peduovirus	Peduovirus SIDE7	Escherichia phage SIDE7
590.132	Heidelberg	590.13248_4	65689	114708	0.85	Heunggongvirae	Uroviricota	Caudoviricetes	Peduoviridae	Peduovirus	Peduovirus P22H1	Escherichia phage P2_2H1
590.132	Heidelberg	590.13248_4	65689	114708	0.85	Heunggongvirae	Uroviricota	Caudoviricetes	Peduoviridae	Peduovirus	Peduovirus DC1	Escherichia phage DC1
590.132	Heidelberg	590.13248_4	65689	114708	0.85	Heunggongvirae	Uroviricota	Caudoviricetes	Peduoviridae	Peduovirus	Peduovirus pv12474III	Escherichia phage vB_EcoM-12474III
590.132	Heidelberg	590.13248_4	65689	114708	0.85	Heunggongvirae	Uroviricota	Caudoviricetes	Peduoviridae	Peduovirus	Peduovirus P24A7b	Escherichia phage P2_4A7b
590.132	Heidelberg	590.13248_4	65689	114708	0.85	Heunggongvirae	Uroviricota	Caudoviricetes	Peduoviridae	Peduovirus	Peduovirus P24B2	Escherichia phage P2_4B2
590.132	Heidelberg	590.13248_4	65689	114708	0.85	Heunggongvirae	Uroviricota	Caudoviricetes	Peduoviridae	Peduovirus	Peduovirus pro483	Escherichia phage pro483
590.132	Heidelberg	590.13248_4	65689	114708	0.85	Heunggongvirae	Uroviricota	Caudoviricetes	Peduoviridae	Peduovirus	Peduovirus P2	Bacteriophage P2
590.132	Heidelberg	590.13248_4	65689	114708	0.85	Heunggongvirae	Uroviricota	Caudoviricetes	Peduoviridae	Peduovirus	Peduovirus HQ103	Yersinia phage HQ103
590.132	Heidelberg	590.13248_4	65689	114708	0.85	Heunggongvirae	Uroviricota	Caudoviricetes	Peduoviridae	Peduovirus	Peduovirus SIAC10	Escherichia phage SIAC10
590.132	Heidelberg	590.13248_4	65689	114708	0.85	Heunggongvirae	Uroviricota	Caudoviricetes	Peduoviridae	Peduovirus	Peduovirus P24E6b	Escherichia phage P2_4E6b
590.132	Heidelberg	590.13248_4	65689	114708	0.85	Heunggongvirae	Uroviricota	Caudoviricetes	Peduoviridae	Peduovirus	Peduovirus L413C	Yersinia phage L-413C
590.132	Heidelberg	590.13248_4	65689	114708	0.85	Heunggongvirae	Uroviricota	Caudoviricetes	Peduoviridae	Peduovirus	Peduovirus AC1	Escherichia phage AC1
590.132	Heidelberg	590.13248_4	65689	114708	0.85	Heunggongvirae	Uroviricota	Caudoviricetes	Peduoviridae	Peduovirus	Peduovirus P22H4	Escherichia phage P2_2H4
590.132	Heidelberg	590.13248_4	65689	114708	0.85	Heunggongvirae	Uroviricota	Caudoviricetes	Peduoviridae	Peduovirus	Peduovirus magyaro	Escherichia phage P2
590.132	Heidelberg	590.13248_4	65689	114708	0.85	Heunggongvirae	Uroviricota	Caudoviricetes	Peduoviridae	Peduovirus	Peduovirus Wphi	Escherichia phage Wphi
590.132	Heidelberg	590.13248_4	65689	114708	0.85	Heunggongvirae	Uroviricota	Caudoviricetes	Peduoviridae	Peduovirus	Peduovirus 11W	Escherichia phage 11W
590.132	Heidelberg	590.13248_4	65689	114708	0.85	Heunggongvirae	Uroviricota	Caudoviricetes	Peduoviridae	Peduovirus	Peduovirus pro147	Escherichia phage pro147
590.132	Heidelberg	590.13248_4	65689	114708	0.85	Heunggongvirae	Uroviricota	Caudoviricetes	Peduoviridae	Peduovirus	Peduovirus YPM46	Yersinia phage vB_YpM_46
590.132	Heidelberg	590.13248_4	65689	114708	0.85	Heunggongvirae	Uroviricota	Caudoviricetes	Peduoviridae	Peduovirus	Peduovirus P24C9	Escherichia phage P2_4C9
590.132	Heidelberg	590.13248_4	65689	114708	0.85	Heunggongvirae	Uroviricota	Caudoviricetes	Peduoviridae	Peduovirus	Peduovirus STYP1	Salmonella enterica subsp. enterica serovar Typhi strain Salmonella Typhi Prophage STYP1
590.132	Heidelberg	590.13248_4	65689	114708	0.85	Heunggongvirae	Uroviricota	Caudoviricetes	Peduoviridae	Peduovirus	Peduovirus R18C	Bacteriophage R18C
590.133	Typhimurium	590.13253_9	296	14455	0.87	Heunggongvirae	Uroviricota	Caudoviricetes	Not defined	Lederbergvirus	Lederbergvirus P22	Salmonella phage P22
590.133	Typhimurium	590.13253_9	296	14455	0.87	Heunggongvirae	Uroviricota	Caudoviricetes	Not defined	Lederbergvirus	Lederbergvirus ST64T	Salmonella phage ST64T
590.133	Typhimurium	590.13253_9	296	14455	0.87	Heunggongvirae	Uroviricota	Caudoviricetes	Not defined	Lederbergvirus	Lederbergvirus BTP1	Salmonella phage BTP1
590.133	Typhimurium	590.13253_9	296	14455	0.87	Heunggongvirae	Uroviricota	Caudoviricetes	Not defined	Kwaitsingvirus	Kwaitsingvirus HK446	Escherichia phage HK446
590.133	Typhimurium	590.13253_9	296	14455	0.87	Heunggongvirae	Uroviricota	Caudoviricetes	Not defined	Kwaitsingvirus	Kwaitsingvirus HK544	Escherichia phage HK544
590.133	Typhimurium	590.13253_9	296	14455	0.87	Heunggongvirae	Uroviricota	Caudoviricetes	Not defined	Lederbergvirus	Lederbergvirus SE1Spa	Salmonella phage SE1Spa
590.133	Typhimurium	590.13253_9	296	14455	0.87	Heunggongvirae	Uroviricota	Caudoviricetes	Not defined	Wanchaivirus	Wanchaivirus HK106	Escherichia phage HK106
590.133	Typhimurium	590.13253_9	296	14455	0.87	Heunggongvirae	Uroviricota	Caudoviricetes	Not defined	Pankowvirus	Pankowvirus pv1717	Stx2-converting phage 1717
590.133	Typhimurium	590.13253_9	296	14455	0.87	Heunggongvirae	Uroviricota	Caudoviricetes	Not defined	Brunovirus	Brunovirus SEN34	Salmonella phage SEN34
590.133	Typhimurium	590.13253_9	296	14455	0.87	Heunggongvirae	Uroviricota	Caudoviricetes	Not defined	Pankowvirus	Pankowvirus WGPS6	Stx2-converting phage Stx2a_WGPS6
590.133	Typhimurium	590.13253_9	296	14455	0.87	Heunggongvirae	Uroviricota	Caudoviricetes	Not defined	Pankowvirus	Pankowvirus pv2851	Enterobacteria phage 2851
590.133	Typhimurium	590.13253_9	296	14455	0.87	Heunggongvirae	Uroviricota	Caudoviricetes	Not defined	Lederbergvirus	Lederbergvirus Sf6	Shigella phage Sf6
590.133	Typhimurium	590.13253_9	296	14455	0.87	Heunggongvirae	Uroviricota	Caudoviricetes	Not defined	Pankowvirus	Pankowvirus YYZ2008	Enterobacteria phage YYZ-2008
590.133	Typhimurium	590.13253_9	296	14455	0.87	Heunggongvirae	Uroviricota	Caudoviricetes	Not defined	Wanchaivirus	Wanchaivirus mEp234	Escherichia phage mEp234
590.133	Typhimurium	590.13253_9	296	14455	0.87	Heunggongvirae	Uroviricota	Caudoviricetes	Not defined	Pankowvirus	Pankowvirus WGPS8	Stx2-converting phage Stx2a_WGPS8
590.133	Typhimurium	590.13253_9	296	14455	0.87	Heunggongvirae	Uroviricota	Caudoviricetes	Not defined	Lederbergvirus	Lederbergvirus HK620	Enterobacteria phage HK620
590.133	Heidelberg	590.13275_6	65735	114754	0.85	Heunggongvirae	Uroviricota	Caudoviricetes	Peduoviridae	Peduovirus	Peduovirus YPM22	Yersinia phage vB_YpM_22
590.133	Heidelberg	590.13275_6	65735	114754	0.85	Heunggongvirae	Uroviricota	Caudoviricetes	Peduoviridae	Peduovirus	Peduovirus fiAA91ss	Enterobacteria phage fiAA91-ss
590.133	Heidelberg	590.13275_6	65735	114754	0.85	Heunggongvirae	Uroviricota	Caudoviricetes	Peduoviridae	Peduovirus	Peduovirus P37	Yersinia phage P37
590.133	Heidelberg	590.13275_6	65735	114754	0.85	Heunggongvirae	Uroviricota	Caudoviricetes	Peduoviridae	Peduovirus	Peduovirus YPM50	Yersinia phage vB_YpM_50
590.133	Heidelberg	590.13275_6	65735	114754	0.85	Heunggongvirae	Uroviricota	Caudoviricetes	Peduoviridae	Peduovirus	Peduovirus SIDE7	Escherichia phage SIDE7
590.133	Heidelberg	590.13275_6	65735	114754	0.85	Heunggongvirae	Uroviricota	Caudoviricetes	Peduoviridae	Peduovirus	Peduovirus P22H1	Escherichia phage P2_2H1
590.133	Heidelberg	590.13275_6	65735	114754	0.85	Heunggongvirae	Uroviricota	Caudoviricetes	Peduoviridae	Peduovirus	Peduovirus DC1	Escherichia phage DC1
590.133	Heidelberg	590.13275_6	65735	114754	0.85	Heunggongvirae	Uroviricota	Caudoviricetes	Peduoviridae	Peduovirus	Peduovirus pv12474III	Escherichia phage vB_EcoM-12474III
590.133	Heidelberg	590.13275_6	65735	114754	0.85	Heunggongvirae	Uroviricota	Caudoviricetes	Peduoviridae	Peduovirus	Peduovirus P24A7b	Escherichia phage P2_4A7b
590.133	Heidelberg	590.13275_6	65735	114754	0.85	Heunggongvirae	Uroviricota	Caudoviricetes	Peduoviridae	Peduovirus	Peduovirus P24B2	Escherichia phage P2_4B2
590.133	Heidelberg	590.13275_6	65735	114754	0.85	Heunggongvirae	Uroviricota	Caudoviricetes	Peduoviridae	Peduovirus	Peduovirus pro483	Escherichia phage pro483
590.133	Heidelberg	590.13275_6	65735	114754	0.85	Heunggongvirae	Uroviricota	Caudoviricetes	Peduoviridae	Peduovirus	Peduovirus P2	Bacteriophage P2
590.133	Heidelberg	590.13275_6	65735	114754	0.85	Heunggongvirae	Uroviricota	Caudoviricetes	Peduoviridae	Peduovirus	Peduovirus HQ103	Yersinia phage HQ103
590.133	Heidelberg	590.13275_6	65735	114754	0.85	Heunggongvirae	Uroviricota	Caudoviricetes	Peduoviridae	Peduovirus	Peduovirus SIAC10	Escherichia phage SIAC10
590.133	Heidelberg	590.13275_6	65735	114754	0.85	Heunggongvirae	Uroviricota	Caudoviricetes	Peduoviridae	Peduovirus	Peduovirus P24E6b	Escherichia phage P2_4E6b
590.133	Heidelberg	590.13275_6	65735	114754	0.85	Heunggongvirae	Uroviricota	Caudoviricetes	Peduoviridae	Peduovirus	Peduovirus L413C	Yersinia phage L-413C
590.133	Heidelberg	590.13275_6	65735	114754	0.85	Heunggongvirae	Uroviricota	Caudoviricetes	Peduoviridae	Peduovirus	Peduovirus AC1	Escherichia phage AC1
590.133	Heidelberg	590.13275_6	65735	114754	0.85	Heunggongvirae	Uroviricota	Caudoviricetes	Peduoviridae	Peduovirus	Peduovirus P22H4	Escherichia phage P2_2H4
590.133	Heidelberg	590.13275_6	65735	114754	0.85	Heunggongvirae	Uroviricota	Caudoviricetes	Peduoviridae	Peduovirus	Peduovirus magyaro	Escherichia phage P2
590.133	Heidelberg	590.13275_6	65735	114754	0.85	Heunggongvirae	Uroviricota	Caudoviricetes	Peduoviridae	Peduovirus	Peduovirus Wphi	Escherichia phage Wphi
590.133	Heidelberg	590.13275_6	65735	114754	0.85	Heunggongvirae	Uroviricota	Caudoviricetes	Peduoviridae	Peduovirus	Peduovirus 11W	Escherichia phage 11W
590.133	Heidelberg	590.13275_6	65735	114754	0.85	Heunggongvirae	Uroviricota	Caudoviricetes	Peduoviridae	Peduovirus	Peduovirus pro147	Escherichia phage pro147
590.133	Heidelberg	590.13275_6	65735	114754	0.85	Heunggongvirae	Uroviricota	Caudoviricetes	Peduoviridae	Peduovirus	Peduovirus YPM46	Yersinia phage vB_YpM_46
590.133	Heidelberg	590.13275_6	65735	114754	0.85	Heunggongvirae	Uroviricota	Caudoviricetes	Peduoviridae	Peduovirus	Peduovirus P24C9	Escherichia phage P2_4C9
590.133	Heidelberg	590.13275_6	65735	114754	0.85	Heunggongvirae	Uroviricota	Caudoviricetes	Peduoviridae	Peduovirus	Peduovirus STYP1	Salmonella enterica subsp. enterica serovar Typhi strain Salmonella Typhi Prophage STYP1
590.133	Heidelberg	590.13275_6	65735	114754	0.85	Heunggongvirae	Uroviricota	Caudoviricetes	Peduoviridae	Peduovirus	Peduovirus R18C	Bacteriophage R18C
590.133	Heidelberg	590.13276_16	65735	113835	0.85	Heunggongvirae	Uroviricota	Caudoviricetes	Peduoviridae	Peduovirus	Peduovirus YPM22	Yersinia phage vB_YpM_22
590.133	Heidelberg	590.13276_16	65735	113835	0.85	Heunggongvirae	Uroviricota	Caudoviricetes	Peduoviridae	Peduovirus	Peduovirus fiAA91ss	Enterobacteria phage fiAA91-ss
590.133	Heidelberg	590.13276_16	65735	113835	0.85	Heunggongvirae	Uroviricota	Caudoviricetes	Peduoviridae	Peduovirus	Peduovirus P37	Yersinia phage P37
590.133	Heidelberg	590.13276_16	65735	113835	0.85	Heunggongvirae	Uroviricota	Caudoviricetes	Peduoviridae	Peduovirus	Peduovirus YPM50	Yersinia phage vB_YpM_50
590.133	Heidelberg	590.13276_16	65735	113835	0.85	Heunggongvirae	Uroviricota	Caudoviricetes	Peduoviridae	Peduovirus	Peduovirus SIDE7	Escherichia phage SIDE7
590.133	Heidelberg	590.13276_16	65735	113835	0.85	Heunggongvirae	Uroviricota	Caudoviricetes	Peduoviridae	Peduovirus	Peduovirus P22H1	Escherichia phage P2_2H1
590.133	Heidelberg	590.13276_16	65735	113835	0.85	Heunggongvirae	Uroviricota	Caudoviricetes	Peduoviridae	Peduovirus	Peduovirus DC1	Escherichia phage DC1
590.133	Heidelberg	590.13276_16	65735	113835	0.85	Heunggongvirae	Uroviricota	Caudoviricetes	Peduoviridae	Peduovirus	Peduovirus pv12474III	Escherichia phage vB_EcoM-12474III
590.133	Heidelberg	590.13276_16	65735	113835	0.85	Heunggongvirae	Uroviricota	Caudoviricetes	Peduoviridae	Peduovirus	Peduovirus P24A7b	Escherichia phage P2_4A7b
590.133	Heidelberg	590.13276_16	65735	113835	0.85	Heunggongvirae	Uroviricota	Caudoviricetes	Peduoviridae	Peduovirus	Peduovirus P24B2	Escherichia phage P2_4B2
590.133	Heidelberg	590.13276_16	65735	113835	0.85	Heunggongvirae	Uroviricota	Caudoviricetes	Peduoviridae	Peduovirus	Peduovirus pro483	Escherichia phage pro483
590.133	Heidelberg	590.13276_16	65735	113835	0.85	Heunggongvirae	Uroviricota	Caudoviricetes	Peduoviridae	Peduovirus	Peduovirus P2	Bacteriophage P2
590.133	Heidelberg	590.13276_16	65735	113835	0.85	Heunggongvirae	Uroviricota	Caudoviricetes	Peduoviridae	Peduovirus	Peduovirus HQ103	Yersinia phage HQ103
590.133	Heidelberg	590.13276_16	65735	113835	0.85	Heunggongvirae	Uroviricota	Caudoviricetes	Peduoviridae	Peduovirus	Peduovirus SIAC10	Escherichia phage SIAC10
590.133	Heidelberg	590.13276_16	65735	113835	0.85	Heunggongvirae	Uroviricota	Caudoviricetes	Peduoviridae	Peduovirus	Peduovirus P24E6b	Escherichia phage P2_4E6b
590.133	Heidelberg	590.13276_16	65735	113835	0.85	Heunggongvirae	Uroviricota	Caudoviricetes	Peduoviridae	Peduovirus	Peduovirus L413C	Yersinia phage L-413C
590.133	Heidelberg	590.13276_16	65735	113835	0.85	Heunggongvirae	Uroviricota	Caudoviricetes	Peduoviridae	Peduovirus	Peduovirus AC1	Escherichia phage AC1
590.133	Heidelberg	590.13276_16	65735	113835	0.85	Heunggongvirae	Uroviricota	Caudoviricetes	Peduoviridae	Peduovirus	Peduovirus P22H4	Escherichia phage P2_2H4
590.133	Heidelberg	590.13276_16	65735	113835	0.85	Heunggongvirae	Uroviricota	Caudoviricetes	Peduoviridae	Peduovirus	Peduovirus magyaro	Escherichia phage P2
590.133	Heidelberg	590.13276_16	65735	113835	0.85	Heunggongvirae	Uroviricota	Caudoviricetes	Peduoviridae	Peduovirus	Peduovirus Wphi	Escherichia phage Wphi
590.133	Heidelberg	590.13276_16	65735	113835	0.85	Heunggongvirae	Uroviricota	Caudoviricetes	Peduoviridae	Peduovirus	Peduovirus 11W	Escherichia phage 11W
590.133	Heidelberg	590.13276_16	65735	113835	0.85	Heunggongvirae	Uroviricota	Caudoviricetes	Peduoviridae	Peduovirus	Peduovirus pro147	Escherichia phage pro147
590.133	Heidelberg	590.13276_16	65735	113835	0.85	Heunggongvirae	Uroviricota	Caudoviricetes	Peduoviridae	Peduovirus	Peduovirus YPM46	Yersinia phage vB_YpM_46
590.133	Heidelberg	590.13276_16	65735	113835	0.85	Heunggongvirae	Uroviricota	Caudoviricetes	Peduoviridae	Peduovirus	Peduovirus P24C9	Escherichia phage P2_4C9
590.133	Heidelberg	590.13276_16	65735	113835	0.85	Heunggongvirae	Uroviricota	Caudoviricetes	Peduoviridae	Peduovirus	Peduovirus STYP1	Salmonella enterica subsp. enterica serovar Typhi strain Salmonella Typhi Prophage STYP1
590.133	Heidelberg	590.13276_16	65735	113835	0.85	Heunggongvirae	Uroviricota	Caudoviricetes	Peduoviridae	Peduovirus	Peduovirus R18C	Bacteriophage R18C
590.133	Typhimurium	590.13287_10	296	14455	0.87	Heunggongvirae	Uroviricota	Caudoviricetes	Not defined	Lederbergvirus	Lederbergvirus P22	Salmonella phage P22
590.133	Typhimurium	590.13287_10	296	14455	0.87	Heunggongvirae	Uroviricota	Caudoviricetes	Not defined	Lederbergvirus	Lederbergvirus ST64T	Salmonella phage ST64T
590.133	Typhimurium	590.13287_10	296	14455	0.87	Heunggongvirae	Uroviricota	Caudoviricetes	Not defined	Lederbergvirus	Lederbergvirus BTP1	Salmonella phage BTP1
590.133	Typhimurium	590.13287_10	296	14455	0.87	Heunggongvirae	Uroviricota	Caudoviricetes	Not defined	Kwaitsingvirus	Kwaitsingvirus HK446	Escherichia phage HK446
590.133	Typhimurium	590.13287_10	296	14455	0.87	Heunggongvirae	Uroviricota	Caudoviricetes	Not defined	Kwaitsingvirus	Kwaitsingvirus HK544	Escherichia phage HK544
590.133	Typhimurium	590.13287_10	296	14455	0.87	Heunggongvirae	Uroviricota	Caudoviricetes	Not defined	Lederbergvirus	Lederbergvirus SE1Spa	Salmonella phage SE1Spa
590.133	Typhimurium	590.13287_10	296	14455	0.87	Heunggongvirae	Uroviricota	Caudoviricetes	Not defined	Wanchaivirus	Wanchaivirus HK106	Escherichia phage HK106
590.133	Typhimurium	590.13287_10	296	14455	0.87	Heunggongvirae	Uroviricota	Caudoviricetes	Not defined	Pankowvirus	Pankowvirus pv1717	Stx2-converting phage 1717
590.133	Typhimurium	590.13287_10	296	14455	0.87	Heunggongvirae	Uroviricota	Caudoviricetes	Not defined	Brunovirus	Brunovirus SEN34	Salmonella phage SEN34
590.133	Typhimurium	590.13287_10	296	14455	0.87	Heunggongvirae	Uroviricota	Caudoviricetes	Not defined	Pankowvirus	Pankowvirus WGPS6	Stx2-converting phage Stx2a_WGPS6
590.133	Typhimurium	590.13287_10	296	14455	0.87	Heunggongvirae	Uroviricota	Caudoviricetes	Not defined	Pankowvirus	Pankowvirus pv2851	Enterobacteria phage 2851
590.133	Typhimurium	590.13287_10	296	14455	0.87	Heunggongvirae	Uroviricota	Caudoviricetes	Not defined	Lederbergvirus	Lederbergvirus Sf6	Shigella phage Sf6
590.133	Typhimurium	590.13287_10	296	14455	0.87	Heunggongvirae	Uroviricota	Caudoviricetes	Not defined	Pankowvirus	Pankowvirus YYZ2008	Enterobacteria phage YYZ-2008
590.133	Typhimurium	590.13287_10	296	14455	0.87	Heunggongvirae	Uroviricota	Caudoviricetes	Not defined	Wanchaivirus	Wanchaivirus mEp234	Escherichia phage mEp234
590.133	Typhimurium	590.13287_10	296	14455	0.87	Heunggongvirae	Uroviricota	Caudoviricetes	Not defined	Pankowvirus	Pankowvirus WGPS8	Stx2-converting phage Stx2a_WGPS8
590.133	Typhimurium	590.13287_10	296	14455	0.87	Heunggongvirae	Uroviricota	Caudoviricetes	Not defined	Lederbergvirus	Lederbergvirus HK620	Enterobacteria phage HK620
590.133	Typhimurium	590.13288_9	296	14455	0.87	Heunggongvirae	Uroviricota	Caudoviricetes	Not defined	Lederbergvirus	Lederbergvirus P22	Salmonella phage P22
590.133	Typhimurium	590.13288_9	296	14455	0.87	Heunggongvirae	Uroviricota	Caudoviricetes	Not defined	Lederbergvirus	Lederbergvirus ST64T	Salmonella phage ST64T
590.133	Typhimurium	590.13288_9	296	14455	0.87	Heunggongvirae	Uroviricota	Caudoviricetes	Not defined	Lederbergvirus	Lederbergvirus BTP1	Salmonella phage BTP1
590.133	Typhimurium	590.13288_9	296	14455	0.87	Heunggongvirae	Uroviricota	Caudoviricetes	Not defined	Kwaitsingvirus	Kwaitsingvirus HK446	Escherichia phage HK446
590.133	Typhimurium	590.13288_9	296	14455	0.87	Heunggongvirae	Uroviricota	Caudoviricetes	Not defined	Kwaitsingvirus	Kwaitsingvirus HK544	Escherichia phage HK544
590.133	Typhimurium	590.13288_9	296	14455	0.87	Heunggongvirae	Uroviricota	Caudoviricetes	Not defined	Lederbergvirus	Lederbergvirus SE1Spa	Salmonella phage SE1Spa
590.133	Typhimurium	590.13288_9	296	14455	0.87	Heunggongvirae	Uroviricota	Caudoviricetes	Not defined	Wanchaivirus	Wanchaivirus HK106	Escherichia phage HK106
590.133	Typhimurium	590.13288_9	296	14455	0.87	Heunggongvirae	Uroviricota	Caudoviricetes	Not defined	Pankowvirus	Pankowvirus pv1717	Stx2-converting phage 1717
590.133	Typhimurium	590.13288_9	296	14455	0.87	Heunggongvirae	Uroviricota	Caudoviricetes	Not defined	Brunovirus	Brunovirus SEN34	Salmonella phage SEN34
590.133	Typhimurium	590.13288_9	296	14455	0.87	Heunggongvirae	Uroviricota	Caudoviricetes	Not defined	Pankowvirus	Pankowvirus WGPS6	Stx2-converting phage Stx2a_WGPS6
590.133	Typhimurium	590.13288_9	296	14455	0.87	Heunggongvirae	Uroviricota	Caudoviricetes	Not defined	Pankowvirus	Pankowvirus pv2851	Enterobacteria phage 2851
590.133	Typhimurium	590.13288_9	296	14455	0.87	Heunggongvirae	Uroviricota	Caudoviricetes	Not defined	Lederbergvirus	Lederbergvirus Sf6	Shigella phage Sf6
590.133	Typhimurium	590.13288_9	296	14455	0.87	Heunggongvirae	Uroviricota	Caudoviricetes	Not defined	Pankowvirus	Pankowvirus YYZ2008	Enterobacteria phage YYZ-2008
590.133	Typhimurium	590.13288_9	296	14455	0.87	Heunggongvirae	Uroviricota	Caudoviricetes	Not defined	Wanchaivirus	Wanchaivirus mEp234	Escherichia phage mEp234
590.133	Typhimurium	590.13288_9	296	14455	0.87	Heunggongvirae	Uroviricota	Caudoviricetes	Not defined	Pankowvirus	Pankowvirus WGPS8	Stx2-converting phage Stx2a_WGPS8
590.133	Typhimurium	590.13288_9	296	14455	0.87	Heunggongvirae	Uroviricota	Caudoviricetes	Not defined	Lederbergvirus	Lederbergvirus HK620	Enterobacteria phage HK620
590.133	Newport	590.13291_1	762229	814286	0.86	Heunggongvirae	Uroviricota	Caudoviricetes	Not defined	Brunovirus	Brunovirus SEN34	Salmonella phage SEN34
590.133	Typhimurium	590.13293_9	470	29367	0.89	Heunggongvirae	Uroviricota	Caudoviricetes	Not defined	Lederbergvirus	Lederbergvirus P22	Salmonella phage P22
590.133	Typhimurium	590.13293_9	470	29367	0.89	Heunggongvirae	Uroviricota	Caudoviricetes	Not defined	Lederbergvirus	Lederbergvirus ST64T	Salmonella phage ST64T
590.133	Typhimurium	590.13293_9	470	29367	0.89	Heunggongvirae	Uroviricota	Caudoviricetes	Not defined	Lederbergvirus	Lederbergvirus BTP1	Salmonella phage BTP1
590.133	Typhimurium	590.13293_9	470	29367	0.89	Heunggongvirae	Uroviricota	Caudoviricetes	Not defined	Kwaitsingvirus	Kwaitsingvirus HK446	Escherichia phage HK446
590.133	Typhimurium	590.13293_9	470	29367	0.89	Heunggongvirae	Uroviricota	Caudoviricetes	Not defined	Kwaitsingvirus	Kwaitsingvirus HK544	Escherichia phage HK544
590.133	Typhimurium	590.13293_9	470	29367	0.89	Heunggongvirae	Uroviricota	Caudoviricetes	Not defined	Lederbergvirus	Lederbergvirus SE1Spa	Salmonella phage SE1Spa
590.133	Typhimurium	590.13293_9	470	29367	0.89	Heunggongvirae	Uroviricota	Caudoviricetes	Not defined	Wanchaivirus	Wanchaivirus HK106	Escherichia phage HK106
590.133	Typhimurium	590.13293_9	470	29367	0.89	Heunggongvirae	Uroviricota	Caudoviricetes	Not defined	Pankowvirus	Pankowvirus pv1717	Stx2-converting phage 1717
590.133	Typhimurium	590.13293_9	470	29367	0.89	Heunggongvirae	Uroviricota	Caudoviricetes	Not defined	Brunovirus	Brunovirus SEN34	Salmonella phage SEN34
590.133	Typhimurium	590.13293_9	470	29367	0.89	Heunggongvirae	Uroviricota	Caudoviricetes	Not defined	Pankowvirus	Pankowvirus WGPS6	Stx2-converting phage Stx2a_WGPS6
590.133	Typhimurium	590.13293_9	470	29367	0.89	Heunggongvirae	Uroviricota	Caudoviricetes	Not defined	Pankowvirus	Pankowvirus pv2851	Enterobacteria phage 2851
590.133	Typhimurium	590.13293_9	470	29367	0.89	Heunggongvirae	Uroviricota	Caudoviricetes	Not defined	Lederbergvirus	Lederbergvirus Sf6	Shigella phage Sf6
590.133	Typhimurium	590.13293_9	470	29367	0.89	Heunggongvirae	Uroviricota	Caudoviricetes	Not defined	Pankowvirus	Pankowvirus YYZ2008	Enterobacteria phage YYZ-2008
590.133	Typhimurium	590.13293_9	470	29367	0.89	Heunggongvirae	Uroviricota	Caudoviricetes	Not defined	Wanchaivirus	Wanchaivirus mEp234	Escherichia phage mEp234
590.133	Typhimurium	590.13293_9	470	29367	0.89	Heunggongvirae	Uroviricota	Caudoviricetes	Not defined	Pankowvirus	Pankowvirus WGPS8	Stx2-converting phage Stx2a_WGPS8
590.133	Typhimurium	590.13293_9	470	29367	0.89	Heunggongvirae	Uroviricota	Caudoviricetes	Not defined	Lederbergvirus	Lederbergvirus HK620	Enterobacteria phage HK620
590.133	Heidelberg	590.13312_11	65735	113835	0.86	Heunggongvirae	Uroviricota	Caudoviricetes	Peduoviridae	Peduovirus	Peduovirus YPM22	Yersinia phage vB_YpM_22
590.133	Heidelberg	590.13312_11	65735	113835	0.86	Heunggongvirae	Uroviricota	Caudoviricetes	Peduoviridae	Peduovirus	Peduovirus fiAA91ss	Enterobacteria phage fiAA91-ss
590.133	Heidelberg	590.13312_11	65735	113835	0.86	Heunggongvirae	Uroviricota	Caudoviricetes	Peduoviridae	Peduovirus	Peduovirus P37	Yersinia phage P37
590.133	Heidelberg	590.13312_11	65735	113835	0.86	Heunggongvirae	Uroviricota	Caudoviricetes	Peduoviridae	Peduovirus	Peduovirus YPM50	Yersinia phage vB_YpM_50
590.133	Heidelberg	590.13312_11	65735	113835	0.86	Heunggongvirae	Uroviricota	Caudoviricetes	Peduoviridae	Peduovirus	Peduovirus SIDE7	Escherichia phage SIDE7
590.133	Heidelberg	590.13312_11	65735	113835	0.86	Heunggongvirae	Uroviricota	Caudoviricetes	Peduoviridae	Peduovirus	Peduovirus P22H1	Escherichia phage P2_2H1
590.133	Heidelberg	590.13312_11	65735	113835	0.86	Heunggongvirae	Uroviricota	Caudoviricetes	Peduoviridae	Peduovirus	Peduovirus DC1	Escherichia phage DC1
590.133	Heidelberg	590.13312_11	65735	113835	0.86	Heunggongvirae	Uroviricota	Caudoviricetes	Peduoviridae	Peduovirus	Peduovirus pv12474III	Escherichia phage vB_EcoM-12474III
590.133	Heidelberg	590.13312_11	65735	113835	0.86	Heunggongvirae	Uroviricota	Caudoviricetes	Peduoviridae	Peduovirus	Peduovirus P24A7b	Escherichia phage P2_4A7b
590.133	Heidelberg	590.13312_11	65735	113835	0.86	Heunggongvirae	Uroviricota	Caudoviricetes	Peduoviridae	Peduovirus	Peduovirus P24B2	Escherichia phage P2_4B2
590.133	Heidelberg	590.13312_11	65735	113835	0.86	Heunggongvirae	Uroviricota	Caudoviricetes	Peduoviridae	Peduovirus	Peduovirus pro483	Escherichia phage pro483
590.133	Heidelberg	590.13312_11	65735	113835	0.86	Heunggongvirae	Uroviricota	Caudoviricetes	Peduoviridae	Peduovirus	Peduovirus P2	Bacteriophage P2
590.133	Heidelberg	590.13312_11	65735	113835	0.86	Heunggongvirae	Uroviricota	Caudoviricetes	Peduoviridae	Peduovirus	Peduovirus HQ103	Yersinia phage HQ103
590.133	Heidelberg	590.13312_11	65735	113835	0.86	Heunggongvirae	Uroviricota	Caudoviricetes	Peduoviridae	Peduovirus	Peduovirus SIAC10	Escherichia phage SIAC10
590.133	Heidelberg	590.13312_11	65735	113835	0.86	Heunggongvirae	Uroviricota	Caudoviricetes	Peduoviridae	Peduovirus	Peduovirus P24E6b	Escherichia phage P2_4E6b
590.133	Heidelberg	590.13312_11	65735	113835	0.86	Heunggongvirae	Uroviricota	Caudoviricetes	Peduoviridae	Peduovirus	Peduovirus L413C	Yersinia phage L-413C
590.133	Heidelberg	590.13312_11	65735	113835	0.86	Heunggongvirae	Uroviricota	Caudoviricetes	Peduoviridae	Peduovirus	Peduovirus AC1	Escherichia phage AC1
590.133	Heidelberg	590.13312_11	65735	113835	0.86	Heunggongvirae	Uroviricota	Caudoviricetes	Peduoviridae	Peduovirus	Peduovirus P22H4	Escherichia phage P2_2H4
590.133	Heidelberg	590.13312_11	65735	113835	0.86	Heunggongvirae	Uroviricota	Caudoviricetes	Peduoviridae	Peduovirus	Peduovirus magyaro	Escherichia phage P2
590.133	Heidelberg	590.13312_11	65735	113835	0.86	Heunggongvirae	Uroviricota	Caudoviricetes	Peduoviridae	Peduovirus	Peduovirus Wphi	Escherichia phage Wphi
590.133	Heidelberg	590.13312_11	65735	113835	0.86	Heunggongvirae	Uroviricota	Caudoviricetes	Peduoviridae	Peduovirus	Peduovirus 11W	Escherichia phage 11W
590.133	Heidelberg	590.13312_11	65735	113835	0.86	Heunggongvirae	Uroviricota	Caudoviricetes	Peduoviridae	Peduovirus	Peduovirus pro147	Escherichia phage pro147
590.133	Heidelberg	590.13312_11	65735	113835	0.86	Heunggongvirae	Uroviricota	Caudoviricetes	Peduoviridae	Peduovirus	Peduovirus YPM46	Yersinia phage vB_YpM_46
590.133	Heidelberg	590.13312_11	65735	113835	0.86	Heunggongvirae	Uroviricota	Caudoviricetes	Peduoviridae	Peduovirus	Peduovirus P24C9	Escherichia phage P2_4C9
590.133	Heidelberg	590.13312_11	65735	113835	0.86	Heunggongvirae	Uroviricota	Caudoviricetes	Peduoviridae	Peduovirus	Peduovirus STYP1	Salmonella enterica subsp. enterica serovar Typhi strain Salmonella Typhi Prophage STYP1
590.133	Heidelberg	590.13312_11	65735	113835	0.86	Heunggongvirae	Uroviricota	Caudoviricetes	Peduoviridae	Peduovirus	Peduovirus R18C	Bacteriophage R18C
590.133	Heidelberg	590.13316_9	65735	117047	0.85	Heunggongvirae	Uroviricota	Caudoviricetes	Peduoviridae	Peduovirus	Peduovirus YPM22	Yersinia phage vB_YpM_22
590.133	Heidelberg	590.13316_9	65735	117047	0.85	Heunggongvirae	Uroviricota	Caudoviricetes	Peduoviridae	Peduovirus	Peduovirus fiAA91ss	Enterobacteria phage fiAA91-ss
590.133	Heidelberg	590.13316_9	65735	117047	0.85	Heunggongvirae	Uroviricota	Caudoviricetes	Peduoviridae	Peduovirus	Peduovirus P37	Yersinia phage P37
590.133	Heidelberg	590.13316_9	65735	117047	0.85	Heunggongvirae	Uroviricota	Caudoviricetes	Peduoviridae	Peduovirus	Peduovirus YPM50	Yersinia phage vB_YpM_50
590.133	Heidelberg	590.13316_9	65735	117047	0.85	Heunggongvirae	Uroviricota	Caudoviricetes	Peduoviridae	Peduovirus	Peduovirus SIDE7	Escherichia phage SIDE7
590.133	Heidelberg	590.13316_9	65735	117047	0.85	Heunggongvirae	Uroviricota	Caudoviricetes	Peduoviridae	Peduovirus	Peduovirus P22H1	Escherichia phage P2_2H1
590.133	Heidelberg	590.13316_9	65735	117047	0.85	Heunggongvirae	Uroviricota	Caudoviricetes	Peduoviridae	Peduovirus	Peduovirus DC1	Escherichia phage DC1
590.133	Heidelberg	590.13316_9	65735	117047	0.85	Heunggongvirae	Uroviricota	Caudoviricetes	Peduoviridae	Peduovirus	Peduovirus pv12474III	Escherichia phage vB_EcoM-12474III
590.133	Heidelberg	590.13316_9	65735	117047	0.85	Heunggongvirae	Uroviricota	Caudoviricetes	Peduoviridae	Peduovirus	Peduovirus P24A7b	Escherichia phage P2_4A7b
590.133	Heidelberg	590.13316_9	65735	117047	0.85	Heunggongvirae	Uroviricota	Caudoviricetes	Peduoviridae	Peduovirus	Peduovirus P24B2	Escherichia phage P2_4B2
590.133	Heidelberg	590.13316_9	65735	117047	0.85	Heunggongvirae	Uroviricota	Caudoviricetes	Peduoviridae	Peduovirus	Peduovirus pro483	Escherichia phage pro483
590.133	Heidelberg	590.13316_9	65735	117047	0.85	Heunggongvirae	Uroviricota	Caudoviricetes	Peduoviridae	Peduovirus	Peduovirus P2	Bacteriophage P2
590.133	Heidelberg	590.13316_9	65735	117047	0.85	Heunggongvirae	Uroviricota	Caudoviricetes	Peduoviridae	Peduovirus	Peduovirus HQ103	Yersinia phage HQ103
590.133	Heidelberg	590.13316_9	65735	117047	0.85	Heunggongvirae	Uroviricota	Caudoviricetes	Peduoviridae	Peduovirus	Peduovirus SIAC10	Escherichia phage SIAC10
590.133	Heidelberg	590.13316_9	65735	117047	0.85	Heunggongvirae	Uroviricota	Caudoviricetes	Peduoviridae	Peduovirus	Peduovirus P24E6b	Escherichia phage P2_4E6b
590.133	Heidelberg	590.13316_9	65735	117047	0.85	Heunggongvirae	Uroviricota	Caudoviricetes	Peduoviridae	Peduovirus	Peduovirus L413C	Yersinia phage L-413C
590.133	Heidelberg	590.13316_9	65735	117047	0.85	Heunggongvirae	Uroviricota	Caudoviricetes	Peduoviridae	Peduovirus	Peduovirus AC1	Escherichia phage AC1
590.133	Heidelberg	590.13316_9	65735	117047	0.85	Heunggongvirae	Uroviricota	Caudoviricetes	Peduoviridae	Peduovirus	Peduovirus P22H4	Escherichia phage P2_2H4
590.133	Heidelberg	590.13316_9	65735	117047	0.85	Heunggongvirae	Uroviricota	Caudoviricetes	Peduoviridae	Peduovirus	Peduovirus magyaro	Escherichia phage P2
590.133	Heidelberg	590.13316_9	65735	117047	0.85	Heunggongvirae	Uroviricota	Caudoviricetes	Peduoviridae	Peduovirus	Peduovirus Wphi	Escherichia phage Wphi
590.133	Heidelberg	590.13316_9	65735	117047	0.85	Heunggongvirae	Uroviricota	Caudoviricetes	Peduoviridae	Peduovirus	Peduovirus 11W	Escherichia phage 11W
590.133	Heidelberg	590.13316_9	65735	117047	0.85	Heunggongvirae	Uroviricota	Caudoviricetes	Peduoviridae	Peduovirus	Peduovirus pro147	Escherichia phage pro147
590.133	Heidelberg	590.13316_9	65735	117047	0.85	Heunggongvirae	Uroviricota	Caudoviricetes	Peduoviridae	Peduovirus	Peduovirus YPM46	Yersinia phage vB_YpM_46
590.133	Heidelberg	590.13316_9	65735	117047	0.85	Heunggongvirae	Uroviricota	Caudoviricetes	Peduoviridae	Peduovirus	Peduovirus P24C9	Escherichia phage P2_4C9
590.133	Heidelberg	590.13316_9	65735	117047	0.85	Heunggongvirae	Uroviricota	Caudoviricetes	Peduoviridae	Peduovirus	Peduovirus STYP1	Salmonella enterica subsp. enterica serovar Typhi strain Salmonella Typhi Prophage STYP1
590.133	Heidelberg	590.13316_9	65735	117047	0.85	Heunggongvirae	Uroviricota	Caudoviricetes	Peduoviridae	Peduovirus	Peduovirus R18C	Bacteriophage R18C
590.133	Heidelberg	590.13332_5	65735	113835	0.85	Heunggongvirae	Uroviricota	Caudoviricetes	Peduoviridae	Peduovirus	Peduovirus YPM22	Yersinia phage vB_YpM_22
590.133	Heidelberg	590.13332_5	65735	113835	0.85	Heunggongvirae	Uroviricota	Caudoviricetes	Peduoviridae	Peduovirus	Peduovirus fiAA91ss	Enterobacteria phage fiAA91-ss
590.133	Heidelberg	590.13332_5	65735	113835	0.85	Heunggongvirae	Uroviricota	Caudoviricetes	Peduoviridae	Peduovirus	Peduovirus P37	Yersinia phage P37
590.133	Heidelberg	590.13332_5	65735	113835	0.85	Heunggongvirae	Uroviricota	Caudoviricetes	Peduoviridae	Peduovirus	Peduovirus YPM50	Yersinia phage vB_YpM_50
590.133	Heidelberg	590.13332_5	65735	113835	0.85	Heunggongvirae	Uroviricota	Caudoviricetes	Peduoviridae	Peduovirus	Peduovirus SIDE7	Escherichia phage SIDE7
590.133	Heidelberg	590.13332_5	65735	113835	0.85	Heunggongvirae	Uroviricota	Caudoviricetes	Peduoviridae	Peduovirus	Peduovirus P22H1	Escherichia phage P2_2H1
590.133	Heidelberg	590.13332_5	65735	113835	0.85	Heunggongvirae	Uroviricota	Caudoviricetes	Peduoviridae	Peduovirus	Peduovirus DC1	Escherichia phage DC1
590.133	Heidelberg	590.13332_5	65735	113835	0.85	Heunggongvirae	Uroviricota	Caudoviricetes	Peduoviridae	Peduovirus	Peduovirus pv12474III	Escherichia phage vB_EcoM-12474III
590.133	Heidelberg	590.13332_5	65735	113835	0.85	Heunggongvirae	Uroviricota	Caudoviricetes	Peduoviridae	Peduovirus	Peduovirus P24A7b	Escherichia phage P2_4A7b
590.133	Heidelberg	590.13332_5	65735	113835	0.85	Heunggongvirae	Uroviricota	Caudoviricetes	Peduoviridae	Peduovirus	Peduovirus P24B2	Escherichia phage P2_4B2
590.133	Heidelberg	590.13332_5	65735	113835	0.85	Heunggongvirae	Uroviricota	Caudoviricetes	Peduoviridae	Peduovirus	Peduovirus pro483	Escherichia phage pro483
590.133	Heidelberg	590.13332_5	65735	113835	0.85	Heunggongvirae	Uroviricota	Caudoviricetes	Peduoviridae	Peduovirus	Peduovirus P2	Bacteriophage P2
590.133	Heidelberg	590.13332_5	65735	113835	0.85	Heunggongvirae	Uroviricota	Caudoviricetes	Peduoviridae	Peduovirus	Peduovirus HQ103	Yersinia phage HQ103
590.133	Heidelberg	590.13332_5	65735	113835	0.85	Heunggongvirae	Uroviricota	Caudoviricetes	Peduoviridae	Peduovirus	Peduovirus SIAC10	Escherichia phage SIAC10
590.133	Heidelberg	590.13332_5	65735	113835	0.85	Heunggongvirae	Uroviricota	Caudoviricetes	Peduoviridae	Peduovirus	Peduovirus P24E6b	Escherichia phage P2_4E6b
590.133	Heidelberg	590.13332_5	65735	113835	0.85	Heunggongvirae	Uroviricota	Caudoviricetes	Peduoviridae	Peduovirus	Peduovirus L413C	Yersinia phage L-413C
590.133	Heidelberg	590.13332_5	65735	113835	0.85	Heunggongvirae	Uroviricota	Caudoviricetes	Peduoviridae	Peduovirus	Peduovirus AC1	Escherichia phage AC1
590.133	Heidelberg	590.13332_5	65735	113835	0.85	Heunggongvirae	Uroviricota	Caudoviricetes	Peduoviridae	Peduovirus	Peduovirus P22H4	Escherichia phage P2_2H4
590.133	Heidelberg	590.13332_5	65735	113835	0.85	Heunggongvirae	Uroviricota	Caudoviricetes	Peduoviridae	Peduovirus	Peduovirus magyaro	Escherichia phage P2
590.133	Heidelberg	590.13332_5	65735	113835	0.85	Heunggongvirae	Uroviricota	Caudoviricetes	Peduoviridae	Peduovirus	Peduovirus Wphi	Escherichia phage Wphi
590.133	Heidelberg	590.13332_5	65735	113835	0.85	Heunggongvirae	Uroviricota	Caudoviricetes	Peduoviridae	Peduovirus	Peduovirus 11W	Escherichia phage 11W
590.133	Heidelberg	590.13332_5	65735	113835	0.85	Heunggongvirae	Uroviricota	Caudoviricetes	Peduoviridae	Peduovirus	Peduovirus pro147	Escherichia phage pro147
590.133	Heidelberg	590.13332_5	65735	113835	0.85	Heunggongvirae	Uroviricota	Caudoviricetes	Peduoviridae	Peduovirus	Peduovirus YPM46	Yersinia phage vB_YpM_46
590.133	Heidelberg	590.13332_5	65735	113835	0.85	Heunggongvirae	Uroviricota	Caudoviricetes	Peduoviridae	Peduovirus	Peduovirus P24C9	Escherichia phage P2_4C9
590.133	Heidelberg	590.13332_5	65735	113835	0.85	Heunggongvirae	Uroviricota	Caudoviricetes	Peduoviridae	Peduovirus	Peduovirus STYP1	Salmonella enterica subsp. enterica serovar Typhi strain Salmonella Typhi Prophage STYP1
590.133	Heidelberg	590.13332_5	65735	113835	0.85	Heunggongvirae	Uroviricota	Caudoviricetes	Peduoviridae	Peduovirus	Peduovirus R18C	Bacteriophage R18C
590.133	Heidelberg	590.13333_11	65735	113835	0.85	Heunggongvirae	Uroviricota	Caudoviricetes	Peduoviridae	Peduovirus	Peduovirus YPM22	Yersinia phage vB_YpM_22
590.133	Heidelberg	590.13333_11	65735	113835	0.85	Heunggongvirae	Uroviricota	Caudoviricetes	Peduoviridae	Peduovirus	Peduovirus fiAA91ss	Enterobacteria phage fiAA91-ss
590.133	Heidelberg	590.13333_11	65735	113835	0.85	Heunggongvirae	Uroviricota	Caudoviricetes	Peduoviridae	Peduovirus	Peduovirus P37	Yersinia phage P37
590.133	Heidelberg	590.13333_11	65735	113835	0.85	Heunggongvirae	Uroviricota	Caudoviricetes	Peduoviridae	Peduovirus	Peduovirus YPM50	Yersinia phage vB_YpM_50
590.133	Heidelberg	590.13333_11	65735	113835	0.85	Heunggongvirae	Uroviricota	Caudoviricetes	Peduoviridae	Peduovirus	Peduovirus SIDE7	Escherichia phage SIDE7
590.133	Heidelberg	590.13333_11	65735	113835	0.85	Heunggongvirae	Uroviricota	Caudoviricetes	Peduoviridae	Peduovirus	Peduovirus P22H1	Escherichia phage P2_2H1
590.133	Heidelberg	590.13333_11	65735	113835	0.85	Heunggongvirae	Uroviricota	Caudoviricetes	Peduoviridae	Peduovirus	Peduovirus DC1	Escherichia phage DC1
590.133	Heidelberg	590.13333_11	65735	113835	0.85	Heunggongvirae	Uroviricota	Caudoviricetes	Peduoviridae	Peduovirus	Peduovirus pv12474III	Escherichia phage vB_EcoM-12474III
590.133	Heidelberg	590.13333_11	65735	113835	0.85	Heunggongvirae	Uroviricota	Caudoviricetes	Peduoviridae	Peduovirus	Peduovirus P24A7b	Escherichia phage P2_4A7b
590.133	Heidelberg	590.13333_11	65735	113835	0.85	Heunggongvirae	Uroviricota	Caudoviricetes	Peduoviridae	Peduovirus	Peduovirus P24B2	Escherichia phage P2_4B2
590.133	Heidelberg	590.13333_11	65735	113835	0.85	Heunggongvirae	Uroviricota	Caudoviricetes	Peduoviridae	Peduovirus	Peduovirus pro483	Escherichia phage pro483
590.133	Heidelberg	590.13333_11	65735	113835	0.85	Heunggongvirae	Uroviricota	Caudoviricetes	Peduoviridae	Peduovirus	Peduovirus P2	Bacteriophage P2
590.133	Heidelberg	590.13333_11	65735	113835	0.85	Heunggongvirae	Uroviricota	Caudoviricetes	Peduoviridae	Peduovirus	Peduovirus HQ103	Yersinia phage HQ103
590.133	Heidelberg	590.13333_11	65735	113835	0.85	Heunggongvirae	Uroviricota	Caudoviricetes	Peduoviridae	Peduovirus	Peduovirus SIAC10	Escherichia phage SIAC10
590.133	Heidelberg	590.13333_11	65735	113835	0.85	Heunggongvirae	Uroviricota	Caudoviricetes	Peduoviridae	Peduovirus	Peduovirus P24E6b	Escherichia phage P2_4E6b
590.133	Heidelberg	590.13333_11	65735	113835	0.85	Heunggongvirae	Uroviricota	Caudoviricetes	Peduoviridae	Peduovirus	Peduovirus L413C	Yersinia phage L-413C
590.133	Heidelberg	590.13333_11	65735	113835	0.85	Heunggongvirae	Uroviricota	Caudoviricetes	Peduoviridae	Peduovirus	Peduovirus AC1	Escherichia phage AC1
590.133	Heidelberg	590.13333_11	65735	113835	0.85	Heunggongvirae	Uroviricota	Caudoviricetes	Peduoviridae	Peduovirus	Peduovirus P22H4	Escherichia phage P2_2H4
590.133	Heidelberg	590.13333_11	65735	113835	0.85	Heunggongvirae	Uroviricota	Caudoviricetes	Peduoviridae	Peduovirus	Peduovirus magyaro	Escherichia phage P2
590.133	Heidelberg	590.13333_11	65735	113835	0.85	Heunggongvirae	Uroviricota	Caudoviricetes	Peduoviridae	Peduovirus	Peduovirus Wphi	Escherichia phage Wphi
590.133	Heidelberg	590.13333_11	65735	113835	0.85	Heunggongvirae	Uroviricota	Caudoviricetes	Peduoviridae	Peduovirus	Peduovirus 11W	Escherichia phage 11W
590.133	Heidelberg	590.13333_11	65735	113835	0.85	Heunggongvirae	Uroviricota	Caudoviricetes	Peduoviridae	Peduovirus	Peduovirus pro147	Escherichia phage pro147
590.133	Heidelberg	590.13333_11	65735	113835	0.85	Heunggongvirae	Uroviricota	Caudoviricetes	Peduoviridae	Peduovirus	Peduovirus YPM46	Yersinia phage vB_YpM_46
590.133	Heidelberg	590.13333_11	65735	113835	0.85	Heunggongvirae	Uroviricota	Caudoviricetes	Peduoviridae	Peduovirus	Peduovirus P24C9	Escherichia phage P2_4C9
590.133	Heidelberg	590.13333_11	65735	113835	0.85	Heunggongvirae	Uroviricota	Caudoviricetes	Peduoviridae	Peduovirus	Peduovirus STYP1	Salmonella enterica subsp. enterica serovar Typhi strain Salmonella Typhi Prophage STYP1
590.133	Heidelberg	590.13333_11	65735	113835	0.85	Heunggongvirae	Uroviricota	Caudoviricetes	Peduoviridae	Peduovirus	Peduovirus R18C	Bacteriophage R18C
590.133	Heidelberg	590.13341_11	65735	113835	0.85	Heunggongvirae	Uroviricota	Caudoviricetes	Peduoviridae	Peduovirus	Peduovirus YPM22	Yersinia phage vB_YpM_22
590.133	Heidelberg	590.13341_11	65735	113835	0.85	Heunggongvirae	Uroviricota	Caudoviricetes	Peduoviridae	Peduovirus	Peduovirus fiAA91ss	Enterobacteria phage fiAA91-ss
590.133	Heidelberg	590.13341_11	65735	113835	0.85	Heunggongvirae	Uroviricota	Caudoviricetes	Peduoviridae	Peduovirus	Peduovirus P37	Yersinia phage P37
590.133	Heidelberg	590.13341_11	65735	113835	0.85	Heunggongvirae	Uroviricota	Caudoviricetes	Peduoviridae	Peduovirus	Peduovirus YPM50	Yersinia phage vB_YpM_50
590.133	Heidelberg	590.13341_11	65735	113835	0.85	Heunggongvirae	Uroviricota	Caudoviricetes	Peduoviridae	Peduovirus	Peduovirus SIDE7	Escherichia phage SIDE7
590.133	Heidelberg	590.13341_11	65735	113835	0.85	Heunggongvirae	Uroviricota	Caudoviricetes	Peduoviridae	Peduovirus	Peduovirus P22H1	Escherichia phage P2_2H1
590.133	Heidelberg	590.13341_11	65735	113835	0.85	Heunggongvirae	Uroviricota	Caudoviricetes	Peduoviridae	Peduovirus	Peduovirus DC1	Escherichia phage DC1
590.133	Heidelberg	590.13341_11	65735	113835	0.85	Heunggongvirae	Uroviricota	Caudoviricetes	Peduoviridae	Peduovirus	Peduovirus pv12474III	Escherichia phage vB_EcoM-12474III
590.133	Heidelberg	590.13341_11	65735	113835	0.85	Heunggongvirae	Uroviricota	Caudoviricetes	Peduoviridae	Peduovirus	Peduovirus P24A7b	Escherichia phage P2_4A7b
590.133	Heidelberg	590.13341_11	65735	113835	0.85	Heunggongvirae	Uroviricota	Caudoviricetes	Peduoviridae	Peduovirus	Peduovirus P24B2	Escherichia phage P2_4B2
590.133	Heidelberg	590.13341_11	65735	113835	0.85	Heunggongvirae	Uroviricota	Caudoviricetes	Peduoviridae	Peduovirus	Peduovirus pro483	Escherichia phage pro483
590.133	Heidelberg	590.13341_11	65735	113835	0.85	Heunggongvirae	Uroviricota	Caudoviricetes	Peduoviridae	Peduovirus	Peduovirus P2	Bacteriophage P2
590.133	Heidelberg	590.13341_11	65735	113835	0.85	Heunggongvirae	Uroviricota	Caudoviricetes	Peduoviridae	Peduovirus	Peduovirus HQ103	Yersinia phage HQ103
590.133	Heidelberg	590.13341_11	65735	113835	0.85	Heunggongvirae	Uroviricota	Caudoviricetes	Peduoviridae	Peduovirus	Peduovirus SIAC10	Escherichia phage SIAC10
590.133	Heidelberg	590.13341_11	65735	113835	0.85	Heunggongvirae	Uroviricota	Caudoviricetes	Peduoviridae	Peduovirus	Peduovirus P24E6b	Escherichia phage P2_4E6b
590.133	Heidelberg	590.13341_11	65735	113835	0.85	Heunggongvirae	Uroviricota	Caudoviricetes	Peduoviridae	Peduovirus	Peduovirus L413C	Yersinia phage L-413C
590.133	Heidelberg	590.13341_11	65735	113835	0.85	Heunggongvirae	Uroviricota	Caudoviricetes	Peduoviridae	Peduovirus	Peduovirus AC1	Escherichia phage AC1
590.133	Heidelberg	590.13341_11	65735	113835	0.85	Heunggongvirae	Uroviricota	Caudoviricetes	Peduoviridae	Peduovirus	Peduovirus P22H4	Escherichia phage P2_2H4
590.133	Heidelberg	590.13341_11	65735	113835	0.85	Heunggongvirae	Uroviricota	Caudoviricetes	Peduoviridae	Peduovirus	Peduovirus magyaro	Escherichia phage P2
590.133	Heidelberg	590.13341_11	65735	113835	0.85	Heunggongvirae	Uroviricota	Caudoviricetes	Peduoviridae	Peduovirus	Peduovirus Wphi	Escherichia phage Wphi
590.133	Heidelberg	590.13341_11	65735	113835	0.85	Heunggongvirae	Uroviricota	Caudoviricetes	Peduoviridae	Peduovirus	Peduovirus 11W	Escherichia phage 11W
590.133	Heidelberg	590.13341_11	65735	113835	0.85	Heunggongvirae	Uroviricota	Caudoviricetes	Peduoviridae	Peduovirus	Peduovirus pro147	Escherichia phage pro147
590.133	Heidelberg	590.13341_11	65735	113835	0.85	Heunggongvirae	Uroviricota	Caudoviricetes	Peduoviridae	Peduovirus	Peduovirus YPM46	Yersinia phage vB_YpM_46
590.133	Heidelberg	590.13341_11	65735	113835	0.85	Heunggongvirae	Uroviricota	Caudoviricetes	Peduoviridae	Peduovirus	Peduovirus P24C9	Escherichia phage P2_4C9
590.133	Heidelberg	590.13341_11	65735	113835	0.85	Heunggongvirae	Uroviricota	Caudoviricetes	Peduoviridae	Peduovirus	Peduovirus STYP1	Salmonella enterica subsp. enterica serovar Typhi strain Salmonella Typhi Prophage STYP1
590.133	Heidelberg	590.13341_11	65735	113835	0.85	Heunggongvirae	Uroviricota	Caudoviricetes	Peduoviridae	Peduovirus	Peduovirus R18C	Bacteriophage R18C
590.134	Typhimurium	590.13351_14	2	40189	0.92	Heunggongvirae	Uroviricota	Caudoviricetes	Not defined	Brunovirus	Brunovirus SEN34	Salmonella phage SEN34
590.134	Heidelberg	590.13372_5	65735	113835	0.85	Heunggongvirae	Uroviricota	Caudoviricetes	Peduoviridae	Peduovirus	Peduovirus YPM22	Yersinia phage vB_YpM_22
590.134	Heidelberg	590.13372_5	65735	113835	0.85	Heunggongvirae	Uroviricota	Caudoviricetes	Peduoviridae	Peduovirus	Peduovirus fiAA91ss	Enterobacteria phage fiAA91-ss
590.134	Heidelberg	590.13372_5	65735	113835	0.85	Heunggongvirae	Uroviricota	Caudoviricetes	Peduoviridae	Peduovirus	Peduovirus P37	Yersinia phage P37
590.134	Heidelberg	590.13372_5	65735	113835	0.85	Heunggongvirae	Uroviricota	Caudoviricetes	Peduoviridae	Peduovirus	Peduovirus YPM50	Yersinia phage vB_YpM_50
590.134	Heidelberg	590.13372_5	65735	113835	0.85	Heunggongvirae	Uroviricota	Caudoviricetes	Peduoviridae	Peduovirus	Peduovirus SIDE7	Escherichia phage SIDE7
590.134	Heidelberg	590.13372_5	65735	113835	0.85	Heunggongvirae	Uroviricota	Caudoviricetes	Peduoviridae	Peduovirus	Peduovirus P22H1	Escherichia phage P2_2H1
590.134	Heidelberg	590.13372_5	65735	113835	0.85	Heunggongvirae	Uroviricota	Caudoviricetes	Peduoviridae	Peduovirus	Peduovirus DC1	Escherichia phage DC1
590.134	Heidelberg	590.13372_5	65735	113835	0.85	Heunggongvirae	Uroviricota	Caudoviricetes	Peduoviridae	Peduovirus	Peduovirus pv12474III	Escherichia phage vB_EcoM-12474III
590.134	Heidelberg	590.13372_5	65735	113835	0.85	Heunggongvirae	Uroviricota	Caudoviricetes	Peduoviridae	Peduovirus	Peduovirus P24A7b	Escherichia phage P2_4A7b
590.134	Heidelberg	590.13372_5	65735	113835	0.85	Heunggongvirae	Uroviricota	Caudoviricetes	Peduoviridae	Peduovirus	Peduovirus P24B2	Escherichia phage P2_4B2
590.134	Heidelberg	590.13372_5	65735	113835	0.85	Heunggongvirae	Uroviricota	Caudoviricetes	Peduoviridae	Peduovirus	Peduovirus pro483	Escherichia phage pro483
590.134	Heidelberg	590.13372_5	65735	113835	0.85	Heunggongvirae	Uroviricota	Caudoviricetes	Peduoviridae	Peduovirus	Peduovirus P2	Bacteriophage P2
590.134	Heidelberg	590.13372_5	65735	113835	0.85	Heunggongvirae	Uroviricota	Caudoviricetes	Peduoviridae	Peduovirus	Peduovirus HQ103	Yersinia phage HQ103
590.134	Heidelberg	590.13372_5	65735	113835	0.85	Heunggongvirae	Uroviricota	Caudoviricetes	Peduoviridae	Peduovirus	Peduovirus SIAC10	Escherichia phage SIAC10
590.134	Heidelberg	590.13372_5	65735	113835	0.85	Heunggongvirae	Uroviricota	Caudoviricetes	Peduoviridae	Peduovirus	Peduovirus P24E6b	Escherichia phage P2_4E6b
590.134	Heidelberg	590.13372_5	65735	113835	0.85	Heunggongvirae	Uroviricota	Caudoviricetes	Peduoviridae	Peduovirus	Peduovirus L413C	Yersinia phage L-413C
590.134	Heidelberg	590.13372_5	65735	113835	0.85	Heunggongvirae	Uroviricota	Caudoviricetes	Peduoviridae	Peduovirus	Peduovirus AC1	Escherichia phage AC1
590.134	Heidelberg	590.13372_5	65735	113835	0.85	Heunggongvirae	Uroviricota	Caudoviricetes	Peduoviridae	Peduovirus	Peduovirus P22H4	Escherichia phage P2_2H4
590.134	Heidelberg	590.13372_5	65735	113835	0.85	Heunggongvirae	Uroviricota	Caudoviricetes	Peduoviridae	Peduovirus	Peduovirus magyaro	Escherichia phage P2
590.134	Heidelberg	590.13372_5	65735	113835	0.85	Heunggongvirae	Uroviricota	Caudoviricetes	Peduoviridae	Peduovirus	Peduovirus Wphi	Escherichia phage Wphi
590.134	Heidelberg	590.13372_5	65735	113835	0.85	Heunggongvirae	Uroviricota	Caudoviricetes	Peduoviridae	Peduovirus	Peduovirus 11W	Escherichia phage 11W
590.134	Heidelberg	590.13372_5	65735	113835	0.85	Heunggongvirae	Uroviricota	Caudoviricetes	Peduoviridae	Peduovirus	Peduovirus pro147	Escherichia phage pro147
590.134	Heidelberg	590.13372_5	65735	113835	0.85	Heunggongvirae	Uroviricota	Caudoviricetes	Peduoviridae	Peduovirus	Peduovirus YPM46	Yersinia phage vB_YpM_46
590.134	Heidelberg	590.13372_5	65735	113835	0.85	Heunggongvirae	Uroviricota	Caudoviricetes	Peduoviridae	Peduovirus	Peduovirus P24C9	Escherichia phage P2_4C9
590.134	Heidelberg	590.13372_5	65735	113835	0.85	Heunggongvirae	Uroviricota	Caudoviricetes	Peduoviridae	Peduovirus	Peduovirus STYP1	Salmonella enterica subsp. enterica serovar Typhi strain Salmonella Typhi Prophage STYP1
590.134	Heidelberg	590.13372_5	65735	113835	0.85	Heunggongvirae	Uroviricota	Caudoviricetes	Peduoviridae	Peduovirus	Peduovirus R18C	Bacteriophage R18C
590.134	Heidelberg	590.13374_6	65735	114754	0.85	Heunggongvirae	Uroviricota	Caudoviricetes	Peduoviridae	Peduovirus	Peduovirus YPM22	Yersinia phage vB_YpM_22
590.134	Heidelberg	590.13374_6	65735	114754	0.85	Heunggongvirae	Uroviricota	Caudoviricetes	Peduoviridae	Peduovirus	Peduovirus fiAA91ss	Enterobacteria phage fiAA91-ss
590.134	Heidelberg	590.13374_6	65735	114754	0.85	Heunggongvirae	Uroviricota	Caudoviricetes	Peduoviridae	Peduovirus	Peduovirus P37	Yersinia phage P37
590.134	Heidelberg	590.13374_6	65735	114754	0.85	Heunggongvirae	Uroviricota	Caudoviricetes	Peduoviridae	Peduovirus	Peduovirus YPM50	Yersinia phage vB_YpM_50
590.134	Heidelberg	590.13374_6	65735	114754	0.85	Heunggongvirae	Uroviricota	Caudoviricetes	Peduoviridae	Peduovirus	Peduovirus SIDE7	Escherichia phage SIDE7
590.134	Heidelberg	590.13374_6	65735	114754	0.85	Heunggongvirae	Uroviricota	Caudoviricetes	Peduoviridae	Peduovirus	Peduovirus P22H1	Escherichia phage P2_2H1
590.134	Heidelberg	590.13374_6	65735	114754	0.85	Heunggongvirae	Uroviricota	Caudoviricetes	Peduoviridae	Peduovirus	Peduovirus DC1	Escherichia phage DC1
590.134	Heidelberg	590.13374_6	65735	114754	0.85	Heunggongvirae	Uroviricota	Caudoviricetes	Peduoviridae	Peduovirus	Peduovirus pv12474III	Escherichia phage vB_EcoM-12474III
590.134	Heidelberg	590.13374_6	65735	114754	0.85	Heunggongvirae	Uroviricota	Caudoviricetes	Peduoviridae	Peduovirus	Peduovirus P24A7b	Escherichia phage P2_4A7b
590.134	Heidelberg	590.13374_6	65735	114754	0.85	Heunggongvirae	Uroviricota	Caudoviricetes	Peduoviridae	Peduovirus	Peduovirus P24B2	Escherichia phage P2_4B2
590.134	Heidelberg	590.13374_6	65735	114754	0.85	Heunggongvirae	Uroviricota	Caudoviricetes	Peduoviridae	Peduovirus	Peduovirus pro483	Escherichia phage pro483
590.134	Heidelberg	590.13374_6	65735	114754	0.85	Heunggongvirae	Uroviricota	Caudoviricetes	Peduoviridae	Peduovirus	Peduovirus P2	Bacteriophage P2
590.134	Heidelberg	590.13374_6	65735	114754	0.85	Heunggongvirae	Uroviricota	Caudoviricetes	Peduoviridae	Peduovirus	Peduovirus HQ103	Yersinia phage HQ103
590.134	Heidelberg	590.13374_6	65735	114754	0.85	Heunggongvirae	Uroviricota	Caudoviricetes	Peduoviridae	Peduovirus	Peduovirus SIAC10	Escherichia phage SIAC10
590.134	Heidelberg	590.13374_6	65735	114754	0.85	Heunggongvirae	Uroviricota	Caudoviricetes	Peduoviridae	Peduovirus	Peduovirus P24E6b	Escherichia phage P2_4E6b
590.134	Heidelberg	590.13374_6	65735	114754	0.85	Heunggongvirae	Uroviricota	Caudoviricetes	Peduoviridae	Peduovirus	Peduovirus L413C	Yersinia phage L-413C
590.134	Heidelberg	590.13374_6	65735	114754	0.85	Heunggongvirae	Uroviricota	Caudoviricetes	Peduoviridae	Peduovirus	Peduovirus AC1	Escherichia phage AC1
590.134	Heidelberg	590.13374_6	65735	114754	0.85	Heunggongvirae	Uroviricota	Caudoviricetes	Peduoviridae	Peduovirus	Peduovirus P22H4	Escherichia phage P2_2H4
590.134	Heidelberg	590.13374_6	65735	114754	0.85	Heunggongvirae	Uroviricota	Caudoviricetes	Peduoviridae	Peduovirus	Peduovirus magyaro	Escherichia phage P2
590.134	Heidelberg	590.13374_6	65735	114754	0.85	Heunggongvirae	Uroviricota	Caudoviricetes	Peduoviridae	Peduovirus	Peduovirus Wphi	Escherichia phage Wphi
590.134	Heidelberg	590.13374_6	65735	114754	0.85	Heunggongvirae	Uroviricota	Caudoviricetes	Peduoviridae	Peduovirus	Peduovirus 11W	Escherichia phage 11W
590.134	Heidelberg	590.13374_6	65735	114754	0.85	Heunggongvirae	Uroviricota	Caudoviricetes	Peduoviridae	Peduovirus	Peduovirus pro147	Escherichia phage pro147
590.134	Heidelberg	590.13374_6	65735	114754	0.85	Heunggongvirae	Uroviricota	Caudoviricetes	Peduoviridae	Peduovirus	Peduovirus YPM46	Yersinia phage vB_YpM_46
590.134	Heidelberg	590.13374_6	65735	114754	0.85	Heunggongvirae	Uroviricota	Caudoviricetes	Peduoviridae	Peduovirus	Peduovirus P24C9	Escherichia phage P2_4C9
590.134	Heidelberg	590.13374_6	65735	114754	0.85	Heunggongvirae	Uroviricota	Caudoviricetes	Peduoviridae	Peduovirus	Peduovirus STYP1	Salmonella enterica subsp. enterica serovar Typhi strain Salmonella Typhi Prophage STYP1
590.134	Heidelberg	590.13374_6	65735	114754	0.85	Heunggongvirae	Uroviricota	Caudoviricetes	Peduoviridae	Peduovirus	Peduovirus R18C	Bacteriophage R18C
590.134	Typhimurium	590.13387_53	3	21736	0.93	Heunggongvirae	Uroviricota	Caudoviricetes	Peduoviridae	Peduovirus	Peduovirus YPM22	Yersinia phage vB_YpM_22
590.134	Typhimurium	590.13387_53	3	21736	0.93	Heunggongvirae	Uroviricota	Caudoviricetes	Peduoviridae	Peduovirus	Peduovirus fiAA91ss	Enterobacteria phage fiAA91-ss
590.134	Typhimurium	590.13387_53	3	21736	0.93	Heunggongvirae	Uroviricota	Caudoviricetes	Peduoviridae	Peduovirus	Peduovirus P37	Yersinia phage P37
590.134	Typhimurium	590.13387_53	3	21736	0.93	Heunggongvirae	Uroviricota	Caudoviricetes	Peduoviridae	Peduovirus	Peduovirus YPM50	Yersinia phage vB_YpM_50
590.134	Typhimurium	590.13387_53	3	21736	0.93	Heunggongvirae	Uroviricota	Caudoviricetes	Peduoviridae	Peduovirus	Peduovirus SIDE7	Escherichia phage SIDE7
590.134	Typhimurium	590.13387_53	3	21736	0.93	Heunggongvirae	Uroviricota	Caudoviricetes	Peduoviridae	Peduovirus	Peduovirus P22H1	Escherichia phage P2_2H1
590.134	Typhimurium	590.13387_53	3	21736	0.93	Heunggongvirae	Uroviricota	Caudoviricetes	Peduoviridae	Peduovirus	Peduovirus DC1	Escherichia phage DC1
590.134	Typhimurium	590.13387_53	3	21736	0.93	Heunggongvirae	Uroviricota	Caudoviricetes	Peduoviridae	Peduovirus	Peduovirus pv12474III	Escherichia phage vB_EcoM-12474III
590.134	Typhimurium	590.13387_53	3	21736	0.93	Heunggongvirae	Uroviricota	Caudoviricetes	Peduoviridae	Peduovirus	Peduovirus P24A7b	Escherichia phage P2_4A7b
590.134	Typhimurium	590.13387_53	3	21736	0.93	Heunggongvirae	Uroviricota	Caudoviricetes	Peduoviridae	Peduovirus	Peduovirus P24B2	Escherichia phage P2_4B2
590.134	Typhimurium	590.13387_53	3	21736	0.93	Heunggongvirae	Uroviricota	Caudoviricetes	Peduoviridae	Peduovirus	Peduovirus pro483	Escherichia phage pro483
590.134	Typhimurium	590.13387_53	3	21736	0.93	Heunggongvirae	Uroviricota	Caudoviricetes	Peduoviridae	Peduovirus	Peduovirus P2	Bacteriophage P2
590.134	Typhimurium	590.13387_53	3	21736	0.93	Heunggongvirae	Uroviricota	Caudoviricetes	Peduoviridae	Peduovirus	Peduovirus HQ103	Yersinia phage HQ103
590.134	Typhimurium	590.13387_53	3	21736	0.93	Heunggongvirae	Uroviricota	Caudoviricetes	Peduoviridae	Peduovirus	Peduovirus SIAC10	Escherichia phage SIAC10
590.134	Typhimurium	590.13387_53	3	21736	0.93	Heunggongvirae	Uroviricota	Caudoviricetes	Peduoviridae	Peduovirus	Peduovirus P24E6b	Escherichia phage P2_4E6b
590.134	Typhimurium	590.13387_53	3	21736	0.93	Heunggongvirae	Uroviricota	Caudoviricetes	Peduoviridae	Peduovirus	Peduovirus L413C	Yersinia phage L-413C
590.134	Typhimurium	590.13387_53	3	21736	0.93	Heunggongvirae	Uroviricota	Caudoviricetes	Peduoviridae	Peduovirus	Peduovirus AC1	Escherichia phage AC1
590.134	Typhimurium	590.13387_53	3	21736	0.93	Heunggongvirae	Uroviricota	Caudoviricetes	Peduoviridae	Peduovirus	Peduovirus P22H4	Escherichia phage P2_2H4
590.134	Typhimurium	590.13387_53	3	21736	0.93	Heunggongvirae	Uroviricota	Caudoviricetes	Peduoviridae	Peduovirus	Peduovirus magyaro	Escherichia phage P2
590.134	Typhimurium	590.13387_53	3	21736	0.93	Heunggongvirae	Uroviricota	Caudoviricetes	Peduoviridae	Peduovirus	Peduovirus Wphi	Escherichia phage Wphi
590.134	Typhimurium	590.13387_53	3	21736	0.93	Heunggongvirae	Uroviricota	Caudoviricetes	Peduoviridae	Peduovirus	Peduovirus 11W	Escherichia phage 11W
590.134	Typhimurium	590.13387_53	3	21736	0.93	Heunggongvirae	Uroviricota	Caudoviricetes	Peduoviridae	Peduovirus	Peduovirus pro147	Escherichia phage pro147
590.134	Typhimurium	590.13387_53	3	21736	0.93	Heunggongvirae	Uroviricota	Caudoviricetes	Peduoviridae	Peduovirus	Peduovirus YPM46	Yersinia phage vB_YpM_46
590.134	Typhimurium	590.13387_53	3	21736	0.93	Heunggongvirae	Uroviricota	Caudoviricetes	Peduoviridae	Peduovirus	Peduovirus P24C9	Escherichia phage P2_4C9
[truncated: 29,492 more rows]
