# Supplementary material for: Comprehensive blueprint of Salmonella genomic plasticity identifies hotspots for pathogenicity genes
Source: PLoS Biol. 2024 Aug 7;22(8):e3002746. doi: 10.1371/journal.pbio.3002746 (PMC11305592; doi:10.1371/journal.pbio.3002746)
Supplement: S8 Table — (XLSX) [file pbio.3002746.s010.xlsx]

## Sheet: S8 Table
S8 Table. Average of plasmids, prophages, virulence factors, antibiotic resistance genes, stress resistance genes, and defence systems in Salmonella species, sub-species, and serovars.
Species/subspecies/serovar	Average of plasmid contigs	Average of prophage	Average of virulence factors	Average of antibiotic resistance genes	Average of stress resistance genes	Average of defense systems
Species
S. bongori	3	2.77778	20	17	1	7.55556
Sub-species
S. enterica subsp. arizonae	8.8125	1.91667	38.4167	17	0.458333	6.16667
S. enterica subsp. diarizonae	2.75	4.35294	41.3529	17	0.323529	9.64706
S. enterica subsp. houtenae	3.72	4.17391	32.5652	17	0	6.82609
S. enterica subsp. indica	5.5	4	40	17	1	6
S. enterica subsp. salamae	7	5.07143	38.0714	17	0.714286	7.57143
S. enterica subsp. enterica serovar
Agona	6.03315	3.436	43.204	19.592	1.796	5.884
Albany	7.20455	3.05172	44.1207	19.6207	1.91379	9.12069
Anatum	5.12915	4.77097	45.2871	18.4581	1.30968	11.5774
Bareilly	6.65714	2.29032	47.1694	17.121	1.62903	8.65323
Berta	4.08696	3.07843	46.3529	17.9804	1.21569	4.17647
Bovismorbificans	2.95	3.56	48.68	17.36	1.12	6.28
Braenderup	3.83929	3.35484	44.5591	17.3226	1.12903	6.07527
Brandenburg	4.5	4.06061	44.1212	16.7714	1.81818	6.93939
Cerro	5.57692	2.72973	44.9189	17.018	1.03604	12.5856
Choleraesuis	e	4.71429	49.2857	20.2857	2	4.57143
Derby	6.10823	3.84082	42.4122	18.4683	2.35918	11.6857
Dublin	7.96875	4.95489	47.985	20.0301	1.54887	8.24812
Enteritidis	5.13882	3.01695	49.333	17.1245	1.02891	5.78963
Gallinarum	14.75	1.2	46.7	17.5	1	5.7
Hadar	7.52059	3.73178	44.1341	19.4694	1.12828	7.27988
Heidelberg	8.47458	4.39086	48.0203	19.8617	3.36421	12.0013
Indiana	9.56522	3.74545	43.5455	28.1818	2.30909	14.4182
Infantis	12.1135	3.7871	48.7419	19.9839	3.02903	8.1129
Java	4.16667	3.47368	47.6316	17.8158	1.15789	8.42105
Javiana	2.9	4.09375	43.8438	17.125	1	4.46875
Johannesburg	6.3	5.72727	44.2727	17.4545	1.42424	4.42424
Kentucky	15.2285	2.76627	46.5554	18.4181	2.18916	10.9795
Lubbock	3.81633	7.09901	44.7921	17	1	4.88119
Mbandaka	3.77108	3.76636	44.8037	17.3458	1.4486	7.29907
Montevideo	4.1164	3.51383	43.0593	17.4506	1.94466	7.92885
Muenchen	6.10526	4.58537	45.5366	17.7642	1.04878	5.62602
Muenster	4.01923	5.56944	43.2361	18.125	2.19444	9.11111
Newport	6.195	3.99387	47.138	18.6595	1.34356	7.01227
Oranienburg	15.1667	2.89831	43.9322	17.3898	1.23729	11.5593
Panama	12.2206	3.89474	43.7368	15.2062	1.98684	14.6842
Paratyphi A	2.56757	3.06763	40.0628	16.1312	0.0289855	7.72947
Paratyphi B	10.6061	3.40476	43.1429	13.7581	1.2381	7.59524
Pullorum	6.5	2	45.8	17.4	1	6.2
Reading	4.08148	3.07407	44.1185	17.9556	1.2	6.34074
Rissen	10.3404	4.47917	44.1458	22.4167	4.29167	9.35417
Saintpaul	8.15245	4.44258	45.9761	18.9402	2.11483	15.1675
Schwarzengrund	9.96512	5.6573	44.9326	17.9944	3.73596	10.6854
Senftenberg	9.22901	3.45588	44.0882	18.5441	3.92647	9.69118
Stanley	5.8	3.2	43.9429	18	1.57143	9.51429
Tennessee	3.70732	4.10811	44.0946	17	3.06757	8.25676
Thompson	3	2.93103	45.931	17.2069	1.10345	4.51724
Typhi	5.59121	5.07623	42.9689	19.0508	0.623361	7.60164
Typhimurium	9.22525	5.01751	51.5171	19.5979	2.22581	16.6429
Virchow	5.14286	3.93103	45.2414	18.4828	1.7931	6.89655
Weltevreden	4.59322	6.43902	47.2033	17.252	1.0813	8.39024
Worthington	5.6	3.78125	44.0938	17.875	3.875	8.65625
All strains	8	4	46	19	2	8
