# Supplementary material for: Comprehensive blueprint of Salmonella genomic plasticity identifies hotspots for pathogenicity genes
Source: PLoS Biol. 2024 Aug 7;22(8):e3002746. doi: 10.1371/journal.pbio.3002746 (PMC11305592; doi:10.1371/journal.pbio.3002746)
Supplement: S9 Table — (XLSX) [file pbio.3002746.s011.xlsx]

## Sheet: S9 Table - plasmids
S9 Table. Prevalence (%) of virulence factors, antibiotic resistance genes, stress resistance genes, and defence systems across plasmid incompatibility groups and prophage genera.
Gene/System	IncA/C %	IncF %	IncHI1 %	IncHI2 %	IncI1 %	IncN %	pBSSB1-family %	Shigella flexneri %	Other plasmid contigs	Count
Virulence factor
aap	1	0	0	0	0	0	0	0	0	1
ast	0	0	0.142857	0	0.142857	0	0	0.428571	0.285714	7
bop	0	0.5	0	0	0	0	0	0	0.5	2
fae	0.386364	0.0984848	0.0151515	0	0.0606061	0	0	0.00757576	0.431818	132
fyu	0.18845	0	0	0	0.00911854	0	0	0	0.802432	658
iro	0.00251889	0.506297	0	0	0	0	0	0.284635	0.206549	397
irp	0.191781	0	0	0	0.00913242	0	0	0	0.799087	657
iuc	0.0706897	0.0413793	0.012069	0	0.0103448	0	0	0.0689655	0.796552	580
iut	0.0713043	0.04	0.0121739	0	0.00869565	0	0	0.0678261	0.8	575
osp	0	0	0	0	0	0	0	1	0	1
pef	0	0.891486	0	0	0	0	0	0.0461881	0.0623261	1797
pic	0	1	0	0	0	0	0	0	0	1
rck	0.210888	0.737536	0	0	0	0	0	0.00229226	0.0492837	1745
sen	0	0.333333	0	0	0	0	0	0	0.666667	3
spv	0.0115811	0.813696	0.050856	0	0	0	0	0.0619335	0.0619335	1986
sse	0	0.2	0	0	0	0	0	0	0.8	5
vat	0	0	0	0	1	0	0	0	0	1
ybt	0.195783	0	0	0	0.00903614	0	0	0	0.795181	1328
Antibiotic resistance
Aminoglycoside	0.220991	0.0852096	0.025026	0.0426048	0.0742986	0.138725	0.0172324	0.0110842	0.384829	11548
Beta-Lactam	0.0439602	0.0237003	0.125382	0.0210245	0.0359327	0.553517	0.0129969	0.00267584	0.18081	2616
Bleomycin	0.195122	0.0162602	0.00406504	0.0731707	0	0.0609756	0	0	0.650407	246
Carbapenem	0.130435	0.0144928	0	0.376812	0.0144928	0.0144928	0	0	0.449275	69
Cephalosporin	0.169893	0.0247071	0.0970453	0.0379521	0.101121	0.425624	0.00942435	0.00433011	0.129903	3926
Cephamycin	0.433071	0.00787402	0.0839895	0.0227472	0.237095	0.000874891	0.000874891	0.000874891	0.212598	1143
Chloramphenicol	0.327619	0.347619	0.0133333	0.0247619	0.027619	0.101905	0	0.0304762	0.126667	1050
Colistin	0.179012	0	0.0308642	0.0709877	0	0.0277778	0	0	0.691358	324
Diaminopyrimidine	0.400525	0.220617	0.0177282	0.0479317	0.0466185	0.0748523	0.00590939	0.00459619	0.181221	1523
Fluoroquinolone	0.281046	0.0418301	0.00130719	0.151634	0.0640523	0.132026	0.00915033	0.0313725	0.287582	765
Fosfomycin	0	0.0222222	0	0.0333333	0.0444444	0.622222	0	0	0.277778	90
Gentamicin	0.18084	0.01507	0.0118407	0.080732	0.254037	0.133477	0.0775027	0.00861141	0.23789	929
Glycopeptide	0.333333	0.166667	0	0	0	0	0	0	0.5	6
Glycylcycline	0.146552	0.0948276	0	0.362069	0	0	0	0	0.396552	116
Hygromycin	0.0437158	0.0163934	0.0218579	0.125683	0.0601093	0.010929	0.387978	0	0.333333	183
Kanamycin	0.0882709	0.0108827	0.00241838	0.0556227	0.0229746	0.197098	0.00362757	0.00241838	0.616687	827
Lincosamide	0.266187	0.00719424	0	0.251799	0.00719424	0.28777	0	0	0.179856	139
Macrolide	0.109792	0.0267062	0	0.189911	0.278932	0.204748	0	0.00890208	0.181009	337
Monobactam	0.0476778	0.0295931	0.11755	0.0337032	0.0427456	0.652281	0.0143855	0.00411015	0.0579531	2433
Nitrofuran	0.186047	0.127907	0	0.209302	0	0	0	0	0.476744	86
Nucleoside	0.047619	0	0	0	0.0952381	0.047619	0	0	0.809524	21
Oxazolidinone	0.0294118	0	0	0	0	0.794118	0	0	0.176471	34
Penam	0.0437834	0.0264037	0.112299	0.0320856	0.0364305	0.543115	0.0116979	0.00367647	0.190508	2992
Penem	0.0486509	0.0294358	0.116108	0.0335241	0.0425184	0.650859	0.0143091	0.00408831	0.060507	2446
Peptide	0.166189	0	0.0773639	0.0716332	0	0.025788	0	0	0.659026	349
Phenicol	0.380361	0.142588	0.148984	0.0391272	0.0206922	0.0601956	0.0048909	0.0158014	0.187359	2658
Pleuromutilin	0.0294118	0	0	0	0	0.794118	0	0	0.176471	34
Quinolone	0.40118	0.0412979	0	0.0884956	0.0737463	0.150442	0.0117994	0.00884956	0.224189	339
Rifamycin	0.0625	0.00625	0	0.50625	0	0.1875	0	0	0.2375	160
Streptogramin	0.025641	0.025641	0	0.025641	0.025641	0.692308	0	0	0.205128	39
Streptomycin	0.238868	0.094977	0.0269796	0.0293924	0.0934415	0.139066	0.000438693	0.0127221	0.364115	4559
Streptothricin	0	0	0	0	0	0.0625	0	0	0.9375	16
Sulfonamide	0.46853	0.0679129	0.00857486	0.0257246	0.0742583	0.120906	0.000171497	0.00908935	0.224833	5831
Tetracycline	0.454648	0.0123267	0.0491012	0.0205444	0.0492039	0.0292758	0.00246533	0.0131484	0.369286	9735
Triclosan	0	0	0	0.827586	0	0	0	0	0.172414	29
Trimethoprim	0.411504	0.235988	0.0169617	0.039823	0.0516224	0.0825959	0.00516224	0.00516224	0.15118	1356
Stress resistance
ars	0.0416667	0.1	0.025	0.191667	0.158333	0	0.05	0	0.433333	120
hde	0.611111	0	0	0	0	0	0	0	0.388889	18
hsp	0.5625	0.0625	0	0	0	0.0625	0	0	0.3125	16
kef	0.5625	0	0	0	0	0	0	0	0.4375	16
mer	0.374839	0.0231859	0.0124517	0.0137398	0.0425075	0.0266209	0	0.305281	0.201374	2329
pco	0.194934	0.0209251	0.0231278	0.157489	0.138767	0	0	0	0.464758	908
psi	0.5625	0	0	0	0	0	0	0	0.4375	16
qac	0.248038	0.158675	0.0231037	0.0178727	0.141674	0.0928509	0	0.0239756	0.29381	2294
shs	0.5	0.0555556	0	0	0	0.0555556	0	0	0.388889	18
sil	0.24355	0.0216718	0.0196078	0.111455	0.195046	0.00722394	0	0	0.401445	969
ter	0.138968	0.02149	0.348138	0.265043	0	0	0	0.17192	0.0544413	698
trx	0.611111	0	0	0	0	0	0	0	0.388889	18
yfd	0.526316	0	0	0	0	0.0526316	0	0	0.421053	19
Defence system
Abi2	0.0214286	0.814286	0.107143	0	0	0	0	0.00714286	0.05	140
AbiD	0.0909091	0.454545	0.272727	0	0	0	0	0.0909091	0.0909091	11
AbiE	0	0	0.822222	0	0.0222222	0	0	0	0.155556	45
AbiH	0	0.125	0	0	0.25	0	0	0	0.625	8
AbiL	0	0	0	0	0	0.027027	0	0	0.972973	37
ApeA	0	0.142857	0	0.428571	0	0	0	0	0.428571	7
AVAST type IV	0.142857	0.142857	0	0	0.285714	0	0	0	0.428571	7
BREX type I	0.75	0.0147059	0	0	0	0	0	0.176471	0.0588235	68
Bunzi	0.0853659	0	0.5	0.353659	0	0	0	0	0.0609756	82
CRISPR type I-E	0	0	0	0	0	0	0.166667	0	0.833333	6
CRISPR type IV-A	0	0	0	0	0	0	1	0	0	2
CBASS type I	0.0864865	0.0756757	0.372973	0.00540541	0.313514	0	0.0324324	0	0.113514	185
CBASS type II	0	0	0.2	0	0	0	0	0	0.8	5
dCTPdeaminase	0.25	0	0	0	0	0	0	0	0.75	4
Gabija	0.222222	0.228395	0.333333	0.0740741	0.00617284	0	0	0	0.135802	162
GAO_19	0.34375	0.28125	0.09375	0	0	0.15625	0	0	0.125	32
ietAS	0.5	0	0	0	0	0	0	0	0.5	4
Kiwa	0.98	0	0	0	0	0	0	0	0.02	50
Lamassu type I	0	0	0.125	0	0.125	0	0	0	0.75	8
Lit	0	0	0.333333	0	0	0	0	0	0.666667	3
Paris type I	0.333333	0	0	0	0.666667	0	0	0	0	3
Paris type II	0.166667	0	0	0	0	0	0	0	0.833333	6
PifA	0.114286	0.228571	0.0190476	0	0.342857	0	0	0.00952381	0.285714	105
ppl	0.25	0.3	0	0.15	0.05	0	0	0	0.25	20
PrrC	0	0	0	0	0	0	0	1	0	1
Retron V	0	0	0	0.02	0	0.18	0	0	0.8	50
RexAB	0	0	0	0	0.428571	0	0	0	0.571429	7
RM type I	0.119048	0.166667	0	0.0238095	0.0238095	0.0238095	0.0238095	0.309524	0.309524	42
RM type II	0.0915493	0.0228873	0.0316901	0.00528169	0.140845	0.123239	0	0.0176056	0.566901	568
RM type IIG	0.5	0.5	0	0	0	0	0	0	0	2
RM type III	0.665094	0.00943396	0.00471698	0.0235849	0.00943396	0.0424528	0.0660377	0.0235849	0.15566	212
RM type IV	0.454545	0.181818	0	0.0454545	0.0454545	0	0	0	0.272727	22
SEFIR	0	0.666667	0	0	0	0	0	0	0.333333	3
Shango	0.487179	0	0.00854701	0	0.0512821	0	0	0.00854701	0.444444	117
Shedu	0.00884956	0.0619469	0.769912	0.0176991	0	0.00884956	0	0	0.132743	113
SoFic	0.0603015	0.311558	0	0	0.0954774	0.0150754	0	0	0.517588	199
Thoeris type I	0	0	0.428571	0.571429	0	0	0	0	0	7
Thoeris type II	0	0	0.428571	0.571429	0	0	0	0	0	7
tmn	0.201342	0.208054	0.369128	0	0.14094	0	0	0	0.0805369	149

## Sheet: S9 Table - prophages
S9 Table. Prevalence (%) of virulence factors, antibiotic resistance genes, stress resistance genes, and defence systems across plasmid incompatibility groups and prophage genera.
Gene/System	Aguilavirus	Brunovirus	Eganvirus	Elveevirus	Felsduovirus	Kwaitsingvirus	Lambdavirus	Lederbergvirus	Pankowvirus	Peduovirus	Punavirus	Quadragintavirus	Uetakevirus	Wadgaonvirus	Wanchaivirus
Virulence factor
fim	0	0	0	0	0	0	1	0.01	0	0	0	0	0	0	0.01
gog	0	0.03	0	0	0.67	0	0	0	0	0	0	0	0	0	0
grv	0	0.38	0	0	0	0	0	0	0	0.5	0	0	0	0	0
sod	0	0.4	0	0	0	0.42	0	0.42	0.42	0.5	0	0	0	0	0.42
sse	0	0.17	0	0	0	0.58	0	0.58	0.58	0	0	0	0	0	0.58
ssp	0	0.02	0	0	0.33	0	0	0	0	0	0	0	0	0	0
Antibiotic resistance
Aminoglycoside	0	0	0.03	0	0	0	0	0	0	0	0.08	0	0	0.03	0
Aminoglycoside, Aminocoumarin	0	0	0.14	0	0	0	0	0	0	0.09	0.01	0	0	0	0
Cephalosporin	0	0	0	0	0	0	0.91	1	0	0	0	0	0	0	0
Macrolide	0	0	0	0	0	0	0.06	0	0	0.09	0	0	0	0	0
Nucleoside, Streptothricin	0	0	0	0	0	0	0	0	0	0	0	0	0	0.03	0
Streptomycin	0	0	0	0	0	0	0	0	0	0	0.04	0	0	0.03	0
Tetracycline	0	0	0	0	0	0	0	0	0	0	0.18	0	0	0	0
Stress resistance
emr	0	0	0	0	0	0	1	0	0	0	0	0	0	0	0
Defence system
3HP	0	0	0.26	0.58	0.57	0	0	0	0	0	0.26	0.98	0	0.57	0
AbiL	0	0	0	0.03	0.03	0	0	0	0	0	0	0	0	0.03	0
AbiU	0	0	0	0.14	0.14	0	0	0	0	0	0	0.01	0	0.14	0
BstA	1	0.11	0	0	0	0.89	0.93	0.91	0	0.73	0	0	1	0	0.75
DprA-PRTase	0	0	0	0	0	0	0	0	0	0	0.09	0	0	0	0
dsr1	0	0	0	0	0	0	0	0	0	0	0	0	0	0	0
Gabija	0	0	0	0	0	0	0	0	0	0	0	0	0	0	0
Hachiman I	0	0	0	0	0	0	0	0	0	0	0	0.01	0	0	0
ietAS	0	0	0.14	0	0	0	0	0	0	0	0	0	0	0	0
Kiwa	0	0.59	0	0	0	0.11	0	0.09	0	0.27	0	0	0	0	0.23
Lamassu I	0	0	0	0	0	0	0	0	0	0	0	0	0	0	0
Mokosh II	0	0	0	0	0	0	0	0	0	0	0	0	0	0	0
Paris I	0	0	0	0.01	0.01	0	0	0	0	0	0	0	0	0.01	0
Paris II	0	0	0	0.01	0.01	0	0	0	0	0	0	0	0	0.01	0
Retron I-A	0	0	0	0.01	0.01	0	0	0	0	0	0	0	0	0.01	0
Retron I-C	0	0	0	0.01	0.01	0	0	0	0	0	0	0	0	0.01	0
Retron II-A	0	0	0.16	0.01	0.01	0	0	0	0	0	0.02	0	0	0.01	0
Retron VI	0	0	0.16	0	0	0	0	0	0	0	0.02	0	0	0	0
RexAB	0	0.07	0	0	0	0	0	0	0	0	0	0	0	0	0
RM II	0	0.01	0.26	0.16	0.16	0	0.07	0	0	0	0.5	0	0	0.16	0
RM IV	0	0	0	0	0	0	0	0	0	0	0	0	0	0	0
RosmerTA	0	0.21	0.02	0	0	0	0	0	0	0	0.02	0	0	0	0.02
SEFIR	0	0	0	0	0	0	0	0	0	0	0	0	0	0	0
Septu I	0	0	0	0	0	0	0	0	0	0	0	0	0	0	0
ShosTA	0	0	0	0	0	0	0	0	0	0	0.09	0	0	0	0
TIR-NLR	0	0	0	0	0	0	0	0	0	0	0	0	0	0	0
