# Supplementary material for: Comprehensive blueprint of Salmonella genomic plasticity identifies hotspots for pathogenicity genes
Source: PLoS Biol. 2024 Aug 7;22(8):e3002746. doi: 10.1371/journal.pbio.3002746 (PMC11305592; doi:10.1371/journal.pbio.3002746)
Supplement: S10 Table — (XLSX) [file pbio.3002746.s012.xlsx]

## Sheet: S10 Table
S10 Table. Distribution of antibiotic resistance in 12,244 Salmonella strains, obtained from the CARD database.
Genome ID	Contig	Location	Start	Stop	Gene	Resistance	Product
590.12	590.11959_22	Prophage	15442	16281	sul1	sulfonamide	Sul1 is a sulfonamide resistant dihydropteroate synthase of Gram-negative bacteria. It is linked to other resistance genes of class 1 integrons.
590.12	590.11959_22	Prophage	16788	17750	ANT(3'')-IIa	aminoglycoside	ANT(3'')-IIa is a aminoglycoside nucleotidyltransferase identified in Acinetobacter spp. via horizontal gene transfer mechanisms.
590.121	590.12073_21	Prophage	54064	54861	aadA7	aminoglycoside	aadA7 is an integron-encoded aminoglycoside nucleotidyltransferase gene in V. fluvialis P. aeruginosa E. coli V. cholerae and S. enterica
590.121	590.12073_21	Prophage	55366	56205	sul1	sulfonamide	Sul1 is a sulfonamide resistant dihydropteroate synthase of Gram-negative bacteria. It is linked to other resistance genes of class 1 integrons.
590.121	590.12076_20	Prophage	15442	16281	sul1	sulfonamide	Sul1 is a sulfonamide resistant dihydropteroate synthase of Gram-negative bacteria. It is linked to other resistance genes of class 1 integrons.
590.121	590.12076_20	Prophage	16788	17750	ANT(3'')-IIa	aminoglycoside	ANT(3'')-IIa is a aminoglycoside nucleotidyltransferase identified in Acinetobacter spp. via horizontal gene transfer mechanisms.
590.122	590.12207_20	Prophage	51320	52282	ANT(3'')-IIa	aminoglycoside	ANT(3'')-IIa is a aminoglycoside nucleotidyltransferase identified in Acinetobacter spp. via horizontal gene transfer mechanisms.
590.122	590.12207_20	Prophage	52789	53628	sul1	sulfonamide	Sul1 is a sulfonamide resistant dihydropteroate synthase of Gram-negative bacteria. It is linked to other resistance genes of class 1 integrons.
590.122	590.12231_13	Prophage	53577	54416	sul1	sulfonamide	Sul1 is a sulfonamide resistant dihydropteroate synthase of Gram-negative bacteria. It is linked to other resistance genes of class 1 integrons.
590.122	590.12231_13	Prophage	54974	55888	CARB-3	penam	CARB-3 is a beta-lactamase found in Pseudomonas aeruginosa
590.123	590.12273_21	Prophage	54459	55256	aadA7	aminoglycoside	aadA7 is an integron-encoded aminoglycoside nucleotidyltransferase gene in V. fluvialis P. aeruginosa E. coli V. cholerae and S. enterica
590.123	590.12273_21	Prophage	55761	56600	sul1	sulfonamide	Sul1 is a sulfonamide resistant dihydropteroate synthase of Gram-negative bacteria. It is linked to other resistance genes of class 1 integrons.
590.123	590.12327_22	Prophage	51320	52282	ANT(3'')-IIa	aminoglycoside	ANT(3'')-IIa is a aminoglycoside nucleotidyltransferase identified in Acinetobacter spp. via horizontal gene transfer mechanisms.
590.123	590.12327_22	Prophage	52789	53628	sul1	sulfonamide	Sul1 is a sulfonamide resistant dihydropteroate synthase of Gram-negative bacteria. It is linked to other resistance genes of class 1 integrons.
590.123	590.12337_23	Prophage	51320	52282	ANT(3'')-IIa	aminoglycoside	ANT(3'')-IIa is a aminoglycoside nucleotidyltransferase identified in Acinetobacter spp. via horizontal gene transfer mechanisms.
590.124	590.12365_20	Prophage	51320	52282	ANT(3'')-IIa	aminoglycoside	ANT(3'')-IIa is a aminoglycoside nucleotidyltransferase identified in Acinetobacter spp. via horizontal gene transfer mechanisms.
590.124	590.12365_20	Prophage	52789	53628	sul1	sulfonamide	Sul1 is a sulfonamide resistant dihydropteroate synthase of Gram-negative bacteria. It is linked to other resistance genes of class 1 integrons.
590.124	590.12393_20	Prophage	51320	52282	ANT(3'')-IIa	aminoglycoside	ANT(3'')-IIa is a aminoglycoside nucleotidyltransferase identified in Acinetobacter spp. via horizontal gene transfer mechanisms.
590.124	590.12393_20	Prophage	52789	53628	sul1	sulfonamide	Sul1 is a sulfonamide resistant dihydropteroate synthase of Gram-negative bacteria. It is linked to other resistance genes of class 1 integrons.
590.124	590.12401_13	Prophage	53577	54416	sul1	sulfonamide	Sul1 is a sulfonamide resistant dihydropteroate synthase of Gram-negative bacteria. It is linked to other resistance genes of class 1 integrons.
590.124	590.12401_13	Prophage	54923	55885	ANT(3'')-IIa	aminoglycoside	ANT(3'')-IIa is a aminoglycoside nucleotidyltransferase identified in Acinetobacter spp. via horizontal gene transfer mechanisms.
590.124	590.12403_20	Prophage	51320	52282	ANT(3'')-IIa	aminoglycoside	ANT(3'')-IIa is a aminoglycoside nucleotidyltransferase identified in Acinetobacter spp. via horizontal gene transfer mechanisms.
590.124	590.12403_20	Prophage	52789	53628	sul1	sulfonamide	Sul1 is a sulfonamide resistant dihydropteroate synthase of Gram-negative bacteria. It is linked to other resistance genes of class 1 integrons.
590.125	590.12491_25	Prophage	54070	54867	aadA7	aminoglycoside	aadA7 is an integron-encoded aminoglycoside nucleotidyltransferase gene in V. fluvialis P. aeruginosa E. coli V. cholerae and S. enterica
590.125	590.12491_25	Prophage	55372	56211	sul1	sulfonamide	Sul1 is a sulfonamide resistant dihydropteroate synthase of Gram-negative bacteria. It is linked to other resistance genes of class 1 integrons.
590.125	590.12524_5	Prophage	15442	16281	sul1	sulfonamide	Sul1 is a sulfonamide resistant dihydropteroate synthase of Gram-negative bacteria. It is linked to other resistance genes of class 1 integrons.
590.125	590.12524_5	Prophage	16788	17750	ANT(3'')-IIa	aminoglycoside	ANT(3'')-IIa is a aminoglycoside nucleotidyltransferase identified in Acinetobacter spp. via horizontal gene transfer mechanisms.
590.125	590.12527_16	Prophage	15442	16281	sul1	sulfonamide	Sul1 is a sulfonamide resistant dihydropteroate synthase of Gram-negative bacteria. It is linked to other resistance genes of class 1 integrons.
590.125	590.12527_16	Prophage	16788	17750	ANT(3'')-IIa	aminoglycoside	ANT(3'')-IIa is a aminoglycoside nucleotidyltransferase identified in Acinetobacter spp. via horizontal gene transfer mechanisms.
590.126	590.12559_18	Prophage	51320	52282	ANT(3'')-IIa	aminoglycoside	ANT(3'')-IIa is a aminoglycoside nucleotidyltransferase identified in Acinetobacter spp. via horizontal gene transfer mechanisms.
590.126	590.12559_18	Prophage	52789	53628	sul1	sulfonamide	Sul1 is a sulfonamide resistant dihydropteroate synthase of Gram-negative bacteria. It is linked to other resistance genes of class 1 integrons.
590.126	590.12587_26	Prophage	22157	23119	ANT(3'')-IIa	aminoglycoside	ANT(3'')-IIa is a aminoglycoside nucleotidyltransferase identified in Acinetobacter spp. via horizontal gene transfer mechanisms.
590.129	590.12851_23	Prophage	9158	9997	sul1	sulfonamide	Sul1 is a sulfonamide resistant dihydropteroate synthase of Gram-negative bacteria. It is linked to other resistance genes of class 1 integrons.
590.129	590.12851_23	Prophage	10502	11299	aadA7	aminoglycoside	aadA7 is an integron-encoded aminoglycoside nucleotidyltransferase gene in V. fluvialis P. aeruginosa E. coli V. cholerae and S. enterica
590.131	590.13134_25	Prophage	54459	55256	aadA7	aminoglycoside	aadA7 is an integron-encoded aminoglycoside nucleotidyltransferase gene in V. fluvialis P. aeruginosa E. coli V. cholerae and S. enterica
590.131	590.13134_25	Prophage	55761	56600	sul1	sulfonamide	Sul1 is a sulfonamide resistant dihydropteroate synthase of Gram-negative bacteria. It is linked to other resistance genes of class 1 integrons.
590.134	590.13403_15	Prophage	15442	16281	sul1	sulfonamide	Sul1 is a sulfonamide resistant dihydropteroate synthase of Gram-negative bacteria. It is linked to other resistance genes of class 1 integrons.
590.134	590.13403_15	Prophage	16788	17750	ANT(3'')-IIa	aminoglycoside	ANT(3'')-IIa is a aminoglycoside nucleotidyltransferase identified in Acinetobacter spp. via horizontal gene transfer mechanisms.
590.135	590.13524_12	Prophage	53627	54466	sul1	sulfonamide	Sul1 is a sulfonamide resistant dihydropteroate synthase of Gram-negative bacteria. It is linked to other resistance genes of class 1 integrons.
590.135	590.13524_12	Prophage	54973	55935	ANT(3'')-IIa	aminoglycoside	ANT(3'')-IIa is a aminoglycoside nucleotidyltransferase identified in Acinetobacter spp. via horizontal gene transfer mechanisms.
590.136	590.13625_18	Prophage	15442	16281	sul1	sulfonamide	Sul1 is a sulfonamide resistant dihydropteroate synthase of Gram-negative bacteria. It is linked to other resistance genes of class 1 integrons.
590.136	590.13625_18	Prophage	16788	17750	ANT(3'')-IIa	aminoglycoside	ANT(3'')-IIa is a aminoglycoside nucleotidyltransferase identified in Acinetobacter spp. via horizontal gene transfer mechanisms.
590.139	590.13922_22	Prophage	15442	16281	sul1	sulfonamide	Sul1 is a sulfonamide resistant dihydropteroate synthase of Gram-negative bacteria. It is linked to other resistance genes of class 1 integrons.
590.139	590.13922_22	Prophage	16788	17750	ANT(3'')-IIa	aminoglycoside	ANT(3'')-IIa is a aminoglycoside nucleotidyltransferase identified in Acinetobacter spp. via horizontal gene transfer mechanisms.
590.14	590.13974_29	Prophage	15442	16281	sul1	sulfonamide	Sul1 is a sulfonamide resistant dihydropteroate synthase of Gram-negative bacteria. It is linked to other resistance genes of class 1 integrons.
590.14	590.13974_29	Prophage	16788	17750	ANT(3'')-IIa	aminoglycoside	ANT(3'')-IIa is a aminoglycoside nucleotidyltransferase identified in Acinetobacter spp. via horizontal gene transfer mechanisms.
590.14	590.14037_22	Prophage	54459	55256	aadA7	aminoglycoside	aadA7 is an integron-encoded aminoglycoside nucleotidyltransferase gene in V. fluvialis P. aeruginosa E. coli V. cholerae and S. enterica
590.14	590.14037_22	Prophage	55761	56600	sul1	sulfonamide	Sul1 is a sulfonamide resistant dihydropteroate synthase of Gram-negative bacteria. It is linked to other resistance genes of class 1 integrons.
590.142	590.14153_21	Prophage	11742	12581	sul1	sulfonamide	Sul1 is a sulfonamide resistant dihydropteroate synthase of Gram-negative bacteria. It is linked to other resistance genes of class 1 integrons.
590.142	590.14153_21	Prophage	13086	13883	aadA7	aminoglycoside	aadA7 is an integron-encoded aminoglycoside nucleotidyltransferase gene in V. fluvialis P. aeruginosa E. coli V. cholerae and S. enterica
590.142	590.14219_20	Prophage	11742	12581	sul1	sulfonamide	Sul1 is a sulfonamide resistant dihydropteroate synthase of Gram-negative bacteria. It is linked to other resistance genes of class 1 integrons.
590.142	590.14219_20	Prophage	13086	13883	aadA7	aminoglycoside	aadA7 is an integron-encoded aminoglycoside nucleotidyltransferase gene in V. fluvialis P. aeruginosa E. coli V. cholerae and S. enterica
590.144	590.14383_23	Prophage	54459	55256	aadA7	aminoglycoside	aadA7 is an integron-encoded aminoglycoside nucleotidyltransferase gene in V. fluvialis P. aeruginosa E. coli V. cholerae and S. enterica
590.144	590.14383_23	Prophage	55761	56600	sul1	sulfonamide	Sul1 is a sulfonamide resistant dihydropteroate synthase of Gram-negative bacteria. It is linked to other resistance genes of class 1 integrons.
590.144	590.14411_18	Prophage	15442	16281	sul1	sulfonamide	Sul1 is a sulfonamide resistant dihydropteroate synthase of Gram-negative bacteria. It is linked to other resistance genes of class 1 integrons.
590.144	590.14411_18	Prophage	16788	17750	ANT(3'')-IIa	aminoglycoside	ANT(3'')-IIa is a aminoglycoside nucleotidyltransferase identified in Acinetobacter spp. via horizontal gene transfer mechanisms.
590.146	590.14571_17	Prophage	15442	16281	sul1	sulfonamide	Sul1 is a sulfonamide resistant dihydropteroate synthase of Gram-negative bacteria. It is linked to other resistance genes of class 1 integrons.
590.146	590.14571_17	Prophage	16788	17750	ANT(3'')-IIa	aminoglycoside	ANT(3'')-IIa is a aminoglycoside nucleotidyltransferase identified in Acinetobacter spp. via horizontal gene transfer mechanisms.
590.147	590.14699_17	Prophage	15442	16281	sul1	sulfonamide	Sul1 is a sulfonamide resistant dihydropteroate synthase of Gram-negative bacteria. It is linked to other resistance genes of class 1 integrons.
590.147	590.14699_17	Prophage	16788	17750	ANT(3'')-IIa	aminoglycoside	ANT(3'')-IIa is a aminoglycoside nucleotidyltransferase identified in Acinetobacter spp. via horizontal gene transfer mechanisms.
590.149	590.14931_20	Prophage	11742	12581	sul1	sulfonamide	Sul1 is a sulfonamide resistant dihydropteroate synthase of Gram-negative bacteria. It is linked to other resistance genes of class 1 integrons.
590.149	590.14931_20	Prophage	13086	13883	aadA7	aminoglycoside	aadA7 is an integron-encoded aminoglycoside nucleotidyltransferase gene in V. fluvialis P. aeruginosa E. coli V. cholerae and S. enterica
590.15	590.14968_15	Prophage	53627	54466	sul1	sulfonamide	Sul1 is a sulfonamide resistant dihydropteroate synthase of Gram-negative bacteria. It is linked to other resistance genes of class 1 integrons.
590.15	590.14968_15	Prophage	54973	55935	ANT(3'')-IIa	aminoglycoside	ANT(3'')-IIa is a aminoglycoside nucleotidyltransferase identified in Acinetobacter spp. via horizontal gene transfer mechanisms.
590.15	590.14977_19	Prophage	15442	16281	sul1	sulfonamide	Sul1 is a sulfonamide resistant dihydropteroate synthase of Gram-negative bacteria. It is linked to other resistance genes of class 1 integrons.
590.15	590.14977_19	Prophage	16788	17750	ANT(3'')-IIa	aminoglycoside	ANT(3'')-IIa is a aminoglycoside nucleotidyltransferase identified in Acinetobacter spp. via horizontal gene transfer mechanisms.
590.151	590.15052_25	Prophage	11742	12581	sul1	sulfonamide	Sul1 is a sulfonamide resistant dihydropteroate synthase of Gram-negative bacteria. It is linked to other resistance genes of class 1 integrons.
590.151	590.15052_25	Prophage	13086	13883	aadA7	aminoglycoside	aadA7 is an integron-encoded aminoglycoside nucleotidyltransferase gene in V. fluvialis P. aeruginosa E. coli V. cholerae and S. enterica
590.151	590.15105_22	Prophage	54459	55256	aadA7	aminoglycoside	aadA7 is an integron-encoded aminoglycoside nucleotidyltransferase gene in V. fluvialis P. aeruginosa E. coli V. cholerae and S. enterica
590.151	590.15105_22	Prophage	55761	56600	sul1	sulfonamide	Sul1 is a sulfonamide resistant dihydropteroate synthase of Gram-negative bacteria. It is linked to other resistance genes of class 1 integrons.
590.151	590.15107_28	Prophage	15442	16281	sul1	sulfonamide	Sul1 is a sulfonamide resistant dihydropteroate synthase of Gram-negative bacteria. It is linked to other resistance genes of class 1 integrons.
590.151	590.15107_28	Prophage	16788	17750	ANT(3'')-IIa	aminoglycoside	ANT(3'')-IIa is a aminoglycoside nucleotidyltransferase identified in Acinetobacter spp. via horizontal gene transfer mechanisms.
590.151	590.15134_17	Prophage	15442	16281	sul1	sulfonamide	Sul1 is a sulfonamide resistant dihydropteroate synthase of Gram-negative bacteria. It is linked to other resistance genes of class 1 integrons.
590.151	590.15134_17	Prophage	16788	17750	ANT(3'')-IIa	aminoglycoside	ANT(3'')-IIa is a aminoglycoside nucleotidyltransferase identified in Acinetobacter spp. via horizontal gene transfer mechanisms.
590.152	590.15152_19	Prophage	15442	16281	sul1	sulfonamide	Sul1 is a sulfonamide resistant dihydropteroate synthase of Gram-negative bacteria. It is linked to other resistance genes of class 1 integrons.
590.152	590.15152_19	Prophage	16788	17750	ANT(3'')-IIa	aminoglycoside	ANT(3'')-IIa is a aminoglycoside nucleotidyltransferase identified in Acinetobacter spp. via horizontal gene transfer mechanisms.
590.152	590.15182_16	Prophage	15442	16281	sul1	sulfonamide	Sul1 is a sulfonamide resistant dihydropteroate synthase of Gram-negative bacteria. It is linked to other resistance genes of class 1 integrons.
590.152	590.15182_16	Prophage	16788	17750	ANT(3'')-IIa	aminoglycoside	ANT(3'')-IIa is a aminoglycoside nucleotidyltransferase identified in Acinetobacter spp. via horizontal gene transfer mechanisms.
590.152	590.15236_31	Prophage	11742	12581	sul1	sulfonamide	Sul1 is a sulfonamide resistant dihydropteroate synthase of Gram-negative bacteria. It is linked to other resistance genes of class 1 integrons.
590.152	590.15236_31	Prophage	13086	13883	aadA7	aminoglycoside	aadA7 is an integron-encoded aminoglycoside nucleotidyltransferase gene in V. fluvialis P. aeruginosa E. coli V. cholerae and S. enterica
590.153	590.15323_24	Prophage	11742	12581	sul1	sulfonamide	Sul1 is a sulfonamide resistant dihydropteroate synthase of Gram-negative bacteria. It is linked to other resistance genes of class 1 integrons.
590.153	590.15323_24	Prophage	13086	13883	aadA7	aminoglycoside	aadA7 is an integron-encoded aminoglycoside nucleotidyltransferase gene in V. fluvialis P. aeruginosa E. coli V. cholerae and S. enterica
590.153	590.15331_19	Prophage	15442	16281	sul1	sulfonamide	Sul1 is a sulfonamide resistant dihydropteroate synthase of Gram-negative bacteria. It is linked to other resistance genes of class 1 integrons.
590.153	590.15331_19	Prophage	16788	17750	ANT(3'')-IIa	aminoglycoside	ANT(3'')-IIa is a aminoglycoside nucleotidyltransferase identified in Acinetobacter spp. via horizontal gene transfer mechanisms.
590.154	590.15397_17	Prophage	54459	55256	aadA7	aminoglycoside	aadA7 is an integron-encoded aminoglycoside nucleotidyltransferase gene in V. fluvialis P. aeruginosa E. coli V. cholerae and S. enterica
590.154	590.15397_17	Prophage	55761	56600	sul1	sulfonamide	Sul1 is a sulfonamide resistant dihydropteroate synthase of Gram-negative bacteria. It is linked to other resistance genes of class 1 integrons.
590.155	590.15501_28	Prophage	54459	55256	aadA7	aminoglycoside	aadA7 is an integron-encoded aminoglycoside nucleotidyltransferase gene in V. fluvialis P. aeruginosa E. coli V. cholerae and S. enterica
590.155	590.15501_28	Prophage	55761	56600	sul1	sulfonamide	Sul1 is a sulfonamide resistant dihydropteroate synthase of Gram-negative bacteria. It is linked to other resistance genes of class 1 integrons.
590.155	590.15535_22	Prophage	54459	55256	aadA7	aminoglycoside	aadA7 is an integron-encoded aminoglycoside nucleotidyltransferase gene in V. fluvialis P. aeruginosa E. coli V. cholerae and S. enterica
590.155	590.15535_22	Prophage	55761	56600	sul1	sulfonamide	Sul1 is a sulfonamide resistant dihydropteroate synthase of Gram-negative bacteria. It is linked to other resistance genes of class 1 integrons.
590.156	590.15563_19	Prophage	54459	55256	aadA7	aminoglycoside	aadA7 is an integron-encoded aminoglycoside nucleotidyltransferase gene in V. fluvialis P. aeruginosa E. coli V. cholerae and S. enterica
590.156	590.15563_19	Prophage	55761	56600	sul1	sulfonamide	Sul1 is a sulfonamide resistant dihydropteroate synthase of Gram-negative bacteria. It is linked to other resistance genes of class 1 integrons.
590.156	590.15639_18	Prophage	54380	55177	aadA7	aminoglycoside	aadA7 is an integron-encoded aminoglycoside nucleotidyltransferase gene in V. fluvialis P. aeruginosa E. coli V. cholerae and S. enterica
590.156	590.15639_18	Prophage	55682	56521	sul1	sulfonamide	Sul1 is a sulfonamide resistant dihydropteroate synthase of Gram-negative bacteria. It is linked to other resistance genes of class 1 integrons.
590.157	590.15659_21	Prophage	54459	55256	aadA7	aminoglycoside	aadA7 is an integron-encoded aminoglycoside nucleotidyltransferase gene in V. fluvialis P. aeruginosa E. coli V. cholerae and S. enterica
590.157	590.15659_21	Prophage	55761	56600	sul1	sulfonamide	Sul1 is a sulfonamide resistant dihydropteroate synthase of Gram-negative bacteria. It is linked to other resistance genes of class 1 integrons.
590.159	590.15939_20	Prophage	54459	55256	aadA7	aminoglycoside	aadA7 is an integron-encoded aminoglycoside nucleotidyltransferase gene in V. fluvialis P. aeruginosa E. coli V. cholerae and S. enterica
590.159	590.15939_20	Prophage	55761	56600	sul1	sulfonamide	Sul1 is a sulfonamide resistant dihydropteroate synthase of Gram-negative bacteria. It is linked to other resistance genes of class 1 integrons.
590.162	590.16178_21	Prophage	54064	54861	aadA7	aminoglycoside	aadA7 is an integron-encoded aminoglycoside nucleotidyltransferase gene in V. fluvialis P. aeruginosa E. coli V. cholerae and S. enterica
590.162	590.16178_21	Prophage	55366	56205	sul1	sulfonamide	Sul1 is a sulfonamide resistant dihydropteroate synthase of Gram-negative bacteria. It is linked to other resistance genes of class 1 integrons.
590.164	590.16405_18	Prophage	15442	16281	sul1	sulfonamide	Sul1 is a sulfonamide resistant dihydropteroate synthase of Gram-negative bacteria. It is linked to other resistance genes of class 1 integrons.
590.164	590.16405_18	Prophage	16788	17750	ANT(3'')-IIa	aminoglycoside	ANT(3'')-IIa is a aminoglycoside nucleotidyltransferase identified in Acinetobacter spp. via horizontal gene transfer mechanisms.
590.165	590.16523_17	Prophage	15442	16281	sul1	sulfonamide	Sul1 is a sulfonamide resistant dihydropteroate synthase of Gram-negative bacteria. It is linked to other resistance genes of class 1 integrons.
590.165	590.16523_17	Prophage	16788	17750	ANT(3'')-IIa	aminoglycoside	ANT(3'')-IIa is a aminoglycoside nucleotidyltransferase identified in Acinetobacter spp. via horizontal gene transfer mechanisms.
590.167	590.16667_19	Prophage	15442	16281	sul1	sulfonamide	Sul1 is a sulfonamide resistant dihydropteroate synthase of Gram-negative bacteria. It is linked to other resistance genes of class 1 integrons.
590.167	590.16667_19	Prophage	16788	17750	ANT(3'')-IIa	aminoglycoside	ANT(3'')-IIa is a aminoglycoside nucleotidyltransferase identified in Acinetobacter spp. via horizontal gene transfer mechanisms.
590.169	590.16889_14	Prophage	53627	54466	sul1	sulfonamide	Sul1 is a sulfonamide resistant dihydropteroate synthase of Gram-negative bacteria. It is linked to other resistance genes of class 1 integrons.
590.169	590.16889_14	Prophage	55024	55938	CARB-3	penam	CARB-3 is a beta-lactamase found in Pseudomonas aeruginosa
590.169	590.16938_18	Prophage	15442	16281	sul1	sulfonamide	Sul1 is a sulfonamide resistant dihydropteroate synthase of Gram-negative bacteria. It is linked to other resistance genes of class 1 integrons.
590.169	590.16938_18	Prophage	16788	17750	ANT(3'')-IIa	aminoglycoside	ANT(3'')-IIa is a aminoglycoside nucleotidyltransferase identified in Acinetobacter spp. via horizontal gene transfer mechanisms.
590.17	590.16989_14	Prophage	53627	54466	sul1	sulfonamide	Sul1 is a sulfonamide resistant dihydropteroate synthase of Gram-negative bacteria. It is linked to other resistance genes of class 1 integrons.
590.17	590.16989_14	Prophage	54973	55935	ANT(3'')-IIa	aminoglycoside	ANT(3'')-IIa is a aminoglycoside nucleotidyltransferase identified in Acinetobacter spp. via horizontal gene transfer mechanisms.
590.17	590.16996_17	Prophage	54403	55200	aadA7	aminoglycoside	aadA7 is an integron-encoded aminoglycoside nucleotidyltransferase gene in V. fluvialis P. aeruginosa E. coli V. cholerae and S. enterica
590.17	590.16996_17	Prophage	55705	56544	sul1	sulfonamide	Sul1 is a sulfonamide resistant dihydropteroate synthase of Gram-negative bacteria. It is linked to other resistance genes of class 1 integrons.
28144.1	28144.101_22	Prophage	22032	22994	ANT(3'')-IIa	aminoglycoside	ANT(3'')-IIa is a aminoglycoside nucleotidyltransferase identified in Acinetobacter spp. via horizontal gene transfer mechanisms.
28144.1	28144.102_2	Prophage	4095792	4096754	ANT(3'')-IIa	aminoglycoside	ANT(3'')-IIa is a aminoglycoside nucleotidyltransferase identified in Acinetobacter spp. via horizontal gene transfer mechanisms.
28144.1	28144.102_2	Prophage	4097261	4098100	sul1	sulfonamide	Sul1 is a sulfonamide resistant dihydropteroate synthase of Gram-negative bacteria. It is linked to other resistance genes of class 1 integrons.
28144.1	28144.104_12	Prophage	21901	22863	ANT(3'')-IIa	aminoglycoside	ANT(3'')-IIa is a aminoglycoside nucleotidyltransferase identified in Acinetobacter spp. via horizontal gene transfer mechanisms.
28144.1	28144.105_24	Prophage	865666	866628	ANT(3'')-IIa	aminoglycoside	ANT(3'')-IIa is a aminoglycoside nucleotidyltransferase identified in Acinetobacter spp. via horizontal gene transfer mechanisms.
28144.1	28144.106_2	Prophage	865731	866693	ANT(3'')-IIa	aminoglycoside	ANT(3'')-IIa is a aminoglycoside nucleotidyltransferase identified in Acinetobacter spp. via horizontal gene transfer mechanisms.
28144.1	28144.107_14	Prophage	21901	22863	ANT(3'')-IIa	aminoglycoside	ANT(3'')-IIa is a aminoglycoside nucleotidyltransferase identified in Acinetobacter spp. via horizontal gene transfer mechanisms.
28144.1	28144.108_3	Prophage	860290	861252	ANT(3'')-IIa	aminoglycoside	ANT(3'')-IIa is a aminoglycoside nucleotidyltransferase identified in Acinetobacter spp. via horizontal gene transfer mechanisms.
28144.1	28144.118_37	Prophage	877123	878085	ANT(3'')-IIa	aminoglycoside	ANT(3'')-IIa is a aminoglycoside nucleotidyltransferase identified in Acinetobacter spp. via horizontal gene transfer mechanisms.
28144.1	28144.121_18	Prophage	21956	22918	ANT(3'')-IIa	aminoglycoside	ANT(3'')-IIa is a aminoglycoside nucleotidyltransferase identified in Acinetobacter spp. via horizontal gene transfer mechanisms.
28144.1	28144.124_19	Prophage	21956	22918	ANT(3'')-IIa	aminoglycoside	ANT(3'')-IIa is a aminoglycoside nucleotidyltransferase identified in Acinetobacter spp. via horizontal gene transfer mechanisms.
28144.1	28144.127_13	Prophage	21901	22863	ANT(3'')-IIa	aminoglycoside	ANT(3'')-IIa is a aminoglycoside nucleotidyltransferase identified in Acinetobacter spp. via horizontal gene transfer mechanisms.
28144.1	28144.132_1	Prophage	2312154	2313116	ANT(3'')-IIa	aminoglycoside	ANT(3'')-IIa is a aminoglycoside nucleotidyltransferase identified in Acinetobacter spp. via horizontal gene transfer mechanisms.
28144.1	28144.132_1	Prophage	2313623	2314462	sul1	sulfonamide	Sul1 is a sulfonamide resistant dihydropteroate synthase of Gram-negative bacteria. It is linked to other resistance genes of class 1 integrons.
28144.2	28144.159_23	Prophage	865997	866959	ANT(3'')-IIa	aminoglycoside	ANT(3'')-IIa is a aminoglycoside nucleotidyltransferase identified in Acinetobacter spp. via horizontal gene transfer mechanisms.
28144.2	28144.162_11	Prophage	2448552	2449391	sul1	sulfonamide	Sul1 is a sulfonamide resistant dihydropteroate synthase of Gram-negative bacteria. It is linked to other resistance genes of class 1 integrons.
28144.2	28144.162_11	Prophage	2449898	2450860	ANT(3'')-IIa	aminoglycoside	ANT(3'')-IIa is a aminoglycoside nucleotidyltransferase identified in Acinetobacter spp. via horizontal gene transfer mechanisms.
28144.2	28144.164_30	Prophage	21957	22919	ANT(3'')-IIa	aminoglycoside	ANT(3'')-IIa is a aminoglycoside nucleotidyltransferase identified in Acinetobacter spp. via horizontal gene transfer mechanisms.
28144.2	28144.166_26	Prophage	22032	22994	ANT(3'')-IIa	aminoglycoside	ANT(3'')-IIa is a aminoglycoside nucleotidyltransferase identified in Acinetobacter spp. via horizontal gene transfer mechanisms.
28144.2	28144.169_10	Prophage	21951	22913	ANT(3'')-IIa	aminoglycoside	ANT(3'')-IIa is a aminoglycoside nucleotidyltransferase identified in Acinetobacter spp. via horizontal gene transfer mechanisms.
28144.2	28144.171_3	Prophage	686942	687904	ANT(3'')-IIa	aminoglycoside	ANT(3'')-IIa is a aminoglycoside nucleotidyltransferase identified in Acinetobacter spp. via horizontal gene transfer mechanisms.
28144.2	28144.175_32	Prophage	770492	771331	sul1	sulfonamide	Sul1 is a sulfonamide resistant dihydropteroate synthase of Gram-negative bacteria. It is linked to other resistance genes of class 1 integrons.
28144.2	28144.175_32	Prophage	771838	772800	ANT(3'')-IIa	aminoglycoside	ANT(3'')-IIa is a aminoglycoside nucleotidyltransferase identified in Acinetobacter spp. via horizontal gene transfer mechanisms.
28144.2	28144.179_15	Prophage	6483	7445	ANT(3'')-IIa	aminoglycoside	ANT(3'')-IIa is a aminoglycoside nucleotidyltransferase identified in Acinetobacter spp. via horizontal gene transfer mechanisms.
28144.2	28144.181_24	Prophage	865820	866782	ANT(3'')-IIa	aminoglycoside	ANT(3'')-IIa is a aminoglycoside nucleotidyltransferase identified in Acinetobacter spp. via horizontal gene transfer mechanisms.
28144.2	28144.183_12	Prophage	765489	766451	ANT(3'')-IIa	aminoglycoside	ANT(3'')-IIa is a aminoglycoside nucleotidyltransferase identified in Acinetobacter spp. via horizontal gene transfer mechanisms.
28144.2	28144.186_21	Prophage	21899	22861	ANT(3'')-IIa	aminoglycoside	ANT(3'')-IIa is a aminoglycoside nucleotidyltransferase identified in Acinetobacter spp. via horizontal gene transfer mechanisms.
28144.2	28144.196_27	Prophage	21898	22860	ANT(3'')-IIa	aminoglycoside	ANT(3'')-IIa is a aminoglycoside nucleotidyltransferase identified in Acinetobacter spp. via horizontal gene transfer mechanisms.
28144.2	28144.202_5	Prophage	3911474	3912436	ANT(3'')-IIa	aminoglycoside	ANT(3'')-IIa is a aminoglycoside nucleotidyltransferase identified in Acinetobacter spp. via horizontal gene transfer mechanisms.
28144.2	28144.211_1	Prophage	2448760	2449599	sul1	sulfonamide	Sul1 is a sulfonamide resistant dihydropteroate synthase of Gram-negative bacteria. It is linked to other resistance genes of class 1 integrons.
28144.2	28144.211_1	Prophage	2450106	2451068	ANT(3'')-IIa	aminoglycoside	ANT(3'')-IIa is a aminoglycoside nucleotidyltransferase identified in Acinetobacter spp. via horizontal gene transfer mechanisms.
28144.2	28144.213_8	Prophage	4070521	4071483	ANT(3'')-IIa	aminoglycoside	ANT(3'')-IIa is a aminoglycoside nucleotidyltransferase identified in Acinetobacter spp. via horizontal gene transfer mechanisms.
28144.2	28144.213_8	Prophage	4071990	4072829	sul1	sulfonamide	Sul1 is a sulfonamide resistant dihydropteroate synthase of Gram-negative bacteria. It is linked to other resistance genes of class 1 integrons.
28144.2	28144.215_1	Prophage	866300	867262	ANT(3'')-IIa	aminoglycoside	ANT(3'')-IIa is a aminoglycoside nucleotidyltransferase identified in Acinetobacter spp. via horizontal gene transfer mechanisms.
28144.2	28144.22_27	Prophage	54655	55617	ANT(3'')-IIa	aminoglycoside	ANT(3'')-IIa is a aminoglycoside nucleotidyltransferase identified in Acinetobacter spp. via horizontal gene transfer mechanisms.
28144.2	28144.221_1	Prophage	3908205	3909167	ANT(3'')-IIa	aminoglycoside	ANT(3'')-IIa is a aminoglycoside nucleotidyltransferase identified in Acinetobacter spp. via horizontal gene transfer mechanisms.
28144.2	28144.221_1	Prophage	3909674	3910513	sul1	sulfonamide	Sul1 is a sulfonamide resistant dihydropteroate synthase of Gram-negative bacteria. It is linked to other resistance genes of class 1 integrons.
28144.2	28144.25_72	Prophage	34683	35645	ANT(3'')-IIa	aminoglycoside	ANT(3'')-IIa is a aminoglycoside nucleotidyltransferase identified in Acinetobacter spp. via horizontal gene transfer mechanisms.
28144.3	28144.255_15	Prophage	51370	52332	ANT(3'')-IIa	aminoglycoside	ANT(3'')-IIa is a aminoglycoside nucleotidyltransferase identified in Acinetobacter spp. via horizontal gene transfer mechanisms.
28144.3	28144.255_15	Prophage	52839	53678	sul1	sulfonamide	Sul1 is a sulfonamide resistant dihydropteroate synthase of Gram-negative bacteria. It is linked to other resistance genes of class 1 integrons.
28144.3	28144.256_15	Prophage	62825	63664	sul1	sulfonamide	Sul1 is a sulfonamide resistant dihydropteroate synthase of Gram-negative bacteria. It is linked to other resistance genes of class 1 integrons.
28144.3	28144.256_15	Prophage	64171	65133	ANT(3'')-IIa	aminoglycoside	ANT(3'')-IIa is a aminoglycoside nucleotidyltransferase identified in Acinetobacter spp. via horizontal gene transfer mechanisms.
28144.3	28144.263_12	Prophage	62825	63664	sul1	sulfonamide	Sul1 is a sulfonamide resistant dihydropteroate synthase of Gram-negative bacteria. It is linked to other resistance genes of class 1 integrons.
28144.3	28144.263_12	Prophage	64171	65133	ANT(3'')-IIa	aminoglycoside	ANT(3'')-IIa is a aminoglycoside nucleotidyltransferase identified in Acinetobacter spp. via horizontal gene transfer mechanisms.
28144.3	28144.27_49	Prophage	6426	7388	ANT(3'')-IIa	aminoglycoside	ANT(3'')-IIa is a aminoglycoside nucleotidyltransferase identified in Acinetobacter spp. via horizontal gene transfer mechanisms.
28144.3	28144.285_17	Prophage	63095	63934	sul1	sulfonamide	Sul1 is a sulfonamide resistant dihydropteroate synthase of Gram-negative bacteria. It is linked to other resistance genes of class 1 integrons.
28144.3	28144.285_17	Prophage	64441	65403	ANT(3'')-IIa	aminoglycoside	ANT(3'')-IIa is a aminoglycoside nucleotidyltransferase identified in Acinetobacter spp. via horizontal gene transfer mechanisms.
28144.3	28144.311_14	Prophage	51320	52282	ANT(3'')-IIa	aminoglycoside	ANT(3'')-IIa is a aminoglycoside nucleotidyltransferase identified in Acinetobacter spp. via horizontal gene transfer mechanisms.
28144.3	28144.311_14	Prophage	52789	53628	sul1	sulfonamide	Sul1 is a sulfonamide resistant dihydropteroate synthase of Gram-negative bacteria. It is linked to other resistance genes of class 1 integrons.
28144.4	28144.38_21	Prophage	21957	22919	ANT(3'')-IIa	aminoglycoside	ANT(3'')-IIa is a aminoglycoside nucleotidyltransferase identified in Acinetobacter spp. via horizontal gene transfer mechanisms.
28144.9	28144.88_28	Prophage	865224	866186	ANT(3'')-IIa	aminoglycoside	ANT(3'')-IIa is a aminoglycoside nucleotidyltransferase identified in Acinetobacter spp. via horizontal gene transfer mechanisms.
28901.1	28901.10081_20	Prophage	15442	16281	sul1	sulfonamide	Sul1 is a sulfonamide resistant dihydropteroate synthase of Gram-negative bacteria. It is linked to other resistance genes of class 1 integrons.
28901.1	28901.10081_20	Prophage	16788	17750	ANT(3'')-IIa	aminoglycoside	ANT(3'')-IIa is a aminoglycoside nucleotidyltransferase identified in Acinetobacter spp. via horizontal gene transfer mechanisms.
28901.1	28901.10085_18	Prophage	15442	16281	sul1	sulfonamide	Sul1 is a sulfonamide resistant dihydropteroate synthase of Gram-negative bacteria. It is linked to other resistance genes of class 1 integrons.
28901.1	28901.10085_18	Prophage	16788	17750	ANT(3'')-IIa	aminoglycoside	ANT(3'')-IIa is a aminoglycoside nucleotidyltransferase identified in Acinetobacter spp. via horizontal gene transfer mechanisms.
28901.1	28901.13397_13	Prophage	53241	54080	sul1	sulfonamide	Sul1 is a sulfonamide resistant dihydropteroate synthase of Gram-negative bacteria. It is linked to other resistance genes of class 1 integrons.
28901.1	28901.13397_13	Prophage	54587	55549	ANT(3'')-IIa	aminoglycoside	ANT(3'')-IIa is a aminoglycoside nucleotidyltransferase identified in Acinetobacter spp. via horizontal gene transfer mechanisms.
28901.2	28901.1873_11	Prophage	62781	63620	sul1	sulfonamide	Sul1 is a sulfonamide resistant dihydropteroate synthase of Gram-negative bacteria. It is linked to other resistance genes of class 1 integrons.
28901.2	28901.1873_11	Prophage	64127	65089	ANT(3'')-IIa	aminoglycoside	ANT(3'')-IIa is a aminoglycoside nucleotidyltransferase identified in Acinetobacter spp. via horizontal gene transfer mechanisms.
28901.2	28901.1897_14	Prophage	52532	53494	ANT(3'')-IIa	aminoglycoside	ANT(3'')-IIa is a aminoglycoside nucleotidyltransferase identified in Acinetobacter spp. via horizontal gene transfer mechanisms.
28901.2	28901.1897_14	Prophage	54001	54840	sul1	sulfonamide	Sul1 is a sulfonamide resistant dihydropteroate synthase of Gram-negative bacteria. It is linked to other resistance genes of class 1 integrons.
28901.2	28901.1907_36	Prophage	22032	22994	ANT(3'')-IIa	aminoglycoside	ANT(3'')-IIa is a aminoglycoside nucleotidyltransferase identified in Acinetobacter spp. via horizontal gene transfer mechanisms.
28901.3	28901.3003_41	Prophage	7095	7427	Escherichia_coli_emrE	macrolide	Member of the small MDR (multidrug resistance) family of transporters; in Escherichia coli this protein provides resistance against a number of positively charged compounds including ethidium bromide and erythromycin; proton-dependent secondary transporter which exchanges protons for compound translocation
28901.5	28901.4963_42	Prophage	21904	22866	ANT(3'')-IIa	aminoglycoside	ANT(3'')-IIa is a aminoglycoside nucleotidyltransferase identified in Acinetobacter spp. via horizontal gene transfer mechanisms.
28901.5	28901.5495_43	Prophage	21932	22894	ANT(3'')-IIa	aminoglycoside	ANT(3'')-IIa is a aminoglycoside nucleotidyltransferase identified in Acinetobacter spp. via horizontal gene transfer mechanisms.
28901.6	28901.5909_113	Prophage	15761	16723	ANT(3'')-IIa	aminoglycoside	ANT(3'')-IIa is a aminoglycoside nucleotidyltransferase identified in Acinetobacter spp. via horizontal gene transfer mechanisms.
28901.6	28901.5909_16	Prophage	35521	36483	ANT(3'')-IIa	aminoglycoside	ANT(3'')-IIa is a aminoglycoside nucleotidyltransferase identified in Acinetobacter spp. via horizontal gene transfer mechanisms.
28901.8	28901.8233_15	Prophage	53598	54437	sul1	sulfonamide	Sul1 is a sulfonamide resistant dihydropteroate synthase of Gram-negative bacteria. It is linked to other resistance genes of class 1 integrons.
28901.8	28901.8233_15	Prophage	54995	55909	CARB-3	penam	CARB-3 is a beta-lactamase found in Pseudomonas aeruginosa
28901.8	28901.8373_12	Prophage	53337	54176	sul1	sulfonamide	Sul1 is a sulfonamide resistant dihydropteroate synthase of Gram-negative bacteria. It is linked to other resistance genes of class 1 integrons.
28901.8	28901.8373_12	Prophage	54683	55645	ANT(3'')-IIa	aminoglycoside	ANT(3'')-IIa is a aminoglycoside nucleotidyltransferase identified in Acinetobacter spp. via horizontal gene transfer mechanisms.
28901.9	28901.852_48	Prophage	54296	55093	aadA7	aminoglycoside	aadA7 is an integron-encoded aminoglycoside nucleotidyltransferase gene in V. fluvialis P. aeruginosa E. coli V. cholerae and S. enterica
28901.9	28901.852_48	Prophage	55598	56437	sul1	sulfonamide	Sul1 is a sulfonamide resistant dihydropteroate synthase of Gram-negative bacteria. It is linked to other resistance genes of class 1 integrons.
28901.9	28901.8736_10	Prophage	54459	55256	aadA7	aminoglycoside	aadA7 is an integron-encoded aminoglycoside nucleotidyltransferase gene in V. fluvialis P. aeruginosa E. coli V. cholerae and S. enterica
28901.9	28901.8736_10	Prophage	55761	56600	sul1	sulfonamide	Sul1 is a sulfonamide resistant dihydropteroate synthase of Gram-negative bacteria. It is linked to other resistance genes of class 1 integrons.
28901.9	28901.8937_17	Prophage	53598	54437	sul1	sulfonamide	Sul1 is a sulfonamide resistant dihydropteroate synthase of Gram-negative bacteria. It is linked to other resistance genes of class 1 integrons.
28901.9	28901.8937_17	Prophage	54944	55906	ANT(3'')-IIa	aminoglycoside	ANT(3'')-IIa is a aminoglycoside nucleotidyltransferase identified in Acinetobacter spp. via horizontal gene transfer mechanisms.
28901.9	28901.8973_41	Prophage	7095	7427	Escherichia_coli_emrE	macrolide	Member of the small MDR (multidrug resistance) family of transporters; in Escherichia coli this protein provides resistance against a number of positively charged compounds including ethidium bromide and erythromycin; proton-dependent secondary transporter which exchanges protons for compound translocation
57743.1	57743.115_23	Prophage	32192	33940	msbA	nitroimidazole	MsbA is a multidrug resistance transporter homolog from E. coli and belongs to a superfamily of transporters that contain an adenosine triphosphate (ATP) binding cassette (ABC) which is also called a nucleotide-binding domain (NBD). MsbA is a member of the MDR-ABC transporter group by sequence homology. MsbA transports lipid A a major component of the bacterial outer cell membrane and is the only…
59201.2	59201.1657_11	Prophage	58648	59610	ANT(3'')-IIa	aminoglycoside	ANT(3'')-IIa is a aminoglycoside nucleotidyltransferase identified in Acinetobacter spp. via horizontal gene transfer mechanisms.
59201.2	59201.1657_11	Prophage	60117	60956	sul1	sulfonamide	Sul1 is a sulfonamide resistant dihydropteroate synthase of Gram-negative bacteria. It is linked to other resistance genes of class 1 integrons.
59201.2	59201.1766_14	Prophage	58648	59610	ANT(3'')-IIa	aminoglycoside	ANT(3'')-IIa is a aminoglycoside nucleotidyltransferase identified in Acinetobacter spp. via horizontal gene transfer mechanisms.
59201.2	59201.1766_14	Prophage	60117	60956	sul1	sulfonamide	Sul1 is a sulfonamide resistant dihydropteroate synthase of Gram-negative bacteria. It is linked to other resistance genes of class 1 integrons.
59201.2	59201.1958_30	Prophage	48894	49856	ANT(3'')-IIa	aminoglycoside	ANT(3'')-IIa is a aminoglycoside nucleotidyltransferase identified in Acinetobacter spp. via horizontal gene transfer mechanisms.
59201.2	59201.1976_14	Prophage	58648	59610	ANT(3'')-IIa	aminoglycoside	ANT(3'')-IIa is a aminoglycoside nucleotidyltransferase identified in Acinetobacter spp. via horizontal gene transfer mechanisms.
59201.2	59201.1976_14	Prophage	60117	60956	sul1	sulfonamide	Sul1 is a sulfonamide resistant dihydropteroate synthase of Gram-negative bacteria. It is linked to other resistance genes of class 1 integrons.
85569.1	85569.113_13	Prophage	53312	54151	sul1	sulfonamide	Sul1 is a sulfonamide resistant dihydropteroate synthase of Gram-negative bacteria. It is linked to other resistance genes of class 1 integrons.
85569.1	85569.113_13	Prophage	54658	55620	ANT(3'')-IIa	aminoglycoside	ANT(3'')-IIa is a aminoglycoside nucleotidyltransferase identified in Acinetobacter spp. via horizontal gene transfer mechanisms.
85569.1	85569.12_5	Prophage	53650	54489	sul1	sulfonamide	Sul1 is a sulfonamide resistant dihydropteroate synthase of Gram-negative bacteria. It is linked to other resistance genes of class 1 integrons.
85569.1	85569.12_5	Prophage	55047	55961	CARB-3	penam	CARB-3 is a beta-lactamase found in Pseudomonas aeruginosa
85569.1	85569.132_7	Prophage	53347	54186	sul1	sulfonamide	Sul1 is a sulfonamide resistant dihydropteroate synthase of Gram-negative bacteria. It is linked to other resistance genes of class 1 integrons.
85569.1	85569.132_7	Prophage	54693	55655	ANT(3'')-IIa	aminoglycoside	ANT(3'')-IIa is a aminoglycoside nucleotidyltransferase identified in Acinetobacter spp. via horizontal gene transfer mechanisms.
85569.1	85569.133_15	Prophage	58731	59693	ANT(3'')-IIa	aminoglycoside	ANT(3'')-IIa is a aminoglycoside nucleotidyltransferase identified in Acinetobacter spp. via horizontal gene transfer mechanisms.
85569.1	85569.133_15	Prophage	60200	61039	sul1	sulfonamide	Sul1 is a sulfonamide resistant dihydropteroate synthase of Gram-negative bacteria. It is linked to other resistance genes of class 1 integrons.
85569.1	85569.138_13	Prophage	53475	54314	sul1	sulfonamide	Sul1 is a sulfonamide resistant dihydropteroate synthase of Gram-negative bacteria. It is linked to other resistance genes of class 1 integrons.
85569.1	85569.138_13	Prophage	54821	55783	ANT(3'')-IIa	aminoglycoside	ANT(3'')-IIa is a aminoglycoside nucleotidyltransferase identified in Acinetobacter spp. via horizontal gene transfer mechanisms.
85569.1	85569.141_5	Prophage	53291	54130	sul1	sulfonamide	Sul1 is a sulfonamide resistant dihydropteroate synthase of Gram-negative bacteria. It is linked to other resistance genes of class 1 integrons.
85569.1	85569.141_5	Prophage	54637	55599	ANT(3'')-IIa	aminoglycoside	ANT(3'')-IIa is a aminoglycoside nucleotidyltransferase identified in Acinetobacter spp. via horizontal gene transfer mechanisms.
85569.2	85569.166_12	Prophage	65104	66018	CARB-3	penam	CARB-3 is a beta-lactamase found in Pseudomonas aeruginosa
85569.2	85569.166_12	Prophage	66576	67415	sul1	sulfonamide	Sul1 is a sulfonamide resistant dihydropteroate synthase of Gram-negative bacteria. It is linked to other resistance genes of class 1 integrons.
85569.2	85569.171_26	Prophage	64919	65881	ANT(3'')-IIa	aminoglycoside	ANT(3'')-IIa is a aminoglycoside nucleotidyltransferase identified in Acinetobacter spp. via horizontal gene transfer mechanisms.
85569.2	85569.171_26	Prophage	66388	67227	sul1	sulfonamide	Sul1 is a sulfonamide resistant dihydropteroate synthase of Gram-negative bacteria. It is linked to other resistance genes of class 1 integrons.
85569.2	85569.19_14	Prophage	53650	54489	sul1	sulfonamide	Sul1 is a sulfonamide resistant dihydropteroate synthase of Gram-negative bacteria. It is linked to other resistance genes of class 1 integrons.
85569.2	85569.19_14	Prophage	54996	55958	ANT(3'')-IIa	aminoglycoside	ANT(3'')-IIa is a aminoglycoside nucleotidyltransferase identified in Acinetobacter spp. via horizontal gene transfer mechanisms.
85569.2	85569.202_13	Prophage	70506	71420	CARB-3	penam	CARB-3 is a beta-lactamase found in Pseudomonas aeruginosa
85569.2	85569.202_13	Prophage	71978	72817	sul1	sulfonamide	Sul1 is a sulfonamide resistant dihydropteroate synthase of Gram-negative bacteria. It is linked to other resistance genes of class 1 integrons.
85569.2	85569.207_13	Prophage	58739	59701	ANT(3'')-IIa	aminoglycoside	ANT(3'')-IIa is a aminoglycoside nucleotidyltransferase identified in Acinetobacter spp. via horizontal gene transfer mechanisms.
85569.2	85569.207_13	Prophage	60208	61047	sul1	sulfonamide	Sul1 is a sulfonamide resistant dihydropteroate synthase of Gram-negative bacteria. It is linked to other resistance genes of class 1 integrons.
85569.2	85569.216_13	Prophage	58682	59644	ANT(3'')-IIa	aminoglycoside	ANT(3'')-IIa is a aminoglycoside nucleotidyltransferase identified in Acinetobacter spp. via horizontal gene transfer mechanisms.
85569.2	85569.216_13	Prophage	60151	60990	sul1	sulfonamide	Sul1 is a sulfonamide resistant dihydropteroate synthase of Gram-negative bacteria. It is linked to other resistance genes of class 1 integrons.
85569.2	85569.218_13	Prophage	53475	54314	sul1	sulfonamide	Sul1 is a sulfonamide resistant dihydropteroate synthase of Gram-negative bacteria. It is linked to other resistance genes of class 1 integrons.
85569.2	85569.218_13	Prophage	54821	55783	ANT(3'')-IIa	aminoglycoside	ANT(3'')-IIa is a aminoglycoside nucleotidyltransferase identified in Acinetobacter spp. via horizontal gene transfer mechanisms.
85569.2	85569.222_14	Prophage	53231	54070	sul1	sulfonamide	Sul1 is a sulfonamide resistant dihydropteroate synthase of Gram-negative bacteria. It is linked to other resistance genes of class 1 integrons.
85569.2	85569.222_14	Prophage	54577	55539	ANT(3'')-IIa	aminoglycoside	ANT(3'')-IIa is a aminoglycoside nucleotidyltransferase identified in Acinetobacter spp. via horizontal gene transfer mechanisms.
85569.2	85569.225_12	Prophage	64919	65881	ANT(3'')-IIa	aminoglycoside	ANT(3'')-IIa is a aminoglycoside nucleotidyltransferase identified in Acinetobacter spp. via horizontal gene transfer mechanisms.
85569.2	85569.225_12	Prophage	66388	67227	sul1	sulfonamide	Sul1 is a sulfonamide resistant dihydropteroate synthase of Gram-negative bacteria. It is linked to other resistance genes of class 1 integrons.
85569.2	85569.228_13	Prophage	59277	60191	CARB-3	penam	CARB-3 is a beta-lactamase found in Pseudomonas aeruginosa
85569.2	85569.228_13	Prophage	60749	61588	sul1	sulfonamide	Sul1 is a sulfonamide resistant dihydropteroate synthase of Gram-negative bacteria. It is linked to other resistance genes of class 1 integrons.
85569.2	85569.234_14	Prophage	58719	59681	ANT(3'')-IIa	aminoglycoside	ANT(3'')-IIa is a aminoglycoside nucleotidyltransferase identified in Acinetobacter spp. via horizontal gene transfer mechanisms.
85569.2	85569.234_14	Prophage	60188	61027	sul1	sulfonamide	Sul1 is a sulfonamide resistant dihydropteroate synthase of Gram-negative bacteria. It is linked to other resistance genes of class 1 integrons.
85569.3	85569.252_12	Prophage	53296	54135	sul1	sulfonamide	Sul1 is a sulfonamide resistant dihydropteroate synthase of Gram-negative bacteria. It is linked to other resistance genes of class 1 integrons.
85569.3	85569.252_12	Prophage	54642	55604	ANT(3'')-IIa	aminoglycoside	ANT(3'')-IIa is a aminoglycoside nucleotidyltransferase identified in Acinetobacter spp. via horizontal gene transfer mechanisms.
85569.3	85569.271_16	Prophage	53315	54154	sul1	sulfonamide	Sul1 is a sulfonamide resistant dihydropteroate synthase of Gram-negative bacteria. It is linked to other resistance genes of class 1 integrons.
85569.3	85569.271_16	Prophage	54661	55623	ANT(3'')-IIa	aminoglycoside	ANT(3'')-IIa is a aminoglycoside nucleotidyltransferase identified in Acinetobacter spp. via horizontal gene transfer mechanisms.
85569.3	85569.272_12	Prophage	58726	59688	ANT(3'')-IIa	aminoglycoside	ANT(3'')-IIa is a aminoglycoside nucleotidyltransferase identified in Acinetobacter spp. via horizontal gene transfer mechanisms.
85569.3	85569.272_12	Prophage	60195	61034	sul1	sulfonamide	Sul1 is a sulfonamide resistant dihydropteroate synthase of Gram-negative bacteria. It is linked to other resistance genes of class 1 integrons.
85569.3	85569.276_13	Prophage	58745	59707	ANT(3'')-IIa	aminoglycoside	ANT(3'')-IIa is a aminoglycoside nucleotidyltransferase identified in Acinetobacter spp. via horizontal gene transfer mechanisms.
85569.3	85569.276_13	Prophage	60214	61053	sul1	sulfonamide	Sul1 is a sulfonamide resistant dihydropteroate synthase of Gram-negative bacteria. It is linked to other resistance genes of class 1 integrons.
85569.3	85569.283_36	Prophage	29159	30121	ANT(3'')-IIa	aminoglycoside	ANT(3'')-IIa is a aminoglycoside nucleotidyltransferase identified in Acinetobacter spp. via horizontal gene transfer mechanisms.
85569.3	85569.283_36	Prophage	30628	31467	sul1	sulfonamide	Sul1 is a sulfonamide resistant dihydropteroate synthase of Gram-negative bacteria. It is linked to other resistance genes of class 1 integrons.
85569.3	85569.288_5	Prophage	53312	54151	sul1	sulfonamide	Sul1 is a sulfonamide resistant dihydropteroate synthase of Gram-negative bacteria. It is linked to other resistance genes of class 1 integrons.
85569.3	85569.288_5	Prophage	54658	55620	ANT(3'')-IIa	aminoglycoside	ANT(3'')-IIa is a aminoglycoside nucleotidyltransferase identified in Acinetobacter spp. via horizontal gene transfer mechanisms.
85569.3	85569.299_12	Prophage	58937	59851	CARB-3	penam	CARB-3 is a beta-lactamase found in Pseudomonas aeruginosa
85569.3	85569.299_12	Prophage	60409	61248	sul1	sulfonamide	Sul1 is a sulfonamide resistant dihydropteroate synthase of Gram-negative bacteria. It is linked to other resistance genes of class 1 integrons.
85569.3	85569.307_11	Prophage	58681	59643	ANT(3'')-IIa	aminoglycoside	ANT(3'')-IIa is a aminoglycoside nucleotidyltransferase identified in Acinetobacter spp. via horizontal gene transfer mechanisms.
85569.3	85569.307_11	Prophage	60150	60989	sul1	sulfonamide	Sul1 is a sulfonamide resistant dihydropteroate synthase of Gram-negative bacteria. It is linked to other resistance genes of class 1 integrons.
85569.3	85569.323_14	Prophage	53256	54095	sul1	sulfonamide	Sul1 is a sulfonamide resistant dihydropteroate synthase of Gram-negative bacteria. It is linked to other resistance genes of class 1 integrons.
85569.3	85569.323_14	Prophage	54602	55564	ANT(3'')-IIa	aminoglycoside	ANT(3'')-IIa is a aminoglycoside nucleotidyltransferase identified in Acinetobacter spp. via horizontal gene transfer mechanisms.
85569.3	85569.325_15	Prophage	53650	54489	sul1	sulfonamide	Sul1 is a sulfonamide resistant dihydropteroate synthase of Gram-negative bacteria. It is linked to other resistance genes of class 1 integrons.
85569.3	85569.325_15	Prophage	54996	55958	ANT(3'')-IIa	aminoglycoside	ANT(3'')-IIa is a aminoglycoside nucleotidyltransferase identified in Acinetobacter spp. via horizontal gene transfer mechanisms.
85569.3	85569.333_11	Prophage	53286	54125	sul1	sulfonamide	Sul1 is a sulfonamide resistant dihydropteroate synthase of Gram-negative bacteria. It is linked to other resistance genes of class 1 integrons.
85569.3	85569.333_11	Prophage	54632	55594	ANT(3'')-IIa	aminoglycoside	ANT(3'')-IIa is a aminoglycoside nucleotidyltransferase identified in Acinetobacter spp. via horizontal gene transfer mechanisms.
85569.3	85569.335_13	Prophage	53312	54151	sul1	sulfonamide	Sul1 is a sulfonamide resistant dihydropteroate synthase of Gram-negative bacteria. It is linked to other resistance genes of class 1 integrons.
85569.3	85569.335_13	Prophage	54709	55623	CARB-3	penam	CARB-3 is a beta-lactamase found in Pseudomonas aeruginosa
85569.3	85569.338_14	Prophage	53308	54147	sul1	sulfonamide	Sul1 is a sulfonamide resistant dihydropteroate synthase of Gram-negative bacteria. It is linked to other resistance genes of class 1 integrons.
85569.3	85569.338_14	Prophage	54654	55616	ANT(3'')-IIa	aminoglycoside	ANT(3'')-IIa is a aminoglycoside nucleotidyltransferase identified in Acinetobacter spp. via horizontal gene transfer mechanisms.
85569.3	85569.342_14	Prophage	53324	54163	sul1	sulfonamide	Sul1 is a sulfonamide resistant dihydropteroate synthase of Gram-negative bacteria. It is linked to other resistance genes of class 1 integrons.
85569.3	85569.342_14	Prophage	54670	55631	ANT(3'')-IIa	aminoglycoside	ANT(3'')-IIa is a aminoglycoside nucleotidyltransferase identified in Acinetobacter spp. via horizontal gene transfer mechanisms.
85569.3	85569.343_15	Prophage	53329	54168	sul1	sulfonamide	Sul1 is a sulfonamide resistant dihydropteroate synthase of Gram-negative bacteria. It is linked to other resistance genes of class 1 integrons.
85569.3	85569.343_15	Prophage	54675	55637	ANT(3'')-IIa	aminoglycoside	ANT(3'')-IIa is a aminoglycoside nucleotidyltransferase identified in Acinetobacter spp. via horizontal gene transfer mechanisms.
85569.3	85569.345_6	Prophage	53294	54133	sul1	sulfonamide	Sul1 is a sulfonamide resistant dihydropteroate synthase of Gram-negative bacteria. It is linked to other resistance genes of class 1 integrons.
85569.3	85569.345_6	Prophage	54640	55602	ANT(3'')-IIa	aminoglycoside	ANT(3'')-IIa is a aminoglycoside nucleotidyltransferase identified in Acinetobacter spp. via horizontal gene transfer mechanisms.
85569.4	85569.355_13	Prophage	58729	59691	ANT(3'')-IIa	aminoglycoside	ANT(3'')-IIa is a aminoglycoside nucleotidyltransferase identified in Acinetobacter spp. via horizontal gene transfer mechanisms.
85569.4	85569.355_13	Prophage	60198	61037	sul1	sulfonamide	Sul1 is a sulfonamide resistant dihydropteroate synthase of Gram-negative bacteria. It is linked to other resistance genes of class 1 integrons.
85569.4	85569.38_14	Prophage	53650	54489	sul1	sulfonamide	Sul1 is a sulfonamide resistant dihydropteroate synthase of Gram-negative bacteria. It is linked to other resistance genes of class 1 integrons.
85569.4	85569.38_14	Prophage	54996	55958	ANT(3'')-IIa	aminoglycoside	ANT(3'')-IIa is a aminoglycoside nucleotidyltransferase identified in Acinetobacter spp. via horizontal gene transfer mechanisms.
85569.9	85569.93_11	Prophage	53269	54108	sul1	sulfonamide	Sul1 is a sulfonamide resistant dihydropteroate synthase of Gram-negative bacteria. It is linked to other resistance genes of class 1 integrons.
85569.9	85569.93_11	Prophage	54615	55577	ANT(3'')-IIa	aminoglycoside	ANT(3'')-IIa is a aminoglycoside nucleotidyltransferase identified in Acinetobacter spp. via horizontal gene transfer mechanisms.
85570	85569.96_14	Prophage	58724	59686	ANT(3'')-IIa	aminoglycoside	ANT(3'')-IIa is a aminoglycoside nucleotidyltransferase identified in Acinetobacter spp. via horizontal gene transfer mechanisms.
85570	85569.96_14	Prophage	60193	61032	sul1	sulfonamide	Sul1 is a sulfonamide resistant dihydropteroate synthase of Gram-negative bacteria. It is linked to other resistance genes of class 1 integrons.
85570	85569.97_15	Prophage	53342	54181	sul1	sulfonamide	Sul1 is a sulfonamide resistant dihydropteroate synthase of Gram-negative bacteria. It is linked to other resistance genes of class 1 integrons.
85570	85569.97_15	Prophage	54739	55653	CARB-3	penam	CARB-3 is a beta-lactamase found in Pseudomonas aeruginosa
90371.2	90371.2377_13	Prophage	20194	20853	catI	phenicol	catI is a chromosome and transposon-encoded variant of the cat gene found in Escherichia coli and Acinetobacter baumannii
90371.3	90371.3192_1	Prophage	4110252	4111214	ANT(3'')-IIa	aminoglycoside	ANT(3'')-IIa is a aminoglycoside nucleotidyltransferase identified in Acinetobacter spp. via horizontal gene transfer mechanisms.
90371.3	90371.3192_1	Prophage	4111721	4112560	sul1	sulfonamide	Sul1 is a sulfonamide resistant dihydropteroate synthase of Gram-negative bacteria. It is linked to other resistance genes of class 1 integrons.
90371.4	90371.3785_14	Prophage	58649	59611	ANT(3'')-IIa	aminoglycoside	ANT(3'')-IIa is a aminoglycoside nucleotidyltransferase identified in Acinetobacter spp. via horizontal gene transfer mechanisms.
90371.4	90371.3785_14	Prophage	60118	60957	sul1	sulfonamide	Sul1 is a sulfonamide resistant dihydropteroate synthase of Gram-negative bacteria. It is linked to other resistance genes of class 1 integrons.
90371.4	90371.3788_14	Prophage	58649	59611	ANT(3'')-IIa	aminoglycoside	ANT(3'')-IIa is a aminoglycoside nucleotidyltransferase identified in Acinetobacter spp. via horizontal gene transfer mechanisms.
90371.4	90371.3788_14	Prophage	60118	60957	sul1	sulfonamide	Sul1 is a sulfonamide resistant dihydropteroate synthase of Gram-negative bacteria. It is linked to other resistance genes of class 1 integrons.
90371.4	90371.3792_15	Prophage	53210	54049	sul1	sulfonamide	Sul1 is a sulfonamide resistant dihydropteroate synthase of Gram-negative bacteria. It is linked to other resistance genes of class 1 integrons.
90371.4	90371.3792_15	Prophage	54556	55518	ANT(3'')-IIa	aminoglycoside	ANT(3'')-IIa is a aminoglycoside nucleotidyltransferase identified in Acinetobacter spp. via horizontal gene transfer mechanisms.
90371.4	90371.3801_14	Prophage	58834	59748	CARB-3	penam	CARB-3 is a beta-lactamase found in Pseudomonas aeruginosa
90371.4	90371.3801_14	Prophage	60306	61145	sul1	sulfonamide	Sul1 is a sulfonamide resistant dihydropteroate synthase of Gram-negative bacteria. It is linked to other resistance genes of class 1 integrons.
90371.4	90371.3943_13	Prophage	53627	54466	sul1	sulfonamide	Sul1 is a sulfonamide resistant dihydropteroate synthase of Gram-negative bacteria. It is linked to other resistance genes of class 1 integrons.
90371.4	90371.3943_13	Prophage	55024	55938	CARB-3	penam	CARB-3 is a beta-lactamase found in Pseudomonas aeruginosa
90371.4	90371.4484_13	Prophage	53465	54304	sul1	sulfonamide	Sul1 is a sulfonamide resistant dihydropteroate synthase of Gram-negative bacteria. It is linked to other resistance genes of class 1 integrons.
90371.4	90371.4484_13	Prophage	54811	55773	ANT(3'')-IIa	aminoglycoside	ANT(3'')-IIa is a aminoglycoside nucleotidyltransferase identified in Acinetobacter spp. via horizontal gene transfer mechanisms.
90371.5	90371.4501_15	Prophage	58704	59666	ANT(3'')-IIa	aminoglycoside	ANT(3'')-IIa is a aminoglycoside nucleotidyltransferase identified in Acinetobacter spp. via horizontal gene transfer mechanisms.
90371.5	90371.4501_15	Prophage	60173	61012	sul1	sulfonamide	Sul1 is a sulfonamide resistant dihydropteroate synthase of Gram-negative bacteria. It is linked to other resistance genes of class 1 integrons.
90371.5	90371.4511_25	Prophage	25687	26649	ANT(3'')-IIa	aminoglycoside	ANT(3'')-IIa is a aminoglycoside nucleotidyltransferase identified in Acinetobacter spp. via horizontal gene transfer mechanisms.
90371.5	90371.4511_25	Prophage	27156	27995	sul1	sulfonamide	Sul1 is a sulfonamide resistant dihydropteroate synthase of Gram-negative bacteria. It is linked to other resistance genes of class 1 integrons.
90371.5	90371.4521_22	Prophage	53265	54104	sul1	sulfonamide	Sul1 is a sulfonamide resistant dihydropteroate synthase of Gram-negative bacteria. It is linked to other resistance genes of class 1 integrons.
90371.5	90371.4521_22	Prophage	54611	55573	ANT(3'')-IIa	aminoglycoside	ANT(3'')-IIa is a aminoglycoside nucleotidyltransferase identified in Acinetobacter spp. via horizontal gene transfer mechanisms.
1.45464e+06	1454643.3_1	Prophage	37592	38431	sul1	sulfonamide	Sul1 is a sulfonamide resistant dihydropteroate synthase of Gram-negative bacteria. It is linked to other resistance genes of class 1 integrons.
1.45464e+06	1454643.3_1	Prophage	38989	39903	CARB-3	penam	CARB-3 is a beta-lactamase found in Pseudomonas aeruginosa
590.12	590.11959_1	Chromosome	24872	26383	mdsC	carbapenem;cephalosporin;cephamycin;monobactam;penam;penem;phenicol	MdsC is the outer membrane channel of the multidrug and metal efflux complex MdsABC.
590.12	590.11959_1	Chromosome	26346	29513	mdsB	carbapenem;cephalosporin;cephamycin;monobactam;penam;penem;phenicol	MdsB is the inner membrane transporter of the multidrug and metal efflux complex MdsABC. mdsB corresponds to 1 locus in Pseudomonas aeruginosa PAO1 (gene name: mexQ) and 2 loci in Pseudomonas aeruginosa LESB58.
590.12	590.11959_1	Chromosome	29510	30736	mdsA	carbapenem;cephalosporin;cephamycin;monobactam;penam;penem;phenicol	MdsA is the membrane fusion protein of the multidrug and metal efflux complex MdsABC.
590.12	590.11959_1	Chromosome	33313	33777	golS	carbapenem;cephalosporin;cephamycin;monobactam;penam;penem;phenicol	GolS is a regulator activated by the presence of golD and promotes the expression of the MdsABC efflux pump.
590.12	590.11959_1	Chromosome	61316	62473	Escherichia_coli_ampH	cephalosporin;penam	AmpH is a class C ampC-like beta-lactamase and penicillin-binding protein identified in Escherichia coli.
590.12	590.11959_1	Chromosome	160425	163556	acrB	cephalosporin;fluoroquinolone;glycylcycline;penam;phenicol;rifamycin;tetracycline;triclosan	Protein subunit of AcrA-AcrB-TolC multidrug efflux complex. AcrB functions as a herterotrimer which forms the inner membrane component and is primarily responsible for substrate recognition and energy transduction by acting as a drug/proton antiporter.
590.12	590.11959_1	Chromosome	163579	164772	Escherichia_coli_acrA	cephalosporin;fluoroquinolone;glycylcycline;penam;phenicol;rifamycin;tetracycline;triclosan	AcrA is a subunit of the AcrAB-TolC multidrug efflux system that in E. coli.
590.12	590.11959_1	Chromosome	397172	397844	kdpE	aminoglycoside	kdpE is a transcriptional activator that is part of the two-component system KdpD/KdpE that is studied for its regulatory role in potassium transport and has been identified as an adaptive regulator involved in the virulence and intracellular survival of pathogenic bacteria. kdpE regulates a range of virulence loci through direct promoter binding.
590.12	590.11959_11	Chromosome	120190	120911	baeR	aminocoumarin;aminoglycoside	BaeR is a response regulator that promotes the expression of MdtABC and AcrD efflux complexes.
590.12	590.11959_11	Chromosome	123747	126794	mdtC	aminocoumarin	MdtC is a transporter that forms a heteromultimer complex with MdtB to form a multidrug transporter. MdtBC is part of the MdtABC-TolC efflux complex. In the absence of MdtB MdtC can form a homomultimer complex that results in a functioning efflux complex with a narrower drug specificity. mdtC corresponds to 3 loci in Pseudomonas aeruginosa PAO1 (gene name: muxC/muxB) and 3 loci in Pseudomonas aer…
590.12	590.11959_11	Chromosome	126802	129923	mdtB	aminocoumarin	MdtB is a transporter that forms a heteromultimer complex with MdtC to form a multidrug transporter. MdtBC is part of the MdtABC-TolC efflux complex.
590.12	590.11959_13	Chromosome	7341	8984	yojI	peptide	YojI mediates resistance to the peptide antibiotic microcin J25 when it is expressed from a multicopy vector. YojI is capable of pumping out microcin molecules. The outer membrane protein TolC in addition to YojI is required for export of microcin J25 out of the cell. Microcin J25 is thus the first known substrate for YojI.
590.12	590.11959_14	Chromosome	64998	66364	cpxA	aminocoumarin;aminoglycoside	CpxA is a membrane-localized sensor kinase that is activated by envelope stress. It starts a kinase cascade that activates CpxR which promotes efflux complex expression.
590.12	590.11959_15	Chromosome	40523	41947	mdtK	fluoroquinolone	A multidrug and toxic compound extrusions (MATE) transporter conferring resistance to norfloxacin doxorubicin and acriflavine.
590.12	590.11959_2	Chromosome	188190	188539	marA	carbapenem;cephalosporin;cephamycin;fluoroquinolone;glycylcycline;monobactam;penam;penem;phenicol;rifamycin;tetracycline;triclosan	In the presence of antibiotic stress E. coli overexpresses the global activator protein MarA which besides inducing MDR efflux pump AcrAB also down- regulates synthesis of the porin OmpF.
590.12	590.11959_2	Chromosome	308495	308932	AAC(6')-Iy	aminoglycoside	AAC(6')-Iy is a chromosomal-encoded aminoglycoside acetyltransferase in S. enteritidis and S. enterica. Regulatory mutation required to increase expression of this chromosomally-encoded gene for resistance. In the specific system aminoglycoside resistance was due to a transcriptional fusion secondary to a chromosomal deletion in which the downstream aac(6')-Iy gene was placed under the control of…
590.12	590.11959_22	Chromosome	1754	3000	tet(A)	tetracycline	TetA is a tetracycline efflux pump found in many species of Gram-negative bacteria.
590.12	590.11959_3	Chromosome	385911	386543	CRP	fluoroquinolone;macrolide;penam	CRP is a global regulator that represses MdtEF multidrug efflux pump expression.
590.12	590.11959_4	Chromosome	160734	161156	FosA7	fosfomycin	fosA7 is an enzyme that confers resistance to fosfomycin in Escherichia coli by breaking the epoxide ring of the molecule.
590.12	590.11959_5	Chromosome	275308	276846	emrB	fluoroquinolone	emrB is a translocase in the emrB -TolC efflux protein in E. coli. It recognizes substrates including carbonyl cyanide m-chlorophenylhydrazone (CCCP) nalidixic acid and thioloactomycin.
590.12	590.11959_5	Chromosome	276863	278035	emrA	fluoroquinolone	EmrA is a membrane fusion protein providing an efflux pathway with EmrB and TolC between the inner and outer membranes of E. coli a Gram-negative bacterium.
590.12	590.11959_5	Chromosome	278162	278692	emrR	fluoroquinolone	EmrR is a negative regulator for the EmrAB-TolC multidrug efflux pump in E. coli. Mutations lead to EmrAB-TolC overexpression.
590.12	590.11959_6	Chromosome	89440	92553	acrD	aminoglycoside	AcrD is an aminoglycoside efflux pump expressed in E. coli. Its expression can be induced by indole and is regulated by baeRS and cpxAR.
590.12	590.11959_7	Chromosome	36362	37084	sdiA	cephalosporin;fluoroquinolone;glycylcycline;penam;phenicol;rifamycin;tetracycline;triclosan	SdiA is a cell division regulator that is also a positive regulator of AcrAB only when it's expressed from a plasmid. When the sdiA gene is on the chromosome it has no effect on expression of acrAB
590.12	590.11959_7	Chromosome	223390	223803	H-NS	cephalosporin;cephamycin;fluoroquinolone;macrolide;penam;tetracycline	H-NS is a histone-like protein involved in global gene regulation in Gram-negative bacteria. It is a repressor of the membrane fusion protein genes acrE mdtE and emrK as well as nearby genes of many RND-type multidrug exporters.
590.12	590.11959_8	Chromosome	83305	84125	bacA	peptide	The bacA gene product (BacA) recycles undecaprenyl pyrophosphate during cell wall biosynthesis which confers resistance to bacitracin.
590.12	590.11959_8	Chromosome	104670	106126	tolC	aminocoumarin;aminoglycoside;carbapenem;cephalosporin;cephamycin;fluoroquinolone;glycylcycline;macrolide;penam;penem;peptide;phenicol;rifamycin;tetracycline;triclosan	TolC is a protein subunit of many multidrug efflux complexes in Gram negative bacteria. It is an outer membrane efflux protein and is constitutively open. Regulation of efflux activity is often at its periplasmic entrance by other components of the efflux complex.
590.12	590.11959_9	Chromosome	98479	100227	msbA	nitroimidazole	MsbA is a multidrug resistance transporter homolog from E. coli and belongs to a superfamily of transporters that contain an adenosine triphosphate (ATP) binding cassette (ABC) which is also called a nucleotide-binding domain (NBD). MsbA is a member of the MDR-ABC transporter group by sequence homology. MsbA transports lipid A a major component of the bacterial outer cell membrane and is the only…
590.12	590.11962_1	Chromosome	36345	37067	sdiA	cephalosporin;fluoroquinolone;glycylcycline;penam;phenicol;rifamycin;tetracycline;triclosan	SdiA is a cell division regulator that is also a positive regulator of AcrAB only when it's expressed from a plasmid. When the sdiA gene is on the chromosome it has no effect on expression of acrAB
590.12	590.11962_1	Chromosome	235394	235807	H-NS	cephalosporin;cephamycin;fluoroquinolone;macrolide;penam;tetracycline	H-NS is a histone-like protein involved in global gene regulation in Gram-negative bacteria. It is a repressor of the membrane fusion protein genes acrE mdtE and emrK as well as nearby genes of many RND-type multidrug exporters.
590.12	590.11962_1	Chromosome	375298	375735	AAC(6')-Iaa	aminoglycoside	AAC(6')-Iaa is a chromosomal-encoded aminoglycoside acetyltransferase in S. typhimurium
590.12	590.11962_1	Chromosome	482907	483256	marA	carbapenem;cephalosporin;cephamycin;fluoroquinolone;glycylcycline;monobactam;penam;penem;phenicol;rifamycin;tetracycline;triclosan	In the presence of antibiotic stress E. coli overexpresses the global activator protein MarA which besides inducing MDR efflux pump AcrAB also down- regulates synthesis of the porin OmpF.
590.12	590.11962_11	Chromosome	15466	15820	ramA	carbapenem;cephalosporin;cephamycin;fluoroquinolone;glycylcycline;monobactam;penam;penem;phenicol;rifamycin;tetracycline;triclosan	RamA (resistance antibiotic multiple) is a positive regulator of AcrAB-TolC and leads to high level multidrug resistance in Klebsiella pneumoniae Salmonella enterica and Enterobacter aerugenes increasing the expression of both the mar operon as well as AcrAB. RamA also decreases OmpF expression.
590.12	590.11962_13	Chromosome	74783	76207	mdtK	fluoroquinolone	A multidrug and toxic compound extrusions (MATE) transporter conferring resistance to norfloxacin doxorubicin and acriflavine.
590.12	590.11962_18	Chromosome	16823	17544	baeR	aminocoumarin;aminoglycoside	BaeR is a response regulator that promotes the expression of MdtABC and AcrD efflux complexes.
590.12	590.11962_18	Chromosome	20379	23426	mdtC	aminocoumarin	MdtC is a transporter that forms a heteromultimer complex with MdtB to form a multidrug transporter. MdtBC is part of the MdtABC-TolC efflux complex. In the absence of MdtB MdtC can form a homomultimer complex that results in a functioning efflux complex with a narrower drug specificity. mdtC corresponds to 3 loci in Pseudomonas aeruginosa PAO1 (gene name: muxC/muxB) and 3 loci in Pseudomonas aer…
590.12	590.11962_18	Chromosome	23434	26555	mdtB	aminocoumarin	MdtB is a transporter that forms a heteromultimer complex with MdtC to form a multidrug transporter. MdtBC is part of the MdtABC-TolC efflux complex.
590.12	590.11962_20	Chromosome	65310	65982	kdpE	aminoglycoside	kdpE is a transcriptional activator that is part of the two-component system KdpD/KdpE that is studied for its regulatory role in potassium transport and has been identified as an adaptive regulator involved in the virulence and intracellular survival of pathogenic bacteria. kdpE regulates a range of virulence loci through direct promoter binding.
590.12	590.11962_3	Chromosome	148820	149637	bacA	peptide	The bacA gene product (BacA) recycles undecaprenyl pyrophosphate during cell wall biosynthesis which confers resistance to bacitracin.
590.12	590.11962_3	Chromosome	170182	171638	tolC	aminocoumarin;aminoglycoside;carbapenem;cephalosporin;cephamycin;fluoroquinolone;glycylcycline;macrolide;penam;penem;peptide;phenicol;rifamycin;tetracycline;triclosan	TolC is a protein subunit of many multidrug efflux complexes in Gram negative bacteria. It is an outer membrane efflux protein and is constitutively open. Regulation of efflux activity is often at its periplasmic entrance by other components of the efflux complex.
590.12	590.11962_4	Chromosome	326256	326888	CRP	fluoroquinolone;macrolide;penam	CRP is a global regulator that represses MdtEF multidrug efflux pump expression.
590.12	590.11962_5	Chromosome	110164	111675	mdsC	carbapenem;cephalosporin;cephamycin;monobactam;penam;penem;phenicol	MdsC is the outer membrane channel of the multidrug and metal efflux complex MdsABC.
590.12	590.11962_5	Chromosome	111638	114805	mdsB	carbapenem;cephalosporin;cephamycin;monobactam;penam;penem;phenicol	MdsB is the inner membrane transporter of the multidrug and metal efflux complex MdsABC. mdsB corresponds to 1 locus in Pseudomonas aeruginosa PAO1 (gene name: mexQ) and 2 loci in Pseudomonas aeruginosa LESB58.
590.12	590.11962_5	Chromosome	114802	116028	mdsA	carbapenem;cephalosporin;cephamycin;monobactam;penam;penem;phenicol	MdsA is the membrane fusion protein of the multidrug and metal efflux complex MdsABC.
590.12	590.11962_5	Chromosome	118605	119069	golS	carbapenem;cephalosporin;cephamycin;monobactam;penam;penem;phenicol	GolS is a regulator activated by the presence of golD and promotes the expression of the MdsABC efflux pump.
590.12	590.11962_5	Chromosome	246982	250113	acrB	cephalosporin;fluoroquinolone;glycylcycline;penam;phenicol;rifamycin;tetracycline;triclosan	Protein subunit of AcrA-AcrB-TolC multidrug efflux complex. AcrB functions as a herterotrimer which forms the inner membrane component and is primarily responsible for substrate recognition and energy transduction by acting as a drug/proton antiporter.
590.12	590.11962_5	Chromosome	250136	251329	Escherichia_coli_acrA	cephalosporin;fluoroquinolone;glycylcycline;penam;phenicol;rifamycin;tetracycline;triclosan	AcrA is a subunit of the AcrAB-TolC multidrug efflux system that in E. coli.
590.12	590.11962_6	Chromosome	112383	114130	msbA	nitroimidazole	MsbA is a multidrug resistance transporter homolog from E. coli and belongs to a superfamily of transporters that contain an adenosine triphosphate (ATP) binding cassette (ABC) which is also called a nucleotide-binding domain (NBD). MsbA is a member of the MDR-ABC transporter group by sequence homology. MsbA transports lipid A a major component of the bacterial outer cell membrane and is the only…
590.12	590.11962_7	Chromosome	47669	50782	acrD	aminoglycoside	AcrD is an aminoglycoside efflux pump expressed in E. coli. Its expression can be induced by indole and is regulated by baeRS and cpxAR.
590.12	590.11962_7	Chromosome	291922	293565	yojI	peptide	YojI mediates resistance to the peptide antibiotic microcin J25 when it is expressed from a multicopy vector. YojI is capable of pumping out microcin molecules. The outer membrane protein TolC in addition to YojI is required for export of microcin J25 out of the cell. Microcin J25 is thus the first known substrate for YojI.
590.12	590.11962_8	Chromosome	46470	47000	emrR	fluoroquinolone	EmrR is a negative regulator for the EmrAB-TolC multidrug efflux pump in E. coli. Mutations lead to EmrAB-TolC overexpression.
590.12	590.11962_8	Chromosome	47127	48299	emrA	fluoroquinolone	EmrA is a membrane fusion protein providing an efflux pathway with EmrB and TolC between the inner and outer membranes of E. coli a Gram-negative bacterium.
590.12	590.11962_8	Chromosome	48316	49854	emrB	fluoroquinolone	emrB is a translocase in the emrB -TolC efflux protein in E. coli. It recognizes substrates including carbonyl cyanide m-chlorophenylhydrazone (CCCP) nalidixic acid and thioloactomycin.
590.12	590.11962_9	Chromosome	67026	68392	cpxA	aminocoumarin;aminoglycoside	CpxA is a membrane-localized sensor kinase that is activated by envelope stress. It starts a kinase cascade that activates CpxR which promotes efflux complex expression.
590.121	590.12055_1	Chromosome	275412	276950	emrB	fluoroquinolone	emrB is a translocase in the emrB -TolC efflux protein in E. coli. It recognizes substrates including carbonyl cyanide m-chlorophenylhydrazone (CCCP) nalidixic acid and thioloactomycin.
590.121	590.12055_1	Chromosome	276967	278139	emrA	fluoroquinolone	EmrA is a membrane fusion protein providing an efflux pathway with EmrB and TolC between the inner and outer membranes of E. coli a Gram-negative bacterium.
590.121	590.12055_1	Chromosome	278266	278796	emrR	fluoroquinolone	EmrR is a negative regulator for the EmrAB-TolC multidrug efflux pump in E. coli. Mutations lead to EmrAB-TolC overexpression.
590.121	590.12055_10	Chromosome	7341	8984	yojI	peptide	YojI mediates resistance to the peptide antibiotic microcin J25 when it is expressed from a multicopy vector. YojI is capable of pumping out microcin molecules. The outer membrane protein TolC in addition to YojI is required for export of microcin J25 out of the cell. Microcin J25 is thus the first known substrate for YojI.
590.121	590.12055_11	Chromosome	25917	26339	FosA7	fosfomycin	fosA7 is an enzyme that confers resistance to fosfomycin in Escherichia coli by breaking the epoxide ring of the molecule.
590.121	590.12055_13	Chromosome	2787	4243	tolC	aminocoumarin;aminoglycoside;carbapenem;cephalosporin;cephamycin;fluoroquinolone;glycylcycline;macrolide;penam;penem;peptide;phenicol;rifamycin;tetracycline;triclosan	TolC is a protein subunit of many multidrug efflux complexes in Gram negative bacteria. It is an outer membrane efflux protein and is constitutively open. Regulation of efflux activity is often at its periplasmic entrance by other components of the efflux complex.
590.121	590.12055_15	Chromosome	67731	69097	cpxA	aminocoumarin;aminoglycoside	CpxA is a membrane-localized sensor kinase that is activated by envelope stress. It starts a kinase cascade that activates CpxR which promotes efflux complex expression.
590.121	590.12055_16	Chromosome	18022	18842	bacA	peptide	The bacA gene product (BacA) recycles undecaprenyl pyrophosphate during cell wall biosynthesis which confers resistance to bacitracin.
590.121	590.12055_3	Chromosome	147689	148411	sdiA	cephalosporin;fluoroquinolone;glycylcycline;penam;phenicol;rifamycin;tetracycline;triclosan	SdiA is a cell division regulator that is also a positive regulator of AcrAB only when it's expressed from a plasmid. When the sdiA gene is on the chromosome it has no effect on expression of acrAB
590.121	590.12055_3	Chromosome	289620	291368	msbA	nitroimidazole	MsbA is a multidrug resistance transporter homolog from E. coli and belongs to a superfamily of transporters that contain an adenosine triphosphate (ATP) binding cassette (ABC) which is also called a nucleotide-binding domain (NBD). MsbA is a member of the MDR-ABC transporter group by sequence homology. MsbA transports lipid A a major component of the bacterial outer cell membrane and is the only…
590.121	590.12055_35	Chromosome	1916	2329	H-NS	cephalosporin;cephamycin;fluoroquinolone;macrolide;penam;tetracycline	H-NS is a histone-like protein involved in global gene regulation in Gram-negative bacteria. It is a repressor of the membrane fusion protein genes acrE mdtE and emrK as well as nearby genes of many RND-type multidrug exporters.
590.121	590.12055_4	Chromosome	147310	147747	AAC(6')-Iy	aminoglycoside	AAC(6')-Iy is a chromosomal-encoded aminoglycoside acetyltransferase in S. enteritidis and S. enterica. Regulatory mutation required to increase expression of this chromosomally-encoded gene for resistance. In the specific system aminoglycoside resistance was due to a transcriptional fusion secondary to a chromosomal deletion in which the downstream aac(6')-Iy gene was placed under the control of…
590.121	590.12055_4	Chromosome	267703	268052	marA	carbapenem;cephalosporin;cephamycin;fluoroquinolone;glycylcycline;monobactam;penam;penem;phenicol;rifamycin;tetracycline;triclosan	In the presence of antibiotic stress E. coli overexpresses the global activator protein MarA which besides inducing MDR efflux pump AcrAB also down- regulates synthesis of the porin OmpF.
590.121	590.12055_41	Chromosome	13481	14113	CRP	fluoroquinolone;macrolide;penam	CRP is a global regulator that represses MdtEF multidrug efflux pump expression.
590.121	590.12055_5	Chromosome	163674	166787	acrD	aminoglycoside	AcrD is an aminoglycoside efflux pump expressed in E. coli. Its expression can be induced by indole and is regulated by baeRS and cpxAR.
590.121	590.12055_6	Chromosome	42857	44368	mdsC	carbapenem;cephalosporin;cephamycin;monobactam;penam;penem;phenicol	MdsC is the outer membrane channel of the multidrug and metal efflux complex MdsABC.
590.121	590.12055_6	Chromosome	44331	47498	mdsB	carbapenem;cephalosporin;cephamycin;monobactam;penam;penem;phenicol	MdsB is the inner membrane transporter of the multidrug and metal efflux complex MdsABC. mdsB corresponds to 1 locus in Pseudomonas aeruginosa PAO1 (gene name: mexQ) and 2 loci in Pseudomonas aeruginosa LESB58.
590.121	590.12055_6	Chromosome	47495	48721	mdsA	carbapenem;cephalosporin;cephamycin;monobactam;penam;penem;phenicol	MdsA is the membrane fusion protein of the multidrug and metal efflux complex MdsABC.
590.121	590.12055_6	Chromosome	51298	51762	golS	carbapenem;cephalosporin;cephamycin;monobactam;penam;penem;phenicol	GolS is a regulator activated by the presence of golD and promotes the expression of the MdsABC efflux pump.
590.121	590.12055_6	Chromosome	79301	80458	Escherichia_coli_ampH	cephalosporin;penam	AmpH is a class C ampC-like beta-lactamase and penicillin-binding protein identified in Escherichia coli.
590.121	590.12055_6	Chromosome	178410	181541	acrB	cephalosporin;fluoroquinolone;glycylcycline;penam;phenicol;rifamycin;tetracycline;triclosan	Protein subunit of AcrA-AcrB-TolC multidrug efflux complex. AcrB functions as a herterotrimer which forms the inner membrane component and is primarily responsible for substrate recognition and energy transduction by acting as a drug/proton antiporter.
590.121	590.12055_6	Chromosome	181564	182757	Escherichia_coli_acrA	cephalosporin;fluoroquinolone;glycylcycline;penam;phenicol;rifamycin;tetracycline;triclosan	AcrA is a subunit of the AcrAB-TolC multidrug efflux system that in E. coli.
590.121	590.12055_7	Chromosome	149271	149943	kdpE	aminoglycoside	kdpE is a transcriptional activator that is part of the two-component system KdpD/KdpE that is studied for its regulatory role in potassium transport and has been identified as an adaptive regulator involved in the virulence and intracellular survival of pathogenic bacteria. kdpE regulates a range of virulence loci through direct promoter binding.
590.121	590.12055_9	Chromosome	24247	25671	mdtK	fluoroquinolone	A multidrug and toxic compound extrusions (MATE) transporter conferring resistance to norfloxacin doxorubicin and acriflavine.
590.121	590.12055_9	Chromosome	150703	153824	mdtB	aminocoumarin	MdtB is a transporter that forms a heteromultimer complex with MdtC to form a multidrug transporter. MdtBC is part of the MdtABC-TolC efflux complex.
590.121	590.12055_9	Chromosome	153832	156879	mdtC	aminocoumarin	MdtC is a transporter that forms a heteromultimer complex with MdtB to form a multidrug transporter. MdtBC is part of the MdtABC-TolC efflux complex. In the absence of MdtB MdtC can form a homomultimer complex that results in a functioning efflux complex with a narrower drug specificity. mdtC corresponds to 3 loci in Pseudomonas aeruginosa PAO1 (gene name: muxC/muxB) and 3 loci in Pseudomonas aer…
590.121	590.12055_9	Chromosome	159715	160436	baeR	aminocoumarin;aminoglycoside	BaeR is a response regulator that promotes the expression of MdtABC and AcrD efflux complexes.
590.121	590.12057_1	Chromosome	120232	120953	baeR	aminocoumarin;aminoglycoside	BaeR is a response regulator that promotes the expression of MdtABC and AcrD efflux complexes.
590.121	590.12057_1	Chromosome	123789	126836	mdtC	aminocoumarin	MdtC is a transporter that forms a heteromultimer complex with MdtB to form a multidrug transporter. MdtBC is part of the MdtABC-TolC efflux complex. In the absence of MdtB MdtC can form a homomultimer complex that results in a functioning efflux complex with a narrower drug specificity. mdtC corresponds to 3 loci in Pseudomonas aeruginosa PAO1 (gene name: muxC/muxB) and 3 loci in Pseudomonas aer…
590.121	590.12057_1	Chromosome	126844	129965	mdtB	aminocoumarin	MdtB is a transporter that forms a heteromultimer complex with MdtC to form a multidrug transporter. MdtBC is part of the MdtABC-TolC efflux complex.
590.121	590.12057_1	Chromosome	254997	256421	mdtK	fluoroquinolone	A multidrug and toxic compound extrusions (MATE) transporter conferring resistance to norfloxacin doxorubicin and acriflavine.
590.121	590.12057_11	Chromosome	7341	8984	yojI	peptide	YojI mediates resistance to the peptide antibiotic microcin J25 when it is expressed from a multicopy vector. YojI is capable of pumping out microcin molecules. The outer membrane protein TolC in addition to YojI is required for export of microcin J25 out of the cell. Microcin J25 is thus the first known substrate for YojI.
590.121	590.12057_12	Chromosome	64998	66364	cpxA	aminocoumarin;aminoglycoside	CpxA is a membrane-localized sensor kinase that is activated by envelope stress. It starts a kinase cascade that activates CpxR which promotes efflux complex expression.
590.121	590.12057_19	Chromosome	7383	8629	tet(A)	tetracycline	TetA is a tetracycline efflux pump found in many species of Gram-negative bacteria.
590.121	590.12057_2	Chromosome	160734	161156	FosA7	fosfomycin	fosA7 is an enzyme that confers resistance to fosfomycin in Escherichia coli by breaking the epoxide ring of the molecule.
590.121	590.12057_3	Chromosome	1916	2329	H-NS	cephalosporin;cephamycin;fluoroquinolone;macrolide;penam;tetracycline	H-NS is a histone-like protein involved in global gene regulation in Gram-negative bacteria. It is a repressor of the membrane fusion protein genes acrE mdtE and emrK as well as nearby genes of many RND-type multidrug exporters.
590.121	590.12057_3	Chromosome	188634	189356	sdiA	cephalosporin;fluoroquinolone;glycylcycline;penam;phenicol;rifamycin;tetracycline;triclosan	SdiA is a cell division regulator that is also a positive regulator of AcrAB only when it's expressed from a plasmid. When the sdiA gene is on the chromosome it has no effect on expression of acrAB
590.121	590.12057_3	Chromosome	330559	332307	msbA	nitroimidazole	MsbA is a multidrug resistance transporter homolog from E. coli and belongs to a superfamily of transporters that contain an adenosine triphosphate (ATP) binding cassette (ABC) which is also called a nucleotide-binding domain (NBD). MsbA is a member of the MDR-ABC transporter group by sequence homology. MsbA transports lipid A a major component of the bacterial outer cell membrane and is the only…
590.121	590.12057_36	Chromosome	252	1067	APH(3')-Ia	aminoglycoside	APH(3')-Ia is a transposon-encoded aminoglycoside phosphotransferase in E. coli and S. enterica. It is identical at the protein sequence to APH(3')-Ic an aminoglycoside phosphotransferase encoded by plasmids transposons and genomic islands in K. pneumoniae A. baumannii S. marcescens Corynebacterium spp. Photobacterium spp. and Citrobacter spp.
590.121	590.12057_4	Chromosome	24872	26383	mdsC	carbapenem;cephalosporin;cephamycin;monobactam;penam;penem;phenicol	MdsC is the outer membrane channel of the multidrug and metal efflux complex MdsABC.
590.121	590.12057_4	Chromosome	26346	29513	mdsB	carbapenem;cephalosporin;cephamycin;monobactam;penam;penem;phenicol	MdsB is the inner membrane transporter of the multidrug and metal efflux complex MdsABC. mdsB corresponds to 1 locus in Pseudomonas aeruginosa PAO1 (gene name: mexQ) and 2 loci in Pseudomonas aeruginosa LESB58.
590.121	590.12057_4	Chromosome	29510	30736	mdsA	carbapenem;cephalosporin;cephamycin;monobactam;penam;penem;phenicol	MdsA is the membrane fusion protein of the multidrug and metal efflux complex MdsABC.
590.121	590.12057_4	Chromosome	33313	33777	golS	carbapenem;cephalosporin;cephamycin;monobactam;penam;penem;phenicol	GolS is a regulator activated by the presence of golD and promotes the expression of the MdsABC efflux pump.
590.121	590.12057_4	Chromosome	61316	62473	Escherichia_coli_ampH	cephalosporin;penam	AmpH is a class C ampC-like beta-lactamase and penicillin-binding protein identified in Escherichia coli.
590.121	590.12057_4	Chromosome	160425	163556	acrB	cephalosporin;fluoroquinolone;glycylcycline;penam;phenicol;rifamycin;tetracycline;triclosan	Protein subunit of AcrA-AcrB-TolC multidrug efflux complex. AcrB functions as a herterotrimer which forms the inner membrane component and is primarily responsible for substrate recognition and energy transduction by acting as a drug/proton antiporter.
590.121	590.12057_4	Chromosome	163579	164772	Escherichia_coli_acrA	cephalosporin;fluoroquinolone;glycylcycline;penam;phenicol;rifamycin;tetracycline;triclosan	AcrA is a subunit of the AcrAB-TolC multidrug efflux system that in E. coli.
590.121	590.12057_4	Chromosome	397172	397844	kdpE	aminoglycoside	kdpE is a transcriptional activator that is part of the two-component system KdpD/KdpE that is studied for its regulatory role in potassium transport and has been identified as an adaptive regulator involved in the virulence and intracellular survival of pathogenic bacteria. kdpE regulates a range of virulence loci through direct promoter binding.
590.121	590.12057_5	Chromosome	188190	188539	marA	carbapenem;cephalosporin;cephamycin;fluoroquinolone;glycylcycline;monobactam;penam;penem;phenicol;rifamycin;tetracycline;triclosan	In the presence of antibiotic stress E. coli overexpresses the global activator protein MarA which besides inducing MDR efflux pump AcrAB also down- regulates synthesis of the porin OmpF.
590.121	590.12057_5	Chromosome	308495	308932	AAC(6')-Iy	aminoglycoside	AAC(6')-Iy is a chromosomal-encoded aminoglycoside acetyltransferase in S. enteritidis and S. enterica. Regulatory mutation required to increase expression of this chromosomally-encoded gene for resistance. In the specific system aminoglycoside resistance was due to a transcriptional fusion secondary to a chromosomal deletion in which the downstream aac(6')-Iy gene was placed under the control of…
590.121	590.12057_6	Chromosome	275314	276852	emrB	fluoroquinolone	emrB is a translocase in the emrB -TolC efflux protein in E. coli. It recognizes substrates including carbonyl cyanide m-chlorophenylhydrazone (CCCP) nalidixic acid and thioloactomycin.
590.121	590.12057_6	Chromosome	276869	278041	emrA	fluoroquinolone	EmrA is a membrane fusion protein providing an efflux pathway with EmrB and TolC between the inner and outer membranes of E. coli a Gram-negative bacterium.
590.121	590.12057_6	Chromosome	278168	278698	emrR	fluoroquinolone	EmrR is a negative regulator for the EmrAB-TolC multidrug efflux pump in E. coli. Mutations lead to EmrAB-TolC overexpression.
590.121	590.12057_7	Chromosome	330639	331271	CRP	fluoroquinolone;macrolide;penam	CRP is a global regulator that represses MdtEF multidrug efflux pump expression.
590.121	590.12057_8	Chromosome	89558	92671	acrD	aminoglycoside	AcrD is an aminoglycoside efflux pump expressed in E. coli. Its expression can be induced by indole and is regulated by baeRS and cpxAR.
590.121	590.12057_9	Chromosome	109985	111441	tolC	aminocoumarin;aminoglycoside;carbapenem;cephalosporin;cephamycin;fluoroquinolone;glycylcycline;macrolide;penam;penem;peptide;phenicol;rifamycin;tetracycline;triclosan	TolC is a protein subunit of many multidrug efflux complexes in Gram negative bacteria. It is an outer membrane efflux protein and is constitutively open. Regulation of efflux activity is often at its periplasmic entrance by other components of the efflux complex.
590.121	590.12057_9	Chromosome	131986	132806	bacA	peptide	The bacA gene product (BacA) recycles undecaprenyl pyrophosphate during cell wall biosynthesis which confers resistance to bacitracin.
590.121	590.12058_1	Chromosome	46410	47132	sdiA	cephalosporin;fluoroquinolone;glycylcycline;penam;phenicol;rifamycin;tetracycline;triclosan	SdiA is a cell division regulator that is also a positive regulator of AcrAB only when it's expressed from a plasmid. When the sdiA gene is on the chromosome it has no effect on expression of acrAB
590.121	590.12058_1	Chromosome	243124	243537	H-NS	cephalosporin;cephamycin;fluoroquinolone;macrolide;penam;tetracycline	H-NS is a histone-like protein involved in global gene regulation in Gram-negative bacteria. It is a repressor of the membrane fusion protein genes acrE mdtE and emrK as well as nearby genes of many RND-type multidrug exporters.
590.121	590.12058_1	Chromosome	383047	383484	AAC(6')-Iy	aminoglycoside	AAC(6')-Iy is a chromosomal-encoded aminoglycoside acetyltransferase in S. enteritidis and S. enterica. Regulatory mutation required to increase expression of this chromosomally-encoded gene for resistance. In the specific system aminoglycoside resistance was due to a transcriptional fusion secondary to a chromosomal deletion in which the downstream aac(6')-Iy gene was placed under the control of…
590.121	590.12058_1	Chromosome	492436	492785	marA	carbapenem;cephalosporin;cephamycin;fluoroquinolone;glycylcycline;monobactam;penam;penem;phenicol;rifamycin;tetracycline;triclosan	In the presence of antibiotic stress E. coli overexpresses the global activator protein MarA which besides inducing MDR efflux pump AcrAB also down- regulates synthesis of the porin OmpF.
590.121	590.12058_10	Chromosome	86505	89626	mdtB	aminocoumarin	MdtB is a transporter that forms a heteromultimer complex with MdtC to form a multidrug transporter. MdtBC is part of the MdtABC-TolC efflux complex.
590.121	590.12058_10	Chromosome	89634	92681	mdtC	aminocoumarin	MdtC is a transporter that forms a heteromultimer complex with MdtB to form a multidrug transporter. MdtBC is part of the MdtABC-TolC efflux complex. In the absence of MdtB MdtC can form a homomultimer complex that results in a functioning efflux complex with a narrower drug specificity. mdtC corresponds to 3 loci in Pseudomonas aeruginosa PAO1 (gene name: muxC/muxB) and 3 loci in Pseudomonas aer…
590.121	590.12058_10	Chromosome	95517	96238	baeR	aminocoumarin;aminoglycoside	BaeR is a response regulator that promotes the expression of MdtABC and AcrD efflux complexes.
590.121	590.12058_13	Chromosome	61895	63261	cpxA	aminocoumarin;aminoglycoside	CpxA is a membrane-localized sensor kinase that is activated by envelope stress. It starts a kinase cascade that activates CpxR which promotes efflux complex expression.
590.121	590.12058_14	Chromosome	34213	35637	mdtK	fluoroquinolone	A multidrug and toxic compound extrusions (MATE) transporter conferring resistance to norfloxacin doxorubicin and acriflavine.
590.121	590.12058_2	Chromosome	188078	188895	bacA	peptide	The bacA gene product (BacA) recycles undecaprenyl pyrophosphate during cell wall biosynthesis which confers resistance to bacitracin.
590.121	590.12058_2	Chromosome	209440	210896	tolC	aminocoumarin;aminoglycoside;carbapenem;cephalosporin;cephamycin;fluoroquinolone;glycylcycline;macrolide;penam;penem;peptide;phenicol;rifamycin;tetracycline;triclosan	TolC is a protein subunit of many multidrug efflux complexes in Gram negative bacteria. It is an outer membrane efflux protein and is constitutively open. Regulation of efflux activity is often at its periplasmic entrance by other components of the efflux complex.
590.121	590.12058_24	Chromosome	117	789	kdpE	aminoglycoside	kdpE is a transcriptional activator that is part of the two-component system KdpD/KdpE that is studied for its regulatory role in potassium transport and has been identified as an adaptive regulator involved in the virulence and intracellular survival of pathogenic bacteria. kdpE regulates a range of virulence loci through direct promoter binding.
590.121	590.12058_3	Chromosome	99678	101189	mdsC	carbapenem;cephalosporin;cephamycin;monobactam;penam;penem;phenicol	MdsC is the outer membrane channel of the multidrug and metal efflux complex MdsABC.
590.121	590.12058_3	Chromosome	101152	104319	mdsB	carbapenem;cephalosporin;cephamycin;monobactam;penam;penem;phenicol	MdsB is the inner membrane transporter of the multidrug and metal efflux complex MdsABC. mdsB corresponds to 1 locus in Pseudomonas aeruginosa PAO1 (gene name: mexQ) and 2 loci in Pseudomonas aeruginosa LESB58.
590.121	590.12058_3	Chromosome	104316	105542	mdsA	carbapenem;cephalosporin;cephamycin;monobactam;penam;penem;phenicol	MdsA is the membrane fusion protein of the multidrug and metal efflux complex MdsABC.
590.121	590.12058_3	Chromosome	108119	108583	golS	carbapenem;cephalosporin;cephamycin;monobactam;penam;penem;phenicol	GolS is a regulator activated by the presence of golD and promotes the expression of the MdsABC efflux pump.
590.121	590.12058_3	Chromosome	136190	137347	Escherichia_coli_ampH	cephalosporin;penam	AmpH is a class C ampC-like beta-lactamase and penicillin-binding protein identified in Escherichia coli.
590.121	590.12058_3	Chromosome	236583	239714	acrB	cephalosporin;fluoroquinolone;glycylcycline;penam;phenicol;rifamycin;tetracycline;triclosan	Protein subunit of AcrA-AcrB-TolC multidrug efflux complex. AcrB functions as a herterotrimer which forms the inner membrane component and is primarily responsible for substrate recognition and energy transduction by acting as a drug/proton antiporter.
590.121	590.12058_3	Chromosome	239737	240930	Escherichia_coli_acrA	cephalosporin;fluoroquinolone;glycylcycline;penam;phenicol;rifamycin;tetracycline;triclosan	AcrA is a subunit of the AcrAB-TolC multidrug efflux system that in E. coli.
590.121	590.12058_5	Chromosome	147704	150817	acrD	aminoglycoside	AcrD is an aminoglycoside efflux pump expressed in E. coli. Its expression can be induced by indole and is regulated by baeRS and cpxAR.
590.121	590.12058_5	Chromosome	377834	379477	yojI	peptide	YojI mediates resistance to the peptide antibiotic microcin J25 when it is expressed from a multicopy vector. YojI is capable of pumping out microcin molecules. The outer membrane protein TolC in addition to YojI is required for export of microcin J25 out of the cell. Microcin J25 is thus the first known substrate for YojI.
590.121	590.12058_6	Chromosome	334506	335138	CRP	fluoroquinolone;macrolide;penam	CRP is a global regulator that represses MdtEF multidrug efflux pump expression.
590.121	590.12058_7	Chromosome	57989	59737	msbA	nitroimidazole	MsbA is a multidrug resistance transporter homolog from E. coli and belongs to a superfamily of transporters that contain an adenosine triphosphate (ATP) binding cassette (ABC) which is also called a nucleotide-binding domain (NBD). MsbA is a member of the MDR-ABC transporter group by sequence homology. MsbA transports lipid A a major component of the bacterial outer cell membrane and is the only…
590.121	590.12058_9	Chromosome	164836	165366	emrR	fluoroquinolone	EmrR is a negative regulator for the EmrAB-TolC multidrug efflux pump in E. coli. Mutations lead to EmrAB-TolC overexpression.
590.121	590.12058_9	Chromosome	165493	166665	emrA	fluoroquinolone	EmrA is a membrane fusion protein providing an efflux pathway with EmrB and TolC between the inner and outer membranes of E. coli a Gram-negative bacterium.
590.121	590.12058_9	Chromosome	166682	168220	emrB	fluoroquinolone	emrB is a translocase in the emrB -TolC efflux protein in E. coli. It recognizes substrates including carbonyl cyanide m-chlorophenylhydrazone (CCCP) nalidixic acid and thioloactomycin.
590.121	590.12062_1	Chromosome	123443	124164	baeR	aminocoumarin;aminoglycoside	BaeR is a response regulator that promotes the expression of MdtABC and AcrD efflux complexes.
590.121	590.12062_1	Chromosome	127000	130047	mdtC	aminocoumarin	MdtC is a transporter that forms a heteromultimer complex with MdtB to form a multidrug transporter. MdtBC is part of the MdtABC-TolC efflux complex. In the absence of MdtB MdtC can form a homomultimer complex that results in a functioning efflux complex with a narrower drug specificity. mdtC corresponds to 3 loci in Pseudomonas aeruginosa PAO1 (gene name: muxC/muxB) and 3 loci in Pseudomonas aer…
590.121	590.12062_1	Chromosome	130055	133176	mdtB	aminocoumarin	MdtB is a transporter that forms a heteromultimer complex with MdtC to form a multidrug transporter. MdtBC is part of the MdtABC-TolC efflux complex.
590.121	590.12062_1	Chromosome	252905	254329	mdtK	fluoroquinolone	A multidrug and toxic compound extrusions (MATE) transporter conferring resistance to norfloxacin doxorubicin and acriflavine.
590.121	590.12062_1	Chromosome	307613	308335	sdiA	cephalosporin;fluoroquinolone;glycylcycline;penam;phenicol;rifamycin;tetracycline;triclosan	SdiA is a cell division regulator that is also a positive regulator of AcrAB only when it's expressed from a plasmid. When the sdiA gene is on the chromosome it has no effect on expression of acrAB
590.121	590.12062_1	Chromosome	500200	500613	H-NS	cephalosporin;cephamycin;fluoroquinolone;macrolide;penam;tetracycline	H-NS is a histone-like protein involved in global gene regulation in Gram-negative bacteria. It is a repressor of the membrane fusion protein genes acrE mdtE and emrK as well as nearby genes of many RND-type multidrug exporters.
590.121	590.12062_1	Chromosome	640100	640537	AAC(6')-Iy	aminoglycoside	AAC(6')-Iy is a chromosomal-encoded aminoglycoside acetyltransferase in S. enteritidis and S. enterica. Regulatory mutation required to increase expression of this chromosomally-encoded gene for resistance. In the specific system aminoglycoside resistance was due to a transcriptional fusion secondary to a chromosomal deletion in which the downstream aac(6')-Iy gene was placed under the control of…
590.121	590.12062_1	Chromosome	749739	750088	marA	carbapenem;cephalosporin;cephamycin;fluoroquinolone;glycylcycline;monobactam;penam;penem;phenicol;rifamycin;tetracycline;triclosan	In the presence of antibiotic stress E. coli overexpresses the global activator protein MarA which besides inducing MDR efflux pump AcrAB also down- regulates synthesis of the porin OmpF.
590.121	590.12062_1	Chromosome	1273805	1275553	msbA	nitroimidazole	MsbA is a multidrug resistance transporter homolog from E. coli and belongs to a superfamily of transporters that contain an adenosine triphosphate (ATP) binding cassette (ABC) which is also called a nucleotide-binding domain (NBD). MsbA is a member of the MDR-ABC transporter group by sequence homology. MsbA transports lipid A a major component of the bacterial outer cell membrane and is the only…
590.121	590.12062_1	Chromosome	1534106	1534778	kdpE	aminoglycoside	kdpE is a transcriptional activator that is part of the two-component system KdpD/KdpE that is studied for its regulatory role in potassium transport and has been identified as an adaptive regulator involved in the virulence and intracellular survival of pathogenic bacteria. kdpE regulates a range of virulence loci through direct promoter binding.
590.121	590.12062_1	Chromosome	1767482	1768675	Escherichia_coli_acrA	cephalosporin;fluoroquinolone;glycylcycline;penam;phenicol;rifamycin;tetracycline;triclosan	AcrA is a subunit of the AcrAB-TolC multidrug efflux system that in E. coli.
590.121	590.12062_1	Chromosome	1768698	1771829	acrB	cephalosporin;fluoroquinolone;glycylcycline;penam;phenicol;rifamycin;tetracycline;triclosan	Protein subunit of AcrA-AcrB-TolC multidrug efflux complex. AcrB functions as a herterotrimer which forms the inner membrane component and is primarily responsible for substrate recognition and energy transduction by acting as a drug/proton antiporter.
590.121	590.12062_1	Chromosome	1871069	1872226	Escherichia_coli_ampH	cephalosporin;penam	AmpH is a class C ampC-like beta-lactamase and penicillin-binding protein identified in Escherichia coli.
590.121	590.12062_1	Chromosome	1899758	1900222	golS	carbapenem;cephalosporin;cephamycin;monobactam;penam;penem;phenicol	GolS is a regulator activated by the presence of golD and promotes the expression of the MdsABC efflux pump.
590.121	590.12062_1	Chromosome	1902799	1904025	mdsA	carbapenem;cephalosporin;cephamycin;monobactam;penam;penem;phenicol	MdsA is the membrane fusion protein of the multidrug and metal efflux complex MdsABC.
590.121	590.12062_1	Chromosome	1904022	1907189	mdsB	carbapenem;cephalosporin;cephamycin;monobactam;penam;penem;phenicol	MdsB is the inner membrane transporter of the multidrug and metal efflux complex MdsABC. mdsB corresponds to 1 locus in Pseudomonas aeruginosa PAO1 (gene name: mexQ) and 2 loci in Pseudomonas aeruginosa LESB58.
590.121	590.12062_1	Chromosome	1907152	1908663	mdsC	carbapenem;cephalosporin;cephamycin;monobactam;penam;penem;phenicol	MdsC is the outer membrane channel of the multidrug and metal efflux complex MdsABC.
590.121	590.12062_3	Chromosome	43860	44492	CRP	fluoroquinolone;macrolide;penam	CRP is a global regulator that represses MdtEF multidrug efflux pump expression.
590.121	590.12062_4	Chromosome	151627	154740	acrD	aminoglycoside	AcrD is an aminoglycoside efflux pump expressed in E. coli. Its expression can be induced by indole and is regulated by baeRS and cpxAR.
590.121	590.12062_4	Chromosome	384620	386263	yojI	peptide	YojI mediates resistance to the peptide antibiotic microcin J25 when it is expressed from a multicopy vector. YojI is capable of pumping out microcin molecules. The outer membrane protein TolC in addition to YojI is required for export of microcin J25 out of the cell. Microcin J25 is thus the first known substrate for YojI.
590.121	590.12062_5	Chromosome	153607	155063	tolC	aminocoumarin;aminoglycoside;carbapenem;cephalosporin;cephamycin;fluoroquinolone;glycylcycline;macrolide;penam;penem;peptide;phenicol;rifamycin;tetracycline;triclosan	TolC is a protein subunit of many multidrug efflux complexes in Gram negative bacteria. It is an outer membrane efflux protein and is constitutively open. Regulation of efflux activity is often at its periplasmic entrance by other components of the efflux complex.
590.121	590.12062_5	Chromosome	175612	176429	bacA	peptide	The bacA gene product (BacA) recycles undecaprenyl pyrophosphate during cell wall biosynthesis which confers resistance to bacitracin.
590.121	590.12062_6	Chromosome	49376	49906	emrR	fluoroquinolone	EmrR is a negative regulator for the EmrAB-TolC multidrug efflux pump in E. coli. Mutations lead to EmrAB-TolC overexpression.
590.121	590.12062_6	Chromosome	50033	51205	emrA	fluoroquinolone	EmrA is a membrane fusion protein providing an efflux pathway with EmrB and TolC between the inner and outer membranes of E. coli a Gram-negative bacterium.
590.121	590.12062_6	Chromosome	51222	52760	emrB	fluoroquinolone	emrB is a translocase in the emrB -TolC efflux protein in E. coli. It recognizes substrates including carbonyl cyanide m-chlorophenylhydrazone (CCCP) nalidixic acid and thioloactomycin.
590.121	590.12062_8	Chromosome	67248	68614	cpxA	aminocoumarin;aminoglycoside	CpxA is a membrane-localized sensor kinase that is activated by envelope stress. It starts a kinase cascade that activates CpxR which promotes efflux complex expression.
590.121	590.12064_1	Chromosome	24872	26383	mdsC	carbapenem;cephalosporin;cephamycin;monobactam;penam;penem;phenicol	MdsC is the outer membrane channel of the multidrug and metal efflux complex MdsABC.
590.121	590.12064_1	Chromosome	26346	29513	mdsB	carbapenem;cephalosporin;cephamycin;monobactam;penam;penem;phenicol	MdsB is the inner membrane transporter of the multidrug and metal efflux complex MdsABC. mdsB corresponds to 1 locus in Pseudomonas aeruginosa PAO1 (gene name: mexQ) and 2 loci in Pseudomonas aeruginosa LESB58.
590.121	590.12064_1	Chromosome	29510	30736	mdsA	carbapenem;cephalosporin;cephamycin;monobactam;penam;penem;phenicol	MdsA is the membrane fusion protein of the multidrug and metal efflux complex MdsABC.
590.121	590.12064_1	Chromosome	33313	33777	golS	carbapenem;cephalosporin;cephamycin;monobactam;penam;penem;phenicol	GolS is a regulator activated by the presence of golD and promotes the expression of the MdsABC efflux pump.
590.121	590.12064_1	Chromosome	61316	62473	Escherichia_coli_ampH	cephalosporin;penam	AmpH is a class C ampC-like beta-lactamase and penicillin-binding protein identified in Escherichia coli.
590.121	590.12064_1	Chromosome	160425	163556	acrB	cephalosporin;fluoroquinolone;glycylcycline;penam;phenicol;rifamycin;tetracycline;triclosan	Protein subunit of AcrA-AcrB-TolC multidrug efflux complex. AcrB functions as a herterotrimer which forms the inner membrane component and is primarily responsible for substrate recognition and energy transduction by acting as a drug/proton antiporter.
590.121	590.12064_1	Chromosome	163579	164772	Escherichia_coli_acrA	cephalosporin;fluoroquinolone;glycylcycline;penam;phenicol;rifamycin;tetracycline;triclosan	AcrA is a subunit of the AcrAB-TolC multidrug efflux system that in E. coli.
590.121	590.12064_1	Chromosome	397172	397844	kdpE	aminoglycoside	kdpE is a transcriptional activator that is part of the two-component system KdpD/KdpE that is studied for its regulatory role in potassium transport and has been identified as an adaptive regulator involved in the virulence and intracellular survival of pathogenic bacteria. kdpE regulates a range of virulence loci through direct promoter binding.
590.121	590.12064_12	Chromosome	48093	51214	mdtB	aminocoumarin	MdtB is a transporter that forms a heteromultimer complex with MdtC to form a multidrug transporter. MdtBC is part of the MdtABC-TolC efflux complex.
590.121	590.12064_12	Chromosome	51222	54269	mdtC	aminocoumarin	MdtC is a transporter that forms a heteromultimer complex with MdtB to form a multidrug transporter. MdtBC is part of the MdtABC-TolC efflux complex. In the absence of MdtB MdtC can form a homomultimer complex that results in a functioning efflux complex with a narrower drug specificity. mdtC corresponds to 3 loci in Pseudomonas aeruginosa PAO1 (gene name: muxC/muxB) and 3 loci in Pseudomonas aer…
590.121	590.12064_12	Chromosome	57105	57826	baeR	aminocoumarin;aminoglycoside	BaeR is a response regulator that promotes the expression of MdtABC and AcrD efflux complexes.
590.121	590.12064_13	Chromosome	7341	8984	yojI	peptide	YojI mediates resistance to the peptide antibiotic microcin J25 when it is expressed from a multicopy vector. YojI is capable of pumping out microcin molecules. The outer membrane protein TolC in addition to YojI is required for export of microcin J25 out of the cell. Microcin J25 is thus the first known substrate for YojI.
590.121	590.12064_14	Chromosome	64998	66364	cpxA	aminocoumarin;aminoglycoside	CpxA is a membrane-localized sensor kinase that is activated by envelope stress. It starts a kinase cascade that activates CpxR which promotes efflux complex expression.
590.121	590.12064_15	Chromosome	29061	30485	mdtK	fluoroquinolone	A multidrug and toxic compound extrusions (MATE) transporter conferring resistance to norfloxacin doxorubicin and acriflavine.
590.121	590.12064_2	Chromosome	94434	94871	AAC(6')-Iy	aminoglycoside	AAC(6')-Iy is a chromosomal-encoded aminoglycoside acetyltransferase in S. enteritidis and S. enterica. Regulatory mutation required to increase expression of this chromosomally-encoded gene for resistance. In the specific system aminoglycoside resistance was due to a transcriptional fusion secondary to a chromosomal deletion in which the downstream aac(6')-Iy gene was placed under the control of…
590.121	590.12064_2	Chromosome	214827	215176	marA	carbapenem;cephalosporin;cephamycin;fluoroquinolone;glycylcycline;monobactam;penam;penem;phenicol;rifamycin;tetracycline;triclosan	In the presence of antibiotic stress E. coli overexpresses the global activator protein MarA which besides inducing MDR efflux pump AcrAB also down- regulates synthesis of the porin OmpF.
590.121	590.12064_21	Chromosome	7383	8629	tet(A)	tetracycline	TetA is a tetracycline efflux pump found in many species of Gram-negative bacteria.
590.121	590.12064_3	Chromosome	275314	276852	emrB	fluoroquinolone	emrB is a translocase in the emrB -TolC efflux protein in E. coli. It recognizes substrates including carbonyl cyanide m-chlorophenylhydrazone (CCCP) nalidixic acid and thioloactomycin.
590.121	590.12064_3	Chromosome	276869	278041	emrA	fluoroquinolone	EmrA is a membrane fusion protein providing an efflux pathway with EmrB and TolC between the inner and outer membranes of E. coli a Gram-negative bacterium.
590.121	590.12064_3	Chromosome	278168	278698	emrR	fluoroquinolone	EmrR is a negative regulator for the EmrAB-TolC multidrug efflux pump in E. coli. Mutations lead to EmrAB-TolC overexpression.
590.121	590.12064_4	Chromosome	196068	196490	FosA7	fosfomycin	fosA7 is an enzyme that confers resistance to fosfomycin in Escherichia coli by breaking the epoxide ring of the molecule.
590.121	590.12064_5	Chromosome	330567	331199	CRP	fluoroquinolone;macrolide;penam	CRP is a global regulator that represses MdtEF multidrug efflux pump expression.
590.121	590.12064_6	Chromosome	163813	166926	acrD	aminoglycoside	AcrD is an aminoglycoside efflux pump expressed in E. coli. Its expression can be induced by indole and is regulated by baeRS and cpxAR.
590.121	590.12064_7	Chromosome	98369	100117	msbA	nitroimidazole	MsbA is a multidrug resistance transporter homolog from E. coli and belongs to a superfamily of transporters that contain an adenosine triphosphate (ATP) binding cassette (ABC) which is also called a nucleotide-binding domain (NBD). MsbA is a member of the MDR-ABC transporter group by sequence homology. MsbA transports lipid A a major component of the bacterial outer cell membrane and is the only…
590.121	590.12064_8	Chromosome	36375	37097	sdiA	cephalosporin;fluoroquinolone;glycylcycline;penam;phenicol;rifamycin;tetracycline;triclosan	SdiA is a cell division regulator that is also a positive regulator of AcrAB only when it's expressed from a plasmid. When the sdiA gene is on the chromosome it has no effect on expression of acrAB
590.121	590.12064_8	Chromosome	223402	223815	H-NS	cephalosporin;cephamycin;fluoroquinolone;macrolide;penam;tetracycline	H-NS is a histone-like protein involved in global gene regulation in Gram-negative bacteria. It is a repressor of the membrane fusion protein genes acrE mdtE and emrK as well as nearby genes of many RND-type multidrug exporters.
590.121	590.12064_9	Chromosome	83305	84125	bacA	peptide	The bacA gene product (BacA) recycles undecaprenyl pyrophosphate during cell wall biosynthesis which confers resistance to bacitracin.
590.121	590.12064_9	Chromosome	104670	106126	tolC	aminocoumarin;aminoglycoside;carbapenem;cephalosporin;cephamycin;fluoroquinolone;glycylcycline;macrolide;penam;penem;peptide;phenicol;rifamycin;tetracycline;triclosan	TolC is a protein subunit of many multidrug efflux complexes in Gram negative bacteria. It is an outer membrane efflux protein and is constitutively open. Regulation of efflux activity is often at its periplasmic entrance by other components of the efflux complex.
590.121	590.12065_1	Chromosome	463822	464171	marA	carbapenem;cephalosporin;cephamycin;fluoroquinolone;glycylcycline;monobactam;penam;penem;phenicol;rifamycin;tetracycline;triclosan	In the presence of antibiotic stress E. coli overexpresses the global activator protein MarA which besides inducing MDR efflux pump AcrAB also down- regulates synthesis of the porin OmpF.
590.121	590.12065_1	Chromosome	572292	572729	AAC(6')-Iy	aminoglycoside	AAC(6')-Iy is a chromosomal-encoded aminoglycoside acetyltransferase in S. enteritidis and S. enterica. Regulatory mutation required to increase expression of this chromosomally-encoded gene for resistance. In the specific system aminoglycoside resistance was due to a transcriptional fusion secondary to a chromosomal deletion in which the downstream aac(6')-Iy gene was placed under the control of…
590.121	590.12065_1	Chromosome	712205	712618	H-NS	cephalosporin;cephamycin;fluoroquinolone;macrolide;penam;tetracycline	H-NS is a histone-like protein involved in global gene regulation in Gram-negative bacteria. It is a repressor of the membrane fusion protein genes acrE mdtE and emrK as well as nearby genes of many RND-type multidrug exporters.
590.121	590.12065_11	Chromosome	120199	121623	mdtK	fluoroquinolone	A multidrug and toxic compound extrusions (MATE) transporter conferring resistance to norfloxacin doxorubicin and acriflavine.
590.121	590.12065_13	Chromosome	77251	77973	sdiA	cephalosporin;fluoroquinolone;glycylcycline;penam;phenicol;rifamycin;tetracycline;triclosan	SdiA is a cell division regulator that is also a positive regulator of AcrAB only when it's expressed from a plasmid. When the sdiA gene is on the chromosome it has no effect on expression of acrAB
590.121	590.12065_16	Chromosome	73395	74116	baeR	aminocoumarin;aminoglycoside	BaeR is a response regulator that promotes the expression of MdtABC and AcrD efflux complexes.
590.121	590.12065_16	Chromosome	76952	79999	mdtC	aminocoumarin	MdtC is a transporter that forms a heteromultimer complex with MdtB to form a multidrug transporter. MdtBC is part of the MdtABC-TolC efflux complex. In the absence of MdtB MdtC can form a homomultimer complex that results in a functioning efflux complex with a narrower drug specificity. mdtC corresponds to 3 loci in Pseudomonas aeruginosa PAO1 (gene name: muxC/muxB) and 3 loci in Pseudomonas aer…
590.121	590.12065_16	Chromosome	80007	83128	mdtB	aminocoumarin	MdtB is a transporter that forms a heteromultimer complex with MdtC to form a multidrug transporter. MdtBC is part of the MdtABC-TolC efflux complex.
590.121	590.12065_17	Chromosome	7218	8861	yojI	peptide	YojI mediates resistance to the peptide antibiotic microcin J25 when it is expressed from a multicopy vector. YojI is capable of pumping out microcin molecules. The outer membrane protein TolC in addition to YojI is required for export of microcin J25 out of the cell. Microcin J25 is thus the first known substrate for YojI.
590.121	590.12065_19	Chromosome	16293	16925	CRP	fluoroquinolone;macrolide;penam	CRP is a global regulator that represses MdtEF multidrug efflux pump expression.
590.121	590.12065_2	Chromosome	194214	195031	bacA	peptide	The bacA gene product (BacA) recycles undecaprenyl pyrophosphate during cell wall biosynthesis which confers resistance to bacitracin.
590.121	590.12065_2	Chromosome	215577	217033	tolC	aminocoumarin;aminoglycoside;carbapenem;cephalosporin;cephamycin;fluoroquinolone;glycylcycline;macrolide;penam;penem;peptide;phenicol;rifamycin;tetracycline;triclosan	TolC is a protein subunit of many multidrug efflux complexes in Gram negative bacteria. It is an outer membrane efflux protein and is constitutively open. Regulation of efflux activity is often at its periplasmic entrance by other components of the efflux complex.
590.121	590.12065_2	Chromosome	619792	621330	emrB	fluoroquinolone	emrB is a translocase in the emrB -TolC efflux protein in E. coli. It recognizes substrates including carbonyl cyanide m-chlorophenylhydrazone (CCCP) nalidixic acid and thioloactomycin.
590.121	590.12065_2	Chromosome	621347	622519	emrA	fluoroquinolone	EmrA is a membrane fusion protein providing an efflux pathway with EmrB and TolC between the inner and outer membranes of E. coli a Gram-negative bacterium.
590.121	590.12065_2	Chromosome	622646	623176	emrR	fluoroquinolone	EmrR is a negative regulator for the EmrAB-TolC multidrug efflux pump in E. coli. Mutations lead to EmrAB-TolC overexpression.
590.121	590.12065_3	Chromosome	60182	61693	mdsC	carbapenem;cephalosporin;cephamycin;monobactam;penam;penem;phenicol	MdsC is the outer membrane channel of the multidrug and metal efflux complex MdsABC.
590.121	590.12065_3	Chromosome	61656	64823	mdsB	carbapenem;cephalosporin;cephamycin;monobactam;penam;penem;phenicol	MdsB is the inner membrane transporter of the multidrug and metal efflux complex MdsABC. mdsB corresponds to 1 locus in Pseudomonas aeruginosa PAO1 (gene name: mexQ) and 2 loci in Pseudomonas aeruginosa LESB58.
590.121	590.12065_3	Chromosome	64820	66046	mdsA	carbapenem;cephalosporin;cephamycin;monobactam;penam;penem;phenicol	MdsA is the membrane fusion protein of the multidrug and metal efflux complex MdsABC.
590.121	590.12065_3	Chromosome	68623	69087	golS	carbapenem;cephalosporin;cephamycin;monobactam;penam;penem;phenicol	GolS is a regulator activated by the presence of golD and promotes the expression of the MdsABC efflux pump.
590.121	590.12065_3	Chromosome	96621	97778	Escherichia_coli_ampH	cephalosporin;penam	AmpH is a class C ampC-like beta-lactamase and penicillin-binding protein identified in Escherichia coli.
590.121	590.12065_3	Chromosome	197022	200153	acrB	cephalosporin;fluoroquinolone;glycylcycline;penam;phenicol;rifamycin;tetracycline;triclosan	Protein subunit of AcrA-AcrB-TolC multidrug efflux complex. AcrB functions as a herterotrimer which forms the inner membrane component and is primarily responsible for substrate recognition and energy transduction by acting as a drug/proton antiporter.
590.121	590.12065_3	Chromosome	200176	201369	Escherichia_coli_acrA	cephalosporin;fluoroquinolone;glycylcycline;penam;phenicol;rifamycin;tetracycline;triclosan	AcrA is a subunit of the AcrAB-TolC multidrug efflux system that in E. coli.
590.121	590.12065_3	Chromosome	306752	307106	ramA	carbapenem;cephalosporin;cephamycin;fluoroquinolone;glycylcycline;monobactam;penam;penem;phenicol;rifamycin;tetracycline;triclosan	RamA (resistance antibiotic multiple) is a positive regulator of AcrAB-TolC and leads to high level multidrug resistance in Klebsiella pneumoniae Salmonella enterica and Enterobacter aerugenes increasing the expression of both the mar operon as well as AcrAB. RamA also decreases OmpF expression.
590.121	590.12065_5	Chromosome	69831	71579	msbA	nitroimidazole	MsbA is a multidrug resistance transporter homolog from E. coli and belongs to a superfamily of transporters that contain an adenosine triphosphate (ATP) binding cassette (ABC) which is also called a nucleotide-binding domain (NBD). MsbA is a member of the MDR-ABC transporter group by sequence homology. MsbA transports lipid A a major component of the bacterial outer cell membrane and is the only…
590.121	590.12065_5	Chromosome	318405	319077	kdpE	aminoglycoside	kdpE is a transcriptional activator that is part of the two-component system KdpD/KdpE that is studied for its regulatory role in potassium transport and has been identified as an adaptive regulator involved in the virulence and intracellular survival of pathogenic bacteria. kdpE regulates a range of virulence loci through direct promoter binding.
590.121	590.12065_6	Chromosome	108103	111216	acrD	aminoglycoside	AcrD is an aminoglycoside efflux pump expressed in E. coli. Its expression can be induced by indole and is regulated by baeRS and cpxAR.
590.121	590.12065_9	Chromosome	63048	64414	cpxA	aminocoumarin;aminoglycoside	CpxA is a membrane-localized sensor kinase that is activated by envelope stress. It starts a kinase cascade that activates CpxR which promotes efflux complex expression.
590.121	590.12067_1	Chromosome	45318	46742	mdtK	fluoroquinolone	A multidrug and toxic compound extrusions (MATE) transporter conferring resistance to norfloxacin doxorubicin and acriflavine.
590.121	590.12067_1	Chromosome	100011	100733	sdiA	cephalosporin;fluoroquinolone;glycylcycline;penam;phenicol;rifamycin;tetracycline;triclosan	SdiA is a cell division regulator that is also a positive regulator of AcrAB only when it's expressed from a plasmid. When the sdiA gene is on the chromosome it has no effect on expression of acrAB
590.121	590.12067_1	Chromosome	292375	292788	H-NS	cephalosporin;cephamycin;fluoroquinolone;macrolide;penam;tetracycline	H-NS is a histone-like protein involved in global gene regulation in Gram-negative bacteria. It is a repressor of the membrane fusion protein genes acrE mdtE and emrK as well as nearby genes of many RND-type multidrug exporters.
590.121	590.12067_1	Chromosome	432263	432700	AAC(6')-Iaa	aminoglycoside	AAC(6')-Iaa is a chromosomal-encoded aminoglycoside acetyltransferase in S. typhimurium
590.121	590.12067_1	Chromosome	542584	542933	marA	carbapenem;cephalosporin;cephamycin;fluoroquinolone;glycylcycline;monobactam;penam;penem;phenicol;rifamycin;tetracycline;triclosan	In the presence of antibiotic stress E. coli overexpresses the global activator protein MarA which besides inducing MDR efflux pump AcrAB also down- regulates synthesis of the porin OmpF.
590.121	590.12067_10	Chromosome	155317	156960	yojI	peptide	YojI mediates resistance to the peptide antibiotic microcin J25 when it is expressed from a multicopy vector. YojI is capable of pumping out microcin molecules. The outer membrane protein TolC in addition to YojI is required for export of microcin J25 out of the cell. Microcin J25 is thus the first known substrate for YojI.
590.121	590.12067_12	Chromosome	88761	89578	bacA	peptide	The bacA gene product (BacA) recycles undecaprenyl pyrophosphate during cell wall biosynthesis which confers resistance to bacitracin.
590.121	590.12067_13	Chromosome	18915	22028	acrD	aminoglycoside	AcrD is an aminoglycoside efflux pump expressed in E. coli. Its expression can be induced by indole and is regulated by baeRS and cpxAR.
590.121	590.12067_14	Chromosome	27961	29327	cpxA	aminocoumarin;aminoglycoside	CpxA is a membrane-localized sensor kinase that is activated by envelope stress. It starts a kinase cascade that activates CpxR which promotes efflux complex expression.
590.121	590.12067_2	Chromosome	91656	92186	emrR	fluoroquinolone	EmrR is a negative regulator for the EmrAB-TolC multidrug efflux pump in E. coli. Mutations lead to EmrAB-TolC overexpression.
590.121	590.12067_2	Chromosome	92313	93485	emrA	fluoroquinolone	EmrA is a membrane fusion protein providing an efflux pathway with EmrB and TolC between the inner and outer membranes of E. coli a Gram-negative bacterium.
590.121	590.12067_2	Chromosome	93502	95040	emrB	fluoroquinolone	emrB is a translocase in the emrB -TolC efflux protein in E. coli. It recognizes substrates including carbonyl cyanide m-chlorophenylhydrazone (CCCP) nalidixic acid and thioloactomycin.
590.121	590.12067_2	Chromosome	477732	479188	tolC	aminocoumarin;aminoglycoside;carbapenem;cephalosporin;cephamycin;fluoroquinolone;glycylcycline;macrolide;penam;penem;peptide;phenicol;rifamycin;tetracycline;triclosan	TolC is a protein subunit of many multidrug efflux complexes in Gram negative bacteria. It is an outer membrane efflux protein and is constitutively open. Regulation of efflux activity is often at its periplasmic entrance by other components of the efflux complex.
590.121	590.12067_20	Chromosome	28177	29925	msbA	nitroimidazole	MsbA is a multidrug resistance transporter homolog from E. coli and belongs to a superfamily of transporters that contain an adenosine triphosphate (ATP) binding cassette (ABC) which is also called a nucleotide-binding domain (NBD). MsbA is a member of the MDR-ABC transporter group by sequence homology. MsbA transports lipid A a major component of the bacterial outer cell membrane and is the only…
590.121	590.12067_31	Chromosome	13569	14201	CRP	fluoroquinolone;macrolide;penam	CRP is a global regulator that represses MdtEF multidrug efflux pump expression.
590.121	590.12067_6	Chromosome	14301	17432	acrB	cephalosporin;fluoroquinolone;glycylcycline;penam;phenicol;rifamycin;tetracycline;triclosan	Protein subunit of AcrA-AcrB-TolC multidrug efflux complex. AcrB functions as a herterotrimer which forms the inner membrane component and is primarily responsible for substrate recognition and energy transduction by acting as a drug/proton antiporter.
590.121	590.12067_6	Chromosome	17455	18648	Escherichia_coli_acrA	cephalosporin;fluoroquinolone;glycylcycline;penam;phenicol;rifamycin;tetracycline;triclosan	AcrA is a subunit of the AcrAB-TolC multidrug efflux system that in E. coli.
590.121	590.12067_6	Chromosome	251362	252034	kdpE	aminoglycoside	kdpE is a transcriptional activator that is part of the two-component system KdpD/KdpE that is studied for its regulatory role in potassium transport and has been identified as an adaptive regulator involved in the virulence and intracellular survival of pathogenic bacteria. kdpE regulates a range of virulence loci through direct promoter binding.
590.121	590.12067_8	Chromosome	122398	123119	baeR	aminocoumarin;aminoglycoside	BaeR is a response regulator that promotes the expression of MdtABC and AcrD efflux complexes.
590.121	590.12067_8	Chromosome	125955	129002	mdtC	aminocoumarin	MdtC is a transporter that forms a heteromultimer complex with MdtB to form a multidrug transporter. MdtBC is part of the MdtABC-TolC efflux complex. In the absence of MdtB MdtC can form a homomultimer complex that results in a functioning efflux complex with a narrower drug specificity. mdtC corresponds to 3 loci in Pseudomonas aeruginosa PAO1 (gene name: muxC/muxB) and 3 loci in Pseudomonas aer…
590.121	590.12067_8	Chromosome	129010	132131	mdtB	aminocoumarin	MdtB is a transporter that forms a heteromultimer complex with MdtC to form a multidrug transporter. MdtBC is part of the MdtABC-TolC efflux complex.
590.121	590.12067_9	Chromosome	45867	47378	mdsC	carbapenem;cephalosporin;cephamycin;monobactam;penam;penem;phenicol	MdsC is the outer membrane channel of the multidrug and metal efflux complex MdsABC.
590.121	590.12067_9	Chromosome	47341	50508	mdsB	carbapenem;cephalosporin;cephamycin;monobactam;penam;penem;phenicol	MdsB is the inner membrane transporter of the multidrug and metal efflux complex MdsABC. mdsB corresponds to 1 locus in Pseudomonas aeruginosa PAO1 (gene name: mexQ) and 2 loci in Pseudomonas aeruginosa LESB58.
590.121	590.12067_9	Chromosome	50505	51731	mdsA	carbapenem;cephalosporin;cephamycin;monobactam;penam;penem;phenicol	MdsA is the membrane fusion protein of the multidrug and metal efflux complex MdsABC.
590.121	590.12067_9	Chromosome	54308	54772	golS	carbapenem;cephalosporin;cephamycin;monobactam;penam;penem;phenicol	GolS is a regulator activated by the presence of golD and promotes the expression of the MdsABC efflux pump.
590.121	590.12069_1	Chromosome	58451	61582	acrB	cephalosporin;fluoroquinolone;glycylcycline;penam;phenicol;rifamycin;tetracycline;triclosan	Protein subunit of AcrA-AcrB-TolC multidrug efflux complex. AcrB functions as a herterotrimer which forms the inner membrane component and is primarily responsible for substrate recognition and energy transduction by acting as a drug/proton antiporter.
590.121	590.12069_1	Chromosome	61605	62798	Escherichia_coli_acrA	cephalosporin;fluoroquinolone;glycylcycline;penam;phenicol;rifamycin;tetracycline;triclosan	AcrA is a subunit of the AcrAB-TolC multidrug efflux system that in E. coli.
590.121	590.12069_1	Chromosome	139345	139699	ramA	carbapenem;cephalosporin;cephamycin;fluoroquinolone;glycylcycline;monobactam;penam;penem;phenicol;rifamycin;tetracycline;triclosan	RamA (resistance antibiotic multiple) is a positive regulator of AcrAB-TolC and leads to high level multidrug resistance in Klebsiella pneumoniae Salmonella enterica and Enterobacter aerugenes increasing the expression of both the mar operon as well as AcrAB. RamA also decreases OmpF expression.
590.121	590.12069_1	Chromosome	257642	258314	kdpE	aminoglycoside	kdpE is a transcriptional activator that is part of the two-component system KdpD/KdpE that is studied for its regulatory role in potassium transport and has been identified as an adaptive regulator involved in the virulence and intracellular survival of pathogenic bacteria. kdpE regulates a range of virulence loci through direct promoter binding.
590.121	590.12069_1	Chromosome	504190	505938	msbA	nitroimidazole	MsbA is a multidrug resistance transporter homolog from E. coli and belongs to a superfamily of transporters that contain an adenosine triphosphate (ATP) binding cassette (ABC) which is also called a nucleotide-binding domain (NBD). MsbA is a member of the MDR-ABC transporter group by sequence homology. MsbA transports lipid A a major component of the bacterial outer cell membrane and is the only…
590.121	590.12069_1	Chromosome	1052415	1052764	marA	carbapenem;cephalosporin;cephamycin;fluoroquinolone;glycylcycline;monobactam;penam;penem;phenicol;rifamycin;tetracycline;triclosan	In the presence of antibiotic stress E. coli overexpresses the global activator protein MarA which besides inducing MDR efflux pump AcrAB also down- regulates synthesis of the porin OmpF.
590.121	590.12069_1	Chromosome	1162064	1162501	AAC(6')-Iy	aminoglycoside	AAC(6')-Iy is a chromosomal-encoded aminoglycoside acetyltransferase in S. enteritidis and S. enterica. Regulatory mutation required to increase expression of this chromosomally-encoded gene for resistance. In the specific system aminoglycoside resistance was due to a transcriptional fusion secondary to a chromosomal deletion in which the downstream aac(6')-Iy gene was placed under the control of…
590.121	590.12069_1	Chromosome	1310282	1310695	H-NS	cephalosporin;cephamycin;fluoroquinolone;macrolide;penam;tetracycline	H-NS is a histone-like protein involved in global gene regulation in Gram-negative bacteria. It is a repressor of the membrane fusion protein genes acrE mdtE and emrK as well as nearby genes of many RND-type multidrug exporters.
590.121	590.12069_1	Chromosome	1503180	1503902	sdiA	cephalosporin;fluoroquinolone;glycylcycline;penam;phenicol;rifamycin;tetracycline;triclosan	SdiA is a cell division regulator that is also a positive regulator of AcrAB only when it's expressed from a plasmid. When the sdiA gene is on the chromosome it has no effect on expression of acrAB
590.121	590.12069_1	Chromosome	1550398	1551822	mdtK	fluoroquinolone	A multidrug and toxic compound extrusions (MATE) transporter conferring resistance to norfloxacin doxorubicin and acriflavine.
590.121	590.12069_13	Chromosome	60161	61527	cpxA	aminocoumarin;aminoglycoside	CpxA is a membrane-localized sensor kinase that is activated by envelope stress. It starts a kinase cascade that activates CpxR which promotes efflux complex expression.
590.121	590.12069_2	Chromosome	132300	132830	emrR	fluoroquinolone	EmrR is a negative regulator for the EmrAB-TolC multidrug efflux pump in E. coli. Mutations lead to EmrAB-TolC overexpression.
590.121	590.12069_2	Chromosome	132957	134129	emrA	fluoroquinolone	EmrA is a membrane fusion protein providing an efflux pathway with EmrB and TolC between the inner and outer membranes of E. coli a Gram-negative bacterium.
590.121	590.12069_2	Chromosome	134146	135684	emrB	fluoroquinolone	emrB is a translocase in the emrB -TolC efflux protein in E. coli. It recognizes substrates including carbonyl cyanide m-chlorophenylhydrazone (CCCP) nalidixic acid and thioloactomycin.
590.121	590.12069_2	Chromosome	510855	512311	tolC	aminocoumarin;aminoglycoside;carbapenem;cephalosporin;cephamycin;fluoroquinolone;glycylcycline;macrolide;penam;penem;peptide;phenicol;rifamycin;tetracycline;triclosan	TolC is a protein subunit of many multidrug efflux complexes in Gram negative bacteria. It is an outer membrane efflux protein and is constitutively open. Regulation of efflux activity is often at its periplasmic entrance by other components of the efflux complex.
590.121	590.12069_2	Chromosome	532855	533672	bacA	peptide	The bacA gene product (BacA) recycles undecaprenyl pyrophosphate during cell wall biosynthesis which confers resistance to bacitracin.
590.121	590.12069_3	Chromosome	153112	156225	acrD	aminoglycoside	AcrD is an aminoglycoside efflux pump expressed in E. coli. Its expression can be induced by indole and is regulated by baeRS and cpxAR.
590.121	590.12069_3	Chromosome	389219	390862	yojI	peptide	YojI mediates resistance to the peptide antibiotic microcin J25 when it is expressed from a multicopy vector. YojI is capable of pumping out microcin molecules. The outer membrane protein TolC in addition to YojI is required for export of microcin J25 out of the cell. Microcin J25 is thus the first known substrate for YojI.
590.121	590.12069_6	Chromosome	133942	135453	mdsC	carbapenem;cephalosporin;cephamycin;monobactam;penam;penem;phenicol	MdsC is the outer membrane channel of the multidrug and metal efflux complex MdsABC.
590.121	590.12069_6	Chromosome	135416	138583	mdsB	carbapenem;cephalosporin;cephamycin;monobactam;penam;penem;phenicol	MdsB is the inner membrane transporter of the multidrug and metal efflux complex MdsABC. mdsB corresponds to 1 locus in Pseudomonas aeruginosa PAO1 (gene name: mexQ) and 2 loci in Pseudomonas aeruginosa LESB58.
590.121	590.12069_6	Chromosome	138580	139806	mdsA	carbapenem;cephalosporin;cephamycin;monobactam;penam;penem;phenicol	MdsA is the membrane fusion protein of the multidrug and metal efflux complex MdsABC.
590.121	590.12069_6	Chromosome	142383	142847	golS	carbapenem;cephalosporin;cephamycin;monobactam;penam;penem;phenicol	GolS is a regulator activated by the presence of golD and promotes the expression of the MdsABC efflux pump.
590.121	590.12069_6	Chromosome	170442	171599	Escherichia_coli_ampH	cephalosporin;penam	AmpH is a class C ampC-like beta-lactamase and penicillin-binding protein identified in Escherichia coli.
590.121	590.12069_7	Chromosome	17009	17641	CRP	fluoroquinolone;macrolide;penam	CRP is a global regulator that represses MdtEF multidrug efflux pump expression.
590.121	590.12069_8	Chromosome	106490	107211	baeR	aminocoumarin;aminoglycoside	BaeR is a response regulator that promotes the expression of MdtABC and AcrD efflux complexes.
590.121	590.12069_8	Chromosome	110047	113094	mdtC	aminocoumarin	MdtC is a transporter that forms a heteromultimer complex with MdtB to form a multidrug transporter. MdtBC is part of the MdtABC-TolC efflux complex. In the absence of MdtB MdtC can form a homomultimer complex that results in a functioning efflux complex with a narrower drug specificity. mdtC corresponds to 3 loci in Pseudomonas aeruginosa PAO1 (gene name: muxC/muxB) and 3 loci in Pseudomonas aer…
590.121	590.12069_8	Chromosome	113102	116223	mdtB	aminocoumarin	MdtB is a transporter that forms a heteromultimer complex with MdtC to form a multidrug transporter. MdtBC is part of the MdtABC-TolC efflux complex.
590.121	590.12072_1	Chromosome	53534	54064	emrR	fluoroquinolone	EmrR is a negative regulator for the EmrAB-TolC multidrug efflux pump in E. coli. Mutations lead to EmrAB-TolC overexpression.
590.121	590.12072_1	Chromosome	54191	55363	emrA	fluoroquinolone	EmrA is a membrane fusion protein providing an efflux pathway with EmrB and TolC between the inner and outer membranes of E. coli a Gram-negative bacterium.
590.121	590.12072_1	Chromosome	55380	56921	emrB	fluoroquinolone	emrB is a translocase in the emrB -TolC efflux protein in E. coli. It recognizes substrates including carbonyl cyanide m-chlorophenylhydrazone (CCCP) nalidixic acid and thioloactomycin.
590.121	590.12072_1	Chromosome	432659	434115	tolC	aminocoumarin;aminoglycoside;carbapenem;cephalosporin;cephamycin;fluoroquinolone;glycylcycline;macrolide;penam;penem;peptide;phenicol;rifamycin;tetracycline;triclosan	TolC is a protein subunit of many multidrug efflux complexes in Gram negative bacteria. It is an outer membrane efflux protein and is constitutively open. Regulation of efflux activity is often at its periplasmic entrance by other components of the efflux complex.
590.121	590.12072_1	Chromosome	454659	455476	bacA	peptide	The bacA gene product (BacA) recycles undecaprenyl pyrophosphate during cell wall biosynthesis which confers resistance to bacitracin.
590.121	590.12072_11	Chromosome	26307	29428	mdtB	aminocoumarin	MdtB is a transporter that forms a heteromultimer complex with MdtC to form a multidrug transporter. MdtBC is part of the MdtABC-TolC efflux complex.
590.121	590.12072_11	Chromosome	29436	32483	mdtC	aminocoumarin	MdtC is a transporter that forms a heteromultimer complex with MdtB to form a multidrug transporter. MdtBC is part of the MdtABC-TolC efflux complex. In the absence of MdtB MdtC can form a homomultimer complex that results in a functioning efflux complex with a narrower drug specificity. mdtC corresponds to 3 loci in Pseudomonas aeruginosa PAO1 (gene name: muxC/muxB) and 3 loci in Pseudomonas aer…
590.121	590.12072_11	Chromosome	35319	36040	baeR	aminocoumarin;aminoglycoside	BaeR is a response regulator that promotes the expression of MdtABC and AcrD efflux complexes.
590.121	590.12072_12	Chromosome	108808	110556	msbA	nitroimidazole	MsbA is a multidrug resistance transporter homolog from E. coli and belongs to a superfamily of transporters that contain an adenosine triphosphate (ATP) binding cassette (ABC) which is also called a nucleotide-binding domain (NBD). MsbA is a member of the MDR-ABC transporter group by sequence homology. MsbA transports lipid A a major component of the bacterial outer cell membrane and is the only…
590.121	590.12072_15	Chromosome	60422	61788	cpxA	aminocoumarin;aminoglycoside	CpxA is a membrane-localized sensor kinase that is activated by envelope stress. It starts a kinase cascade that activates CpxR which promotes efflux complex expression.
590.121	590.12072_19	Chromosome	12452	13876	mdtK	fluoroquinolone	A multidrug and toxic compound extrusions (MATE) transporter conferring resistance to norfloxacin doxorubicin and acriflavine.
590.121	590.12072_2	Chromosome	62486	62923	AAC(6')-Iy	aminoglycoside	AAC(6')-Iy is a chromosomal-encoded aminoglycoside acetyltransferase in S. enteritidis and S. enterica. Regulatory mutation required to increase expression of this chromosomally-encoded gene for resistance. In the specific system aminoglycoside resistance was due to a transcriptional fusion secondary to a chromosomal deletion in which the downstream aac(6')-Iy gene was placed under the control of…
590.121	590.12072_2	Chromosome	209063	209476	H-NS	cephalosporin;cephamycin;fluoroquinolone;macrolide;penam;tetracycline	H-NS is a histone-like protein involved in global gene regulation in Gram-negative bacteria. It is a repressor of the membrane fusion protein genes acrE mdtE and emrK as well as nearby genes of many RND-type multidrug exporters.
590.121	590.12072_2	Chromosome	401240	401962	sdiA	cephalosporin;fluoroquinolone;glycylcycline;penam;phenicol;rifamycin;tetracycline;triclosan	SdiA is a cell division regulator that is also a positive regulator of AcrAB only when it's expressed from a plasmid. When the sdiA gene is on the chromosome it has no effect on expression of acrAB
590.121	590.12072_3	Chromosome	368668	369300	CRP	fluoroquinolone;macrolide;penam	CRP is a global regulator that represses MdtEF multidrug efflux pump expression.
590.121	590.12072_35	Chromosome	23626	24298	kdpE	aminoglycoside	kdpE is a transcriptional activator that is part of the two-component system KdpD/KdpE that is studied for its regulatory role in potassium transport and has been identified as an adaptive regulator involved in the virulence and intracellular survival of pathogenic bacteria. kdpE regulates a range of virulence loci through direct promoter binding.
590.121	590.12072_4	Chromosome	16312	17823	mdsC	carbapenem;cephalosporin;cephamycin;monobactam;penam;penem;phenicol	MdsC is the outer membrane channel of the multidrug and metal efflux complex MdsABC.
590.121	590.12072_4	Chromosome	17786	20953	mdsB	carbapenem;cephalosporin;cephamycin;monobactam;penam;penem;phenicol	MdsB is the inner membrane transporter of the multidrug and metal efflux complex MdsABC. mdsB corresponds to 1 locus in Pseudomonas aeruginosa PAO1 (gene name: mexQ) and 2 loci in Pseudomonas aeruginosa LESB58.
590.121	590.12072_4	Chromosome	20950	22176	mdsA	carbapenem;cephalosporin;cephamycin;monobactam;penam;penem;phenicol	MdsA is the membrane fusion protein of the multidrug and metal efflux complex MdsABC.
590.121	590.12072_4	Chromosome	24753	25217	golS	carbapenem;cephalosporin;cephamycin;monobactam;penam;penem;phenicol	GolS is a regulator activated by the presence of golD and promotes the expression of the MdsABC efflux pump.
590.121	590.12072_4	Chromosome	52816	53973	Escherichia_coli_ampH	cephalosporin;penam	AmpH is a class C ampC-like beta-lactamase and penicillin-binding protein identified in Escherichia coli.
590.121	590.12072_4	Chromosome	148509	151640	acrB	cephalosporin;fluoroquinolone;glycylcycline;penam;phenicol;rifamycin;tetracycline;triclosan	Protein subunit of AcrA-AcrB-TolC multidrug efflux complex. AcrB functions as a herterotrimer which forms the inner membrane component and is primarily responsible for substrate recognition and energy transduction by acting as a drug/proton antiporter.
590.121	590.12072_4	Chromosome	151663	152856	Escherichia_coli_acrA	cephalosporin;fluoroquinolone;glycylcycline;penam;phenicol;rifamycin;tetracycline;triclosan	AcrA is a subunit of the AcrAB-TolC multidrug efflux system that in E. coli.
590.121	590.12072_4	Chromosome	224535	224889	ramA	carbapenem;cephalosporin;cephamycin;fluoroquinolone;glycylcycline;monobactam;penam;penem;phenicol;rifamycin;tetracycline;triclosan	RamA (resistance antibiotic multiple) is a positive regulator of AcrAB-TolC and leads to high level multidrug resistance in Klebsiella pneumoniae Salmonella enterica and Enterobacter aerugenes increasing the expression of both the mar operon as well as AcrAB. RamA also decreases OmpF expression.
590.121	590.12072_5	Chromosome	7344	8987	yojI	peptide	YojI mediates resistance to the peptide antibiotic microcin J25 when it is expressed from a multicopy vector. YojI is capable of pumping out microcin molecules. The outer membrane protein TolC in addition to YojI is required for export of microcin J25 out of the cell. Microcin J25 is thus the first known substrate for YojI.
590.121	590.12072_5	Chromosome	265227	268340	acrD	aminoglycoside	AcrD is an aminoglycoside efflux pump expressed in E. coli. Its expression can be induced by indole and is regulated by baeRS and cpxAR.
590.121	590.12072_6	Chromosome	48967	49316	marA	carbapenem;cephalosporin;cephamycin;fluoroquinolone;glycylcycline;monobactam;penam;penem;phenicol;rifamycin;tetracycline;triclosan	In the presence of antibiotic stress E. coli overexpresses the global activator protein MarA which besides inducing MDR efflux pump AcrAB also down- regulates synthesis of the porin OmpF.
590.121	590.12073_1	Chromosome	178498	178911	H-NS	cephalosporin;cephamycin;fluoroquinolone;macrolide;penam;tetracycline	H-NS is a histone-like protein involved in global gene regulation in Gram-negative bacteria. It is a repressor of the membrane fusion protein genes acrE mdtE and emrK as well as nearby genes of many RND-type multidrug exporters.
590.121	590.12073_1	Chromosome	327275	327712	AAC(6')-Iy	aminoglycoside	AAC(6')-Iy is a chromosomal-encoded aminoglycoside acetyltransferase in S. enteritidis and S. enterica. Regulatory mutation required to increase expression of this chromosomally-encoded gene for resistance. In the specific system aminoglycoside resistance was due to a transcriptional fusion secondary to a chromosomal deletion in which the downstream aac(6')-Iy gene was placed under the control of…
590.121	590.12073_1	Chromosome	439815	440164	marA	carbapenem;cephalosporin;cephamycin;fluoroquinolone;glycylcycline;monobactam;penam;penem;phenicol;rifamycin;tetracycline;triclosan	In the presence of antibiotic stress E. coli overexpresses the global activator protein MarA which besides inducing MDR efflux pump AcrAB also down- regulates synthesis of the porin OmpF.
590.121	590.12073_2	Chromosome	18518	19048	emrR	fluoroquinolone	EmrR is a negative regulator for the EmrAB-TolC multidrug efflux pump in E. coli. Mutations lead to EmrAB-TolC overexpression.
590.121	590.12073_2	Chromosome	19175	20347	emrA	fluoroquinolone	EmrA is a membrane fusion protein providing an efflux pathway with EmrB and TolC between the inner and outer membranes of E. coli a Gram-negative bacterium.
590.121	590.12073_2	Chromosome	20364	21902	emrB	fluoroquinolone	emrB is a translocase in the emrB -TolC efflux protein in E. coli. It recognizes substrates including carbonyl cyanide m-chlorophenylhydrazone (CCCP) nalidixic acid and thioloactomycin.
590.121	590.12073_2	Chromosome	416240	417696	tolC	aminocoumarin;aminoglycoside;carbapenem;cephalosporin;cephamycin;fluoroquinolone;glycylcycline;macrolide;penam;penem;peptide;phenicol;rifamycin;tetracycline;triclosan	TolC is a protein subunit of many multidrug efflux complexes in Gram negative bacteria. It is an outer membrane efflux protein and is constitutively open. Regulation of efflux activity is often at its periplasmic entrance by other components of the efflux complex.
590.121	590.12073_21	Chromosome	65426	66672	tet(A)	tetracycline	TetA is a tetracycline efflux pump found in many species of Gram-negative bacteria.
590.121	590.12073_26	Chromosome	36292	37014	sdiA	cephalosporin;fluoroquinolone;glycylcycline;penam;phenicol;rifamycin;tetracycline;triclosan	SdiA is a cell division regulator that is also a positive regulator of AcrAB only when it's expressed from a plasmid. When the sdiA gene is on the chromosome it has no effect on expression of acrAB
590.121	590.12073_29	Chromosome	18236	19602	cpxA	aminocoumarin;aminoglycoside	CpxA is a membrane-localized sensor kinase that is activated by envelope stress. It starts a kinase cascade that activates CpxR which promotes efflux complex expression.
590.121	590.12073_3	Chromosome	53861	55372	mdsC	carbapenem;cephalosporin;cephamycin;monobactam;penam;penem;phenicol	MdsC is the outer membrane channel of the multidrug and metal efflux complex MdsABC.
590.121	590.12073_3	Chromosome	55335	58502	mdsB	carbapenem;cephalosporin;cephamycin;monobactam;penam;penem;phenicol	MdsB is the inner membrane transporter of the multidrug and metal efflux complex MdsABC. mdsB corresponds to 1 locus in Pseudomonas aeruginosa PAO1 (gene name: mexQ) and 2 loci in Pseudomonas aeruginosa LESB58.
590.121	590.12073_3	Chromosome	58499	59725	mdsA	carbapenem;cephalosporin;cephamycin;monobactam;penam;penem;phenicol	MdsA is the membrane fusion protein of the multidrug and metal efflux complex MdsABC.
590.121	590.12073_3	Chromosome	62302	62766	golS	carbapenem;cephalosporin;cephamycin;monobactam;penam;penem;phenicol	GolS is a regulator activated by the presence of golD and promotes the expression of the MdsABC efflux pump.
590.121	590.12073_3	Chromosome	90333	91490	Escherichia_coli_ampH	cephalosporin;penam	AmpH is a class C ampC-like beta-lactamase and penicillin-binding protein identified in Escherichia coli.
590.121	590.12073_3	Chromosome	189456	192587	acrB	cephalosporin;fluoroquinolone;glycylcycline;penam;phenicol;rifamycin;tetracycline;triclosan	Protein subunit of AcrA-AcrB-TolC multidrug efflux complex. AcrB functions as a herterotrimer which forms the inner membrane component and is primarily responsible for substrate recognition and energy transduction by acting as a drug/proton antiporter.
590.121	590.12073_3	Chromosome	192610	193803	Escherichia_coli_acrA	cephalosporin;fluoroquinolone;glycylcycline;penam;phenicol;rifamycin;tetracycline;triclosan	AcrA is a subunit of the AcrAB-TolC multidrug efflux system that in E. coli.
590.121	590.12073_3	Chromosome	291600	291954	ramA	carbapenem;cephalosporin;cephamycin;fluoroquinolone;glycylcycline;monobactam;penam;penem;phenicol;rifamycin;tetracycline;triclosan	RamA (resistance antibiotic multiple) is a positive regulator of AcrAB-TolC and leads to high level multidrug resistance in Klebsiella pneumoniae Salmonella enterica and Enterobacter aerugenes increasing the expression of both the mar operon as well as AcrAB. RamA also decreases OmpF expression.
590.121	590.12073_31	Chromosome	29624	30296	kdpE	aminoglycoside	kdpE is a transcriptional activator that is part of the two-component system KdpD/KdpE that is studied for its regulatory role in potassium transport and has been identified as an adaptive regulator involved in the virulence and intracellular survival of pathogenic bacteria. kdpE regulates a range of virulence loci through direct promoter binding.
590.121	590.12073_32	Chromosome	12607	13239	CRP	fluoroquinolone;macrolide;penam	CRP is a global regulator that represses MdtEF multidrug efflux pump expression.
590.121	590.12073_4	Chromosome	339959	340381	FosA7	fosfomycin	fosA7 is an enzyme that confers resistance to fosfomycin in Escherichia coli by breaking the epoxide ring of the molecule.
590.121	590.12073_5	Chromosome	44103	47216	acrD	aminoglycoside	AcrD is an aminoglycoside efflux pump expressed in E. coli. Its expression can be induced by indole and is regulated by baeRS and cpxAR.
590.121	590.12073_5	Chromosome	287619	289262	yojI	peptide	YojI mediates resistance to the peptide antibiotic microcin J25 when it is expressed from a multicopy vector. YojI is capable of pumping out microcin molecules. The outer membrane protein TolC in addition to YojI is required for export of microcin J25 out of the cell. Microcin J25 is thus the first known substrate for YojI.
590.121	590.12073_6	Chromosome	134057	135805	msbA	nitroimidazole	MsbA is a multidrug resistance transporter homolog from E. coli and belongs to a superfamily of transporters that contain an adenosine triphosphate (ATP) binding cassette (ABC) which is also called a nucleotide-binding domain (NBD). MsbA is a member of the MDR-ABC transporter group by sequence homology. MsbA transports lipid A a major component of the bacterial outer cell membrane and is the only…
590.121	590.12073_7	Chromosome	10160	10881	baeR	aminocoumarin;aminoglycoside	BaeR is a response regulator that promotes the expression of MdtABC and AcrD efflux complexes.
590.121	590.12073_7	Chromosome	13717	16764	mdtC	aminocoumarin	MdtC is a transporter that forms a heteromultimer complex with MdtB to form a multidrug transporter. MdtBC is part of the MdtABC-TolC efflux complex. In the absence of MdtB MdtC can form a homomultimer complex that results in a functioning efflux complex with a narrower drug specificity. mdtC corresponds to 3 loci in Pseudomonas aeruginosa PAO1 (gene name: muxC/muxB) and 3 loci in Pseudomonas aer…
590.121	590.12073_7	Chromosome	16772	19893	mdtB	aminocoumarin	MdtB is a transporter that forms a heteromultimer complex with MdtC to form a multidrug transporter. MdtBC is part of the MdtABC-TolC efflux complex.
590.121	590.12073_7	Chromosome	153644	155068	mdtK	fluoroquinolone	A multidrug and toxic compound extrusions (MATE) transporter conferring resistance to norfloxacin doxorubicin and acriflavine.
590.121	590.12073_9	Chromosome	142413	143230	bacA	peptide	The bacA gene product (BacA) recycles undecaprenyl pyrophosphate during cell wall biosynthesis which confers resistance to bacitracin.
590.121	590.12074_1	Chromosome	73337	74059	sdiA	cephalosporin;fluoroquinolone;glycylcycline;penam;phenicol;rifamycin;tetracycline;triclosan	SdiA is a cell division regulator that is also a positive regulator of AcrAB only when it's expressed from a plasmid. When the sdiA gene is on the chromosome it has no effect on expression of acrAB
590.121	590.12074_1	Chromosome	264193	264606	H-NS	cephalosporin;cephamycin;fluoroquinolone;macrolide;penam;tetracycline	H-NS is a histone-like protein involved in global gene regulation in Gram-negative bacteria. It is a repressor of the membrane fusion protein genes acrE mdtE and emrK as well as nearby genes of many RND-type multidrug exporters.
590.121	590.12074_1	Chromosome	412970	413407	AAC(6')-Iy	aminoglycoside	AAC(6')-Iy is a chromosomal-encoded aminoglycoside acetyltransferase in S. enteritidis and S. enterica. Regulatory mutation required to increase expression of this chromosomally-encoded gene for resistance. In the specific system aminoglycoside resistance was due to a transcriptional fusion secondary to a chromosomal deletion in which the downstream aac(6')-Iy gene was placed under the control of…
590.121	590.12074_1	Chromosome	525510	525859	marA	carbapenem;cephalosporin;cephamycin;fluoroquinolone;glycylcycline;monobactam;penam;penem;phenicol;rifamycin;tetracycline;triclosan	In the presence of antibiotic stress E. coli overexpresses the global activator protein MarA which besides inducing MDR efflux pump AcrAB also down- regulates synthesis of the porin OmpF.
590.121	590.12074_10	Chromosome	12906	13723	bacA	peptide	The bacA gene product (BacA) recycles undecaprenyl pyrophosphate during cell wall biosynthesis which confers resistance to bacitracin.
590.121	590.12074_12	Chromosome	74054	75420	cpxA	aminocoumarin;aminoglycoside	CpxA is a membrane-localized sensor kinase that is activated by envelope stress. It starts a kinase cascade that activates CpxR which promotes efflux complex expression.
590.121	590.12074_13	Chromosome	106980	107652	kdpE	aminoglycoside	kdpE is a transcriptional activator that is part of the two-component system KdpD/KdpE that is studied for its regulatory role in potassium transport and has been identified as an adaptive regulator involved in the virulence and intracellular survival of pathogenic bacteria. kdpE regulates a range of virulence loci through direct promoter binding.
590.121	590.12074_15	Chromosome	7901	9357	tolC	aminocoumarin;aminoglycoside;carbapenem;cephalosporin;cephamycin;fluoroquinolone;glycylcycline;macrolide;penam;penem;peptide;phenicol;rifamycin;tetracycline;triclosan	TolC is a protein subunit of many multidrug efflux complexes in Gram negative bacteria. It is an outer membrane efflux protein and is constitutively open. Regulation of efflux activity is often at its periplasmic entrance by other components of the efflux complex.
590.121	590.12074_2	Chromosome	282593	284131	emrB	fluoroquinolone	emrB is a translocase in the emrB -TolC efflux protein in E. coli. It recognizes substrates including carbonyl cyanide m-chlorophenylhydrazone (CCCP) nalidixic acid and thioloactomycin.
590.121	590.12074_2	Chromosome	284148	285320	emrA	fluoroquinolone	EmrA is a membrane fusion protein providing an efflux pathway with EmrB and TolC between the inner and outer membranes of E. coli a Gram-negative bacterium.
590.121	590.12074_2	Chromosome	285447	285977	emrR	fluoroquinolone	EmrR is a negative regulator for the EmrAB-TolC multidrug efflux pump in E. coli. Mutations lead to EmrAB-TolC overexpression.
590.121	590.12074_23	Chromosome	12607	13239	CRP	fluoroquinolone;macrolide;penam	CRP is a global regulator that represses MdtEF multidrug efflux pump expression.
590.121	590.12074_3	Chromosome	70017	71528	mdsC	carbapenem;cephalosporin;cephamycin;monobactam;penam;penem;phenicol	MdsC is the outer membrane channel of the multidrug and metal efflux complex MdsABC.
590.121	590.12074_3	Chromosome	71491	74658	mdsB	carbapenem;cephalosporin;cephamycin;monobactam;penam;penem;phenicol	MdsB is the inner membrane transporter of the multidrug and metal efflux complex MdsABC. mdsB corresponds to 1 locus in Pseudomonas aeruginosa PAO1 (gene name: mexQ) and 2 loci in Pseudomonas aeruginosa LESB58.
590.121	590.12074_3	Chromosome	74655	75881	mdsA	carbapenem;cephalosporin;cephamycin;monobactam;penam;penem;phenicol	MdsA is the membrane fusion protein of the multidrug and metal efflux complex MdsABC.
590.121	590.12074_3	Chromosome	78458	78922	golS	carbapenem;cephalosporin;cephamycin;monobactam;penam;penem;phenicol	GolS is a regulator activated by the presence of golD and promotes the expression of the MdsABC efflux pump.
590.121	590.12074_3	Chromosome	106489	107646	Escherichia_coli_ampH	cephalosporin;penam	AmpH is a class C ampC-like beta-lactamase and penicillin-binding protein identified in Escherichia coli.
590.121	590.12074_3	Chromosome	205612	208743	acrB	cephalosporin;fluoroquinolone;glycylcycline;penam;phenicol;rifamycin;tetracycline;triclosan	Protein subunit of AcrA-AcrB-TolC multidrug efflux complex. AcrB functions as a herterotrimer which forms the inner membrane component and is primarily responsible for substrate recognition and energy transduction by acting as a drug/proton antiporter.
590.121	590.12074_3	Chromosome	208766	209959	Escherichia_coli_acrA	cephalosporin;fluoroquinolone;glycylcycline;penam;phenicol;rifamycin;tetracycline;triclosan	AcrA is a subunit of the AcrAB-TolC multidrug efflux system that in E. coli.
590.121	590.12074_3	Chromosome	307756	308110	ramA	carbapenem;cephalosporin;cephamycin;fluoroquinolone;glycylcycline;monobactam;penam;penem;phenicol;rifamycin;tetracycline;triclosan	RamA (resistance antibiotic multiple) is a positive regulator of AcrAB-TolC and leads to high level multidrug resistance in Klebsiella pneumoniae Salmonella enterica and Enterobacter aerugenes increasing the expression of both the mar operon as well as AcrAB. RamA also decreases OmpF expression.
590.121	590.12074_4	Chromosome	7680	9323	yojI	peptide	YojI mediates resistance to the peptide antibiotic microcin J25 when it is expressed from a multicopy vector. YojI is capable of pumping out microcin molecules. The outer membrane protein TolC in addition to YojI is required for export of microcin J25 out of the cell. Microcin J25 is thus the first known substrate for YojI.
590.121	590.12074_4	Chromosome	249725	252838	acrD	aminoglycoside	AcrD is an aminoglycoside efflux pump expressed in E. coli. Its expression can be induced by indole and is regulated by baeRS and cpxAR.
590.121	590.12074_6	Chromosome	18022	18444	FosA7	fosfomycin	fosA7 is an enzyme that confers resistance to fosfomycin in Escherichia coli by breaking the epoxide ring of the molecule.
590.121	590.12074_7	Chromosome	47611	49035	mdtK	fluoroquinolone	A multidrug and toxic compound extrusions (MATE) transporter conferring resistance to norfloxacin doxorubicin and acriflavine.
590.121	590.12074_7	Chromosome	182786	185907	mdtB	aminocoumarin	MdtB is a transporter that forms a heteromultimer complex with MdtC to form a multidrug transporter. MdtBC is part of the MdtABC-TolC efflux complex.
590.121	590.12074_7	Chromosome	185915	188962	mdtC	aminocoumarin	MdtC is a transporter that forms a heteromultimer complex with MdtB to form a multidrug transporter. MdtBC is part of the MdtABC-TolC efflux complex. In the absence of MdtB MdtC can form a homomultimer complex that results in a functioning efflux complex with a narrower drug specificity. mdtC corresponds to 3 loci in Pseudomonas aeruginosa PAO1 (gene name: muxC/muxB) and 3 loci in Pseudomonas aer…
590.121	590.12074_7	Chromosome	191798	192519	baeR	aminocoumarin;aminoglycoside	BaeR is a response regulator that promotes the expression of MdtABC and AcrD efflux complexes.
590.121	590.12074_8	Chromosome	134055	135803	msbA	nitroimidazole	MsbA is a multidrug resistance transporter homolog from E. coli and belongs to a superfamily of transporters that contain an adenosine triphosphate (ATP) binding cassette (ABC) which is also called a nucleotide-binding domain (NBD). MsbA is a member of the MDR-ABC transporter group by sequence homology. MsbA transports lipid A a major component of the bacterial outer cell membrane and is the only…
590.121	590.12076_1	Chromosome	311829	312251	FosA7	fosfomycin	fosA7 is an enzyme that confers resistance to fosfomycin in Escherichia coli by breaking the epoxide ring of the molecule.
590.121	590.12076_12	Chromosome	51929	53677	msbA	nitroimidazole	MsbA is a multidrug resistance transporter homolog from E. coli and belongs to a superfamily of transporters that contain an adenosine triphosphate (ATP) binding cassette (ABC) which is also called a nucleotide-binding domain (NBD). MsbA is a member of the MDR-ABC transporter group by sequence homology. MsbA transports lipid A a major component of the bacterial outer cell membrane and is the only…
590.121	590.12076_13	Chromosome	7341	8984	yojI	peptide	YojI mediates resistance to the peptide antibiotic microcin J25 when it is expressed from a multicopy vector. YojI is capable of pumping out microcin molecules. The outer membrane protein TolC in addition to YojI is required for export of microcin J25 out of the cell. Microcin J25 is thus the first known substrate for YojI.
590.121	590.12076_14	Chromosome	64998	66364	cpxA	aminocoumarin;aminoglycoside	CpxA is a membrane-localized sensor kinase that is activated by envelope stress. It starts a kinase cascade that activates CpxR which promotes efflux complex expression.
590.121	590.12076_2	Chromosome	24872	26383	mdsC	carbapenem;cephalosporin;cephamycin;monobactam;penam;penem;phenicol	MdsC is the outer membrane channel of the multidrug and metal efflux complex MdsABC.
590.121	590.12076_2	Chromosome	26346	29513	mdsB	carbapenem;cephalosporin;cephamycin;monobactam;penam;penem;phenicol	MdsB is the inner membrane transporter of the multidrug and metal efflux complex MdsABC. mdsB corresponds to 1 locus in Pseudomonas aeruginosa PAO1 (gene name: mexQ) and 2 loci in Pseudomonas aeruginosa LESB58.
590.121	590.12076_2	Chromosome	29510	30736	mdsA	carbapenem;cephalosporin;cephamycin;monobactam;penam;penem;phenicol	MdsA is the membrane fusion protein of the multidrug and metal efflux complex MdsABC.
590.121	590.12076_2	Chromosome	33313	33777	golS	carbapenem;cephalosporin;cephamycin;monobactam;penam;penem;phenicol	GolS is a regulator activated by the presence of golD and promotes the expression of the MdsABC efflux pump.
590.121	590.12076_2	Chromosome	61314	62471	Escherichia_coli_ampH	cephalosporin;penam	AmpH is a class C ampC-like beta-lactamase and penicillin-binding protein identified in Escherichia coli.
590.121	590.12076_2	Chromosome	160423	163554	acrB	cephalosporin;fluoroquinolone;glycylcycline;penam;phenicol;rifamycin;tetracycline;triclosan	Protein subunit of AcrA-AcrB-TolC multidrug efflux complex. AcrB functions as a herterotrimer which forms the inner membrane component and is primarily responsible for substrate recognition and energy transduction by acting as a drug/proton antiporter.
590.121	590.12076_2	Chromosome	163577	164770	Escherichia_coli_acrA	cephalosporin;fluoroquinolone;glycylcycline;penam;phenicol;rifamycin;tetracycline;triclosan	AcrA is a subunit of the AcrAB-TolC multidrug efflux system that in E. coli.
590.121	590.12076_2	Chromosome	397170	397842	kdpE	aminoglycoside	kdpE is a transcriptional activator that is part of the two-component system KdpD/KdpE that is studied for its regulatory role in potassium transport and has been identified as an adaptive regulator involved in the virulence and intracellular survival of pathogenic bacteria. kdpE regulates a range of virulence loci through direct promoter binding.
590.121	590.12076_20	Chromosome	1754	3000	tet(A)	tetracycline	TetA is a tetracycline efflux pump found in many species of Gram-negative bacteria.
590.121	590.12076_3	Chromosome	188190	188539	marA	carbapenem;cephalosporin;cephamycin;fluoroquinolone;glycylcycline;monobactam;penam;penem;phenicol;rifamycin;tetracycline;triclosan	In the presence of antibiotic stress E. coli overexpresses the global activator protein MarA which besides inducing MDR efflux pump AcrAB also down- regulates synthesis of the porin OmpF.
590.121	590.12076_3	Chromosome	308495	308932	AAC(6')-Iy	aminoglycoside	AAC(6')-Iy is a chromosomal-encoded aminoglycoside acetyltransferase in S. enteritidis and S. enterica. Regulatory mutation required to increase expression of this chromosomally-encoded gene for resistance. In the specific system aminoglycoside resistance was due to a transcriptional fusion secondary to a chromosomal deletion in which the downstream aac(6')-Iy gene was placed under the control of…
590.121	590.12076_4	Chromosome	385611	386243	CRP	fluoroquinolone;macrolide;penam	CRP is a global regulator that represses MdtEF multidrug efflux pump expression.
590.121	590.12076_5	Chromosome	275247	276785	emrB	fluoroquinolone	emrB is a translocase in the emrB -TolC efflux protein in E. coli. It recognizes substrates including carbonyl cyanide m-chlorophenylhydrazone (CCCP) nalidixic acid and thioloactomycin.
590.121	590.12076_5	Chromosome	276802	277974	emrA	fluoroquinolone	EmrA is a membrane fusion protein providing an efflux pathway with EmrB and TolC between the inner and outer membranes of E. coli a Gram-negative bacterium.
590.121	590.12076_5	Chromosome	278101	278631	emrR	fluoroquinolone	EmrR is a negative regulator for the EmrAB-TolC multidrug efflux pump in E. coli. Mutations lead to EmrAB-TolC overexpression.
590.121	590.12076_6	Chromosome	29603	31027	mdtK	fluoroquinolone	A multidrug and toxic compound extrusions (MATE) transporter conferring resistance to norfloxacin doxorubicin and acriflavine.
590.121	590.12076_6	Chromosome	156059	159180	mdtB	aminocoumarin	MdtB is a transporter that forms a heteromultimer complex with MdtC to form a multidrug transporter. MdtBC is part of the MdtABC-TolC efflux complex.
590.121	590.12076_6	Chromosome	159188	162235	mdtC	aminocoumarin	MdtC is a transporter that forms a heteromultimer complex with MdtB to form a multidrug transporter. MdtBC is part of the MdtABC-TolC efflux complex. In the absence of MdtB MdtC can form a homomultimer complex that results in a functioning efflux complex with a narrower drug specificity. mdtC corresponds to 3 loci in Pseudomonas aeruginosa PAO1 (gene name: muxC/muxB) and 3 loci in Pseudomonas aer…
590.121	590.12076_6	Chromosome	165071	165792	baeR	aminocoumarin;aminoglycoside	BaeR is a response regulator that promotes the expression of MdtABC and AcrD efflux complexes.
590.121	590.12076_7	Chromosome	89558	92671	acrD	aminoglycoside	AcrD is an aminoglycoside efflux pump expressed in E. coli. Its expression can be induced by indole and is regulated by baeRS and cpxAR.
590.121	590.12076_8	Chromosome	42830	43552	sdiA	cephalosporin;fluoroquinolone;glycylcycline;penam;phenicol;rifamycin;tetracycline;triclosan	SdiA is a cell division regulator that is also a positive regulator of AcrAB only when it's expressed from a plasmid. When the sdiA gene is on the chromosome it has no effect on expression of acrAB
590.121	590.12076_8	Chromosome	229857	230270	H-NS	cephalosporin;cephamycin;fluoroquinolone;macrolide;penam;tetracycline	H-NS is a histone-like protein involved in global gene regulation in Gram-negative bacteria. It is a repressor of the membrane fusion protein genes acrE mdtE and emrK as well as nearby genes of many RND-type multidrug exporters.
590.121	590.12076_9	Chromosome	83305	84125	bacA	peptide	The bacA gene product (BacA) recycles undecaprenyl pyrophosphate during cell wall biosynthesis which confers resistance to bacitracin.
590.121	590.12076_9	Chromosome	104670	106126	tolC	aminocoumarin;aminoglycoside;carbapenem;cephalosporin;cephamycin;fluoroquinolone;glycylcycline;macrolide;penam;penem;peptide;phenicol;rifamycin;tetracycline;triclosan	TolC is a protein subunit of many multidrug efflux complexes in Gram negative bacteria. It is an outer membrane efflux protein and is constitutively open. Regulation of efflux activity is often at its periplasmic entrance by other components of the efflux complex.
590.121	590.12077_1	Chromosome	5373	6095	sdiA	cephalosporin;fluoroquinolone;glycylcycline;penam;phenicol;rifamycin;tetracycline;triclosan	SdiA is a cell division regulator that is also a positive regulator of AcrAB only when it's expressed from a plasmid. When the sdiA gene is on the chromosome it has no effect on expression of acrAB
590.121	590.12077_1	Chromosome	198059	198472	H-NS	cephalosporin;cephamycin;fluoroquinolone;macrolide;penam;tetracycline	H-NS is a histone-like protein involved in global gene regulation in Gram-negative bacteria. It is a repressor of the membrane fusion protein genes acrE mdtE and emrK as well as nearby genes of many RND-type multidrug exporters.
590.121	590.12077_1	Chromosome	337959	338396	AAC(6')-Iaa	aminoglycoside	AAC(6')-Iaa is a chromosomal-encoded aminoglycoside acetyltransferase in S. typhimurium
590.121	590.12077_1	Chromosome	448278	448627	marA	carbapenem;cephalosporin;cephamycin;fluoroquinolone;glycylcycline;monobactam;penam;penem;phenicol;rifamycin;tetracycline;triclosan	In the presence of antibiotic stress E. coli overexpresses the global activator protein MarA which besides inducing MDR efflux pump AcrAB also down- regulates synthesis of the porin OmpF.
590.121	590.12077_11	Chromosome	67275	68641	cpxA	aminocoumarin;aminoglycoside	CpxA is a membrane-localized sensor kinase that is activated by envelope stress. It starts a kinase cascade that activates CpxR which promotes efflux complex expression.
590.121	590.12077_16	Chromosome	49568	51316	msbA	nitroimidazole	MsbA is a multidrug resistance transporter homolog from E. coli and belongs to a superfamily of transporters that contain an adenosine triphosphate (ATP) binding cassette (ABC) which is also called a nucleotide-binding domain (NBD). MsbA is a member of the MDR-ABC transporter group by sequence homology. MsbA transports lipid A a major component of the bacterial outer cell membrane and is the only…
590.121	590.12077_2	Chromosome	63994	64666	kdpE	aminoglycoside	kdpE is a transcriptional activator that is part of the two-component system KdpD/KdpE that is studied for its regulatory role in potassium transport and has been identified as an adaptive regulator involved in the virulence and intracellular survival of pathogenic bacteria. kdpE regulates a range of virulence loci through direct promoter binding.
590.121	590.12077_2	Chromosome	297395	298588	Escherichia_coli_acrA	cephalosporin;fluoroquinolone;glycylcycline;penam;phenicol;rifamycin;tetracycline;triclosan	AcrA is a subunit of the AcrAB-TolC multidrug efflux system that in E. coli.
590.121	590.12077_2	Chromosome	298611	301742	acrB	cephalosporin;fluoroquinolone;glycylcycline;penam;phenicol;rifamycin;tetracycline;triclosan	Protein subunit of AcrA-AcrB-TolC multidrug efflux complex. AcrB functions as a herterotrimer which forms the inner membrane component and is primarily responsible for substrate recognition and energy transduction by acting as a drug/proton antiporter.
590.121	590.12077_2	Chromosome	400998	402155	Escherichia_coli_ampH	cephalosporin;penam	AmpH is a class C ampC-like beta-lactamase and penicillin-binding protein identified in Escherichia coli.
590.121	590.12077_2	Chromosome	429686	430150	golS	carbapenem;cephalosporin;cephamycin;monobactam;penam;penem;phenicol	GolS is a regulator activated by the presence of golD and promotes the expression of the MdsABC efflux pump.
590.121	590.12077_2	Chromosome	432727	433953	mdsA	carbapenem;cephalosporin;cephamycin;monobactam;penam;penem;phenicol	MdsA is the membrane fusion protein of the multidrug and metal efflux complex MdsABC.
590.121	590.12077_2	Chromosome	433950	437117	mdsB	carbapenem;cephalosporin;cephamycin;monobactam;penam;penem;phenicol	MdsB is the inner membrane transporter of the multidrug and metal efflux complex MdsABC. mdsB corresponds to 1 locus in Pseudomonas aeruginosa PAO1 (gene name: mexQ) and 2 loci in Pseudomonas aeruginosa LESB58.
590.121	590.12077_2	Chromosome	437080	438591	mdsC	carbapenem;cephalosporin;cephamycin;monobactam;penam;penem;phenicol	MdsC is the outer membrane channel of the multidrug and metal efflux complex MdsABC.
590.121	590.12077_27	Chromosome	18877	19509	CRP	fluoroquinolone;macrolide;penam	CRP is a global regulator that represses MdtEF multidrug efflux pump expression.
590.121	590.12077_3	Chromosome	151422	154535	acrD	aminoglycoside	AcrD is an aminoglycoside efflux pump expressed in E. coli. Its expression can be induced by indole and is regulated by baeRS and cpxAR.
590.121	590.12077_3	Chromosome	385066	386709	yojI	peptide	YojI mediates resistance to the peptide antibiotic microcin J25 when it is expressed from a multicopy vector. YojI is capable of pumping out microcin molecules. The outer membrane protein TolC in addition to YojI is required for export of microcin J25 out of the cell. Microcin J25 is thus the first known substrate for YojI.
590.121	590.12077_5	Chromosome	122415	122945	emrR	fluoroquinolone	EmrR is a negative regulator for the EmrAB-TolC multidrug efflux pump in E. coli. Mutations lead to EmrAB-TolC overexpression.
590.121	590.12077_5	Chromosome	123072	124244	emrA	fluoroquinolone	EmrA is a membrane fusion protein providing an efflux pathway with EmrB and TolC between the inner and outer membranes of E. coli a Gram-negative bacterium.
590.121	590.12077_5	Chromosome	124261	125799	emrB	fluoroquinolone	emrB is a translocase in the emrB -TolC efflux protein in E. coli. It recognizes substrates including carbonyl cyanide m-chlorophenylhydrazone (CCCP) nalidixic acid and thioloactomycin.
590.121	590.12077_6	Chromosome	160796	162252	tolC	aminocoumarin;aminoglycoside;carbapenem;cephalosporin;cephamycin;fluoroquinolone;glycylcycline;macrolide;penam;penem;peptide;phenicol;rifamycin;tetracycline;triclosan	TolC is a protein subunit of many multidrug efflux complexes in Gram negative bacteria. It is an outer membrane efflux protein and is constitutively open. Regulation of efflux activity is often at its periplasmic entrance by other components of the efflux complex.
590.121	590.12077_6	Chromosome	182801	183618	bacA	peptide	The bacA gene product (BacA) recycles undecaprenyl pyrophosphate during cell wall biosynthesis which confers resistance to bacitracin.
590.121	590.12077_7	Chromosome	48166	49590	mdtK	fluoroquinolone	A multidrug and toxic compound extrusions (MATE) transporter conferring resistance to norfloxacin doxorubicin and acriflavine.
590.121	590.12077_7	Chromosome	169315	172436	mdtB	aminocoumarin	MdtB is a transporter that forms a heteromultimer complex with MdtC to form a multidrug transporter. MdtBC is part of the MdtABC-TolC efflux complex.
590.121	590.12077_7	Chromosome	172444	175491	mdtC	aminocoumarin	MdtC is a transporter that forms a heteromultimer complex with MdtB to form a multidrug transporter. MdtBC is part of the MdtABC-TolC efflux complex. In the absence of MdtB MdtC can form a homomultimer complex that results in a functioning efflux complex with a narrower drug specificity. mdtC corresponds to 3 loci in Pseudomonas aeruginosa PAO1 (gene name: muxC/muxB) and 3 loci in Pseudomonas aer…
590.121	590.12077_7	Chromosome	178327	179048	baeR	aminocoumarin;aminoglycoside	BaeR is a response regulator that promotes the expression of MdtABC and AcrD efflux complexes.
590.121	590.12079_1	Chromosome	21682	22095	H-NS	cephalosporin;cephamycin;fluoroquinolone;macrolide;penam;tetracycline	H-NS is a histone-like protein involved in global gene regulation in Gram-negative bacteria. It is a repressor of the membrane fusion protein genes acrE mdtE and emrK as well as nearby genes of many RND-type multidrug exporters.
590.121	590.12079_1	Chromosome	168407	168844	AAC(6')-Iy	aminoglycoside	AAC(6')-Iy is a chromosomal-encoded aminoglycoside acetyltransferase in S. enteritidis and S. enterica. Regulatory mutation required to increase expression of this chromosomally-encoded gene for resistance. In the specific system aminoglycoside resistance was due to a transcriptional fusion secondary to a chromosomal deletion in which the downstream aac(6')-Iy gene was placed under the control of…
590.121	590.12079_1	Chromosome	279734	280083	marA	carbapenem;cephalosporin;cephamycin;fluoroquinolone;glycylcycline;monobactam;penam;penem;phenicol;rifamycin;tetracycline;triclosan	In the presence of antibiotic stress E. coli overexpresses the global activator protein MarA which besides inducing MDR efflux pump AcrAB also down- regulates synthesis of the porin OmpF.
590.121	590.12079_1	Chromosome	765186	766934	msbA	nitroimidazole	MsbA is a multidrug resistance transporter homolog from E. coli and belongs to a superfamily of transporters that contain an adenosine triphosphate (ATP) binding cassette (ABC) which is also called a nucleotide-binding domain (NBD). MsbA is a member of the MDR-ABC transporter group by sequence homology. MsbA transports lipid A a major component of the bacterial outer cell membrane and is the only…
590.121	590.12079_10	Chromosome	144856	146499	yojI	peptide	YojI mediates resistance to the peptide antibiotic microcin J25 when it is expressed from a multicopy vector. YojI is capable of pumping out microcin molecules. The outer membrane protein TolC in addition to YojI is required for export of microcin J25 out of the cell. Microcin J25 is thus the first known substrate for YojI.
590.121	590.12079_11	Chromosome	7821	8493	kdpE	aminoglycoside	kdpE is a transcriptional activator that is part of the two-component system KdpD/KdpE that is studied for its regulatory role in potassium transport and has been identified as an adaptive regulator involved in the virulence and intracellular survival of pathogenic bacteria. kdpE regulates a range of virulence loci through direct promoter binding.
590.121	590.12079_11	Chromosome	126571	126925	ramA	carbapenem;cephalosporin;cephamycin;fluoroquinolone;glycylcycline;monobactam;penam;penem;phenicol;rifamycin;tetracycline;triclosan	RamA (resistance antibiotic multiple) is a positive regulator of AcrAB-TolC and leads to high level multidrug resistance in Klebsiella pneumoniae Salmonella enterica and Enterobacter aerugenes increasing the expression of both the mar operon as well as AcrAB. RamA also decreases OmpF expression.
590.121	590.12079_12	Chromosome	85451	88564	acrD	aminoglycoside	AcrD is an aminoglycoside efflux pump expressed in E. coli. Its expression can be induced by indole and is regulated by baeRS and cpxAR.
590.121	590.12079_15	Chromosome	26444	29575	acrB	cephalosporin;fluoroquinolone;glycylcycline;penam;phenicol;rifamycin;tetracycline;triclosan	Protein subunit of AcrA-AcrB-TolC multidrug efflux complex. AcrB functions as a herterotrimer which forms the inner membrane component and is primarily responsible for substrate recognition and energy transduction by acting as a drug/proton antiporter.
590.121	590.12079_15	Chromosome	29598	30791	Escherichia_coli_acrA	cephalosporin;fluoroquinolone;glycylcycline;penam;phenicol;rifamycin;tetracycline;triclosan	AcrA is a subunit of the AcrAB-TolC multidrug efflux system that in E. coli.
590.121	590.12079_2	Chromosome	96015	96545	emrR	fluoroquinolone	EmrR is a negative regulator for the EmrAB-TolC multidrug efflux pump in E. coli. Mutations lead to EmrAB-TolC overexpression.
590.121	590.12079_2	Chromosome	96672	97844	emrA	fluoroquinolone	EmrA is a membrane fusion protein providing an efflux pathway with EmrB and TolC between the inner and outer membranes of E. coli a Gram-negative bacterium.
590.121	590.12079_2	Chromosome	97861	99399	emrB	fluoroquinolone	emrB is a translocase in the emrB -TolC efflux protein in E. coli. It recognizes substrates including carbonyl cyanide m-chlorophenylhydrazone (CCCP) nalidixic acid and thioloactomycin.
590.121	590.12079_2	Chromosome	487984	489440	tolC	aminocoumarin;aminoglycoside;carbapenem;cephalosporin;cephamycin;fluoroquinolone;glycylcycline;macrolide;penam;penem;peptide;phenicol;rifamycin;tetracycline;triclosan	TolC is a protein subunit of many multidrug efflux complexes in Gram negative bacteria. It is an outer membrane efflux protein and is constitutively open. Regulation of efflux activity is often at its periplasmic entrance by other components of the efflux complex.
590.121	590.12079_2	Chromosome	509983	510800	bacA	peptide	The bacA gene product (BacA) recycles undecaprenyl pyrophosphate during cell wall biosynthesis which confers resistance to bacitracin.
590.121	590.12079_4	Chromosome	373822	374454	CRP	fluoroquinolone;macrolide;penam	CRP is a global regulator that represses MdtEF multidrug efflux pump expression.
590.121	590.12079_5	Chromosome	5582	7006	mdtK	fluoroquinolone	A multidrug and toxic compound extrusions (MATE) transporter conferring resistance to norfloxacin doxorubicin and acriflavine.
590.121	590.12079_5	Chromosome	53520	54242	sdiA	cephalosporin;fluoroquinolone;glycylcycline;penam;phenicol;rifamycin;tetracycline;triclosan	SdiA is a cell division regulator that is also a positive regulator of AcrAB only when it's expressed from a plasmid. When the sdiA gene is on the chromosome it has no effect on expression of acrAB
590.121	590.12079_7	Chromosome	68422	69579	Escherichia_coli_ampH	cephalosporin;penam	AmpH is a class C ampC-like beta-lactamase and penicillin-binding protein identified in Escherichia coli.
590.121	590.12079_7	Chromosome	97103	97567	golS	carbapenem;cephalosporin;cephamycin;monobactam;penam;penem;phenicol	GolS is a regulator activated by the presence of golD and promotes the expression of the MdsABC efflux pump.
590.121	590.12079_7	Chromosome	100144	101370	mdsA	carbapenem;cephalosporin;cephamycin;monobactam;penam;penem;phenicol	MdsA is the membrane fusion protein of the multidrug and metal efflux complex MdsABC.
590.121	590.12079_7	Chromosome	101367	104534	mdsB	carbapenem;cephalosporin;cephamycin;monobactam;penam;penem;phenicol	MdsB is the inner membrane transporter of the multidrug and metal efflux complex MdsABC. mdsB corresponds to 1 locus in Pseudomonas aeruginosa PAO1 (gene name: mexQ) and 2 loci in Pseudomonas aeruginosa LESB58.
590.121	590.12079_7	Chromosome	104497	106008	mdsC	carbapenem;cephalosporin;cephamycin;monobactam;penam;penem;phenicol	MdsC is the outer membrane channel of the multidrug and metal efflux complex MdsABC.
590.121	590.12079_8	Chromosome	60726	62092	cpxA	aminocoumarin;aminoglycoside	CpxA is a membrane-localized sensor kinase that is activated by envelope stress. It starts a kinase cascade that activates CpxR which promotes efflux complex expression.
590.121	590.12079_9	Chromosome	106709	107430	baeR	aminocoumarin;aminoglycoside	BaeR is a response regulator that promotes the expression of MdtABC and AcrD efflux complexes.
590.121	590.12079_9	Chromosome	110266	113313	mdtC	aminocoumarin	MdtC is a transporter that forms a heteromultimer complex with MdtB to form a multidrug transporter. MdtBC is part of the MdtABC-TolC efflux complex. In the absence of MdtB MdtC can form a homomultimer complex that results in a functioning efflux complex with a narrower drug specificity. mdtC corresponds to 3 loci in Pseudomonas aeruginosa PAO1 (gene name: muxC/muxB) and 3 loci in Pseudomonas aer…
590.121	590.12079_9	Chromosome	113321	116442	mdtB	aminocoumarin	MdtB is a transporter that forms a heteromultimer complex with MdtC to form a multidrug transporter. MdtBC is part of the MdtABC-TolC efflux complex.
590.122	590.12186_1	Chromosome	36316	37038	sdiA	cephalosporin;fluoroquinolone;glycylcycline;penam;phenicol;rifamycin;tetracycline;triclosan	SdiA is a cell division regulator that is also a positive regulator of AcrAB only when it's expressed from a plasmid. When the sdiA gene is on the chromosome it has no effect on expression of acrAB
590.122	590.12186_1	Chromosome	237609	238022	H-NS	cephalosporin;cephamycin;fluoroquinolone;macrolide;penam;tetracycline	H-NS is a histone-like protein involved in global gene regulation in Gram-negative bacteria. It is a repressor of the membrane fusion protein genes acrE mdtE and emrK as well as nearby genes of many RND-type multidrug exporters.
590.122	590.12186_1	Chromosome	377498	377935	AAC(6')-Iy	aminoglycoside	AAC(6')-Iy is a chromosomal-encoded aminoglycoside acetyltransferase in S. enteritidis and S. enterica. Regulatory mutation required to increase expression of this chromosomally-encoded gene for resistance. In the specific system aminoglycoside resistance was due to a transcriptional fusion secondary to a chromosomal deletion in which the downstream aac(6')-Iy gene was placed under the control of…
590.122	590.12186_1	Chromosome	484710	485059	marA	carbapenem;cephalosporin;cephamycin;fluoroquinolone;glycylcycline;monobactam;penam;penem;phenicol;rifamycin;tetracycline;triclosan	In the presence of antibiotic stress E. coli overexpresses the global activator protein MarA which besides inducing MDR efflux pump AcrAB also down- regulates synthesis of the porin OmpF.
590.122	590.12186_2	Chromosome	27757	29505	msbA	nitroimidazole	MsbA is a multidrug resistance transporter homolog from E. coli and belongs to a superfamily of transporters that contain an adenosine triphosphate (ATP) binding cassette (ABC) which is also called a nucleotide-binding domain (NBD). MsbA is a member of the MDR-ABC transporter group by sequence homology. MsbA transports lipid A a major component of the bacterial outer cell membrane and is the only…
590.122	590.12186_2	Chromosome	326463	327135	kdpE	aminoglycoside	kdpE is a transcriptional activator that is part of the two-component system KdpD/KdpE that is studied for its regulatory role in potassium transport and has been identified as an adaptive regulator involved in the virulence and intracellular survival of pathogenic bacteria. kdpE regulates a range of virulence loci through direct promoter binding.
590.122	590.12186_2	Chromosome	560082	561275	Escherichia_coli_acrA	cephalosporin;fluoroquinolone;glycylcycline;penam;phenicol;rifamycin;tetracycline;triclosan	AcrA is a subunit of the AcrAB-TolC multidrug efflux system that in E. coli.
590.122	590.12186_2	Chromosome	561298	564429	acrB	cephalosporin;fluoroquinolone;glycylcycline;penam;phenicol;rifamycin;tetracycline;triclosan	Protein subunit of AcrA-AcrB-TolC multidrug efflux complex. AcrB functions as a herterotrimer which forms the inner membrane component and is primarily responsible for substrate recognition and energy transduction by acting as a drug/proton antiporter.
590.122	590.12186_2	Chromosome	692310	692774	golS	carbapenem;cephalosporin;cephamycin;monobactam;penam;penem;phenicol	GolS is a regulator activated by the presence of golD and promotes the expression of the MdsABC efflux pump.
590.122	590.12186_2	Chromosome	695351	696577	mdsA	carbapenem;cephalosporin;cephamycin;monobactam;penam;penem;phenicol	MdsA is the membrane fusion protein of the multidrug and metal efflux complex MdsABC.
590.122	590.12186_2	Chromosome	696574	699741	mdsB	carbapenem;cephalosporin;cephamycin;monobactam;penam;penem;phenicol	MdsB is the inner membrane transporter of the multidrug and metal efflux complex MdsABC. mdsB corresponds to 1 locus in Pseudomonas aeruginosa PAO1 (gene name: mexQ) and 2 loci in Pseudomonas aeruginosa LESB58.
590.122	590.12186_2	Chromosome	699704	701215	mdsC	carbapenem;cephalosporin;cephamycin;monobactam;penam;penem;phenicol	MdsC is the outer membrane channel of the multidrug and metal efflux complex MdsABC.
590.122	590.12186_3	Chromosome	142747	143564	bacA	peptide	The bacA gene product (BacA) recycles undecaprenyl pyrophosphate during cell wall biosynthesis which confers resistance to bacitracin.
590.122	590.12186_3	Chromosome	164112	165568	tolC	aminocoumarin;aminoglycoside;carbapenem;cephalosporin;cephamycin;fluoroquinolone;glycylcycline;macrolide;penam;penem;peptide;phenicol;rifamycin;tetracycline;triclosan	TolC is a protein subunit of many multidrug efflux complexes in Gram negative bacteria. It is an outer membrane efflux protein and is constitutively open. Regulation of efflux activity is often at its periplasmic entrance by other components of the efflux complex.
590.122	590.12186_3	Chromosome	562319	563857	emrB	fluoroquinolone	emrB is a translocase in the emrB -TolC efflux protein in E. coli. It recognizes substrates including carbonyl cyanide m-chlorophenylhydrazone (CCCP) nalidixic acid and thioloactomycin.
590.122	590.12186_3	Chromosome	563874	565046	emrA	fluoroquinolone	EmrA is a membrane fusion protein providing an efflux pathway with EmrB and TolC between the inner and outer membranes of E. coli a Gram-negative bacterium.
590.122	590.12186_3	Chromosome	565173	565703	emrR	fluoroquinolone	EmrR is a negative regulator for the EmrAB-TolC multidrug efflux pump in E. coli. Mutations lead to EmrAB-TolC overexpression.
590.122	590.12186_5	Chromosome	16422	17054	CRP	fluoroquinolone;macrolide;penam	CRP is a global regulator that represses MdtEF multidrug efflux pump expression.
590.122	590.12186_6	Chromosome	141962	145075	acrD	aminoglycoside	AcrD is an aminoglycoside efflux pump expressed in E. coli. Its expression can be induced by indole and is regulated by baeRS and cpxAR.
590.122	590.12186_6	Chromosome	371776	373419	yojI	peptide	YojI mediates resistance to the peptide antibiotic microcin J25 when it is expressed from a multicopy vector. YojI is capable of pumping out microcin molecules. The outer membrane protein TolC in addition to YojI is required for export of microcin J25 out of the cell. Microcin J25 is thus the first known substrate for YojI.
590.122	590.12186_7	Chromosome	16296	17720	mdtK	fluoroquinolone	A multidrug and toxic compound extrusions (MATE) transporter conferring resistance to norfloxacin doxorubicin and acriflavine.
590.122	590.12186_7	Chromosome	145301	148422	mdtB	aminocoumarin	MdtB is a transporter that forms a heteromultimer complex with MdtC to form a multidrug transporter. MdtBC is part of the MdtABC-TolC efflux complex.
590.122	590.12186_7	Chromosome	148430	151477	mdtC	aminocoumarin	MdtC is a transporter that forms a heteromultimer complex with MdtB to form a multidrug transporter. MdtBC is part of the MdtABC-TolC efflux complex. In the absence of MdtB MdtC can form a homomultimer complex that results in a functioning efflux complex with a narrower drug specificity. mdtC corresponds to 3 loci in Pseudomonas aeruginosa PAO1 (gene name: muxC/muxB) and 3 loci in Pseudomonas aer…
590.122	590.12186_7	Chromosome	154313	155034	baeR	aminocoumarin;aminoglycoside	BaeR is a response regulator that promotes the expression of MdtABC and AcrD efflux complexes.
590.122	590.12186_9	Chromosome	63378	64744	cpxA	aminocoumarin;aminoglycoside	CpxA is a membrane-localized sensor kinase that is activated by envelope stress. It starts a kinase cascade that activates CpxR which promotes efflux complex expression.
590.122	590.12188_1	Chromosome	164800	165213	H-NS	cephalosporin;cephamycin;fluoroquinolone;macrolide;penam;tetracycline	H-NS is a histone-like protein involved in global gene regulation in Gram-negative bacteria. It is a repressor of the membrane fusion protein genes acrE mdtE and emrK as well as nearby genes of many RND-type multidrug exporters.
590.122	590.12188_1	Chromosome	304723	305160	AAC(6')-Iy	aminoglycoside	AAC(6')-Iy is a chromosomal-encoded aminoglycoside acetyltransferase in S. enteritidis and S. enterica. Regulatory mutation required to increase expression of this chromosomally-encoded gene for resistance. In the specific system aminoglycoside resistance was due to a transcriptional fusion secondary to a chromosomal deletion in which the downstream aac(6')-Iy gene was placed under the control of…
590.122	590.12188_1	Chromosome	414112	414461	marA	carbapenem;cephalosporin;cephamycin;fluoroquinolone;glycylcycline;monobactam;penam;penem;phenicol;rifamycin;tetracycline;triclosan	In the presence of antibiotic stress E. coli overexpresses the global activator protein MarA which besides inducing MDR efflux pump AcrAB also down- regulates synthesis of the porin OmpF.
590.122	590.12188_1	Chromosome	891572	893320	msbA	nitroimidazole	MsbA is a multidrug resistance transporter homolog from E. coli and belongs to a superfamily of transporters that contain an adenosine triphosphate (ATP) binding cassette (ABC) which is also called a nucleotide-binding domain (NBD). MsbA is a member of the MDR-ABC transporter group by sequence homology. MsbA transports lipid A a major component of the bacterial outer cell membrane and is the only…
590.122	590.12188_11	Chromosome	36340	37062	sdiA	cephalosporin;fluoroquinolone;glycylcycline;penam;phenicol;rifamycin;tetracycline;triclosan	SdiA is a cell division regulator that is also a positive regulator of AcrAB only when it's expressed from a plasmid. When the sdiA gene is on the chromosome it has no effect on expression of acrAB
590.122	590.12188_12	Chromosome	70659	72083	mdtK	fluoroquinolone	A multidrug and toxic compound extrusions (MATE) transporter conferring resistance to norfloxacin doxorubicin and acriflavine.
590.122	590.12188_2	Chromosome	140702	141519	bacA	peptide	The bacA gene product (BacA) recycles undecaprenyl pyrophosphate during cell wall biosynthesis which confers resistance to bacitracin.
590.122	590.12188_2	Chromosome	162064	163520	tolC	aminocoumarin;aminoglycoside;carbapenem;cephalosporin;cephamycin;fluoroquinolone;glycylcycline;macrolide;penam;penem;peptide;phenicol;rifamycin;tetracycline;triclosan	TolC is a protein subunit of many multidrug efflux complexes in Gram negative bacteria. It is an outer membrane efflux protein and is constitutively open. Regulation of efflux activity is often at its periplasmic entrance by other components of the efflux complex.
590.122	590.12188_2	Chromosome	543859	545397	emrB	fluoroquinolone	emrB is a translocase in the emrB -TolC efflux protein in E. coli. It recognizes substrates including carbonyl cyanide m-chlorophenylhydrazone (CCCP) nalidixic acid and thioloactomycin.
590.122	590.12188_2	Chromosome	545414	546586	emrA	fluoroquinolone	EmrA is a membrane fusion protein providing an efflux pathway with EmrB and TolC between the inner and outer membranes of E. coli a Gram-negative bacterium.
590.122	590.12188_2	Chromosome	546713	547243	emrR	fluoroquinolone	EmrR is a negative regulator for the EmrAB-TolC multidrug efflux pump in E. coli. Mutations lead to EmrAB-TolC overexpression.
590.122	590.12188_20	Chromosome	23625	24297	kdpE	aminoglycoside	kdpE is a transcriptional activator that is part of the two-component system KdpD/KdpE that is studied for its regulatory role in potassium transport and has been identified as an adaptive regulator involved in the virulence and intracellular survival of pathogenic bacteria. kdpE regulates a range of virulence loci through direct promoter binding.
590.122	590.12188_3	Chromosome	143134	144645	mdsC	carbapenem;cephalosporin;cephamycin;monobactam;penam;penem;phenicol	MdsC is the outer membrane channel of the multidrug and metal efflux complex MdsABC.
590.122	590.12188_3	Chromosome	144608	147775	mdsB	carbapenem;cephalosporin;cephamycin;monobactam;penam;penem;phenicol	MdsB is the inner membrane transporter of the multidrug and metal efflux complex MdsABC. mdsB corresponds to 1 locus in Pseudomonas aeruginosa PAO1 (gene name: mexQ) and 2 loci in Pseudomonas aeruginosa LESB58.
590.122	590.12188_3	Chromosome	147772	148998	mdsA	carbapenem;cephalosporin;cephamycin;monobactam;penam;penem;phenicol	MdsA is the membrane fusion protein of the multidrug and metal efflux complex MdsABC.
590.122	590.12188_3	Chromosome	151575	152039	golS	carbapenem;cephalosporin;cephamycin;monobactam;penam;penem;phenicol	GolS is a regulator activated by the presence of golD and promotes the expression of the MdsABC efflux pump.
590.122	590.12188_3	Chromosome	179646	180803	Escherichia_coli_ampH	cephalosporin;penam	AmpH is a class C ampC-like beta-lactamase and penicillin-binding protein identified in Escherichia coli.
590.122	590.12188_3	Chromosome	280039	283170	acrB	cephalosporin;fluoroquinolone;glycylcycline;penam;phenicol;rifamycin;tetracycline;triclosan	Protein subunit of AcrA-AcrB-TolC multidrug efflux complex. AcrB functions as a herterotrimer which forms the inner membrane component and is primarily responsible for substrate recognition and energy transduction by acting as a drug/proton antiporter.
590.122	590.12188_3	Chromosome	283193	284386	Escherichia_coli_acrA	cephalosporin;fluoroquinolone;glycylcycline;penam;phenicol;rifamycin;tetracycline;triclosan	AcrA is a subunit of the AcrAB-TolC multidrug efflux system that in E. coli.
590.122	590.12188_5	Chromosome	16447	17079	CRP	fluoroquinolone;macrolide;penam	CRP is a global regulator that represses MdtEF multidrug efflux pump expression.
590.122	590.12188_6	Chromosome	147627	150740	acrD	aminoglycoside	AcrD is an aminoglycoside efflux pump expressed in E. coli. Its expression can be induced by indole and is regulated by baeRS and cpxAR.
590.122	590.12188_6	Chromosome	377367	379010	yojI	peptide	YojI mediates resistance to the peptide antibiotic microcin J25 when it is expressed from a multicopy vector. YojI is capable of pumping out microcin molecules. The outer membrane protein TolC in addition to YojI is required for export of microcin J25 out of the cell. Microcin J25 is thus the first known substrate for YojI.
590.122	590.12188_8	Chromosome	50829	53950	mdtB	aminocoumarin	MdtB is a transporter that forms a heteromultimer complex with MdtC to form a multidrug transporter. MdtBC is part of the MdtABC-TolC efflux complex.
590.122	590.12188_8	Chromosome	53958	57005	mdtC	aminocoumarin	MdtC is a transporter that forms a heteromultimer complex with MdtB to form a multidrug transporter. MdtBC is part of the MdtABC-TolC efflux complex. In the absence of MdtB MdtC can form a homomultimer complex that results in a functioning efflux complex with a narrower drug specificity. mdtC corresponds to 3 loci in Pseudomonas aeruginosa PAO1 (gene name: muxC/muxB) and 3 loci in Pseudomonas aer…
590.122	590.12188_8	Chromosome	59841	60562	baeR	aminocoumarin;aminoglycoside	BaeR is a response regulator that promotes the expression of MdtABC and AcrD efflux complexes.
590.122	590.12188_9	Chromosome	61895	63261	cpxA	aminocoumarin;aminoglycoside	CpxA is a membrane-localized sensor kinase that is activated by envelope stress. It starts a kinase cascade that activates CpxR which promotes efflux complex expression.
590.122	590.12189_11	Chromosome	40534	43655	mdtB	aminocoumarin	MdtB is a transporter that forms a heteromultimer complex with MdtC to form a multidrug transporter. MdtBC is part of the MdtABC-TolC efflux complex.
590.122	590.12189_11	Chromosome	43663	46710	mdtC	aminocoumarin	MdtC is a transporter that forms a heteromultimer complex with MdtB to form a multidrug transporter. MdtBC is part of the MdtABC-TolC efflux complex. In the absence of MdtB MdtC can form a homomultimer complex that results in a functioning efflux complex with a narrower drug specificity. mdtC corresponds to 3 loci in Pseudomonas aeruginosa PAO1 (gene name: muxC/muxB) and 3 loci in Pseudomonas aer…
590.122	590.12189_11	Chromosome	49546	50267	baeR	aminocoumarin;aminoglycoside	BaeR is a response regulator that promotes the expression of MdtABC and AcrD efflux complexes.
590.122	590.12189_13	Chromosome	61895	63261	cpxA	aminocoumarin;aminoglycoside	CpxA is a membrane-localized sensor kinase that is activated by envelope stress. It starts a kinase cascade that activates CpxR which promotes efflux complex expression.
590.122	590.12189_15	Chromosome	34213	35637	mdtK	fluoroquinolone	A multidrug and toxic compound extrusions (MATE) transporter conferring resistance to norfloxacin doxorubicin and acriflavine.
590.122	590.12189_2	Chromosome	187962	188779	bacA	peptide	The bacA gene product (BacA) recycles undecaprenyl pyrophosphate during cell wall biosynthesis which confers resistance to bacitracin.
590.122	590.12189_2	Chromosome	209324	210780	tolC	aminocoumarin;aminoglycoside;carbapenem;cephalosporin;cephamycin;fluoroquinolone;glycylcycline;macrolide;penam;penem;peptide;phenicol;rifamycin;tetracycline;triclosan	TolC is a protein subunit of many multidrug efflux complexes in Gram negative bacteria. It is an outer membrane efflux protein and is constitutively open. Regulation of efflux activity is often at its periplasmic entrance by other components of the efflux complex.
590.122	590.12189_3	Chromosome	41277	42788	mdsC	carbapenem;cephalosporin;cephamycin;monobactam;penam;penem;phenicol	MdsC is the outer membrane channel of the multidrug and metal efflux complex MdsABC.
590.122	590.12189_3	Chromosome	42751	45918	mdsB	carbapenem;cephalosporin;cephamycin;monobactam;penam;penem;phenicol	MdsB is the inner membrane transporter of the multidrug and metal efflux complex MdsABC. mdsB corresponds to 1 locus in Pseudomonas aeruginosa PAO1 (gene name: mexQ) and 2 loci in Pseudomonas aeruginosa LESB58.
590.122	590.12189_3	Chromosome	45915	47141	mdsA	carbapenem;cephalosporin;cephamycin;monobactam;penam;penem;phenicol	MdsA is the membrane fusion protein of the multidrug and metal efflux complex MdsABC.
590.122	590.12189_3	Chromosome	49718	50182	golS	carbapenem;cephalosporin;cephamycin;monobactam;penam;penem;phenicol	GolS is a regulator activated by the presence of golD and promotes the expression of the MdsABC efflux pump.
590.122	590.12189_3	Chromosome	77789	78946	Escherichia_coli_ampH	cephalosporin;penam	AmpH is a class C ampC-like beta-lactamase and penicillin-binding protein identified in Escherichia coli.
590.122	590.12189_3	Chromosome	178182	181313	acrB	cephalosporin;fluoroquinolone;glycylcycline;penam;phenicol;rifamycin;tetracycline;triclosan	Protein subunit of AcrA-AcrB-TolC multidrug efflux complex. AcrB functions as a herterotrimer which forms the inner membrane component and is primarily responsible for substrate recognition and energy transduction by acting as a drug/proton antiporter.
590.122	590.12189_3	Chromosome	181336	182529	Escherichia_coli_acrA	cephalosporin;fluoroquinolone;glycylcycline;penam;phenicol;rifamycin;tetracycline;triclosan	AcrA is a subunit of the AcrAB-TolC multidrug efflux system that in E. coli.
590.122	590.12189_3	Chromosome	410288	410960	kdpE	aminoglycoside	kdpE is a transcriptional activator that is part of the two-component system KdpD/KdpE that is studied for its regulatory role in potassium transport and has been identified as an adaptive regulator involved in the virulence and intracellular survival of pathogenic bacteria. kdpE regulates a range of virulence loci through direct promoter binding.
590.122	590.12189_4	Chromosome	35439	35852	H-NS	cephalosporin;cephamycin;fluoroquinolone;macrolide;penam;tetracycline	H-NS is a histone-like protein involved in global gene regulation in Gram-negative bacteria. It is a repressor of the membrane fusion protein genes acrE mdtE and emrK as well as nearby genes of many RND-type multidrug exporters.
590.122	590.12189_4	Chromosome	175362	175799	AAC(6')-Iy	aminoglycoside	AAC(6')-Iy is a chromosomal-encoded aminoglycoside acetyltransferase in S. enteritidis and S. enterica. Regulatory mutation required to increase expression of this chromosomally-encoded gene for resistance. In the specific system aminoglycoside resistance was due to a transcriptional fusion secondary to a chromosomal deletion in which the downstream aac(6')-Iy gene was placed under the control of…
590.122	590.12189_4	Chromosome	284751	285100	marA	carbapenem;cephalosporin;cephamycin;fluoroquinolone;glycylcycline;monobactam;penam;penem;phenicol;rifamycin;tetracycline;triclosan	In the presence of antibiotic stress E. coli overexpresses the global activator protein MarA which besides inducing MDR efflux pump AcrAB also down- regulates synthesis of the porin OmpF.
590.122	590.12189_5	Chromosome	147704	150817	acrD	aminoglycoside	AcrD is an aminoglycoside efflux pump expressed in E. coli. Its expression can be induced by indole and is regulated by baeRS and cpxAR.
590.122	590.12189_5	Chromosome	377834	379477	yojI	peptide	YojI mediates resistance to the peptide antibiotic microcin J25 when it is expressed from a multicopy vector. YojI is capable of pumping out microcin molecules. The outer membrane protein TolC in addition to YojI is required for export of microcin J25 out of the cell. Microcin J25 is thus the first known substrate for YojI.
590.122	590.12189_6	Chromosome	334605	335237	CRP	fluoroquinolone;macrolide;penam	CRP is a global regulator that represses MdtEF multidrug efflux pump expression.
590.122	590.12189_7	Chromosome	57989	59737	msbA	nitroimidazole	MsbA is a multidrug resistance transporter homolog from E. coli and belongs to a superfamily of transporters that contain an adenosine triphosphate (ATP) binding cassette (ABC) which is also called a nucleotide-binding domain (NBD). MsbA is a member of the MDR-ABC transporter group by sequence homology. MsbA transports lipid A a major component of the bacterial outer cell membrane and is the only…
590.122	590.12189_8	Chromosome	164836	165366	emrR	fluoroquinolone	EmrR is a negative regulator for the EmrAB-TolC multidrug efflux pump in E. coli. Mutations lead to EmrAB-TolC overexpression.
590.122	590.12189_8	Chromosome	165493	166665	emrA	fluoroquinolone	EmrA is a membrane fusion protein providing an efflux pathway with EmrB and TolC between the inner and outer membranes of E. coli a Gram-negative bacterium.
590.122	590.12189_8	Chromosome	166682	168220	emrB	fluoroquinolone	emrB is a translocase in the emrB -TolC efflux protein in E. coli. It recognizes substrates including carbonyl cyanide m-chlorophenylhydrazone (CCCP) nalidixic acid and thioloactomycin.
590.122	590.12189_9	Chromosome	40166	40888	sdiA	cephalosporin;fluoroquinolone;glycylcycline;penam;phenicol;rifamycin;tetracycline;triclosan	SdiA is a cell division regulator that is also a positive regulator of AcrAB only when it's expressed from a plasmid. When the sdiA gene is on the chromosome it has no effect on expression of acrAB
590.122	590.12191_1	Chromosome	124069	124482	H-NS	cephalosporin;cephamycin;fluoroquinolone;macrolide;penam;tetracycline	H-NS is a histone-like protein involved in global gene regulation in Gram-negative bacteria. It is a repressor of the membrane fusion protein genes acrE mdtE and emrK as well as nearby genes of many RND-type multidrug exporters.
590.122	590.12191_1	Chromosome	272846	273283	AAC(6')-Iy	aminoglycoside	AAC(6')-Iy is a chromosomal-encoded aminoglycoside acetyltransferase in S. enteritidis and S. enterica. Regulatory mutation required to increase expression of this chromosomally-encoded gene for resistance. In the specific system aminoglycoside resistance was due to a transcriptional fusion secondary to a chromosomal deletion in which the downstream aac(6')-Iy gene was placed under the control of…
590.122	590.12191_1	Chromosome	385386	385735	marA	carbapenem;cephalosporin;cephamycin;fluoroquinolone;glycylcycline;monobactam;penam;penem;phenicol;rifamycin;tetracycline;triclosan	In the presence of antibiotic stress E. coli overexpresses the global activator protein MarA which besides inducing MDR efflux pump AcrAB also down- regulates synthesis of the porin OmpF.
590.122	590.12191_10	Chromosome	184568	185240	kdpE	aminoglycoside	kdpE is a transcriptional activator that is part of the two-component system KdpD/KdpE that is studied for its regulatory role in potassium transport and has been identified as an adaptive regulator involved in the virulence and intracellular survival of pathogenic bacteria. kdpE regulates a range of virulence loci through direct promoter binding.
590.122	590.12191_11	Chromosome	12906	13723	bacA	peptide	The bacA gene product (BacA) recycles undecaprenyl pyrophosphate during cell wall biosynthesis which confers resistance to bacitracin.
590.122	590.12191_12	Chromosome	47611	49035	mdtK	fluoroquinolone	A multidrug and toxic compound extrusions (MATE) transporter conferring resistance to norfloxacin doxorubicin and acriflavine.
590.122	590.12191_12	Chromosome	182786	185907	mdtB	aminocoumarin	MdtB is a transporter that forms a heteromultimer complex with MdtC to form a multidrug transporter. MdtBC is part of the MdtABC-TolC efflux complex.
590.122	590.12191_12	Chromosome	185915	188962	mdtC	aminocoumarin	MdtC is a transporter that forms a heteromultimer complex with MdtB to form a multidrug transporter. MdtBC is part of the MdtABC-TolC efflux complex. In the absence of MdtB MdtC can form a homomultimer complex that results in a functioning efflux complex with a narrower drug specificity. mdtC corresponds to 3 loci in Pseudomonas aeruginosa PAO1 (gene name: muxC/muxB) and 3 loci in Pseudomonas aer…
590.122	590.12191_12	Chromosome	191798	192519	baeR	aminocoumarin;aminoglycoside	BaeR is a response regulator that promotes the expression of MdtABC and AcrD efflux complexes.
590.122	590.12191_14	Chromosome	79488	79842	ramA	carbapenem;cephalosporin;cephamycin;fluoroquinolone;glycylcycline;monobactam;penam;penem;phenicol;rifamycin;tetracycline;triclosan	RamA (resistance antibiotic multiple) is a positive regulator of AcrAB-TolC and leads to high level multidrug resistance in Klebsiella pneumoniae Salmonella enterica and Enterobacter aerugenes increasing the expression of both the mar operon as well as AcrAB. RamA also decreases OmpF expression.
590.122	590.12191_15	Chromosome	79607	80329	sdiA	cephalosporin;fluoroquinolone;glycylcycline;penam;phenicol;rifamycin;tetracycline;triclosan	SdiA is a cell division regulator that is also a positive regulator of AcrAB only when it's expressed from a plasmid. When the sdiA gene is on the chromosome it has no effect on expression of acrAB
590.122	590.12191_2	Chromosome	7341	8984	yojI	peptide	YojI mediates resistance to the peptide antibiotic microcin J25 when it is expressed from a multicopy vector. YojI is capable of pumping out microcin molecules. The outer membrane protein TolC in addition to YojI is required for export of microcin J25 out of the cell. Microcin J25 is thus the first known substrate for YojI.
590.122	590.12191_2	Chromosome	249195	252308	acrD	aminoglycoside	AcrD is an aminoglycoside efflux pump expressed in E. coli. Its expression can be induced by indole and is regulated by baeRS and cpxAR.
590.122	590.12191_23	Chromosome	36870	38236	cpxA	aminocoumarin;aminoglycoside	CpxA is a membrane-localized sensor kinase that is activated by envelope stress. It starts a kinase cascade that activates CpxR which promotes efflux complex expression.
590.122	590.12191_25	Chromosome	12607	13239	CRP	fluoroquinolone;macrolide;penam	CRP is a global regulator that represses MdtEF multidrug efflux pump expression.
590.122	590.12191_4	Chromosome	18033	18455	FosA7	fosfomycin	fosA7 is an enzyme that confers resistance to fosfomycin in Escherichia coli by breaking the epoxide ring of the molecule.
590.122	590.12191_5	Chromosome	133873	135621	msbA	nitroimidazole	MsbA is a multidrug resistance transporter homolog from E. coli and belongs to a superfamily of transporters that contain an adenosine triphosphate (ATP) binding cassette (ABC) which is also called a nucleotide-binding domain (NBD). MsbA is a member of the MDR-ABC transporter group by sequence homology. MsbA transports lipid A a major component of the bacterial outer cell membrane and is the only…
590.122	590.12191_6	Chromosome	7901	9357	tolC	aminocoumarin;aminoglycoside;carbapenem;cephalosporin;cephamycin;fluoroquinolone;glycylcycline;macrolide;penam;penem;peptide;phenicol;rifamycin;tetracycline;triclosan	TolC is a protein subunit of many multidrug efflux complexes in Gram negative bacteria. It is an outer membrane efflux protein and is constitutively open. Regulation of efflux activity is often at its periplasmic entrance by other components of the efflux complex.
590.122	590.12191_8	Chromosome	136901	138439	emrB	fluoroquinolone	emrB is a translocase in the emrB -TolC efflux protein in E. coli. It recognizes substrates including carbonyl cyanide m-chlorophenylhydrazone (CCCP) nalidixic acid and thioloactomycin.
590.122	590.12191_8	Chromosome	138456	139628	emrA	fluoroquinolone	EmrA is a membrane fusion protein providing an efflux pathway with EmrB and TolC between the inner and outer membranes of E. coli a Gram-negative bacterium.
590.122	590.12191_8	Chromosome	139755	140285	emrR	fluoroquinolone	EmrR is a negative regulator for the EmrAB-TolC multidrug efflux pump in E. coli. Mutations lead to EmrAB-TolC overexpression.
590.122	590.12191_9	Chromosome	18812	20005	Escherichia_coli_acrA	cephalosporin;fluoroquinolone;glycylcycline;penam;phenicol;rifamycin;tetracycline;triclosan	AcrA is a subunit of the AcrAB-TolC multidrug efflux system that in E. coli.
590.122	590.12191_9	Chromosome	20028	23159	acrB	cephalosporin;fluoroquinolone;glycylcycline;penam;phenicol;rifamycin;tetracycline;triclosan	Protein subunit of AcrA-AcrB-TolC multidrug efflux complex. AcrB functions as a herterotrimer which forms the inner membrane component and is primarily responsible for substrate recognition and energy transduction by acting as a drug/proton antiporter.
590.122	590.12191_9	Chromosome	121125	122282	Escherichia_coli_ampH	cephalosporin;penam	AmpH is a class C ampC-like beta-lactamase and penicillin-binding protein identified in Escherichia coli.
590.122	590.12191_9	Chromosome	149849	150313	golS	carbapenem;cephalosporin;cephamycin;monobactam;penam;penem;phenicol	GolS is a regulator activated by the presence of golD and promotes the expression of the MdsABC efflux pump.
590.122	590.12191_9	Chromosome	152890	154116	mdsA	carbapenem;cephalosporin;cephamycin;monobactam;penam;penem;phenicol	MdsA is the membrane fusion protein of the multidrug and metal efflux complex MdsABC.
590.122	590.12191_9	Chromosome	154113	157280	mdsB	carbapenem;cephalosporin;cephamycin;monobactam;penam;penem;phenicol	MdsB is the inner membrane transporter of the multidrug and metal efflux complex MdsABC. mdsB corresponds to 1 locus in Pseudomonas aeruginosa PAO1 (gene name: mexQ) and 2 loci in Pseudomonas aeruginosa LESB58.
590.122	590.12191_9	Chromosome	157243	158754	mdsC	carbapenem;cephalosporin;cephamycin;monobactam;penam;penem;phenicol	MdsC is the outer membrane channel of the multidrug and metal efflux complex MdsABC.
590.122	590.12192_1	Chromosome	160733	161155	FosA7	fosfomycin	fosA7 is an enzyme that confers resistance to fosfomycin in Escherichia coli by breaking the epoxide ring of the molecule.
590.122	590.12192_11	Chromosome	148307	148979	kdpE	aminoglycoside	kdpE is a transcriptional activator that is part of the two-component system KdpD/KdpE that is studied for its regulatory role in potassium transport and has been identified as an adaptive regulator involved in the virulence and intracellular survival of pathogenic bacteria. kdpE regulates a range of virulence loci through direct promoter binding.
590.122	590.12192_14	Chromosome	98551	100194	yojI	peptide	YojI mediates resistance to the peptide antibiotic microcin J25 when it is expressed from a multicopy vector. YojI is capable of pumping out microcin molecules. The outer membrane protein TolC in addition to YojI is required for export of microcin J25 out of the cell. Microcin J25 is thus the first known substrate for YojI.
590.122	590.12192_19	Chromosome	41732	43098	cpxA	aminocoumarin;aminoglycoside	CpxA is a membrane-localized sensor kinase that is activated by envelope stress. It starts a kinase cascade that activates CpxR which promotes efflux complex expression.
590.122	590.12192_2	Chromosome	108273	108622	marA	carbapenem;cephalosporin;cephamycin;fluoroquinolone;glycylcycline;monobactam;penam;penem;phenicol;rifamycin;tetracycline;triclosan	In the presence of antibiotic stress E. coli overexpresses the global activator protein MarA which besides inducing MDR efflux pump AcrAB also down- regulates synthesis of the porin OmpF.
590.122	590.12192_2	Chromosome	228578	229015	AAC(6')-Iy	aminoglycoside	AAC(6')-Iy is a chromosomal-encoded aminoglycoside acetyltransferase in S. enteritidis and S. enterica. Regulatory mutation required to increase expression of this chromosomally-encoded gene for resistance. In the specific system aminoglycoside resistance was due to a transcriptional fusion secondary to a chromosomal deletion in which the downstream aac(6')-Iy gene was placed under the control of…
590.122	590.12192_23	Chromosome	5804	7552	msbA	nitroimidazole	MsbA is a multidrug resistance transporter homolog from E. coli and belongs to a superfamily of transporters that contain an adenosine triphosphate (ATP) binding cassette (ABC) which is also called a nucleotide-binding domain (NBD). MsbA is a member of the MDR-ABC transporter group by sequence homology. MsbA transports lipid A a major component of the bacterial outer cell membrane and is the only…
590.122	590.12192_3	Chromosome	332882	333514	CRP	fluoroquinolone;macrolide;penam	CRP is a global regulator that represses MdtEF multidrug efflux pump expression.
590.122	590.12192_4	Chromosome	99793	101304	mdsC	carbapenem;cephalosporin;cephamycin;monobactam;penam;penem;phenicol	MdsC is the outer membrane channel of the multidrug and metal efflux complex MdsABC.
590.122	590.12192_4	Chromosome	101267	104434	mdsB	carbapenem;cephalosporin;cephamycin;monobactam;penam;penem;phenicol	MdsB is the inner membrane transporter of the multidrug and metal efflux complex MdsABC. mdsB corresponds to 1 locus in Pseudomonas aeruginosa PAO1 (gene name: mexQ) and 2 loci in Pseudomonas aeruginosa LESB58.
590.122	590.12192_4	Chromosome	104431	105657	mdsA	carbapenem;cephalosporin;cephamycin;monobactam;penam;penem;phenicol	MdsA is the membrane fusion protein of the multidrug and metal efflux complex MdsABC.
590.122	590.12192_4	Chromosome	108234	108698	golS	carbapenem;cephalosporin;cephamycin;monobactam;penam;penem;phenicol	GolS is a regulator activated by the presence of golD and promotes the expression of the MdsABC efflux pump.
590.122	590.12192_4	Chromosome	136237	137394	Escherichia_coli_ampH	cephalosporin;penam	AmpH is a class C ampC-like beta-lactamase and penicillin-binding protein identified in Escherichia coli.
590.122	590.12192_4	Chromosome	235346	238477	acrB	cephalosporin;fluoroquinolone;glycylcycline;penam;phenicol;rifamycin;tetracycline;triclosan	Protein subunit of AcrA-AcrB-TolC multidrug efflux complex. AcrB functions as a herterotrimer which forms the inner membrane component and is primarily responsible for substrate recognition and energy transduction by acting as a drug/proton antiporter.
590.122	590.12192_4	Chromosome	238500	239693	Escherichia_coli_acrA	cephalosporin;fluoroquinolone;glycylcycline;penam;phenicol;rifamycin;tetracycline;triclosan	AcrA is a subunit of the AcrAB-TolC multidrug efflux system that in E. coli.
590.122	590.12192_5	Chromosome	36942	37472	emrR	fluoroquinolone	EmrR is a negative regulator for the EmrAB-TolC multidrug efflux pump in E. coli. Mutations lead to EmrAB-TolC overexpression.
590.122	590.12192_5	Chromosome	37599	38771	emrA	fluoroquinolone	EmrA is a membrane fusion protein providing an efflux pathway with EmrB and TolC between the inner and outer membranes of E. coli a Gram-negative bacterium.
590.122	590.12192_5	Chromosome	38788	40326	emrB	fluoroquinolone	emrB is a translocase in the emrB -TolC efflux protein in E. coli. It recognizes substrates including carbonyl cyanide m-chlorophenylhydrazone (CCCP) nalidixic acid and thioloactomycin.
590.122	590.12192_6	Chromosome	17713	19137	mdtK	fluoroquinolone	A multidrug and toxic compound extrusions (MATE) transporter conferring resistance to norfloxacin doxorubicin and acriflavine.
590.122	590.12192_6	Chromosome	144169	147290	mdtB	aminocoumarin	MdtB is a transporter that forms a heteromultimer complex with MdtC to form a multidrug transporter. MdtBC is part of the MdtABC-TolC efflux complex.
590.122	590.12192_6	Chromosome	147298	150345	mdtC	aminocoumarin	MdtC is a transporter that forms a heteromultimer complex with MdtB to form a multidrug transporter. MdtBC is part of the MdtABC-TolC efflux complex. In the absence of MdtB MdtC can form a homomultimer complex that results in a functioning efflux complex with a narrower drug specificity. mdtC corresponds to 3 loci in Pseudomonas aeruginosa PAO1 (gene name: muxC/muxB) and 3 loci in Pseudomonas aer…
590.122	590.12192_6	Chromosome	153181	153902	baeR	aminocoumarin;aminoglycoside	BaeR is a response regulator that promotes the expression of MdtABC and AcrD efflux complexes.
590.122	590.12192_7	Chromosome	1916	2329	H-NS	cephalosporin;cephamycin;fluoroquinolone;macrolide;penam;tetracycline	H-NS is a histone-like protein involved in global gene regulation in Gram-negative bacteria. It is a repressor of the membrane fusion protein genes acrE mdtE and emrK as well as nearby genes of many RND-type multidrug exporters.
590.122	590.12192_7	Chromosome	188634	189356	sdiA	cephalosporin;fluoroquinolone;glycylcycline;penam;phenicol;rifamycin;tetracycline;triclosan	SdiA is a cell division regulator that is also a positive regulator of AcrAB only when it's expressed from a plasmid. When the sdiA gene is on the chromosome it has no effect on expression of acrAB
590.122	590.12192_8	Chromosome	83305	84125	bacA	peptide	The bacA gene product (BacA) recycles undecaprenyl pyrophosphate during cell wall biosynthesis which confers resistance to bacitracin.
590.122	590.12192_8	Chromosome	104670	106126	tolC	aminocoumarin;aminoglycoside;carbapenem;cephalosporin;cephamycin;fluoroquinolone;glycylcycline;macrolide;penam;penem;peptide;phenicol;rifamycin;tetracycline;triclosan	TolC is a protein subunit of many multidrug efflux complexes in Gram negative bacteria. It is an outer membrane efflux protein and is constitutively open. Regulation of efflux activity is often at its periplasmic entrance by other components of the efflux complex.
590.122	590.12192_9	Chromosome	163632	166745	acrD	aminoglycoside	AcrD is an aminoglycoside efflux pump expressed in E. coli. Its expression can be induced by indole and is regulated by baeRS and cpxAR.
590.122	590.12193_10	Chromosome	40526	43647	mdtB	aminocoumarin	MdtB is a transporter that forms a heteromultimer complex with MdtC to form a multidrug transporter. MdtBC is part of the MdtABC-TolC efflux complex.
590.122	590.12193_10	Chromosome	43655	46702	mdtC	aminocoumarin	MdtC is a transporter that forms a heteromultimer complex with MdtB to form a multidrug transporter. MdtBC is part of the MdtABC-TolC efflux complex. In the absence of MdtB MdtC can form a homomultimer complex that results in a functioning efflux complex with a narrower drug specificity. mdtC corresponds to 3 loci in Pseudomonas aeruginosa PAO1 (gene name: muxC/muxB) and 3 loci in Pseudomonas aer…
590.122	590.12193_10	Chromosome	49538	50259	baeR	aminocoumarin;aminoglycoside	BaeR is a response regulator that promotes the expression of MdtABC and AcrD efflux complexes.
590.122	590.12193_12	Chromosome	59981	61405	mdtK	fluoroquinolone	A multidrug and toxic compound extrusions (MATE) transporter conferring resistance to norfloxacin doxorubicin and acriflavine.
590.122	590.12193_13	Chromosome	61895	63261	cpxA	aminocoumarin;aminoglycoside	CpxA is a membrane-localized sensor kinase that is activated by envelope stress. It starts a kinase cascade that activates CpxR which promotes efflux complex expression.
590.122	590.12193_16	Chromosome	53489	55027	emrB	fluoroquinolone	emrB is a translocase in the emrB -TolC efflux protein in E. coli. It recognizes substrates including carbonyl cyanide m-chlorophenylhydrazone (CCCP) nalidixic acid and thioloactomycin.
590.122	590.12193_16	Chromosome	55044	56216	emrA	fluoroquinolone	EmrA is a membrane fusion protein providing an efflux pathway with EmrB and TolC between the inner and outer membranes of E. coli a Gram-negative bacterium.
590.122	590.12193_16	Chromosome	56343	56873	emrR	fluoroquinolone	EmrR is a negative regulator for the EmrAB-TolC multidrug efflux pump in E. coli. Mutations lead to EmrAB-TolC overexpression.
590.122	590.12193_17	Chromosome	23845	24194	marA	carbapenem;cephalosporin;cephamycin;fluoroquinolone;glycylcycline;monobactam;penam;penem;phenicol;rifamycin;tetracycline;triclosan	In the presence of antibiotic stress E. coli overexpresses the global activator protein MarA which besides inducing MDR efflux pump AcrAB also down- regulates synthesis of the porin OmpF.
590.122	590.12193_18	Chromosome	28437	29254	bacA	peptide	The bacA gene product (BacA) recycles undecaprenyl pyrophosphate during cell wall biosynthesis which confers resistance to bacitracin.
590.122	590.12193_18	Chromosome	49799	51255	tolC	aminocoumarin;aminoglycoside;carbapenem;cephalosporin;cephamycin;fluoroquinolone;glycylcycline;macrolide;penam;penem;peptide;phenicol;rifamycin;tetracycline;triclosan	TolC is a protein subunit of many multidrug efflux complexes in Gram negative bacteria. It is an outer membrane efflux protein and is constitutively open. Regulation of efflux activity is often at its periplasmic entrance by other components of the efflux complex.
590.122	590.12193_2	Chromosome	326659	327291	CRP	fluoroquinolone;macrolide;penam	CRP is a global regulator that represses MdtEF multidrug efflux pump expression.
590.122	590.12193_24	Chromosome	8364	9086	sdiA	cephalosporin;fluoroquinolone;glycylcycline;penam;phenicol;rifamycin;tetracycline;triclosan	SdiA is a cell division regulator that is also a positive regulator of AcrAB only when it's expressed from a plasmid. When the sdiA gene is on the chromosome it has no effect on expression of acrAB
590.122	590.12193_26	Chromosome	19186	20934	msbA	nitroimidazole	MsbA is a multidrug resistance transporter homolog from E. coli and belongs to a superfamily of transporters that contain an adenosine triphosphate (ATP) binding cassette (ABC) which is also called a nucleotide-binding domain (NBD). MsbA is a member of the MDR-ABC transporter group by sequence homology. MsbA transports lipid A a major component of the bacterial outer cell membrane and is the only…
590.122	590.12193_3	Chromosome	81672	84785	acrD	aminoglycoside	AcrD is an aminoglycoside efflux pump expressed in E. coli. Its expression can be induced by indole and is regulated by baeRS and cpxAR.
590.122	590.12193_3	Chromosome	311802	313445	yojI	peptide	YojI mediates resistance to the peptide antibiotic microcin J25 when it is expressed from a multicopy vector. YojI is capable of pumping out microcin molecules. The outer membrane protein TolC in addition to YojI is required for export of microcin J25 out of the cell. Microcin J25 is thus the first known substrate for YojI.
590.122	590.12193_6	Chromosome	90567	90980	H-NS	cephalosporin;cephamycin;fluoroquinolone;macrolide;penam;tetracycline	H-NS is a histone-like protein involved in global gene regulation in Gram-negative bacteria. It is a repressor of the membrane fusion protein genes acrE mdtE and emrK as well as nearby genes of many RND-type multidrug exporters.
590.122	590.12193_6	Chromosome	230491	230928	AAC(6')-Iy	aminoglycoside	AAC(6')-Iy is a chromosomal-encoded aminoglycoside acetyltransferase in S. enteritidis and S. enterica. Regulatory mutation required to increase expression of this chromosomally-encoded gene for resistance. In the specific system aminoglycoside resistance was due to a transcriptional fusion secondary to a chromosomal deletion in which the downstream aac(6')-Iy gene was placed under the control of…
590.122	590.12193_8	Chromosome	23470	24142	kdpE	aminoglycoside	kdpE is a transcriptional activator that is part of the two-component system KdpD/KdpE that is studied for its regulatory role in potassium transport and has been identified as an adaptive regulator involved in the virulence and intracellular survival of pathogenic bacteria. kdpE regulates a range of virulence loci through direct promoter binding.
590.122	590.12193_9	Chromosome	18809	20002	Escherichia_coli_acrA	cephalosporin;fluoroquinolone;glycylcycline;penam;phenicol;rifamycin;tetracycline;triclosan	AcrA is a subunit of the AcrAB-TolC multidrug efflux system that in E. coli.
590.122	590.12193_9	Chromosome	20025	23156	acrB	cephalosporin;fluoroquinolone;glycylcycline;penam;phenicol;rifamycin;tetracycline;triclosan	Protein subunit of AcrA-AcrB-TolC multidrug efflux complex. AcrB functions as a herterotrimer which forms the inner membrane component and is primarily responsible for substrate recognition and energy transduction by acting as a drug/proton antiporter.
590.122	590.12193_9	Chromosome	122392	123549	Escherichia_coli_ampH	cephalosporin;penam	AmpH is a class C ampC-like beta-lactamase and penicillin-binding protein identified in Escherichia coli.
590.122	590.12193_9	Chromosome	151156	151620	golS	carbapenem;cephalosporin;cephamycin;monobactam;penam;penem;phenicol	GolS is a regulator activated by the presence of golD and promotes the expression of the MdsABC efflux pump.
590.122	590.12193_9	Chromosome	154197	155423	mdsA	carbapenem;cephalosporin;cephamycin;monobactam;penam;penem;phenicol	MdsA is the membrane fusion protein of the multidrug and metal efflux complex MdsABC.
590.122	590.12193_9	Chromosome	155420	158587	mdsB	carbapenem;cephalosporin;cephamycin;monobactam;penam;penem;phenicol	MdsB is the inner membrane transporter of the multidrug and metal efflux complex MdsABC. mdsB corresponds to 1 locus in Pseudomonas aeruginosa PAO1 (gene name: mexQ) and 2 loci in Pseudomonas aeruginosa LESB58.
590.122	590.12193_9	Chromosome	158550	160061	mdsC	carbapenem;cephalosporin;cephamycin;monobactam;penam;penem;phenicol	MdsC is the outer membrane channel of the multidrug and metal efflux complex MdsABC.
590.122	590.12194_1	Chromosome	302655	303287	CRP	fluoroquinolone;macrolide;penam	CRP is a global regulator that represses MdtEF multidrug efflux pump expression.
590.122	590.12194_11	Chromosome	71405	71935	emrR	fluoroquinolone	EmrR is a negative regulator for the EmrAB-TolC multidrug efflux pump in E. coli. Mutations lead to EmrAB-TolC overexpression.
590.122	590.12194_11	Chromosome	72062	73234	emrA	fluoroquinolone	EmrA is a membrane fusion protein providing an efflux pathway with EmrB and TolC between the inner and outer membranes of E. coli a Gram-negative bacterium.
590.122	590.12194_11	Chromosome	73251	74789	emrB	fluoroquinolone	emrB is a translocase in the emrB -TolC efflux protein in E. coli. It recognizes substrates including carbonyl cyanide m-chlorophenylhydrazone (CCCP) nalidixic acid and thioloactomycin.
590.122	590.12194_12	Chromosome	19472	19885	H-NS	cephalosporin;cephamycin;fluoroquinolone;macrolide;penam;tetracycline	H-NS is a histone-like protein involved in global gene regulation in Gram-negative bacteria. It is a repressor of the membrane fusion protein genes acrE mdtE and emrK as well as nearby genes of many RND-type multidrug exporters.
590.122	590.12194_13	Chromosome	63989	65355	cpxA	aminocoumarin;aminoglycoside	CpxA is a membrane-localized sensor kinase that is activated by envelope stress. It starts a kinase cascade that activates CpxR which promotes efflux complex expression.
590.122	590.12194_16	Chromosome	85512	86936	mdtK	fluoroquinolone	A multidrug and toxic compound extrusions (MATE) transporter conferring resistance to norfloxacin doxorubicin and acriflavine.
590.122	590.12194_17	Chromosome	107872	108593	baeR	aminocoumarin;aminoglycoside	BaeR is a response regulator that promotes the expression of MdtABC and AcrD efflux complexes.
590.122	590.12194_18	Chromosome	59255	59977	sdiA	cephalosporin;fluoroquinolone;glycylcycline;penam;phenicol;rifamycin;tetracycline;triclosan	SdiA is a cell division regulator that is also a positive regulator of AcrAB only when it's expressed from a plasmid. When the sdiA gene is on the chromosome it has no effect on expression of acrAB
590.122	590.12194_2	Chromosome	185105	186853	msbA	nitroimidazole	MsbA is a multidrug resistance transporter homolog from E. coli and belongs to a superfamily of transporters that contain an adenosine triphosphate (ATP) binding cassette (ABC) which is also called a nucleotide-binding domain (NBD). MsbA is a member of the MDR-ABC transporter group by sequence homology. MsbA transports lipid A a major component of the bacterial outer cell membrane and is the only…
590.122	590.12194_3	Chromosome	62921	64114	Escherichia_coli_acrA	cephalosporin;fluoroquinolone;glycylcycline;penam;phenicol;rifamycin;tetracycline;triclosan	AcrA is a subunit of the AcrAB-TolC multidrug efflux system that in E. coli.
590.122	590.12194_3	Chromosome	64137	67268	acrB	cephalosporin;fluoroquinolone;glycylcycline;penam;phenicol;rifamycin;tetracycline;triclosan	Protein subunit of AcrA-AcrB-TolC multidrug efflux complex. AcrB functions as a herterotrimer which forms the inner membrane component and is primarily responsible for substrate recognition and energy transduction by acting as a drug/proton antiporter.
590.122	590.12194_3	Chromosome	195040	195504	golS	carbapenem;cephalosporin;cephamycin;monobactam;penam;penem;phenicol	GolS is a regulator activated by the presence of golD and promotes the expression of the MdsABC efflux pump.
590.122	590.12194_3	Chromosome	198081	199307	mdsA	carbapenem;cephalosporin;cephamycin;monobactam;penam;penem;phenicol	MdsA is the membrane fusion protein of the multidrug and metal efflux complex MdsABC.
590.122	590.12194_3	Chromosome	199304	202471	mdsB	carbapenem;cephalosporin;cephamycin;monobactam;penam;penem;phenicol	MdsB is the inner membrane transporter of the multidrug and metal efflux complex MdsABC. mdsB corresponds to 1 locus in Pseudomonas aeruginosa PAO1 (gene name: mexQ) and 2 loci in Pseudomonas aeruginosa LESB58.
590.122	590.12194_3	Chromosome	202434	203945	mdsC	carbapenem;cephalosporin;cephamycin;monobactam;penam;penem;phenicol	MdsC is the outer membrane channel of the multidrug and metal efflux complex MdsABC.
590.122	590.12194_37	Chromosome	4852	6495	yojI	peptide	YojI mediates resistance to the peptide antibiotic microcin J25 when it is expressed from a multicopy vector. YojI is capable of pumping out microcin molecules. The outer membrane protein TolC in addition to YojI is required for export of microcin J25 out of the cell. Microcin J25 is thus the first known substrate for YojI.
590.122	590.12194_4	Chromosome	156231	159344	acrD	aminoglycoside	AcrD is an aminoglycoside efflux pump expressed in E. coli. Its expression can be induced by indole and is regulated by baeRS and cpxAR.
590.122	590.12194_5	Chromosome	212008	213464	tolC	aminocoumarin;aminoglycoside;carbapenem;cephalosporin;cephamycin;fluoroquinolone;glycylcycline;macrolide;penam;penem;peptide;phenicol;rifamycin;tetracycline;triclosan	TolC is a protein subunit of many multidrug efflux complexes in Gram negative bacteria. It is an outer membrane efflux protein and is constitutively open. Regulation of efflux activity is often at its periplasmic entrance by other components of the efflux complex.
590.122	590.12194_5	Chromosome	234009	234826	bacA	peptide	The bacA gene product (BacA) recycles undecaprenyl pyrophosphate during cell wall biosynthesis which confers resistance to bacitracin.
590.122	590.12194_7	Chromosome	15737	16174	AAC(6')-Iy	aminoglycoside	AAC(6')-Iy is a chromosomal-encoded aminoglycoside acetyltransferase in S. enteritidis and S. enterica. Regulatory mutation required to increase expression of this chromosomally-encoded gene for resistance. In the specific system aminoglycoside resistance was due to a transcriptional fusion secondary to a chromosomal deletion in which the downstream aac(6')-Iy gene was placed under the control of…
590.122	590.12194_7	Chromosome	132248	132597	marA	carbapenem;cephalosporin;cephamycin;fluoroquinolone;glycylcycline;monobactam;penam;penem;phenicol;rifamycin;tetracycline;triclosan	In the presence of antibiotic stress E. coli overexpresses the global activator protein MarA which besides inducing MDR efflux pump AcrAB also down- regulates synthesis of the porin OmpF.
590.122	590.12194_9	Chromosome	26007	26361	ramA	carbapenem;cephalosporin;cephamycin;fluoroquinolone;glycylcycline;monobactam;penam;penem;phenicol;rifamycin;tetracycline;triclosan	RamA (resistance antibiotic multiple) is a positive regulator of AcrAB-TolC and leads to high level multidrug resistance in Klebsiella pneumoniae Salmonella enterica and Enterobacter aerugenes increasing the expression of both the mar operon as well as AcrAB. RamA also decreases OmpF expression.
590.122	590.12194_9	Chromosome	152890	153562	kdpE	aminoglycoside	kdpE is a transcriptional activator that is part of the two-component system KdpD/KdpE that is studied for its regulatory role in potassium transport and has been identified as an adaptive regulator involved in the virulence and intracellular survival of pathogenic bacteria. kdpE regulates a range of virulence loci through direct promoter binding.
590.122	590.12195_1	Chromosome	99015	99364	marA	carbapenem;cephalosporin;cephamycin;fluoroquinolone;glycylcycline;monobactam;penam;penem;phenicol;rifamycin;tetracycline;triclosan	In the presence of antibiotic stress E. coli overexpresses the global activator protein MarA which besides inducing MDR efflux pump AcrAB also down- regulates synthesis of the porin OmpF.
590.122	590.12195_1	Chromosome	575376	577124	msbA	nitroimidazole	MsbA is a multidrug resistance transporter homolog from E. coli and belongs to a superfamily of transporters that contain an adenosine triphosphate (ATP) binding cassette (ABC) which is also called a nucleotide-binding domain (NBD). MsbA is a member of the MDR-ABC transporter group by sequence homology. MsbA transports lipid A a major component of the bacterial outer cell membrane and is the only…
590.122	590.12195_10	Chromosome	7399	9042	yojI	peptide	YojI mediates resistance to the peptide antibiotic microcin J25 when it is expressed from a multicopy vector. YojI is capable of pumping out microcin molecules. The outer membrane protein TolC in addition to YojI is required for export of microcin J25 out of the cell. Microcin J25 is thus the first known substrate for YojI.
590.122	590.12195_11	Chromosome	43070	43507	AAC(6')-Iy	aminoglycoside	AAC(6')-Iy is a chromosomal-encoded aminoglycoside acetyltransferase in S. enteritidis and S. enterica. Regulatory mutation required to increase expression of this chromosomally-encoded gene for resistance. In the specific system aminoglycoside resistance was due to a transcriptional fusion secondary to a chromosomal deletion in which the downstream aac(6')-Iy gene was placed under the control of…
590.122	590.12195_11	Chromosome	182990	183403	H-NS	cephalosporin;cephamycin;fluoroquinolone;macrolide;penam;tetracycline	H-NS is a histone-like protein involved in global gene regulation in Gram-negative bacteria. It is a repressor of the membrane fusion protein genes acrE mdtE and emrK as well as nearby genes of many RND-type multidrug exporters.
590.122	590.12195_12	Chromosome	68311	69677	cpxA	aminocoumarin;aminoglycoside	CpxA is a membrane-localized sensor kinase that is activated by envelope stress. It starts a kinase cascade that activates CpxR which promotes efflux complex expression.
590.122	590.12195_13	Chromosome	57528	60641	acrD	aminoglycoside	AcrD is an aminoglycoside efflux pump expressed in E. coli. Its expression can be induced by indole and is regulated by baeRS and cpxAR.
590.122	590.12195_2	Chromosome	224708	225525	bacA	peptide	The bacA gene product (BacA) recycles undecaprenyl pyrophosphate during cell wall biosynthesis which confers resistance to bacitracin.
590.122	590.12195_2	Chromosome	246071	247527	tolC	aminocoumarin;aminoglycoside;carbapenem;cephalosporin;cephamycin;fluoroquinolone;glycylcycline;macrolide;penam;penem;peptide;phenicol;rifamycin;tetracycline;triclosan	TolC is a protein subunit of many multidrug efflux complexes in Gram negative bacteria. It is an outer membrane efflux protein and is constitutively open. Regulation of efflux activity is often at its periplasmic entrance by other components of the efflux complex.
590.122	590.12195_3	Chromosome	192888	193610	sdiA	cephalosporin;fluoroquinolone;glycylcycline;penam;phenicol;rifamycin;tetracycline;triclosan	SdiA is a cell division regulator that is also a positive regulator of AcrAB only when it's expressed from a plasmid. When the sdiA gene is on the chromosome it has no effect on expression of acrAB
590.122	590.12195_3	Chromosome	246170	247594	mdtK	fluoroquinolone	A multidrug and toxic compound extrusions (MATE) transporter conferring resistance to norfloxacin doxorubicin and acriflavine.
590.122	590.12195_3	Chromosome	370052	373173	mdtB	aminocoumarin	MdtB is a transporter that forms a heteromultimer complex with MdtC to form a multidrug transporter. MdtBC is part of the MdtABC-TolC efflux complex.
590.122	590.12195_3	Chromosome	373181	376228	mdtC	aminocoumarin	MdtC is a transporter that forms a heteromultimer complex with MdtB to form a multidrug transporter. MdtBC is part of the MdtABC-TolC efflux complex. In the absence of MdtB MdtC can form a homomultimer complex that results in a functioning efflux complex with a narrower drug specificity. mdtC corresponds to 3 loci in Pseudomonas aeruginosa PAO1 (gene name: muxC/muxB) and 3 loci in Pseudomonas aer…
590.122	590.12195_3	Chromosome	379064	379785	baeR	aminocoumarin;aminoglycoside	BaeR is a response regulator that promotes the expression of MdtABC and AcrD efflux complexes.
590.122	590.12195_5	Chromosome	16302	16934	CRP	fluoroquinolone;macrolide;penam	CRP is a global regulator that represses MdtEF multidrug efflux pump expression.
590.122	590.12195_6	Chromosome	79335	79689	ramA	carbapenem;cephalosporin;cephamycin;fluoroquinolone;glycylcycline;monobactam;penam;penem;phenicol;rifamycin;tetracycline;triclosan	RamA (resistance antibiotic multiple) is a positive regulator of AcrAB-TolC and leads to high level multidrug resistance in Klebsiella pneumoniae Salmonella enterica and Enterobacter aerugenes increasing the expression of both the mar operon as well as AcrAB. RamA also decreases OmpF expression.
590.122	590.12195_6	Chromosome	206856	207528	kdpE	aminoglycoside	kdpE is a transcriptional activator that is part of the two-component system KdpD/KdpE that is studied for its regulatory role in potassium transport and has been identified as an adaptive regulator involved in the virulence and intracellular survival of pathogenic bacteria. kdpE regulates a range of virulence loci through direct promoter binding.
590.122	590.12195_7	Chromosome	98547	100058	mdsC	carbapenem;cephalosporin;cephamycin;monobactam;penam;penem;phenicol	MdsC is the outer membrane channel of the multidrug and metal efflux complex MdsABC.
590.122	590.12195_7	Chromosome	100021	103188	mdsB	carbapenem;cephalosporin;cephamycin;monobactam;penam;penem;phenicol	MdsB is the inner membrane transporter of the multidrug and metal efflux complex MdsABC. mdsB corresponds to 1 locus in Pseudomonas aeruginosa PAO1 (gene name: mexQ) and 2 loci in Pseudomonas aeruginosa LESB58.
590.122	590.12195_7	Chromosome	103185	104411	mdsA	carbapenem;cephalosporin;cephamycin;monobactam;penam;penem;phenicol	MdsA is the membrane fusion protein of the multidrug and metal efflux complex MdsABC.
590.122	590.12195_7	Chromosome	106988	107452	golS	carbapenem;cephalosporin;cephamycin;monobactam;penam;penem;phenicol	GolS is a regulator activated by the presence of golD and promotes the expression of the MdsABC efflux pump.
590.122	590.12195_7	Chromosome	235464	238595	acrB	cephalosporin;fluoroquinolone;glycylcycline;penam;phenicol;rifamycin;tetracycline;triclosan	Protein subunit of AcrA-AcrB-TolC multidrug efflux complex. AcrB functions as a herterotrimer which forms the inner membrane component and is primarily responsible for substrate recognition and energy transduction by acting as a drug/proton antiporter.
590.122	590.12195_7	Chromosome	238618	239811	Escherichia_coli_acrA	cephalosporin;fluoroquinolone;glycylcycline;penam;phenicol;rifamycin;tetracycline;triclosan	AcrA is a subunit of the AcrAB-TolC multidrug efflux system that in E. coli.
590.122	590.12195_8	Chromosome	91666	92196	emrR	fluoroquinolone	EmrR is a negative regulator for the EmrAB-TolC multidrug efflux pump in E. coli. Mutations lead to EmrAB-TolC overexpression.
590.122	590.12195_8	Chromosome	92323	93495	emrA	fluoroquinolone	EmrA is a membrane fusion protein providing an efflux pathway with EmrB and TolC between the inner and outer membranes of E. coli a Gram-negative bacterium.
590.122	590.12195_8	Chromosome	93512	95050	emrB	fluoroquinolone	emrB is a translocase in the emrB -TolC efflux protein in E. coli. It recognizes substrates including carbonyl cyanide m-chlorophenylhydrazone (CCCP) nalidixic acid and thioloactomycin.
590.122	590.12207_1	Chromosome	119741	120462	baeR	aminocoumarin;aminoglycoside	BaeR is a response regulator that promotes the expression of MdtABC and AcrD efflux complexes.
590.122	590.12207_1	Chromosome	123298	126345	mdtC	aminocoumarin	MdtC is a transporter that forms a heteromultimer complex with MdtB to form a multidrug transporter. MdtBC is part of the MdtABC-TolC efflux complex. In the absence of MdtB MdtC can form a homomultimer complex that results in a functioning efflux complex with a narrower drug specificity. mdtC corresponds to 3 loci in Pseudomonas aeruginosa PAO1 (gene name: muxC/muxB) and 3 loci in Pseudomonas aer…
590.122	590.12207_1	Chromosome	126353	129474	mdtB	aminocoumarin	MdtB is a transporter that forms a heteromultimer complex with MdtC to form a multidrug transporter. MdtBC is part of the MdtABC-TolC efflux complex.
590.122	590.12207_1	Chromosome	254506	255930	mdtK	fluoroquinolone	A multidrug and toxic compound extrusions (MATE) transporter conferring resistance to norfloxacin doxorubicin and acriflavine.
590.122	590.12207_11	Chromosome	64945	66311	cpxA	aminocoumarin;aminoglycoside	CpxA is a membrane-localized sensor kinase that is activated by envelope stress. It starts a kinase cascade that activates CpxR which promotes efflux complex expression.
590.122	590.12207_19	Chromosome	66100	67743	yojI	peptide	YojI mediates resistance to the peptide antibiotic microcin J25 when it is expressed from a multicopy vector. YojI is capable of pumping out microcin molecules. The outer membrane protein TolC in addition to YojI is required for export of microcin J25 out of the cell. Microcin J25 is thus the first known substrate for YojI.
590.122	590.12207_2	Chromosome	132439	134187	msbA	nitroimidazole	MsbA is a multidrug resistance transporter homolog from E. coli and belongs to a superfamily of transporters that contain an adenosine triphosphate (ATP) binding cassette (ABC) which is also called a nucleotide-binding domain (NBD). MsbA is a member of the MDR-ABC transporter group by sequence homology. MsbA transports lipid A a major component of the bacterial outer cell membrane and is the only…
590.122	590.12207_2	Chromosome	275390	276112	sdiA	cephalosporin;fluoroquinolone;glycylcycline;penam;phenicol;rifamycin;tetracycline;triclosan	SdiA is a cell division regulator that is also a positive regulator of AcrAB only when it's expressed from a plasmid. When the sdiA gene is on the chromosome it has no effect on expression of acrAB
590.122	590.12207_2	Chromosome	462302	462715	H-NS	cephalosporin;cephamycin;fluoroquinolone;macrolide;penam;tetracycline	H-NS is a histone-like protein involved in global gene regulation in Gram-negative bacteria. It is a repressor of the membrane fusion protein genes acrE mdtE and emrK as well as nearby genes of many RND-type multidrug exporters.
590.122	590.12207_20	Chromosome	66070	67316	tet(A)	tetracycline	TetA is a tetracycline efflux pump found in many species of Gram-negative bacteria.
590.122	590.12207_3	Chromosome	188097	188446	marA	carbapenem;cephalosporin;cephamycin;fluoroquinolone;glycylcycline;monobactam;penam;penem;phenicol;rifamycin;tetracycline;triclosan	In the presence of antibiotic stress E. coli overexpresses the global activator protein MarA which besides inducing MDR efflux pump AcrAB also down- regulates synthesis of the porin OmpF.
590.122	590.12207_3	Chromosome	308389	308826	AAC(6')-Iy	aminoglycoside	AAC(6')-Iy is a chromosomal-encoded aminoglycoside acetyltransferase in S. enteritidis and S. enterica. Regulatory mutation required to increase expression of this chromosomally-encoded gene for resistance. In the specific system aminoglycoside resistance was due to a transcriptional fusion secondary to a chromosomal deletion in which the downstream aac(6')-Iy gene was placed under the control of…
590.122	590.12207_4	Chromosome	24822	26333	mdsC	carbapenem;cephalosporin;cephamycin;monobactam;penam;penem;phenicol	MdsC is the outer membrane channel of the multidrug and metal efflux complex MdsABC.
590.122	590.12207_4	Chromosome	26296	29463	mdsB	carbapenem;cephalosporin;cephamycin;monobactam;penam;penem;phenicol	MdsB is the inner membrane transporter of the multidrug and metal efflux complex MdsABC. mdsB corresponds to 1 locus in Pseudomonas aeruginosa PAO1 (gene name: mexQ) and 2 loci in Pseudomonas aeruginosa LESB58.
590.122	590.12207_4	Chromosome	29460	30686	mdsA	carbapenem;cephalosporin;cephamycin;monobactam;penam;penem;phenicol	MdsA is the membrane fusion protein of the multidrug and metal efflux complex MdsABC.
590.122	590.12207_4	Chromosome	33263	33727	golS	carbapenem;cephalosporin;cephamycin;monobactam;penam;penem;phenicol	GolS is a regulator activated by the presence of golD and promotes the expression of the MdsABC efflux pump.
590.122	590.12207_4	Chromosome	61266	62423	Escherichia_coli_ampH	cephalosporin;penam	AmpH is a class C ampC-like beta-lactamase and penicillin-binding protein identified in Escherichia coli.
590.122	590.12207_4	Chromosome	160374	163505	acrB	cephalosporin;fluoroquinolone;glycylcycline;penam;phenicol;rifamycin;tetracycline;triclosan	Protein subunit of AcrA-AcrB-TolC multidrug efflux complex. AcrB functions as a herterotrimer which forms the inner membrane component and is primarily responsible for substrate recognition and energy transduction by acting as a drug/proton antiporter.
590.122	590.12207_4	Chromosome	163528	164721	Escherichia_coli_acrA	cephalosporin;fluoroquinolone;glycylcycline;penam;phenicol;rifamycin;tetracycline;triclosan	AcrA is a subunit of the AcrAB-TolC multidrug efflux system that in E. coli.
590.122	590.12207_4	Chromosome	397121	397793	kdpE	aminoglycoside	kdpE is a transcriptional activator that is part of the two-component system KdpD/KdpE that is studied for its regulatory role in potassium transport and has been identified as an adaptive regulator involved in the virulence and intracellular survival of pathogenic bacteria. kdpE regulates a range of virulence loci through direct promoter binding.
590.122	590.12207_5	Chromosome	16372	17004	CRP	fluoroquinolone;macrolide;penam	CRP is a global regulator that represses MdtEF multidrug efflux pump expression.
590.122	590.12207_6	Chromosome	284170	284592	FosA7	fosfomycin	fosA7 is an enzyme that confers resistance to fosfomycin in Escherichia coli by breaking the epoxide ring of the molecule.
590.122	590.12207_7	Chromosome	71349	71879	emrR	fluoroquinolone	EmrR is a negative regulator for the EmrAB-TolC multidrug efflux pump in E. coli. Mutations lead to EmrAB-TolC overexpression.
590.122	590.12207_7	Chromosome	72006	73178	emrA	fluoroquinolone	EmrA is a membrane fusion protein providing an efflux pathway with EmrB and TolC between the inner and outer membranes of E. coli a Gram-negative bacterium.
590.122	590.12207_7	Chromosome	73195	74733	emrB	fluoroquinolone	emrB is a translocase in the emrB -TolC efflux protein in E. coli. It recognizes substrates including carbonyl cyanide m-chlorophenylhydrazone (CCCP) nalidixic acid and thioloactomycin.
590.122	590.12207_8	Chromosome	60946	64059	acrD	aminoglycoside	AcrD is an aminoglycoside efflux pump expressed in E. coli. Its expression can be induced by indole and is regulated by baeRS and cpxAR.
590.122	590.12207_9	Chromosome	109935	111391	tolC	aminocoumarin;aminoglycoside;carbapenem;cephalosporin;cephamycin;fluoroquinolone;glycylcycline;macrolide;penam;penem;peptide;phenicol;rifamycin;tetracycline;triclosan	TolC is a protein subunit of many multidrug efflux complexes in Gram negative bacteria. It is an outer membrane efflux protein and is constitutively open. Regulation of efflux activity is often at its periplasmic entrance by other components of the efflux complex.
590.122	590.12207_9	Chromosome	131936	132756	bacA	peptide	The bacA gene product (BacA) recycles undecaprenyl pyrophosphate during cell wall biosynthesis which confers resistance to bacitracin.
590.122	590.12208_1	Chromosome	119688	120409	baeR	aminocoumarin;aminoglycoside	BaeR is a response regulator that promotes the expression of MdtABC and AcrD efflux complexes.
590.122	590.12208_1	Chromosome	123245	126292	mdtC	aminocoumarin	MdtC is a transporter that forms a heteromultimer complex with MdtB to form a multidrug transporter. MdtBC is part of the MdtABC-TolC efflux complex. In the absence of MdtB MdtC can form a homomultimer complex that results in a functioning efflux complex with a narrower drug specificity. mdtC corresponds to 3 loci in Pseudomonas aeruginosa PAO1 (gene name: muxC/muxB) and 3 loci in Pseudomonas aer…
590.122	590.12208_1	Chromosome	126300	129421	mdtB	aminocoumarin	MdtB is a transporter that forms a heteromultimer complex with MdtC to form a multidrug transporter. MdtBC is part of the MdtABC-TolC efflux complex.
590.122	590.12208_1	Chromosome	254453	255877	mdtK	fluoroquinolone	A multidrug and toxic compound extrusions (MATE) transporter conferring resistance to norfloxacin doxorubicin and acriflavine.
590.122	590.12208_10	Chromosome	61024	64137	acrD	aminoglycoside	AcrD is an aminoglycoside efflux pump expressed in E. coli. Its expression can be induced by indole and is regulated by baeRS and cpxAR.
590.122	590.12208_11	Chromosome	24822	26333	mdsC	carbapenem;cephalosporin;cephamycin;monobactam;penam;penem;phenicol	MdsC is the outer membrane channel of the multidrug and metal efflux complex MdsABC.
590.122	590.12208_11	Chromosome	26296	29463	mdsB	carbapenem;cephalosporin;cephamycin;monobactam;penam;penem;phenicol	MdsB is the inner membrane transporter of the multidrug and metal efflux complex MdsABC. mdsB corresponds to 1 locus in Pseudomonas aeruginosa PAO1 (gene name: mexQ) and 2 loci in Pseudomonas aeruginosa LESB58.
590.122	590.12208_11	Chromosome	29460	30686	mdsA	carbapenem;cephalosporin;cephamycin;monobactam;penam;penem;phenicol	MdsA is the membrane fusion protein of the multidrug and metal efflux complex MdsABC.
590.122	590.12208_11	Chromosome	33263	33727	golS	carbapenem;cephalosporin;cephamycin;monobactam;penam;penem;phenicol	GolS is a regulator activated by the presence of golD and promotes the expression of the MdsABC efflux pump.
590.122	590.12208_11	Chromosome	61266	62423	Escherichia_coli_ampH	cephalosporin;penam	AmpH is a class C ampC-like beta-lactamase and penicillin-binding protein identified in Escherichia coli.
590.122	590.12208_11	Chromosome	160375	163506	acrB	cephalosporin;fluoroquinolone;glycylcycline;penam;phenicol;rifamycin;tetracycline;triclosan	Protein subunit of AcrA-AcrB-TolC multidrug efflux complex. AcrB functions as a herterotrimer which forms the inner membrane component and is primarily responsible for substrate recognition and energy transduction by acting as a drug/proton antiporter.
590.122	590.12208_11	Chromosome	163529	164722	Escherichia_coli_acrA	cephalosporin;fluoroquinolone;glycylcycline;penam;phenicol;rifamycin;tetracycline;triclosan	AcrA is a subunit of the AcrAB-TolC multidrug efflux system that in E. coli.
590.122	590.12208_16	Chromosome	22663	24029	cpxA	aminocoumarin;aminoglycoside	CpxA is a membrane-localized sensor kinase that is activated by envelope stress. It starts a kinase cascade that activates CpxR which promotes efflux complex expression.
590.122	590.12208_19	Chromosome	7291	8934	yojI	peptide	YojI mediates resistance to the peptide antibiotic microcin J25 when it is expressed from a multicopy vector. YojI is capable of pumping out microcin molecules. The outer membrane protein TolC in addition to YojI is required for export of microcin J25 out of the cell. Microcin J25 is thus the first known substrate for YojI.
590.122	590.12208_2	Chromosome	132322	134070	msbA	nitroimidazole	MsbA is a multidrug resistance transporter homolog from E. coli and belongs to a superfamily of transporters that contain an adenosine triphosphate (ATP) binding cassette (ABC) which is also called a nucleotide-binding domain (NBD). MsbA is a member of the MDR-ABC transporter group by sequence homology. MsbA transports lipid A a major component of the bacterial outer cell membrane and is the only…
590.122	590.12208_2	Chromosome	275279	276001	sdiA	cephalosporin;fluoroquinolone;glycylcycline;penam;phenicol;rifamycin;tetracycline;triclosan	SdiA is a cell division regulator that is also a positive regulator of AcrAB only when it's expressed from a plasmid. When the sdiA gene is on the chromosome it has no effect on expression of acrAB
590.122	590.12208_2	Chromosome	462465	462878	H-NS	cephalosporin;cephamycin;fluoroquinolone;macrolide;penam;tetracycline	H-NS is a histone-like protein involved in global gene regulation in Gram-negative bacteria. It is a repressor of the membrane fusion protein genes acrE mdtE and emrK as well as nearby genes of many RND-type multidrug exporters.
590.122	590.12208_3	Chromosome	188097	188446	marA	carbapenem;cephalosporin;cephamycin;fluoroquinolone;glycylcycline;monobactam;penam;penem;phenicol;rifamycin;tetracycline;triclosan	In the presence of antibiotic stress E. coli overexpresses the global activator protein MarA which besides inducing MDR efflux pump AcrAB also down- regulates synthesis of the porin OmpF.
590.122	590.12208_3	Chromosome	308402	308839	AAC(6')-Iy	aminoglycoside	AAC(6')-Iy is a chromosomal-encoded aminoglycoside acetyltransferase in S. enteritidis and S. enterica. Regulatory mutation required to increase expression of this chromosomally-encoded gene for resistance. In the specific system aminoglycoside resistance was due to a transcriptional fusion secondary to a chromosomal deletion in which the downstream aac(6')-Iy gene was placed under the control of…
590.122	590.12208_4	Chromosome	62699	63229	emrR	fluoroquinolone	EmrR is a negative regulator for the EmrAB-TolC multidrug efflux pump in E. coli. Mutations lead to EmrAB-TolC overexpression.
590.122	590.12208_4	Chromosome	63356	64528	emrA	fluoroquinolone	EmrA is a membrane fusion protein providing an efflux pathway with EmrB and TolC between the inner and outer membranes of E. coli a Gram-negative bacterium.
590.122	590.12208_4	Chromosome	64545	66083	emrB	fluoroquinolone	emrB is a translocase in the emrB -TolC efflux protein in E. coli. It recognizes substrates including carbonyl cyanide m-chlorophenylhydrazone (CCCP) nalidixic acid and thioloactomycin.
590.122	590.12208_5	Chromosome	257645	258277	CRP	fluoroquinolone;macrolide;penam	CRP is a global regulator that represses MdtEF multidrug efflux pump expression.
590.122	590.12208_6	Chromosome	213903	214575	kdpE	aminoglycoside	kdpE is a transcriptional activator that is part of the two-component system KdpD/KdpE that is studied for its regulatory role in potassium transport and has been identified as an adaptive regulator involved in the virulence and intracellular survival of pathogenic bacteria. kdpE regulates a range of virulence loci through direct promoter binding.
590.122	590.12208_7	Chromosome	60637	61059	FosA7	fosfomycin	fosA7 is an enzyme that confers resistance to fosfomycin in Escherichia coli by breaking the epoxide ring of the molecule.
590.122	590.12208_8	Chromosome	109935	111376	tolC	aminocoumarin;aminoglycoside;carbapenem;cephalosporin;cephamycin;fluoroquinolone;glycylcycline;macrolide;penam;penem;peptide;phenicol;rifamycin;tetracycline;triclosan	TolC is a protein subunit of many multidrug efflux complexes in Gram negative bacteria. It is an outer membrane efflux protein and is constitutively open. Regulation of efflux activity is often at its periplasmic entrance by other components of the efflux complex.
590.122	590.12208_8	Chromosome	131921	132741	bacA	peptide	The bacA gene product (BacA) recycles undecaprenyl pyrophosphate during cell wall biosynthesis which confers resistance to bacitracin.
590.122	590.12211_1	Chromosome	141229	141666	AAC(6')-Iaa	aminoglycoside	AAC(6')-Iaa is a chromosomal-encoded aminoglycoside acetyltransferase in S. typhimurium
590.122	590.12211_1	Chromosome	255924	256273	marA	carbapenem;cephalosporin;cephamycin;fluoroquinolone;glycylcycline;monobactam;penam;penem;phenicol;rifamycin;tetracycline;triclosan	In the presence of antibiotic stress E. coli overexpresses the global activator protein MarA which besides inducing MDR efflux pump AcrAB also down- regulates synthesis of the porin OmpF.
590.122	590.12211_1	Chromosome	781776	783524	msbA	nitroimidazole	MsbA is a multidrug resistance transporter homolog from E. coli and belongs to a superfamily of transporters that contain an adenosine triphosphate (ATP) binding cassette (ABC) which is also called a nucleotide-binding domain (NBD). MsbA is a member of the MDR-ABC transporter group by sequence homology. MsbA transports lipid A a major component of the bacterial outer cell membrane and is the only…
590.122	590.12211_11	Chromosome	150094	150507	H-NS	cephalosporin;cephamycin;fluoroquinolone;macrolide;penam;tetracycline	H-NS is a histone-like protein involved in global gene regulation in Gram-negative bacteria. It is a repressor of the membrane fusion protein genes acrE mdtE and emrK as well as nearby genes of many RND-type multidrug exporters.
590.122	590.12211_12	Chromosome	114009	114730	baeR	aminocoumarin;aminoglycoside	BaeR is a response regulator that promotes the expression of MdtABC and AcrD efflux complexes.
590.122	590.12211_12	Chromosome	117566	120613	mdtC	aminocoumarin	MdtC is a transporter that forms a heteromultimer complex with MdtB to form a multidrug transporter. MdtBC is part of the MdtABC-TolC efflux complex. In the absence of MdtB MdtC can form a homomultimer complex that results in a functioning efflux complex with a narrower drug specificity. mdtC corresponds to 3 loci in Pseudomonas aeruginosa PAO1 (gene name: muxC/muxB) and 3 loci in Pseudomonas aer…
590.122	590.12211_12	Chromosome	120621	123742	mdtB	aminocoumarin	MdtB is a transporter that forms a heteromultimer complex with MdtC to form a multidrug transporter. MdtBC is part of the MdtABC-TolC efflux complex.
590.122	590.12211_13	Chromosome	73267	74633	cpxA	aminocoumarin;aminoglycoside	CpxA is a membrane-localized sensor kinase that is activated by envelope stress. It starts a kinase cascade that activates CpxR which promotes efflux complex expression.
590.122	590.12211_2	Chromosome	193666	194483	bacA	peptide	The bacA gene product (BacA) recycles undecaprenyl pyrophosphate during cell wall biosynthesis which confers resistance to bacitracin.
590.122	590.12211_2	Chromosome	215028	216484	tolC	aminocoumarin;aminoglycoside;carbapenem;cephalosporin;cephamycin;fluoroquinolone;glycylcycline;macrolide;penam;penem;peptide;phenicol;rifamycin;tetracycline;triclosan	TolC is a protein subunit of many multidrug efflux complexes in Gram negative bacteria. It is an outer membrane efflux protein and is constitutively open. Regulation of efflux activity is often at its periplasmic entrance by other components of the efflux complex.
590.122	590.12211_2	Chromosome	597486	599024	emrB	fluoroquinolone	emrB is a translocase in the emrB -TolC efflux protein in E. coli. It recognizes substrates including carbonyl cyanide m-chlorophenylhydrazone (CCCP) nalidixic acid and thioloactomycin.
590.122	590.12211_2	Chromosome	599041	600213	emrA	fluoroquinolone	EmrA is a membrane fusion protein providing an efflux pathway with EmrB and TolC between the inner and outer membranes of E. coli a Gram-negative bacterium.
590.122	590.12211_2	Chromosome	600340	600870	emrR	fluoroquinolone	EmrR is a negative regulator for the EmrAB-TolC multidrug efflux pump in E. coli. Mutations lead to EmrAB-TolC overexpression.
590.122	590.12211_23	Chromosome	13690	14322	CRP	fluoroquinolone;macrolide;penam	CRP is a global regulator that represses MdtEF multidrug efflux pump expression.
590.122	590.12211_3	Chromosome	196028	199141	acrD	aminoglycoside	AcrD is an aminoglycoside efflux pump expressed in E. coli. Its expression can be induced by indole and is regulated by baeRS and cpxAR.
590.122	590.12211_3	Chromosome	438000	439643	yojI	peptide	YojI mediates resistance to the peptide antibiotic microcin J25 when it is expressed from a multicopy vector. YojI is capable of pumping out microcin molecules. The outer membrane protein TolC in addition to YojI is required for export of microcin J25 out of the cell. Microcin J25 is thus the first known substrate for YojI.
590.122	590.12211_5	Chromosome	55707	57218	mdsC	carbapenem;cephalosporin;cephamycin;monobactam;penam;penem;phenicol	MdsC is the outer membrane channel of the multidrug and metal efflux complex MdsABC.
590.122	590.12211_5	Chromosome	57181	60348	mdsB	carbapenem;cephalosporin;cephamycin;monobactam;penam;penem;phenicol	MdsB is the inner membrane transporter of the multidrug and metal efflux complex MdsABC. mdsB corresponds to 1 locus in Pseudomonas aeruginosa PAO1 (gene name: mexQ) and 2 loci in Pseudomonas aeruginosa LESB58.
590.122	590.12211_5	Chromosome	60345	61571	mdsA	carbapenem;cephalosporin;cephamycin;monobactam;penam;penem;phenicol	MdsA is the membrane fusion protein of the multidrug and metal efflux complex MdsABC.
590.122	590.12211_5	Chromosome	64148	64612	golS	carbapenem;cephalosporin;cephamycin;monobactam;penam;penem;phenicol	GolS is a regulator activated by the presence of golD and promotes the expression of the MdsABC efflux pump.
590.122	590.12211_5	Chromosome	92185	93342	Escherichia_coli_ampH	cephalosporin;penam	AmpH is a class C ampC-like beta-lactamase and penicillin-binding protein identified in Escherichia coli.
590.122	590.12211_5	Chromosome	192580	195711	acrB	cephalosporin;fluoroquinolone;glycylcycline;penam;phenicol;rifamycin;tetracycline;triclosan	Protein subunit of AcrA-AcrB-TolC multidrug efflux complex. AcrB functions as a herterotrimer which forms the inner membrane component and is primarily responsible for substrate recognition and energy transduction by acting as a drug/proton antiporter.
590.122	590.12211_5	Chromosome	195734	196927	Escherichia_coli_acrA	cephalosporin;fluoroquinolone;glycylcycline;penam;phenicol;rifamycin;tetracycline;triclosan	AcrA is a subunit of the AcrAB-TolC multidrug efflux system that in E. coli.
590.122	590.12211_6	Chromosome	21074	21428	ramA	carbapenem;cephalosporin;cephamycin;fluoroquinolone;glycylcycline;monobactam;penam;penem;phenicol;rifamycin;tetracycline;triclosan	RamA (resistance antibiotic multiple) is a positive regulator of AcrAB-TolC and leads to high level multidrug resistance in Klebsiella pneumoniae Salmonella enterica and Enterobacter aerugenes increasing the expression of both the mar operon as well as AcrAB. RamA also decreases OmpF expression.
590.122	590.12211_6	Chromosome	148402	149074	kdpE	aminoglycoside	kdpE is a transcriptional activator that is part of the two-component system KdpD/KdpE that is studied for its regulatory role in potassium transport and has been identified as an adaptive regulator involved in the virulence and intracellular survival of pathogenic bacteria. kdpE regulates a range of virulence loci through direct promoter binding.
590.122	590.12211_8	Chromosome	88347	89771	mdtK	fluoroquinolone	A multidrug and toxic compound extrusions (MATE) transporter conferring resistance to norfloxacin doxorubicin and acriflavine.
590.122	590.12211_8	Chromosome	145431	146153	sdiA	cephalosporin;fluoroquinolone;glycylcycline;penam;phenicol;rifamycin;tetracycline;triclosan	SdiA is a cell division regulator that is also a positive regulator of AcrAB only when it's expressed from a plasmid. When the sdiA gene is on the chromosome it has no effect on expression of acrAB
590.122	590.12212_1	Chromosome	206336	207153	bacA	peptide	The bacA gene product (BacA) recycles undecaprenyl pyrophosphate during cell wall biosynthesis which confers resistance to bacitracin.
590.122	590.12212_1	Chromosome	227697	229153	tolC	aminocoumarin;aminoglycoside;carbapenem;cephalosporin;cephamycin;fluoroquinolone;glycylcycline;macrolide;penam;penem;peptide;phenicol;rifamycin;tetracycline;triclosan	TolC is a protein subunit of many multidrug efflux complexes in Gram negative bacteria. It is an outer membrane efflux protein and is constitutively open. Regulation of efflux activity is often at its periplasmic entrance by other components of the efflux complex.
590.122	590.12212_1	Chromosome	621122	622660	emrB	fluoroquinolone	emrB is a translocase in the emrB -TolC efflux protein in E. coli. It recognizes substrates including carbonyl cyanide m-chlorophenylhydrazone (CCCP) nalidixic acid and thioloactomycin.
590.122	590.12212_1	Chromosome	622677	623849	emrA	fluoroquinolone	EmrA is a membrane fusion protein providing an efflux pathway with EmrB and TolC between the inner and outer membranes of E. coli a Gram-negative bacterium.
590.122	590.12212_1	Chromosome	623976	624506	emrR	fluoroquinolone	EmrR is a negative regulator for the EmrAB-TolC multidrug efflux pump in E. coli. Mutations lead to EmrAB-TolC overexpression.
590.122	590.12212_10	Chromosome	41689	44802	acrD	aminoglycoside	AcrD is an aminoglycoside efflux pump expressed in E. coli. Its expression can be induced by indole and is regulated by baeRS and cpxAR.
590.122	590.12212_11	Chromosome	144849	146597	msbA	nitroimidazole	MsbA is a multidrug resistance transporter homolog from E. coli and belongs to a superfamily of transporters that contain an adenosine triphosphate (ATP) binding cassette (ABC) which is also called a nucleotide-binding domain (NBD). MsbA is a member of the MDR-ABC transporter group by sequence homology. MsbA transports lipid A a major component of the bacterial outer cell membrane and is the only…
590.122	590.12212_12	Chromosome	73906	75272	cpxA	aminocoumarin;aminoglycoside	CpxA is a membrane-localized sensor kinase that is activated by envelope stress. It starts a kinase cascade that activates CpxR which promotes efflux complex expression.
590.122	590.12212_2	Chromosome	154585	155022	AAC(6')-Iy	aminoglycoside	AAC(6')-Iy is a chromosomal-encoded aminoglycoside acetyltransferase in S. enteritidis and S. enterica. Regulatory mutation required to increase expression of this chromosomally-encoded gene for resistance. In the specific system aminoglycoside resistance was due to a transcriptional fusion secondary to a chromosomal deletion in which the downstream aac(6')-Iy gene was placed under the control of…
590.122	590.12212_2	Chromosome	269349	269698	marA	carbapenem;cephalosporin;cephamycin;fluoroquinolone;glycylcycline;monobactam;penam;penem;phenicol;rifamycin;tetracycline;triclosan	In the presence of antibiotic stress E. coli overexpresses the global activator protein MarA which besides inducing MDR efflux pump AcrAB also down- regulates synthesis of the porin OmpF.
590.122	590.12212_3	Chromosome	46531	48042	mdsC	carbapenem;cephalosporin;cephamycin;monobactam;penam;penem;phenicol	MdsC is the outer membrane channel of the multidrug and metal efflux complex MdsABC.
590.122	590.12212_3	Chromosome	48005	51172	mdsB	carbapenem;cephalosporin;cephamycin;monobactam;penam;penem;phenicol	MdsB is the inner membrane transporter of the multidrug and metal efflux complex MdsABC. mdsB corresponds to 1 locus in Pseudomonas aeruginosa PAO1 (gene name: mexQ) and 2 loci in Pseudomonas aeruginosa LESB58.
590.122	590.12212_3	Chromosome	51169	52395	mdsA	carbapenem;cephalosporin;cephamycin;monobactam;penam;penem;phenicol	MdsA is the membrane fusion protein of the multidrug and metal efflux complex MdsABC.
590.122	590.12212_3	Chromosome	54972	55436	golS	carbapenem;cephalosporin;cephamycin;monobactam;penam;penem;phenicol	GolS is a regulator activated by the presence of golD and promotes the expression of the MdsABC efflux pump.
590.122	590.12212_3	Chromosome	82919	84076	Escherichia_coli_ampH	cephalosporin;penam	AmpH is a class C ampC-like beta-lactamase and penicillin-binding protein identified in Escherichia coli.
590.122	590.12212_3	Chromosome	183343	186474	acrB	cephalosporin;fluoroquinolone;glycylcycline;penam;phenicol;rifamycin;tetracycline;triclosan	Protein subunit of AcrA-AcrB-TolC multidrug efflux complex. AcrB functions as a herterotrimer which forms the inner membrane component and is primarily responsible for substrate recognition and energy transduction by acting as a drug/proton antiporter.
590.122	590.12212_3	Chromosome	186497	187690	Escherichia_coli_acrA	cephalosporin;fluoroquinolone;glycylcycline;penam;phenicol;rifamycin;tetracycline;triclosan	AcrA is a subunit of the AcrAB-TolC multidrug efflux system that in E. coli.
590.122	590.12212_3	Chromosome	420913	421585	kdpE	aminoglycoside	kdpE is a transcriptional activator that is part of the two-component system KdpD/KdpE that is studied for its regulatory role in potassium transport and has been identified as an adaptive regulator involved in the virulence and intracellular survival of pathogenic bacteria. kdpE regulates a range of virulence loci through direct promoter binding.
590.122	590.12212_6	Chromosome	303339	303971	CRP	fluoroquinolone;macrolide;penam	CRP is a global regulator that represses MdtEF multidrug efflux pump expression.
590.122	590.12212_7	Chromosome	24565	25989	mdtK	fluoroquinolone	A multidrug and toxic compound extrusions (MATE) transporter conferring resistance to norfloxacin doxorubicin and acriflavine.
590.122	590.12212_7	Chromosome	146264	149385	mdtB	aminocoumarin	MdtB is a transporter that forms a heteromultimer complex with MdtC to form a multidrug transporter. MdtBC is part of the MdtABC-TolC efflux complex.
590.122	590.12212_7	Chromosome	149393	152440	mdtC	aminocoumarin	MdtC is a transporter that forms a heteromultimer complex with MdtB to form a multidrug transporter. MdtBC is part of the MdtABC-TolC efflux complex. In the absence of MdtB MdtC can form a homomultimer complex that results in a functioning efflux complex with a narrower drug specificity. mdtC corresponds to 3 loci in Pseudomonas aeruginosa PAO1 (gene name: muxC/muxB) and 3 loci in Pseudomonas aer…
590.122	590.12212_7	Chromosome	155276	155997	baeR	aminocoumarin;aminoglycoside	BaeR is a response regulator that promotes the expression of MdtABC and AcrD efflux complexes.
590.122	590.12212_8	Chromosome	39271	39993	sdiA	cephalosporin;fluoroquinolone;glycylcycline;penam;phenicol;rifamycin;tetracycline;triclosan	SdiA is a cell division regulator that is also a positive regulator of AcrAB only when it's expressed from a plasmid. When the sdiA gene is on the chromosome it has no effect on expression of acrAB
590.122	590.12212_8	Chromosome	229491	229904	H-NS	cephalosporin;cephamycin;fluoroquinolone;macrolide;penam;tetracycline	H-NS is a histone-like protein involved in global gene regulation in Gram-negative bacteria. It is a repressor of the membrane fusion protein genes acrE mdtE and emrK as well as nearby genes of many RND-type multidrug exporters.
590.122	590.12212_9	Chromosome	197622	199265	yojI	peptide	YojI mediates resistance to the peptide antibiotic microcin J25 when it is expressed from a multicopy vector. YojI is capable of pumping out microcin molecules. The outer membrane protein TolC in addition to YojI is required for export of microcin J25 out of the cell. Microcin J25 is thus the first known substrate for YojI.
590.122	590.12213_1	Chromosome	126249	126779	emrR	fluoroquinolone	EmrR is a negative regulator for the EmrAB-TolC multidrug efflux pump in E. coli. Mutations lead to EmrAB-TolC overexpression.
590.122	590.12213_1	Chromosome	126906	128078	emrA	fluoroquinolone	EmrA is a membrane fusion protein providing an efflux pathway with EmrB and TolC between the inner and outer membranes of E. coli a Gram-negative bacterium.
590.122	590.12213_1	Chromosome	128095	129633	emrB	fluoroquinolone	emrB is a translocase in the emrB -TolC efflux protein in E. coli. It recognizes substrates including carbonyl cyanide m-chlorophenylhydrazone (CCCP) nalidixic acid and thioloactomycin.
590.122	590.12213_1	Chromosome	516984	518440	tolC	aminocoumarin;aminoglycoside;carbapenem;cephalosporin;cephamycin;fluoroquinolone;glycylcycline;macrolide;penam;penem;peptide;phenicol;rifamycin;tetracycline;triclosan	TolC is a protein subunit of many multidrug efflux complexes in Gram negative bacteria. It is an outer membrane efflux protein and is constitutively open. Regulation of efflux activity is often at its periplasmic entrance by other components of the efflux complex.
590.122	590.12213_1	Chromosome	538985	539802	bacA	peptide	The bacA gene product (BacA) recycles undecaprenyl pyrophosphate during cell wall biosynthesis which confers resistance to bacitracin.
590.122	590.12213_11	Chromosome	66506	67872	cpxA	aminocoumarin;aminoglycoside	CpxA is a membrane-localized sensor kinase that is activated by envelope stress. It starts a kinase cascade that activates CpxR which promotes efflux complex expression.
590.122	590.12213_2	Chromosome	193403	195151	msbA	nitroimidazole	MsbA is a multidrug resistance transporter homolog from E. coli and belongs to a superfamily of transporters that contain an adenosine triphosphate (ATP) binding cassette (ABC) which is also called a nucleotide-binding domain (NBD). MsbA is a member of the MDR-ABC transporter group by sequence homology. MsbA transports lipid A a major component of the bacterial outer cell membrane and is the only…
590.122	590.12213_2	Chromosome	362498	363220	sdiA	cephalosporin;fluoroquinolone;glycylcycline;penam;phenicol;rifamycin;tetracycline;triclosan	SdiA is a cell division regulator that is also a positive regulator of AcrAB only when it's expressed from a plasmid. When the sdiA gene is on the chromosome it has no effect on expression of acrAB
590.122	590.12213_2	Chromosome	576341	576754	H-NS	cephalosporin;cephamycin;fluoroquinolone;macrolide;penam;tetracycline	H-NS is a histone-like protein involved in global gene regulation in Gram-negative bacteria. It is a repressor of the membrane fusion protein genes acrE mdtE and emrK as well as nearby genes of many RND-type multidrug exporters.
590.122	590.12213_3	Chromosome	72531	74042	mdsC	carbapenem;cephalosporin;cephamycin;monobactam;penam;penem;phenicol	MdsC is the outer membrane channel of the multidrug and metal efflux complex MdsABC.
590.122	590.12213_3	Chromosome	74005	77172	mdsB	carbapenem;cephalosporin;cephamycin;monobactam;penam;penem;phenicol	MdsB is the inner membrane transporter of the multidrug and metal efflux complex MdsABC. mdsB corresponds to 1 locus in Pseudomonas aeruginosa PAO1 (gene name: mexQ) and 2 loci in Pseudomonas aeruginosa LESB58.
590.122	590.12213_3	Chromosome	77169	78395	mdsA	carbapenem;cephalosporin;cephamycin;monobactam;penam;penem;phenicol	MdsA is the membrane fusion protein of the multidrug and metal efflux complex MdsABC.
590.122	590.12213_3	Chromosome	80972	81436	golS	carbapenem;cephalosporin;cephamycin;monobactam;penam;penem;phenicol	GolS is a regulator activated by the presence of golD and promotes the expression of the MdsABC efflux pump.
590.122	590.12213_3	Chromosome	109044	110201	Escherichia_coli_ampH	cephalosporin;penam	AmpH is a class C ampC-like beta-lactamase and penicillin-binding protein identified in Escherichia coli.
590.122	590.12213_3	Chromosome	209440	212571	acrB	cephalosporin;fluoroquinolone;glycylcycline;penam;phenicol;rifamycin;tetracycline;triclosan	Protein subunit of AcrA-AcrB-TolC multidrug efflux complex. AcrB functions as a herterotrimer which forms the inner membrane component and is primarily responsible for substrate recognition and energy transduction by acting as a drug/proton antiporter.
590.122	590.12213_3	Chromosome	212594	213787	Escherichia_coli_acrA	cephalosporin;fluoroquinolone;glycylcycline;penam;phenicol;rifamycin;tetracycline;triclosan	AcrA is a subunit of the AcrAB-TolC multidrug efflux system that in E. coli.
590.122	590.12213_3	Chromosome	439088	439760	kdpE	aminoglycoside	kdpE is a transcriptional activator that is part of the two-component system KdpD/KdpE that is studied for its regulatory role in potassium transport and has been identified as an adaptive regulator involved in the virulence and intracellular survival of pathogenic bacteria. kdpE regulates a range of virulence loci through direct promoter binding.
590.122	590.12213_4	Chromosome	237429	238853	mdtK	fluoroquinolone	A multidrug and toxic compound extrusions (MATE) transporter conferring resistance to norfloxacin doxorubicin and acriflavine.
590.122	590.12213_4	Chromosome	359774	362895	mdtB	aminocoumarin	MdtB is a transporter that forms a heteromultimer complex with MdtC to form a multidrug transporter. MdtBC is part of the MdtABC-TolC efflux complex.
590.122	590.12213_4	Chromosome	362903	365950	mdtC	aminocoumarin	MdtC is a transporter that forms a heteromultimer complex with MdtB to form a multidrug transporter. MdtBC is part of the MdtABC-TolC efflux complex. In the absence of MdtB MdtC can form a homomultimer complex that results in a functioning efflux complex with a narrower drug specificity. mdtC corresponds to 3 loci in Pseudomonas aeruginosa PAO1 (gene name: muxC/muxB) and 3 loci in Pseudomonas aer…
590.122	590.12213_4	Chromosome	368786	369507	baeR	aminocoumarin;aminoglycoside	BaeR is a response regulator that promotes the expression of MdtABC and AcrD efflux complexes.
590.122	590.12213_5	Chromosome	389321	389953	CRP	fluoroquinolone;macrolide;penam	CRP is a global regulator that represses MdtEF multidrug efflux pump expression.
590.122	590.12213_6	Chromosome	154701	157814	acrD	aminoglycoside	AcrD is an aminoglycoside efflux pump expressed in E. coli. Its expression can be induced by indole and is regulated by baeRS and cpxAR.
590.122	590.12213_6	Chromosome	392475	394118	yojI	peptide	YojI mediates resistance to the peptide antibiotic microcin J25 when it is expressed from a multicopy vector. YojI is capable of pumping out microcin molecules. The outer membrane protein TolC in addition to YojI is required for export of microcin J25 out of the cell. Microcin J25 is thus the first known substrate for YojI.
590.122	590.12213_7	Chromosome	44163	44600	AAC(6')-Iy	aminoglycoside	AAC(6')-Iy is a chromosomal-encoded aminoglycoside acetyltransferase in S. enteritidis and S. enterica. Regulatory mutation required to increase expression of this chromosomally-encoded gene for resistance. In the specific system aminoglycoside resistance was due to a transcriptional fusion secondary to a chromosomal deletion in which the downstream aac(6')-Iy gene was placed under the control of…
590.122	590.12213_7	Chromosome	149970	150319	marA	carbapenem;cephalosporin;cephamycin;fluoroquinolone;glycylcycline;monobactam;penam;penem;phenicol;rifamycin;tetracycline;triclosan	In the presence of antibiotic stress E. coli overexpresses the global activator protein MarA which besides inducing MDR efflux pump AcrAB also down- regulates synthesis of the porin OmpF.
590.122	590.12214_1	Chromosome	122330	123051	baeR	aminocoumarin;aminoglycoside	BaeR is a response regulator that promotes the expression of MdtABC and AcrD efflux complexes.
590.122	590.12214_1	Chromosome	125887	128934	mdtC	aminocoumarin	MdtC is a transporter that forms a heteromultimer complex with MdtB to form a multidrug transporter. MdtBC is part of the MdtABC-TolC efflux complex. In the absence of MdtB MdtC can form a homomultimer complex that results in a functioning efflux complex with a narrower drug specificity. mdtC corresponds to 3 loci in Pseudomonas aeruginosa PAO1 (gene name: muxC/muxB) and 3 loci in Pseudomonas aer…
590.122	590.12214_1	Chromosome	128942	132063	mdtB	aminocoumarin	MdtB is a transporter that forms a heteromultimer complex with MdtC to form a multidrug transporter. MdtBC is part of the MdtABC-TolC efflux complex.
590.122	590.12214_1	Chromosome	251760	253184	mdtK	fluoroquinolone	A multidrug and toxic compound extrusions (MATE) transporter conferring resistance to norfloxacin doxorubicin and acriflavine.
590.122	590.12214_1	Chromosome	306449	307171	sdiA	cephalosporin;fluoroquinolone;glycylcycline;penam;phenicol;rifamycin;tetracycline;triclosan	SdiA is a cell division regulator that is also a positive regulator of AcrAB only when it's expressed from a plasmid. When the sdiA gene is on the chromosome it has no effect on expression of acrAB
590.122	590.12214_1	Chromosome	498481	498894	H-NS	cephalosporin;cephamycin;fluoroquinolone;macrolide;penam;tetracycline	H-NS is a histone-like protein involved in global gene regulation in Gram-negative bacteria. It is a repressor of the membrane fusion protein genes acrE mdtE and emrK as well as nearby genes of many RND-type multidrug exporters.
590.122	590.12214_1	Chromosome	638268	638705	AAC(6')-Iy	aminoglycoside	AAC(6')-Iy is a chromosomal-encoded aminoglycoside acetyltransferase in S. enteritidis and S. enterica. Regulatory mutation required to increase expression of this chromosomally-encoded gene for resistance. In the specific system aminoglycoside resistance was due to a transcriptional fusion secondary to a chromosomal deletion in which the downstream aac(6')-Iy gene was placed under the control of…
590.122	590.12214_1	Chromosome	750295	750678	marA	carbapenem;cephalosporin;cephamycin;fluoroquinolone;glycylcycline;monobactam;penam;penem;phenicol;rifamycin;tetracycline;triclosan	In the presence of antibiotic stress E. coli overexpresses the global activator protein MarA which besides inducing MDR efflux pump AcrAB also down- regulates synthesis of the porin OmpF.
590.122	590.12214_11	Chromosome	152880	154523	yojI	peptide	YojI mediates resistance to the peptide antibiotic microcin J25 when it is expressed from a multicopy vector. YojI is capable of pumping out microcin molecules. The outer membrane protein TolC in addition to YojI is required for export of microcin J25 out of the cell. Microcin J25 is thus the first known substrate for YojI.
590.122	590.12214_12	Chromosome	63360	64726	cpxA	aminocoumarin;aminoglycoside	CpxA is a membrane-localized sensor kinase that is activated by envelope stress. It starts a kinase cascade that activates CpxR which promotes efflux complex expression.
590.122	590.12214_2	Chromosome	125995	126525	emrR	fluoroquinolone	EmrR is a negative regulator for the EmrAB-TolC multidrug efflux pump in E. coli. Mutations lead to EmrAB-TolC overexpression.
590.122	590.12214_2	Chromosome	126652	127824	emrA	fluoroquinolone	EmrA is a membrane fusion protein providing an efflux pathway with EmrB and TolC between the inner and outer membranes of E. coli a Gram-negative bacterium.
590.122	590.12214_2	Chromosome	127841	129379	emrB	fluoroquinolone	emrB is a translocase in the emrB -TolC efflux protein in E. coli. It recognizes substrates including carbonyl cyanide m-chlorophenylhydrazone (CCCP) nalidixic acid and thioloactomycin.
590.122	590.12214_2	Chromosome	529850	531306	tolC	aminocoumarin;aminoglycoside;carbapenem;cephalosporin;cephamycin;fluoroquinolone;glycylcycline;macrolide;penam;penem;peptide;phenicol;rifamycin;tetracycline;triclosan	TolC is a protein subunit of many multidrug efflux complexes in Gram negative bacteria. It is an outer membrane efflux protein and is constitutively open. Regulation of efflux activity is often at its periplasmic entrance by other components of the efflux complex.
590.122	590.12214_2	Chromosome	551850	552667	bacA	peptide	The bacA gene product (BacA) recycles undecaprenyl pyrophosphate during cell wall biosynthesis which confers resistance to bacitracin.
590.122	590.12214_27	Chromosome	384	1078	APH(3'')-Ib	aminoglycoside	APH(3'')-Ib is an aminoglycoside phosphotransferase encoded by plasmids transposons integrative conjugative elements and chromosomes in Enterobacteriaceae and Pseudomonas spp.
590.122	590.12214_3	Chromosome	213374	214046	kdpE	aminoglycoside	kdpE is a transcriptional activator that is part of the two-component system KdpD/KdpE that is studied for its regulatory role in potassium transport and has been identified as an adaptive regulator involved in the virulence and intracellular survival of pathogenic bacteria. kdpE regulates a range of virulence loci through direct promoter binding.
590.122	590.12214_4	Chromosome	16576	17208	CRP	fluoroquinolone;macrolide;penam	CRP is a global regulator that represses MdtEF multidrug efflux pump expression.
590.122	590.12214_5	Chromosome	18937	20130	Escherichia_coli_acrA	cephalosporin;fluoroquinolone;glycylcycline;penam;phenicol;rifamycin;tetracycline;triclosan	AcrA is a subunit of the AcrAB-TolC multidrug efflux system that in E. coli.
590.122	590.12214_5	Chromosome	20153	23284	acrB	cephalosporin;fluoroquinolone;glycylcycline;penam;phenicol;rifamycin;tetracycline;triclosan	Protein subunit of AcrA-AcrB-TolC multidrug efflux complex. AcrB functions as a herterotrimer which forms the inner membrane component and is primarily responsible for substrate recognition and energy transduction by acting as a drug/proton antiporter.
590.122	590.12214_5	Chromosome	122526	123683	Escherichia_coli_ampH	cephalosporin;penam	AmpH is a class C ampC-like beta-lactamase and penicillin-binding protein identified in Escherichia coli.
590.122	590.12214_5	Chromosome	151222	151686	golS	carbapenem;cephalosporin;cephamycin;monobactam;penam;penem;phenicol	GolS is a regulator activated by the presence of golD and promotes the expression of the MdsABC efflux pump.
590.122	590.12214_5	Chromosome	154263	155489	mdsA	carbapenem;cephalosporin;cephamycin;monobactam;penam;penem;phenicol	MdsA is the membrane fusion protein of the multidrug and metal efflux complex MdsABC.
590.122	590.12214_5	Chromosome	155486	158653	mdsB	carbapenem;cephalosporin;cephamycin;monobactam;penam;penem;phenicol	MdsB is the inner membrane transporter of the multidrug and metal efflux complex MdsABC. mdsB corresponds to 1 locus in Pseudomonas aeruginosa PAO1 (gene name: mexQ) and 2 loci in Pseudomonas aeruginosa LESB58.
590.122	590.12214_5	Chromosome	158616	160127	mdsC	carbapenem;cephalosporin;cephamycin;monobactam;penam;penem;phenicol	MdsC is the outer membrane channel of the multidrug and metal efflux complex MdsABC.
590.122	590.12214_7	Chromosome	76523	79636	acrD	aminoglycoside	AcrD is an aminoglycoside efflux pump expressed in E. coli. Its expression can be induced by indole and is regulated by baeRS and cpxAR.
590.122	590.12214_8	Chromosome	36946	37368	FosA7	fosfomycin	fosA7 is an enzyme that confers resistance to fosfomycin in Escherichia coli by breaking the epoxide ring of the molecule.
590.122	590.12214_9	Chromosome	44712	46460	msbA	nitroimidazole	MsbA is a multidrug resistance transporter homolog from E. coli and belongs to a superfamily of transporters that contain an adenosine triphosphate (ATP) binding cassette (ABC) which is also called a nucleotide-binding domain (NBD). MsbA is a member of the MDR-ABC transporter group by sequence homology. MsbA transports lipid A a major component of the bacterial outer cell membrane and is the only…
590.122	590.12215_10	Chromosome	15737	16174	AAC(6')-Iy	aminoglycoside	AAC(6')-Iy is a chromosomal-encoded aminoglycoside acetyltransferase in S. enteritidis and S. enterica. Regulatory mutation required to increase expression of this chromosomally-encoded gene for resistance. In the specific system aminoglycoside resistance was due to a transcriptional fusion secondary to a chromosomal deletion in which the downstream aac(6')-Iy gene was placed under the control of…
590.122	590.12215_10	Chromosome	132468	132817	marA	carbapenem;cephalosporin;cephamycin;fluoroquinolone;glycylcycline;monobactam;penam;penem;phenicol;rifamycin;tetracycline;triclosan	In the presence of antibiotic stress E. coli overexpresses the global activator protein MarA which besides inducing MDR efflux pump AcrAB also down- regulates synthesis of the porin OmpF.
590.122	590.12215_12	Chromosome	19472	19885	H-NS	cephalosporin;cephamycin;fluoroquinolone;macrolide;penam;tetracycline	H-NS is a histone-like protein involved in global gene regulation in Gram-negative bacteria. It is a repressor of the membrane fusion protein genes acrE mdtE and emrK as well as nearby genes of many RND-type multidrug exporters.
590.122	590.12215_13	Chromosome	63989	65355	cpxA	aminocoumarin;aminoglycoside	CpxA is a membrane-localized sensor kinase that is activated by envelope stress. It starts a kinase cascade that activates CpxR which promotes efflux complex expression.
590.122	590.12215_15	Chromosome	107872	108593	baeR	aminocoumarin;aminoglycoside	BaeR is a response regulator that promotes the expression of MdtABC and AcrD efflux complexes.
590.122	590.12215_17	Chromosome	83314	84957	yojI	peptide	YojI mediates resistance to the peptide antibiotic microcin J25 when it is expressed from a multicopy vector. YojI is capable of pumping out microcin molecules. The outer membrane protein TolC in addition to YojI is required for export of microcin J25 out of the cell. Microcin J25 is thus the first known substrate for YojI.
590.122	590.12215_19	Chromosome	43351	44073	sdiA	cephalosporin;fluoroquinolone;glycylcycline;penam;phenicol;rifamycin;tetracycline;triclosan	SdiA is a cell division regulator that is also a positive regulator of AcrAB only when it's expressed from a plasmid. When the sdiA gene is on the chromosome it has no effect on expression of acrAB
590.122	590.12215_2	Chromosome	212002	213458	tolC	aminocoumarin;aminoglycoside;carbapenem;cephalosporin;cephamycin;fluoroquinolone;glycylcycline;macrolide;penam;penem;peptide;phenicol;rifamycin;tetracycline;triclosan	TolC is a protein subunit of many multidrug efflux complexes in Gram negative bacteria. It is an outer membrane efflux protein and is constitutively open. Regulation of efflux activity is often at its periplasmic entrance by other components of the efflux complex.
590.122	590.12215_2	Chromosome	234003	234820	bacA	peptide	The bacA gene product (BacA) recycles undecaprenyl pyrophosphate during cell wall biosynthesis which confers resistance to bacitracin.
590.122	590.12215_23	Chromosome	295	3342	mdtC	aminocoumarin	MdtC is a transporter that forms a heteromultimer complex with MdtB to form a multidrug transporter. MdtBC is part of the MdtABC-TolC efflux complex. In the absence of MdtB MdtC can form a homomultimer complex that results in a functioning efflux complex with a narrower drug specificity. mdtC corresponds to 3 loci in Pseudomonas aeruginosa PAO1 (gene name: muxC/muxB) and 3 loci in Pseudomonas aer…
590.122	590.12215_23	Chromosome	3350	6471	mdtB	aminocoumarin	MdtB is a transporter that forms a heteromultimer complex with MdtC to form a multidrug transporter. MdtBC is part of the MdtABC-TolC efflux complex.
590.122	590.12215_3	Chromosome	62921	64114	Escherichia_coli_acrA	cephalosporin;fluoroquinolone;glycylcycline;penam;phenicol;rifamycin;tetracycline;triclosan	AcrA is a subunit of the AcrAB-TolC multidrug efflux system that in E. coli.
590.122	590.12215_3	Chromosome	64137	67268	acrB	cephalosporin;fluoroquinolone;glycylcycline;penam;phenicol;rifamycin;tetracycline;triclosan	Protein subunit of AcrA-AcrB-TolC multidrug efflux complex. AcrB functions as a herterotrimer which forms the inner membrane component and is primarily responsible for substrate recognition and energy transduction by acting as a drug/proton antiporter.
590.122	590.12215_3	Chromosome	195040	195504	golS	carbapenem;cephalosporin;cephamycin;monobactam;penam;penem;phenicol	GolS is a regulator activated by the presence of golD and promotes the expression of the MdsABC efflux pump.
590.122	590.12215_3	Chromosome	198081	199307	mdsA	carbapenem;cephalosporin;cephamycin;monobactam;penam;penem;phenicol	MdsA is the membrane fusion protein of the multidrug and metal efflux complex MdsABC.
590.122	590.12215_3	Chromosome	199304	202471	mdsB	carbapenem;cephalosporin;cephamycin;monobactam;penam;penem;phenicol	MdsB is the inner membrane transporter of the multidrug and metal efflux complex MdsABC. mdsB corresponds to 1 locus in Pseudomonas aeruginosa PAO1 (gene name: mexQ) and 2 loci in Pseudomonas aeruginosa LESB58.
590.122	590.12215_3	Chromosome	202434	203945	mdsC	carbapenem;cephalosporin;cephamycin;monobactam;penam;penem;phenicol	MdsC is the outer membrane channel of the multidrug and metal efflux complex MdsABC.
590.122	590.12215_4	Chromosome	185105	186853	msbA	nitroimidazole	MsbA is a multidrug resistance transporter homolog from E. coli and belongs to a superfamily of transporters that contain an adenosine triphosphate (ATP) binding cassette (ABC) which is also called a nucleotide-binding domain (NBD). MsbA is a member of the MDR-ABC transporter group by sequence homology. MsbA transports lipid A a major component of the bacterial outer cell membrane and is the only…
590.122	590.12215_5	Chromosome	168587	169259	kdpE	aminoglycoside	kdpE is a transcriptional activator that is part of the two-component system KdpD/KdpE that is studied for its regulatory role in potassium transport and has been identified as an adaptive regulator involved in the virulence and intracellular survival of pathogenic bacteria. kdpE regulates a range of virulence loci through direct promoter binding.
590.122	590.12215_6	Chromosome	155908	159021	acrD	aminoglycoside	AcrD is an aminoglycoside efflux pump expressed in E. coli. Its expression can be induced by indole and is regulated by baeRS and cpxAR.
590.122	590.12215_7	Chromosome	97029	97559	emrR	fluoroquinolone	EmrR is a negative regulator for the EmrAB-TolC multidrug efflux pump in E. coli. Mutations lead to EmrAB-TolC overexpression.
590.122	590.12215_7	Chromosome	97686	98858	emrA	fluoroquinolone	EmrA is a membrane fusion protein providing an efflux pathway with EmrB and TolC between the inner and outer membranes of E. coli a Gram-negative bacterium.
590.122	590.12215_7	Chromosome	98875	100413	emrB	fluoroquinolone	emrB is a translocase in the emrB -TolC efflux protein in E. coli. It recognizes substrates including carbonyl cyanide m-chlorophenylhydrazone (CCCP) nalidixic acid and thioloactomycin.
590.122	590.12215_8	Chromosome	176961	177593	CRP	fluoroquinolone;macrolide;penam	CRP is a global regulator that represses MdtEF multidrug efflux pump expression.
590.122	590.12215_9	Chromosome	137103	138527	mdtK	fluoroquinolone	A multidrug and toxic compound extrusions (MATE) transporter conferring resistance to norfloxacin doxorubicin and acriflavine.
590.122	590.12217_1	Chromosome	243552	244224	kdpE	aminoglycoside	kdpE is a transcriptional activator that is part of the two-component system KdpD/KdpE that is studied for its regulatory role in potassium transport and has been identified as an adaptive regulator involved in the virulence and intracellular survival of pathogenic bacteria. kdpE regulates a range of virulence loci through direct promoter binding.
590.122	590.12217_1	Chromosome	362240	362594	ramA	carbapenem;cephalosporin;cephamycin;fluoroquinolone;glycylcycline;monobactam;penam;penem;phenicol;rifamycin;tetracycline;triclosan	RamA (resistance antibiotic multiple) is a positive regulator of AcrAB-TolC and leads to high level multidrug resistance in Klebsiella pneumoniae Salmonella enterica and Enterobacter aerugenes increasing the expression of both the mar operon as well as AcrAB. RamA also decreases OmpF expression.
590.122	590.12217_1	Chromosome	434273	435466	Escherichia_coli_acrA	cephalosporin;fluoroquinolone;glycylcycline;penam;phenicol;rifamycin;tetracycline;triclosan	AcrA is a subunit of the AcrAB-TolC multidrug efflux system that in E. coli.
590.122	590.12217_1	Chromosome	435489	438620	acrB	cephalosporin;fluoroquinolone;glycylcycline;penam;phenicol;rifamycin;tetracycline;triclosan	Protein subunit of AcrA-AcrB-TolC multidrug efflux complex. AcrB functions as a herterotrimer which forms the inner membrane component and is primarily responsible for substrate recognition and energy transduction by acting as a drug/proton antiporter.
590.122	590.12217_1	Chromosome	533156	534313	Escherichia_coli_ampH	cephalosporin;penam	AmpH is a class C ampC-like beta-lactamase and penicillin-binding protein identified in Escherichia coli.
590.122	590.12217_1	Chromosome	561912	562376	golS	carbapenem;cephalosporin;cephamycin;monobactam;penam;penem;phenicol	GolS is a regulator activated by the presence of golD and promotes the expression of the MdsABC efflux pump.
590.122	590.12217_1	Chromosome	564953	566179	mdsA	carbapenem;cephalosporin;cephamycin;monobactam;penam;penem;phenicol	MdsA is the membrane fusion protein of the multidrug and metal efflux complex MdsABC.
590.122	590.12217_1	Chromosome	566176	569343	mdsB	carbapenem;cephalosporin;cephamycin;monobactam;penam;penem;phenicol	MdsB is the inner membrane transporter of the multidrug and metal efflux complex MdsABC. mdsB corresponds to 1 locus in Pseudomonas aeruginosa PAO1 (gene name: mexQ) and 2 loci in Pseudomonas aeruginosa LESB58.
590.122	590.12217_1	Chromosome	569306	570817	mdsC	carbapenem;cephalosporin;cephamycin;monobactam;penam;penem;phenicol	MdsC is the outer membrane channel of the multidrug and metal efflux complex MdsABC.
590.122	590.12217_10	Chromosome	60422	61788	cpxA	aminocoumarin;aminoglycoside	CpxA is a membrane-localized sensor kinase that is activated by envelope stress. It starts a kinase cascade that activates CpxR which promotes efflux complex expression.
590.122	590.12217_11	Chromosome	38574	39998	mdtK	fluoroquinolone	A multidrug and toxic compound extrusions (MATE) transporter conferring resistance to norfloxacin doxorubicin and acriflavine.
590.122	590.12217_2	Chromosome	46748	47278	emrR	fluoroquinolone	EmrR is a negative regulator for the EmrAB-TolC multidrug efflux pump in E. coli. Mutations lead to EmrAB-TolC overexpression.
590.122	590.12217_2	Chromosome	47405	48577	emrA	fluoroquinolone	EmrA is a membrane fusion protein providing an efflux pathway with EmrB and TolC between the inner and outer membranes of E. coli a Gram-negative bacterium.
590.122	590.12217_2	Chromosome	48594	50135	emrB	fluoroquinolone	emrB is a translocase in the emrB -TolC efflux protein in E. coli. It recognizes substrates including carbonyl cyanide m-chlorophenylhydrazone (CCCP) nalidixic acid and thioloactomycin.
590.122	590.12217_2	Chromosome	425934	427390	tolC	aminocoumarin;aminoglycoside;carbapenem;cephalosporin;cephamycin;fluoroquinolone;glycylcycline;macrolide;penam;penem;peptide;phenicol;rifamycin;tetracycline;triclosan	TolC is a protein subunit of many multidrug efflux complexes in Gram negative bacteria. It is an outer membrane efflux protein and is constitutively open. Regulation of efflux activity is often at its periplasmic entrance by other components of the efflux complex.
590.122	590.12217_2	Chromosome	447934	448751	bacA	peptide	The bacA gene product (BacA) recycles undecaprenyl pyrophosphate during cell wall biosynthesis which confers resistance to bacitracin.
590.122	590.12217_3	Chromosome	47884	48233	marA	carbapenem;cephalosporin;cephamycin;fluoroquinolone;glycylcycline;monobactam;penam;penem;phenicol;rifamycin;tetracycline;triclosan	In the presence of antibiotic stress E. coli overexpresses the global activator protein MarA which besides inducing MDR efflux pump AcrAB also down- regulates synthesis of the porin OmpF.
590.122	590.12217_3	Chromosome	521183	522931	msbA	nitroimidazole	MsbA is a multidrug resistance transporter homolog from E. coli and belongs to a superfamily of transporters that contain an adenosine triphosphate (ATP) binding cassette (ABC) which is also called a nucleotide-binding domain (NBD). MsbA is a member of the MDR-ABC transporter group by sequence homology. MsbA transports lipid A a major component of the bacterial outer cell membrane and is the only…
590.122	590.12217_5	Chromosome	7689	8411	sdiA	cephalosporin;fluoroquinolone;glycylcycline;penam;phenicol;rifamycin;tetracycline;triclosan	SdiA is a cell division regulator that is also a positive regulator of AcrAB only when it's expressed from a plasmid. When the sdiA gene is on the chromosome it has no effect on expression of acrAB
590.122	590.12217_5	Chromosome	200175	200588	H-NS	cephalosporin;cephamycin;fluoroquinolone;macrolide;penam;tetracycline	H-NS is a histone-like protein involved in global gene regulation in Gram-negative bacteria. It is a repressor of the membrane fusion protein genes acrE mdtE and emrK as well as nearby genes of many RND-type multidrug exporters.
590.122	590.12217_5	Chromosome	346728	347165	AAC(6')-Iy	aminoglycoside	AAC(6')-Iy is a chromosomal-encoded aminoglycoside acetyltransferase in S. enteritidis and S. enterica. Regulatory mutation required to increase expression of this chromosomally-encoded gene for resistance. In the specific system aminoglycoside resistance was due to a transcriptional fusion secondary to a chromosomal deletion in which the downstream aac(6')-Iy gene was placed under the control of…
590.122	590.12217_6	Chromosome	7344	8987	yojI	peptide	YojI mediates resistance to the peptide antibiotic microcin J25 when it is expressed from a multicopy vector. YojI is capable of pumping out microcin molecules. The outer membrane protein TolC in addition to YojI is required for export of microcin J25 out of the cell. Microcin J25 is thus the first known substrate for YojI.
590.122	590.12217_6	Chromosome	265227	268340	acrD	aminoglycoside	AcrD is an aminoglycoside efflux pump expressed in E. coli. Its expression can be induced by indole and is regulated by baeRS and cpxAR.
590.122	590.12217_7	Chromosome	368899	369531	CRP	fluoroquinolone;macrolide;penam	CRP is a global regulator that represses MdtEF multidrug efflux pump expression.
590.122	590.12217_9	Chromosome	48177	51298	mdtB	aminocoumarin	MdtB is a transporter that forms a heteromultimer complex with MdtC to form a multidrug transporter. MdtBC is part of the MdtABC-TolC efflux complex.
590.122	590.12217_9	Chromosome	51306	54353	mdtC	aminocoumarin	MdtC is a transporter that forms a heteromultimer complex with MdtB to form a multidrug transporter. MdtBC is part of the MdtABC-TolC efflux complex. In the absence of MdtB MdtC can form a homomultimer complex that results in a functioning efflux complex with a narrower drug specificity. mdtC corresponds to 3 loci in Pseudomonas aeruginosa PAO1 (gene name: muxC/muxB) and 3 loci in Pseudomonas aer…
590.122	590.12217_9	Chromosome	57189	57910	baeR	aminocoumarin;aminoglycoside	BaeR is a response regulator that promotes the expression of MdtABC and AcrD efflux complexes.
590.122	590.12218_1	Chromosome	462341	462690	marA	carbapenem;cephalosporin;cephamycin;fluoroquinolone;glycylcycline;monobactam;penam;penem;phenicol;rifamycin;tetracycline;triclosan	In the presence of antibiotic stress E. coli overexpresses the global activator protein MarA which besides inducing MDR efflux pump AcrAB also down- regulates synthesis of the porin OmpF.
590.122	590.12218_1	Chromosome	574094	574531	AAC(6')-Iy	aminoglycoside	AAC(6')-Iy is a chromosomal-encoded aminoglycoside acetyltransferase in S. enteritidis and S. enterica. Regulatory mutation required to increase expression of this chromosomally-encoded gene for resistance. In the specific system aminoglycoside resistance was due to a transcriptional fusion secondary to a chromosomal deletion in which the downstream aac(6')-Iy gene was placed under the control of…
590.122	590.12218_1	Chromosome	714002	714415	H-NS	cephalosporin;cephamycin;fluoroquinolone;macrolide;penam;tetracycline	H-NS is a histone-like protein involved in global gene regulation in Gram-negative bacteria. It is a repressor of the membrane fusion protein genes acrE mdtE and emrK as well as nearby genes of many RND-type multidrug exporters.
590.122	590.12218_1	Chromosome	907416	908138	sdiA	cephalosporin;fluoroquinolone;glycylcycline;penam;phenicol;rifamycin;tetracycline;triclosan	SdiA is a cell division regulator that is also a positive regulator of AcrAB only when it's expressed from a plasmid. When the sdiA gene is on the chromosome it has no effect on expression of acrAB
590.122	590.12218_1	Chromosome	960544	961968	mdtK	fluoroquinolone	A multidrug and toxic compound extrusions (MATE) transporter conferring resistance to norfloxacin doxorubicin and acriflavine.
590.122	590.12218_10	Chromosome	16339	18087	msbA	nitroimidazole	MsbA is a multidrug resistance transporter homolog from E. coli and belongs to a superfamily of transporters that contain an adenosine triphosphate (ATP) binding cassette (ABC) which is also called a nucleotide-binding domain (NBD). MsbA is a member of the MDR-ABC transporter group by sequence homology. MsbA transports lipid A a major component of the bacterial outer cell membrane and is the only…
590.122	590.12218_11	Chromosome	27780	30901	mdtB	aminocoumarin	MdtB is a transporter that forms a heteromultimer complex with MdtC to form a multidrug transporter. MdtBC is part of the MdtABC-TolC efflux complex.
590.122	590.12218_11	Chromosome	30909	33956	mdtC	aminocoumarin	MdtC is a transporter that forms a heteromultimer complex with MdtB to form a multidrug transporter. MdtBC is part of the MdtABC-TolC efflux complex. In the absence of MdtB MdtC can form a homomultimer complex that results in a functioning efflux complex with a narrower drug specificity. mdtC corresponds to 3 loci in Pseudomonas aeruginosa PAO1 (gene name: muxC/muxB) and 3 loci in Pseudomonas aer…
590.122	590.12218_11	Chromosome	36792	37513	baeR	aminocoumarin;aminoglycoside	BaeR is a response regulator that promotes the expression of MdtABC and AcrD efflux complexes.
590.122	590.12218_12	Chromosome	82053	83246	Escherichia_coli_acrA	cephalosporin;fluoroquinolone;glycylcycline;penam;phenicol;rifamycin;tetracycline;triclosan	AcrA is a subunit of the AcrAB-TolC multidrug efflux system that in E. coli.
590.122	590.12218_12	Chromosome	83269	86400	acrB	cephalosporin;fluoroquinolone;glycylcycline;penam;phenicol;rifamycin;tetracycline;triclosan	Protein subunit of AcrA-AcrB-TolC multidrug efflux complex. AcrB functions as a herterotrimer which forms the inner membrane component and is primarily responsible for substrate recognition and energy transduction by acting as a drug/proton antiporter.
590.122	590.12218_13	Chromosome	67387	68753	cpxA	aminocoumarin;aminoglycoside	CpxA is a membrane-localized sensor kinase that is activated by envelope stress. It starts a kinase cascade that activates CpxR which promotes efflux complex expression.
590.122	590.12218_14	Chromosome	12858	13675	bacA	peptide	The bacA gene product (BacA) recycles undecaprenyl pyrophosphate during cell wall biosynthesis which confers resistance to bacitracin.
590.122	590.12218_2	Chromosome	7946	9402	tolC	aminocoumarin;aminoglycoside;carbapenem;cephalosporin;cephamycin;fluoroquinolone;glycylcycline;macrolide;penam;penem;peptide;phenicol;rifamycin;tetracycline;triclosan	TolC is a protein subunit of many multidrug efflux complexes in Gram negative bacteria. It is an outer membrane efflux protein and is constitutively open. Regulation of efflux activity is often at its periplasmic entrance by other components of the efflux complex.
590.122	590.12218_2	Chromosome	421693	423231	emrB	fluoroquinolone	emrB is a translocase in the emrB -TolC efflux protein in E. coli. It recognizes substrates including carbonyl cyanide m-chlorophenylhydrazone (CCCP) nalidixic acid and thioloactomycin.
590.122	590.12218_2	Chromosome	423248	424420	emrA	fluoroquinolone	EmrA is a membrane fusion protein providing an efflux pathway with EmrB and TolC between the inner and outer membranes of E. coli a Gram-negative bacterium.
590.122	590.12218_2	Chromosome	424547	425077	emrR	fluoroquinolone	EmrR is a negative regulator for the EmrAB-TolC multidrug efflux pump in E. coli. Mutations lead to EmrAB-TolC overexpression.
590.122	590.12218_4	Chromosome	154923	158036	acrD	aminoglycoside	AcrD is an aminoglycoside efflux pump expressed in E. coli. Its expression can be induced by indole and is regulated by baeRS and cpxAR.
590.122	590.12218_4	Chromosome	387587	389230	yojI	peptide	YojI mediates resistance to the peptide antibiotic microcin J25 when it is expressed from a multicopy vector. YojI is capable of pumping out microcin molecules. The outer membrane protein TolC in addition to YojI is required for export of microcin J25 out of the cell. Microcin J25 is thus the first known substrate for YojI.
590.122	590.12218_7	Chromosome	184816	185448	CRP	fluoroquinolone;macrolide;penam	CRP is a global regulator that represses MdtEF multidrug efflux pump expression.
590.122	590.12218_8	Chromosome	141265	141937	kdpE	aminoglycoside	kdpE is a transcriptional activator that is part of the two-component system KdpD/KdpE that is studied for its regulatory role in potassium transport and has been identified as an adaptive regulator involved in the virulence and intracellular survival of pathogenic bacteria. kdpE regulates a range of virulence loci through direct promoter binding.
590.122	590.12218_9	Chromosome	85888	87399	mdsC	carbapenem;cephalosporin;cephamycin;monobactam;penam;penem;phenicol	MdsC is the outer membrane channel of the multidrug and metal efflux complex MdsABC.
590.122	590.12218_9	Chromosome	87362	90529	mdsB	carbapenem;cephalosporin;cephamycin;monobactam;penam;penem;phenicol	MdsB is the inner membrane transporter of the multidrug and metal efflux complex MdsABC. mdsB corresponds to 1 locus in Pseudomonas aeruginosa PAO1 (gene name: mexQ) and 2 loci in Pseudomonas aeruginosa LESB58.
590.122	590.12218_9	Chromosome	90526	91752	mdsA	carbapenem;cephalosporin;cephamycin;monobactam;penam;penem;phenicol	MdsA is the membrane fusion protein of the multidrug and metal efflux complex MdsABC.
590.122	590.12218_9	Chromosome	94329	94793	golS	carbapenem;cephalosporin;cephamycin;monobactam;penam;penem;phenicol	GolS is a regulator activated by the presence of golD and promotes the expression of the MdsABC efflux pump.
590.122	590.12221_1	Chromosome	5323	6045	sdiA	cephalosporin;fluoroquinolone;glycylcycline;penam;phenicol;rifamycin;tetracycline;triclosan	SdiA is a cell division regulator that is also a positive regulator of AcrAB only when it's expressed from a plasmid. When the sdiA gene is on the chromosome it has no effect on expression of acrAB
590.122	590.12221_1	Chromosome	198008	198421	H-NS	cephalosporin;cephamycin;fluoroquinolone;macrolide;penam;tetracycline	H-NS is a histone-like protein involved in global gene regulation in Gram-negative bacteria. It is a repressor of the membrane fusion protein genes acrE mdtE and emrK as well as nearby genes of many RND-type multidrug exporters.
590.122	590.12221_1	Chromosome	337908	338345	AAC(6')-Iaa	aminoglycoside	AAC(6')-Iaa is a chromosomal-encoded aminoglycoside acetyltransferase in S. typhimurium
590.122	590.12221_1	Chromosome	448227	448576	marA	carbapenem;cephalosporin;cephamycin;fluoroquinolone;glycylcycline;monobactam;penam;penem;phenicol;rifamycin;tetracycline;triclosan	In the presence of antibiotic stress E. coli overexpresses the global activator protein MarA which besides inducing MDR efflux pump AcrAB also down- regulates synthesis of the porin OmpF.
590.122	590.12221_11	Chromosome	81441	82807	cpxA	aminocoumarin;aminoglycoside	CpxA is a membrane-localized sensor kinase that is activated by envelope stress. It starts a kinase cascade that activates CpxR which promotes efflux complex expression.
590.122	590.12221_2	Chromosome	51558	52230	kdpE	aminoglycoside	kdpE is a transcriptional activator that is part of the two-component system KdpD/KdpE that is studied for its regulatory role in potassium transport and has been identified as an adaptive regulator involved in the virulence and intracellular survival of pathogenic bacteria. kdpE regulates a range of virulence loci through direct promoter binding.
590.122	590.12221_2	Chromosome	284963	286156	Escherichia_coli_acrA	cephalosporin;fluoroquinolone;glycylcycline;penam;phenicol;rifamycin;tetracycline;triclosan	AcrA is a subunit of the AcrAB-TolC multidrug efflux system that in E. coli.
590.122	590.12221_2	Chromosome	286179	289310	acrB	cephalosporin;fluoroquinolone;glycylcycline;penam;phenicol;rifamycin;tetracycline;triclosan	Protein subunit of AcrA-AcrB-TolC multidrug efflux complex. AcrB functions as a herterotrimer which forms the inner membrane component and is primarily responsible for substrate recognition and energy transduction by acting as a drug/proton antiporter.
590.122	590.12221_2	Chromosome	388566	389723	Escherichia_coli_ampH	cephalosporin;penam	AmpH is a class C ampC-like beta-lactamase and penicillin-binding protein identified in Escherichia coli.
590.122	590.12221_2	Chromosome	417254	417718	golS	carbapenem;cephalosporin;cephamycin;monobactam;penam;penem;phenicol	GolS is a regulator activated by the presence of golD and promotes the expression of the MdsABC efflux pump.
590.122	590.12221_2	Chromosome	420295	421521	mdsA	carbapenem;cephalosporin;cephamycin;monobactam;penam;penem;phenicol	MdsA is the membrane fusion protein of the multidrug and metal efflux complex MdsABC.
590.122	590.12221_2	Chromosome	421518	424685	mdsB	carbapenem;cephalosporin;cephamycin;monobactam;penam;penem;phenicol	MdsB is the inner membrane transporter of the multidrug and metal efflux complex MdsABC. mdsB corresponds to 1 locus in Pseudomonas aeruginosa PAO1 (gene name: mexQ) and 2 loci in Pseudomonas aeruginosa LESB58.
590.122	590.12221_2	Chromosome	424648	426159	mdsC	carbapenem;cephalosporin;cephamycin;monobactam;penam;penem;phenicol	MdsC is the outer membrane channel of the multidrug and metal efflux complex MdsABC.
590.122	590.12221_22	Chromosome	49325	49855	emrR	fluoroquinolone	EmrR is a negative regulator for the EmrAB-TolC multidrug efflux pump in E. coli. Mutations lead to EmrAB-TolC overexpression.
590.122	590.12221_22	Chromosome	49982	51154	emrA	fluoroquinolone	EmrA is a membrane fusion protein providing an efflux pathway with EmrB and TolC between the inner and outer membranes of E. coli a Gram-negative bacterium.
590.122	590.12221_22	Chromosome	51171	52709	emrB	fluoroquinolone	emrB is a translocase in the emrB -TolC efflux protein in E. coli. It recognizes substrates including carbonyl cyanide m-chlorophenylhydrazone (CCCP) nalidixic acid and thioloactomycin.
590.122	590.12221_29	Chromosome	18827	19459	CRP	fluoroquinolone;macrolide;penam	CRP is a global regulator that represses MdtEF multidrug efflux pump expression.
590.122	590.12221_3	Chromosome	7252	8895	yojI	peptide	YojI mediates resistance to the peptide antibiotic microcin J25 when it is expressed from a multicopy vector. YojI is capable of pumping out microcin molecules. The outer membrane protein TolC in addition to YojI is required for export of microcin J25 out of the cell. Microcin J25 is thus the first known substrate for YojI.
590.122	590.12221_3	Chromosome	239190	242303	acrD	aminoglycoside	AcrD is an aminoglycoside efflux pump expressed in E. coli. Its expression can be induced by indole and is regulated by baeRS and cpxAR.
590.122	590.12221_5	Chromosome	148488	149305	bacA	peptide	The bacA gene product (BacA) recycles undecaprenyl pyrophosphate during cell wall biosynthesis which confers resistance to bacitracin.
590.122	590.12221_5	Chromosome	169854	171310	tolC	aminocoumarin;aminoglycoside;carbapenem;cephalosporin;cephamycin;fluoroquinolone;glycylcycline;macrolide;penam;penem;peptide;phenicol;rifamycin;tetracycline;triclosan	TolC is a protein subunit of many multidrug efflux complexes in Gram negative bacteria. It is an outer membrane efflux protein and is constitutively open. Regulation of efflux activity is often at its periplasmic entrance by other components of the efflux complex.
590.122	590.12221_6	Chromosome	44779	46527	msbA	nitroimidazole	MsbA is a multidrug resistance transporter homolog from E. coli and belongs to a superfamily of transporters that contain an adenosine triphosphate (ATP) binding cassette (ABC) which is also called a nucleotide-binding domain (NBD). MsbA is a member of the MDR-ABC transporter group by sequence homology. MsbA transports lipid A a major component of the bacterial outer cell membrane and is the only…
590.122	590.12221_7	Chromosome	25077	26501	mdtK	fluoroquinolone	A multidrug and toxic compound extrusions (MATE) transporter conferring resistance to norfloxacin doxorubicin and acriflavine.
590.122	590.12221_7	Chromosome	146226	149347	mdtB	aminocoumarin	MdtB is a transporter that forms a heteromultimer complex with MdtC to form a multidrug transporter. MdtBC is part of the MdtABC-TolC efflux complex.
590.122	590.12221_7	Chromosome	149355	152402	mdtC	aminocoumarin	MdtC is a transporter that forms a heteromultimer complex with MdtB to form a multidrug transporter. MdtBC is part of the MdtABC-TolC efflux complex. In the absence of MdtB MdtC can form a homomultimer complex that results in a functioning efflux complex with a narrower drug specificity. mdtC corresponds to 3 loci in Pseudomonas aeruginosa PAO1 (gene name: muxC/muxB) and 3 loci in Pseudomonas aer…
590.122	590.12221_7	Chromosome	155238	155959	baeR	aminocoumarin;aminoglycoside	BaeR is a response regulator that promotes the expression of MdtABC and AcrD efflux complexes.
590.122	590.12224_1	Chromosome	122218	122939	baeR	aminocoumarin;aminoglycoside	BaeR is a response regulator that promotes the expression of MdtABC and AcrD efflux complexes.
590.122	590.12224_1	Chromosome	125775	128822	mdtC	aminocoumarin	MdtC is a transporter that forms a heteromultimer complex with MdtB to form a multidrug transporter. MdtBC is part of the MdtABC-TolC efflux complex. In the absence of MdtB MdtC can form a homomultimer complex that results in a functioning efflux complex with a narrower drug specificity. mdtC corresponds to 3 loci in Pseudomonas aeruginosa PAO1 (gene name: muxC/muxB) and 3 loci in Pseudomonas aer…
590.122	590.12224_1	Chromosome	128830	131951	mdtB	aminocoumarin	MdtB is a transporter that forms a heteromultimer complex with MdtC to form a multidrug transporter. MdtBC is part of the MdtABC-TolC efflux complex.
590.122	590.12224_1	Chromosome	251680	253104	mdtK	fluoroquinolone	A multidrug and toxic compound extrusions (MATE) transporter conferring resistance to norfloxacin doxorubicin and acriflavine.
590.122	590.12224_1	Chromosome	306373	307095	sdiA	cephalosporin;fluoroquinolone;glycylcycline;penam;phenicol;rifamycin;tetracycline;triclosan	SdiA is a cell division regulator that is also a positive regulator of AcrAB only when it's expressed from a plasmid. When the sdiA gene is on the chromosome it has no effect on expression of acrAB
590.122	590.12224_1	Chromosome	499380	499793	H-NS	cephalosporin;cephamycin;fluoroquinolone;macrolide;penam;tetracycline	H-NS is a histone-like protein involved in global gene regulation in Gram-negative bacteria. It is a repressor of the membrane fusion protein genes acrE mdtE and emrK as well as nearby genes of many RND-type multidrug exporters.
590.122	590.12224_1	Chromosome	639268	639705	AAC(6')-Iaa	aminoglycoside	AAC(6')-Iaa is a chromosomal-encoded aminoglycoside acetyltransferase in S. typhimurium
590.122	590.12224_1	Chromosome	749589	749938	marA	carbapenem;cephalosporin;cephamycin;fluoroquinolone;glycylcycline;monobactam;penam;penem;phenicol;rifamycin;tetracycline;triclosan	In the presence of antibiotic stress E. coli overexpresses the global activator protein MarA which besides inducing MDR efflux pump AcrAB also down- regulates synthesis of the porin OmpF.
590.122	590.12224_10	Chromosome	155312	156955	yojI	peptide	YojI mediates resistance to the peptide antibiotic microcin J25 when it is expressed from a multicopy vector. YojI is capable of pumping out microcin molecules. The outer membrane protein TolC in addition to YojI is required for export of microcin J25 out of the cell. Microcin J25 is thus the first known substrate for YojI.
590.122	590.12224_17	Chromosome	75177	78290	acrD	aminoglycoside	AcrD is an aminoglycoside efflux pump expressed in E. coli. Its expression can be induced by indole and is regulated by baeRS and cpxAR.
590.122	590.12224_18	Chromosome	67200	68566	cpxA	aminocoumarin;aminoglycoside	CpxA is a membrane-localized sensor kinase that is activated by envelope stress. It starts a kinase cascade that activates CpxR which promotes efflux complex expression.
590.122	590.12224_23	Chromosome	42869	43686	bacA	peptide	The bacA gene product (BacA) recycles undecaprenyl pyrophosphate during cell wall biosynthesis which confers resistance to bacitracin.
590.122	590.12224_26	Chromosome	22057	23805	msbA	nitroimidazole	MsbA is a multidrug resistance transporter homolog from E. coli and belongs to a superfamily of transporters that contain an adenosine triphosphate (ATP) binding cassette (ABC) which is also called a nucleotide-binding domain (NBD). MsbA is a member of the MDR-ABC transporter group by sequence homology. MsbA transports lipid A a major component of the bacterial outer cell membrane and is the only…
590.122	590.12224_28	Chromosome	18806	19438	CRP	fluoroquinolone;macrolide;penam	CRP is a global regulator that represses MdtEF multidrug efflux pump expression.
590.122	590.12224_4	Chromosome	14296	17427	acrB	cephalosporin;fluoroquinolone;glycylcycline;penam;phenicol;rifamycin;tetracycline;triclosan	Protein subunit of AcrA-AcrB-TolC multidrug efflux complex. AcrB functions as a herterotrimer which forms the inner membrane component and is primarily responsible for substrate recognition and energy transduction by acting as a drug/proton antiporter.
590.122	590.12224_4	Chromosome	17450	18643	Escherichia_coli_acrA	cephalosporin;fluoroquinolone;glycylcycline;penam;phenicol;rifamycin;tetracycline;triclosan	AcrA is a subunit of the AcrAB-TolC multidrug efflux system that in E. coli.
590.122	590.12224_4	Chromosome	251357	252029	kdpE	aminoglycoside	kdpE is a transcriptional activator that is part of the two-component system KdpD/KdpE that is studied for its regulatory role in potassium transport and has been identified as an adaptive regulator involved in the virulence and intracellular survival of pathogenic bacteria. kdpE regulates a range of virulence loci through direct promoter binding.
590.122	590.12224_5	Chromosome	91548	92078	emrR	fluoroquinolone	EmrR is a negative regulator for the EmrAB-TolC multidrug efflux pump in E. coli. Mutations lead to EmrAB-TolC overexpression.
590.122	590.12224_5	Chromosome	92205	93377	emrA	fluoroquinolone	EmrA is a membrane fusion protein providing an efflux pathway with EmrB and TolC between the inner and outer membranes of E. coli a Gram-negative bacterium.
590.122	590.12224_5	Chromosome	93394	94932	emrB	fluoroquinolone	emrB is a translocase in the emrB -TolC efflux protein in E. coli. It recognizes substrates including carbonyl cyanide m-chlorophenylhydrazone (CCCP) nalidixic acid and thioloactomycin.
590.122	590.12224_7	Chromosome	206704	208160	tolC	aminocoumarin;aminoglycoside;carbapenem;cephalosporin;cephamycin;fluoroquinolone;glycylcycline;macrolide;penam;penem;peptide;phenicol;rifamycin;tetracycline;triclosan	TolC is a protein subunit of many multidrug efflux complexes in Gram negative bacteria. It is an outer membrane efflux protein and is constitutively open. Regulation of efflux activity is often at its periplasmic entrance by other components of the efflux complex.
590.122	590.12224_9	Chromosome	45817	47328	mdsC	carbapenem;cephalosporin;cephamycin;monobactam;penam;penem;phenicol	MdsC is the outer membrane channel of the multidrug and metal efflux complex MdsABC.
590.122	590.12224_9	Chromosome	47291	50458	mdsB	carbapenem;cephalosporin;cephamycin;monobactam;penam;penem;phenicol	MdsB is the inner membrane transporter of the multidrug and metal efflux complex MdsABC. mdsB corresponds to 1 locus in Pseudomonas aeruginosa PAO1 (gene name: mexQ) and 2 loci in Pseudomonas aeruginosa LESB58.
590.122	590.12224_9	Chromosome	50455	51681	mdsA	carbapenem;cephalosporin;cephamycin;monobactam;penam;penem;phenicol	MdsA is the membrane fusion protein of the multidrug and metal efflux complex MdsABC.
590.122	590.12224_9	Chromosome	54258	54722	golS	carbapenem;cephalosporin;cephamycin;monobactam;penam;penem;phenicol	GolS is a regulator activated by the presence of golD and promotes the expression of the MdsABC efflux pump.
590.122	590.12231_1	Chromosome	376083	377539	tolC	aminocoumarin;aminoglycoside;carbapenem;cephalosporin;cephamycin;fluoroquinolone;glycylcycline;macrolide;penam;penem;peptide;phenicol;rifamycin;tetracycline;triclosan	TolC is a protein subunit of many multidrug efflux complexes in Gram negative bacteria. It is an outer membrane efflux protein and is constitutively open. Regulation of efflux activity is often at its periplasmic entrance by other components of the efflux complex.
590.122	590.12231_1	Chromosome	398088	398905	bacA	peptide	The bacA gene product (BacA) recycles undecaprenyl pyrophosphate during cell wall biosynthesis which confers resistance to bacitracin.
590.122	590.12231_18	Chromosome	5209	6575	cpxA	aminocoumarin;aminoglycoside	CpxA is a membrane-localized sensor kinase that is activated by envelope stress. It starts a kinase cascade that activates CpxR which promotes efflux complex expression.
590.122	590.12231_2	Chromosome	22724	23137	H-NS	cephalosporin;cephamycin;fluoroquinolone;macrolide;penam;tetracycline	H-NS is a histone-like protein involved in global gene regulation in Gram-negative bacteria. It is a repressor of the membrane fusion protein genes acrE mdtE and emrK as well as nearby genes of many RND-type multidrug exporters.
590.122	590.12231_2	Chromosome	162624	163061	AAC(6')-Iaa	aminoglycoside	AAC(6')-Iaa is a chromosomal-encoded aminoglycoside acetyltransferase in S. typhimurium
590.122	590.12231_2	Chromosome	271813	272162	marA	carbapenem;cephalosporin;cephamycin;fluoroquinolone;glycylcycline;monobactam;penam;penem;phenicol;rifamycin;tetracycline;triclosan	In the presence of antibiotic stress E. coli overexpresses the global activator protein MarA which besides inducing MDR efflux pump AcrAB also down- regulates synthesis of the porin OmpF.
590.122	590.12231_20	Chromosome	18803	20227	mdtK	fluoroquinolone	A multidrug and toxic compound extrusions (MATE) transporter conferring resistance to norfloxacin doxorubicin and acriflavine.
590.122	590.12231_21	Chromosome	22968	24125	Escherichia_coli_ampH	cephalosporin;penam	AmpH is a class C ampC-like beta-lactamase and penicillin-binding protein identified in Escherichia coli.
590.122	590.12231_21	Chromosome	51656	52120	golS	carbapenem;cephalosporin;cephamycin;monobactam;penam;penem;phenicol	GolS is a regulator activated by the presence of golD and promotes the expression of the MdsABC efflux pump.
590.122	590.12231_21	Chromosome	54697	55923	mdsA	carbapenem;cephalosporin;cephamycin;monobactam;penam;penem;phenicol	MdsA is the membrane fusion protein of the multidrug and metal efflux complex MdsABC.
590.122	590.12231_21	Chromosome	55920	59087	mdsB	carbapenem;cephalosporin;cephamycin;monobactam;penam;penem;phenicol	MdsB is the inner membrane transporter of the multidrug and metal efflux complex MdsABC. mdsB corresponds to 1 locus in Pseudomonas aeruginosa PAO1 (gene name: mexQ) and 2 loci in Pseudomonas aeruginosa LESB58.
590.122	590.12231_21	Chromosome	59050	60561	mdsC	carbapenem;cephalosporin;cephamycin;monobactam;penam;penem;phenicol	MdsC is the outer membrane channel of the multidrug and metal efflux complex MdsABC.
590.122	590.12231_22	Chromosome	71934	72656	sdiA	cephalosporin;fluoroquinolone;glycylcycline;penam;phenicol;rifamycin;tetracycline;triclosan	SdiA is a cell division regulator that is also a positive regulator of AcrAB only when it's expressed from a plasmid. When the sdiA gene is on the chromosome it has no effect on expression of acrAB
590.122	590.12231_25	Chromosome	44824	46572	msbA	nitroimidazole	MsbA is a multidrug resistance transporter homolog from E. coli and belongs to a superfamily of transporters that contain an adenosine triphosphate (ATP) binding cassette (ABC) which is also called a nucleotide-binding domain (NBD). MsbA is a member of the MDR-ABC transporter group by sequence homology. MsbA transports lipid A a major component of the bacterial outer cell membrane and is the only…
590.122	590.12231_29	Chromosome	49325	49855	emrR	fluoroquinolone	EmrR is a negative regulator for the EmrAB-TolC multidrug efflux pump in E. coli. Mutations lead to EmrAB-TolC overexpression.
590.122	590.12231_29	Chromosome	49982	51154	emrA	fluoroquinolone	EmrA is a membrane fusion protein providing an efflux pathway with EmrB and TolC between the inner and outer membranes of E. coli a Gram-negative bacterium.
590.122	590.12231_29	Chromosome	51171	52709	emrB	fluoroquinolone	emrB is a translocase in the emrB -TolC efflux protein in E. coli. It recognizes substrates including carbonyl cyanide m-chlorophenylhydrazone (CCCP) nalidixic acid and thioloactomycin.
590.122	590.12231_3	Chromosome	76485	79616	acrB	cephalosporin;fluoroquinolone;glycylcycline;penam;phenicol;rifamycin;tetracycline;triclosan	Protein subunit of AcrA-AcrB-TolC multidrug efflux complex. AcrB functions as a herterotrimer which forms the inner membrane component and is primarily responsible for substrate recognition and energy transduction by acting as a drug/proton antiporter.
590.122	590.12231_3	Chromosome	79639	80832	Escherichia_coli_acrA	cephalosporin;fluoroquinolone;glycylcycline;penam;phenicol;rifamycin;tetracycline;triclosan	AcrA is a subunit of the AcrAB-TolC multidrug efflux system that in E. coli.
590.122	590.12231_3	Chromosome	298591	299263	kdpE	aminoglycoside	kdpE is a transcriptional activator that is part of the two-component system KdpD/KdpE that is studied for its regulatory role in potassium transport and has been identified as an adaptive regulator involved in the virulence and intracellular survival of pathogenic bacteria. kdpE regulates a range of virulence loci through direct promoter binding.
590.122	590.12231_33	Chromosome	13286	13918	CRP	fluoroquinolone;macrolide;penam	CRP is a global regulator that represses MdtEF multidrug efflux pump expression.
590.122	590.12231_36	Chromosome	9922	13035	acrD	aminoglycoside	AcrD is an aminoglycoside efflux pump expressed in E. coli. Its expression can be induced by indole and is regulated by baeRS and cpxAR.
590.122	590.12231_5	Chromosome	7177	8820	yojI	peptide	YojI mediates resistance to the peptide antibiotic microcin J25 when it is expressed from a multicopy vector. YojI is capable of pumping out microcin molecules. The outer membrane protein TolC in addition to YojI is required for export of microcin J25 out of the cell. Microcin J25 is thus the first known substrate for YojI.
590.122	590.12231_8	Chromosome	56287	59408	mdtB	aminocoumarin	MdtB is a transporter that forms a heteromultimer complex with MdtC to form a multidrug transporter. MdtBC is part of the MdtABC-TolC efflux complex.
590.122	590.12231_8	Chromosome	59416	62463	mdtC	aminocoumarin	MdtC is a transporter that forms a heteromultimer complex with MdtB to form a multidrug transporter. MdtBC is part of the MdtABC-TolC efflux complex. In the absence of MdtB MdtC can form a homomultimer complex that results in a functioning efflux complex with a narrower drug specificity. mdtC corresponds to 3 loci in Pseudomonas aeruginosa PAO1 (gene name: muxC/muxB) and 3 loci in Pseudomonas aer…
590.122	590.12231_8	Chromosome	65299	66020	baeR	aminocoumarin;aminoglycoside	BaeR is a response regulator that promotes the expression of MdtABC and AcrD efflux complexes.
590.122	590.12232_1	Chromosome	22798	23181	marA	carbapenem;cephalosporin;cephamycin;fluoroquinolone;glycylcycline;monobactam;penam;penem;phenicol;rifamycin;tetracycline;triclosan	In the presence of antibiotic stress E. coli overexpresses the global activator protein MarA which besides inducing MDR efflux pump AcrAB also down- regulates synthesis of the porin OmpF.
590.122	590.12232_1	Chromosome	134771	135208	AAC(6')-Iy	aminoglycoside	AAC(6')-Iy is a chromosomal-encoded aminoglycoside acetyltransferase in S. enteritidis and S. enterica. Regulatory mutation required to increase expression of this chromosomally-encoded gene for resistance. In the specific system aminoglycoside resistance was due to a transcriptional fusion secondary to a chromosomal deletion in which the downstream aac(6')-Iy gene was placed under the control of…
590.122	590.12232_1	Chromosome	274582	274995	H-NS	cephalosporin;cephamycin;fluoroquinolone;macrolide;penam;tetracycline	H-NS is a histone-like protein involved in global gene regulation in Gram-negative bacteria. It is a repressor of the membrane fusion protein genes acrE mdtE and emrK as well as nearby genes of many RND-type multidrug exporters.
590.122	590.12232_1	Chromosome	466314	467036	sdiA	cephalosporin;fluoroquinolone;glycylcycline;penam;phenicol;rifamycin;tetracycline;triclosan	SdiA is a cell division regulator that is also a positive regulator of AcrAB only when it's expressed from a plasmid. When the sdiA gene is on the chromosome it has no effect on expression of acrAB
590.122	590.12232_1	Chromosome	520301	521725	mdtK	fluoroquinolone	A multidrug and toxic compound extrusions (MATE) transporter conferring resistance to norfloxacin doxorubicin and acriflavine.
590.122	590.12232_1	Chromosome	641422	644543	mdtB	aminocoumarin	MdtB is a transporter that forms a heteromultimer complex with MdtC to form a multidrug transporter. MdtBC is part of the MdtABC-TolC efflux complex.
590.122	590.12232_1	Chromosome	644551	647598	mdtC	aminocoumarin	MdtC is a transporter that forms a heteromultimer complex with MdtB to form a multidrug transporter. MdtBC is part of the MdtABC-TolC efflux complex. In the absence of MdtB MdtC can form a homomultimer complex that results in a functioning efflux complex with a narrower drug specificity. mdtC corresponds to 3 loci in Pseudomonas aeruginosa PAO1 (gene name: muxC/muxB) and 3 loci in Pseudomonas aer…
590.122	590.12232_1	Chromosome	650434	651155	baeR	aminocoumarin;aminoglycoside	BaeR is a response regulator that promotes the expression of MdtABC and AcrD efflux complexes.
590.122	590.12232_13	Chromosome	63419	64785	cpxA	aminocoumarin;aminoglycoside	CpxA is a membrane-localized sensor kinase that is activated by envelope stress. It starts a kinase cascade that activates CpxR which promotes efflux complex expression.
590.122	590.12232_14	Chromosome	5768	7306	emrB	fluoroquinolone	emrB is a translocase in the emrB -TolC efflux protein in E. coli. It recognizes substrates including carbonyl cyanide m-chlorophenylhydrazone (CCCP) nalidixic acid and thioloactomycin.
590.122	590.12232_14	Chromosome	7323	8495	emrA	fluoroquinolone	EmrA is a membrane fusion protein providing an efflux pathway with EmrB and TolC between the inner and outer membranes of E. coli a Gram-negative bacterium.
590.122	590.12232_14	Chromosome	8622	9152	emrR	fluoroquinolone	EmrR is a negative regulator for the EmrAB-TolC multidrug efflux pump in E. coli. Mutations lead to EmrAB-TolC overexpression.
590.122	590.12232_16	Chromosome	36896	37318	FosA7	fosfomycin	fosA7 is an enzyme that confers resistance to fosfomycin in Escherichia coli by breaking the epoxide ring of the molecule.
590.122	590.12232_2	Chromosome	141328	142145	bacA	peptide	The bacA gene product (BacA) recycles undecaprenyl pyrophosphate during cell wall biosynthesis which confers resistance to bacitracin.
590.122	590.12232_2	Chromosome	162689	164145	tolC	aminocoumarin;aminoglycoside;carbapenem;cephalosporin;cephamycin;fluoroquinolone;glycylcycline;macrolide;penam;penem;peptide;phenicol;rifamycin;tetracycline;triclosan	TolC is a protein subunit of many multidrug efflux complexes in Gram negative bacteria. It is an outer membrane efflux protein and is constitutively open. Regulation of efflux activity is often at its periplasmic entrance by other components of the efflux complex.
590.122	590.12232_3	Chromosome	427451	428083	CRP	fluoroquinolone;macrolide;penam	CRP is a global regulator that represses MdtEF multidrug efflux pump expression.
590.122	590.12232_4	Chromosome	51944	52616	kdpE	aminoglycoside	kdpE is a transcriptional activator that is part of the two-component system KdpD/KdpE that is studied for its regulatory role in potassium transport and has been identified as an adaptive regulator involved in the virulence and intracellular survival of pathogenic bacteria. kdpE regulates a range of virulence loci through direct promoter binding.
590.122	590.12232_4	Chromosome	285440	286633	Escherichia_coli_acrA	cephalosporin;fluoroquinolone;glycylcycline;penam;phenicol;rifamycin;tetracycline;triclosan	AcrA is a subunit of the AcrAB-TolC multidrug efflux system that in E. coli.
590.122	590.12232_4	Chromosome	286656	289787	acrB	cephalosporin;fluoroquinolone;glycylcycline;penam;phenicol;rifamycin;tetracycline;triclosan	Protein subunit of AcrA-AcrB-TolC multidrug efflux complex. AcrB functions as a herterotrimer which forms the inner membrane component and is primarily responsible for substrate recognition and energy transduction by acting as a drug/proton antiporter.
590.122	590.12232_5	Chromosome	252331	254079	msbA	nitroimidazole	MsbA is a multidrug resistance transporter homolog from E. coli and belongs to a superfamily of transporters that contain an adenosine triphosphate (ATP) binding cassette (ABC) which is also called a nucleotide-binding domain (NBD). MsbA is a member of the MDR-ABC transporter group by sequence homology. MsbA transports lipid A a major component of the bacterial outer cell membrane and is the only…
590.122	590.12232_6	Chromosome	137213	138724	mdsC	carbapenem;cephalosporin;cephamycin;monobactam;penam;penem;phenicol	MdsC is the outer membrane channel of the multidrug and metal efflux complex MdsABC.
590.122	590.12232_6	Chromosome	138687	141854	mdsB	carbapenem;cephalosporin;cephamycin;monobactam;penam;penem;phenicol	MdsB is the inner membrane transporter of the multidrug and metal efflux complex MdsABC. mdsB corresponds to 1 locus in Pseudomonas aeruginosa PAO1 (gene name: mexQ) and 2 loci in Pseudomonas aeruginosa LESB58.
590.122	590.12232_6	Chromosome	141851	143077	mdsA	carbapenem;cephalosporin;cephamycin;monobactam;penam;penem;phenicol	MdsA is the membrane fusion protein of the multidrug and metal efflux complex MdsABC.
590.122	590.12232_6	Chromosome	145654	146118	golS	carbapenem;cephalosporin;cephamycin;monobactam;penam;penem;phenicol	GolS is a regulator activated by the presence of golD and promotes the expression of the MdsABC efflux pump.
590.122	590.12232_6	Chromosome	173657	174814	Escherichia_coli_ampH	cephalosporin;penam	AmpH is a class C ampC-like beta-lactamase and penicillin-binding protein identified in Escherichia coli.
590.122	590.12232_7	Chromosome	60291	63404	acrD	aminoglycoside	AcrD is an aminoglycoside efflux pump expressed in E. coli. Its expression can be induced by indole and is regulated by baeRS and cpxAR.
590.122	590.12232_8	Chromosome	163186	164829	yojI	peptide	YojI mediates resistance to the peptide antibiotic microcin J25 when it is expressed from a multicopy vector. YojI is capable of pumping out microcin molecules. The outer membrane protein TolC in addition to YojI is required for export of microcin J25 out of the cell. Microcin J25 is thus the first known substrate for YojI.
590.122	590.12235_1	Chromosome	18858	19295	AAC(6')-Iy	aminoglycoside	AAC(6')-Iy is a chromosomal-encoded aminoglycoside acetyltransferase in S. enteritidis and S. enterica. Regulatory mutation required to increase expression of this chromosomally-encoded gene for resistance. In the specific system aminoglycoside resistance was due to a transcriptional fusion secondary to a chromosomal deletion in which the downstream aac(6')-Iy gene was placed under the control of…
590.122	590.12235_1	Chromosome	128247	128596	marA	carbapenem;cephalosporin;cephamycin;fluoroquinolone;glycylcycline;monobactam;penam;penem;phenicol;rifamycin;tetracycline;triclosan	In the presence of antibiotic stress E. coli overexpresses the global activator protein MarA which besides inducing MDR efflux pump AcrAB also down- regulates synthesis of the porin OmpF.
590.122	590.12235_1	Chromosome	693335	695083	msbA	nitroimidazole	MsbA is a multidrug resistance transporter homolog from E. coli and belongs to a superfamily of transporters that contain an adenosine triphosphate (ATP) binding cassette (ABC) which is also called a nucleotide-binding domain (NBD). MsbA is a member of the MDR-ABC transporter group by sequence homology. MsbA transports lipid A a major component of the bacterial outer cell membrane and is the only…
590.122	590.12235_10	Chromosome	164786	165316	emrR	fluoroquinolone	EmrR is a negative regulator for the EmrAB-TolC multidrug efflux pump in E. coli. Mutations lead to EmrAB-TolC overexpression.
590.122	590.12235_10	Chromosome	165443	166615	emrA	fluoroquinolone	EmrA is a membrane fusion protein providing an efflux pathway with EmrB and TolC between the inner and outer membranes of E. coli a Gram-negative bacterium.
590.122	590.12235_10	Chromosome	166632	168170	emrB	fluoroquinolone	emrB is a translocase in the emrB -TolC efflux protein in E. coli. It recognizes substrates including carbonyl cyanide m-chlorophenylhydrazone (CCCP) nalidixic acid and thioloactomycin.
590.122	590.12235_11	Chromosome	112553	113274	baeR	aminocoumarin;aminoglycoside	BaeR is a response regulator that promotes the expression of MdtABC and AcrD efflux complexes.
590.122	590.12235_11	Chromosome	116110	119157	mdtC	aminocoumarin	MdtC is a transporter that forms a heteromultimer complex with MdtB to form a multidrug transporter. MdtBC is part of the MdtABC-TolC efflux complex. In the absence of MdtB MdtC can form a homomultimer complex that results in a functioning efflux complex with a narrower drug specificity. mdtC corresponds to 3 loci in Pseudomonas aeruginosa PAO1 (gene name: muxC/muxB) and 3 loci in Pseudomonas aer…
590.122	590.12235_11	Chromosome	119165	122286	mdtB	aminocoumarin	MdtB is a transporter that forms a heteromultimer complex with MdtC to form a multidrug transporter. MdtBC is part of the MdtABC-TolC efflux complex.
590.122	590.12235_15	Chromosome	61845	63211	cpxA	aminocoumarin;aminoglycoside	CpxA is a membrane-localized sensor kinase that is activated by envelope stress. It starts a kinase cascade that activates CpxR which promotes efflux complex expression.
590.122	590.12235_2	Chromosome	227691	228884	Escherichia_coli_acrA	cephalosporin;fluoroquinolone;glycylcycline;penam;phenicol;rifamycin;tetracycline;triclosan	AcrA is a subunit of the AcrAB-TolC multidrug efflux system that in E. coli.
590.122	590.12235_2	Chromosome	228907	232038	acrB	cephalosporin;fluoroquinolone;glycylcycline;penam;phenicol;rifamycin;tetracycline;triclosan	Protein subunit of AcrA-AcrB-TolC multidrug efflux complex. AcrB functions as a herterotrimer which forms the inner membrane component and is primarily responsible for substrate recognition and energy transduction by acting as a drug/proton antiporter.
590.122	590.12235_2	Chromosome	331274	332431	Escherichia_coli_ampH	cephalosporin;penam	AmpH is a class C ampC-like beta-lactamase and penicillin-binding protein identified in Escherichia coli.
590.122	590.12235_2	Chromosome	360038	360502	golS	carbapenem;cephalosporin;cephamycin;monobactam;penam;penem;phenicol	GolS is a regulator activated by the presence of golD and promotes the expression of the MdsABC efflux pump.
590.122	590.12235_2	Chromosome	363079	364305	mdsA	carbapenem;cephalosporin;cephamycin;monobactam;penam;penem;phenicol	MdsA is the membrane fusion protein of the multidrug and metal efflux complex MdsABC.
590.122	590.12235_2	Chromosome	364302	367469	mdsB	carbapenem;cephalosporin;cephamycin;monobactam;penam;penem;phenicol	MdsB is the inner membrane transporter of the multidrug and metal efflux complex MdsABC. mdsB corresponds to 1 locus in Pseudomonas aeruginosa PAO1 (gene name: mexQ) and 2 loci in Pseudomonas aeruginosa LESB58.
590.122	590.12235_2	Chromosome	367432	368943	mdsC	carbapenem;cephalosporin;cephamycin;monobactam;penam;penem;phenicol	MdsC is the outer membrane channel of the multidrug and metal efflux complex MdsABC.
590.122	590.12235_20	Chromosome	47	719	kdpE	aminoglycoside	kdpE is a transcriptional activator that is part of the two-component system KdpD/KdpE that is studied for its regulatory role in potassium transport and has been identified as an adaptive regulator involved in the virulence and intracellular survival of pathogenic bacteria. kdpE regulates a range of virulence loci through direct promoter binding.
590.122	590.12235_24	Chromosome	16696	18339	yojI	peptide	YojI mediates resistance to the peptide antibiotic microcin J25 when it is expressed from a multicopy vector. YojI is capable of pumping out microcin molecules. The outer membrane protein TolC in addition to YojI is required for export of microcin J25 out of the cell. Microcin J25 is thus the first known substrate for YojI.
590.122	590.12235_3	Chromosome	70782	72206	mdtK	fluoroquinolone	A multidrug and toxic compound extrusions (MATE) transporter conferring resistance to norfloxacin doxorubicin and acriflavine.
590.122	590.12235_3	Chromosome	140287	141009	sdiA	cephalosporin;fluoroquinolone;glycylcycline;penam;phenicol;rifamycin;tetracycline;triclosan	SdiA is a cell division regulator that is also a positive regulator of AcrAB only when it's expressed from a plasmid. When the sdiA gene is on the chromosome it has no effect on expression of acrAB
590.122	590.12235_3	Chromosome	337289	337702	H-NS	cephalosporin;cephamycin;fluoroquinolone;macrolide;penam;tetracycline	H-NS is a histone-like protein involved in global gene regulation in Gram-negative bacteria. It is a repressor of the membrane fusion protein genes acrE mdtE and emrK as well as nearby genes of many RND-type multidrug exporters.
590.122	590.12235_4	Chromosome	341722	342354	CRP	fluoroquinolone;macrolide;penam	CRP is a global regulator that represses MdtEF multidrug efflux pump expression.
590.122	590.12235_5	Chromosome	210364	213477	acrD	aminoglycoside	AcrD is an aminoglycoside efflux pump expressed in E. coli. Its expression can be induced by indole and is regulated by baeRS and cpxAR.
590.122	590.12235_6	Chromosome	64597	66053	tolC	aminocoumarin;aminoglycoside;carbapenem;cephalosporin;cephamycin;fluoroquinolone;glycylcycline;macrolide;penam;penem;peptide;phenicol;rifamycin;tetracycline;triclosan	TolC is a protein subunit of many multidrug efflux complexes in Gram negative bacteria. It is an outer membrane efflux protein and is constitutively open. Regulation of efflux activity is often at its periplasmic entrance by other components of the efflux complex.
590.122	590.12235_6	Chromosome	86597	87414	bacA	peptide	The bacA gene product (BacA) recycles undecaprenyl pyrophosphate during cell wall biosynthesis which confers resistance to bacitracin.
590.122	590.12236_1	Chromosome	46360	47082	sdiA	cephalosporin;fluoroquinolone;glycylcycline;penam;phenicol;rifamycin;tetracycline;triclosan	SdiA is a cell division regulator that is also a positive regulator of AcrAB only when it's expressed from a plasmid. When the sdiA gene is on the chromosome it has no effect on expression of acrAB
590.122	590.12236_1	Chromosome	243074	243487	H-NS	cephalosporin;cephamycin;fluoroquinolone;macrolide;penam;tetracycline	H-NS is a histone-like protein involved in global gene regulation in Gram-negative bacteria. It is a repressor of the membrane fusion protein genes acrE mdtE and emrK as well as nearby genes of many RND-type multidrug exporters.
590.122	590.12236_1	Chromosome	382997	383434	AAC(6')-Iy	aminoglycoside	AAC(6')-Iy is a chromosomal-encoded aminoglycoside acetyltransferase in S. enteritidis and S. enterica. Regulatory mutation required to increase expression of this chromosomally-encoded gene for resistance. In the specific system aminoglycoside resistance was due to a transcriptional fusion secondary to a chromosomal deletion in which the downstream aac(6')-Iy gene was placed under the control of…
590.122	590.12236_1	Chromosome	492386	492735	marA	carbapenem;cephalosporin;cephamycin;fluoroquinolone;glycylcycline;monobactam;penam;penem;phenicol;rifamycin;tetracycline;triclosan	In the presence of antibiotic stress E. coli overexpresses the global activator protein MarA which besides inducing MDR efflux pump AcrAB also down- regulates synthesis of the porin OmpF.
590.122	590.12236_11	Chromosome	164786	165316	emrR	fluoroquinolone	EmrR is a negative regulator for the EmrAB-TolC multidrug efflux pump in E. coli. Mutations lead to EmrAB-TolC overexpression.
590.122	590.12236_11	Chromosome	165443	166615	emrA	fluoroquinolone	EmrA is a membrane fusion protein providing an efflux pathway with EmrB and TolC between the inner and outer membranes of E. coli a Gram-negative bacterium.
590.122	590.12236_11	Chromosome	166632	168170	emrB	fluoroquinolone	emrB is a translocase in the emrB -TolC efflux protein in E. coli. It recognizes substrates including carbonyl cyanide m-chlorophenylhydrazone (CCCP) nalidixic acid and thioloactomycin.
590.122	590.12236_14	Chromosome	73867	75233	cpxA	aminocoumarin;aminoglycoside	CpxA is a membrane-localized sensor kinase that is activated by envelope stress. It starts a kinase cascade that activates CpxR which promotes efflux complex expression.
590.122	590.12236_17	Chromosome	34163	35587	mdtK	fluoroquinolone	A multidrug and toxic compound extrusions (MATE) transporter conferring resistance to norfloxacin doxorubicin and acriflavine.
590.122	590.12236_2	Chromosome	17478	18150	kdpE	aminoglycoside	kdpE is a transcriptional activator that is part of the two-component system KdpD/KdpE that is studied for its regulatory role in potassium transport and has been identified as an adaptive regulator involved in the virulence and intracellular survival of pathogenic bacteria. kdpE regulates a range of virulence loci through direct promoter binding.
590.122	590.12236_2	Chromosome	245909	247102	Escherichia_coli_acrA	cephalosporin;fluoroquinolone;glycylcycline;penam;phenicol;rifamycin;tetracycline;triclosan	AcrA is a subunit of the AcrAB-TolC multidrug efflux system that in E. coli.
590.122	590.12236_2	Chromosome	247125	250256	acrB	cephalosporin;fluoroquinolone;glycylcycline;penam;phenicol;rifamycin;tetracycline;triclosan	Protein subunit of AcrA-AcrB-TolC multidrug efflux complex. AcrB functions as a herterotrimer which forms the inner membrane component and is primarily responsible for substrate recognition and energy transduction by acting as a drug/proton antiporter.
590.122	590.12236_2	Chromosome	349492	350649	Escherichia_coli_ampH	cephalosporin;penam	AmpH is a class C ampC-like beta-lactamase and penicillin-binding protein identified in Escherichia coli.
590.122	590.12236_2	Chromosome	378256	378720	golS	carbapenem;cephalosporin;cephamycin;monobactam;penam;penem;phenicol	GolS is a regulator activated by the presence of golD and promotes the expression of the MdsABC efflux pump.
590.122	590.12236_2	Chromosome	381297	382523	mdsA	carbapenem;cephalosporin;cephamycin;monobactam;penam;penem;phenicol	MdsA is the membrane fusion protein of the multidrug and metal efflux complex MdsABC.
590.122	590.12236_2	Chromosome	382520	385687	mdsB	carbapenem;cephalosporin;cephamycin;monobactam;penam;penem;phenicol	MdsB is the inner membrane transporter of the multidrug and metal efflux complex MdsABC. mdsB corresponds to 1 locus in Pseudomonas aeruginosa PAO1 (gene name: mexQ) and 2 loci in Pseudomonas aeruginosa LESB58.
590.122	590.12236_2	Chromosome	385650	387161	mdsC	carbapenem;cephalosporin;cephamycin;monobactam;penam;penem;phenicol	MdsC is the outer membrane channel of the multidrug and metal efflux complex MdsABC.
590.122	590.12236_3	Chromosome	7542	9185	yojI	peptide	YojI mediates resistance to the peptide antibiotic microcin J25 when it is expressed from a multicopy vector. YojI is capable of pumping out microcin molecules. The outer membrane protein TolC in addition to YojI is required for export of microcin J25 out of the cell. Microcin J25 is thus the first known substrate for YojI.
590.122	590.12236_3	Chromosome	236320	239433	acrD	aminoglycoside	AcrD is an aminoglycoside efflux pump expressed in E. coli. Its expression can be induced by indole and is regulated by baeRS and cpxAR.
590.122	590.12236_4	Chromosome	205525	206981	tolC	aminocoumarin;aminoglycoside;carbapenem;cephalosporin;cephamycin;fluoroquinolone;glycylcycline;macrolide;penam;penem;peptide;phenicol;rifamycin;tetracycline;triclosan	TolC is a protein subunit of many multidrug efflux complexes in Gram negative bacteria. It is an outer membrane efflux protein and is constitutively open. Regulation of efflux activity is often at its periplasmic entrance by other components of the efflux complex.
590.122	590.12236_4	Chromosome	227526	228343	bacA	peptide	The bacA gene product (BacA) recycles undecaprenyl pyrophosphate during cell wall biosynthesis which confers resistance to bacitracin.
590.122	590.12236_5	Chromosome	334555	335187	CRP	fluoroquinolone;macrolide;penam	CRP is a global regulator that represses MdtEF multidrug efflux pump expression.
590.122	590.12236_6	Chromosome	216518	218266	msbA	nitroimidazole	MsbA is a multidrug resistance transporter homolog from E. coli and belongs to a superfamily of transporters that contain an adenosine triphosphate (ATP) binding cassette (ABC) which is also called a nucleotide-binding domain (NBD). MsbA is a member of the MDR-ABC transporter group by sequence homology. MsbA transports lipid A a major component of the bacterial outer cell membrane and is the only…
590.122	590.12236_8	Chromosome	85838	88959	mdtB	aminocoumarin	MdtB is a transporter that forms a heteromultimer complex with MdtC to form a multidrug transporter. MdtBC is part of the MdtABC-TolC efflux complex.
590.122	590.12236_8	Chromosome	88967	92014	mdtC	aminocoumarin	MdtC is a transporter that forms a heteromultimer complex with MdtB to form a multidrug transporter. MdtBC is part of the MdtABC-TolC efflux complex. In the absence of MdtB MdtC can form a homomultimer complex that results in a functioning efflux complex with a narrower drug specificity. mdtC corresponds to 3 loci in Pseudomonas aeruginosa PAO1 (gene name: muxC/muxB) and 3 loci in Pseudomonas aer…
590.122	590.12236_8	Chromosome	94850	95571	baeR	aminocoumarin;aminoglycoside	BaeR is a response regulator that promotes the expression of MdtABC and AcrD efflux complexes.
590.122	590.12237_1	Chromosome	122218	122939	baeR	aminocoumarin;aminoglycoside	BaeR is a response regulator that promotes the expression of MdtABC and AcrD efflux complexes.
590.122	590.12237_1	Chromosome	125775	128822	mdtC	aminocoumarin	MdtC is a transporter that forms a heteromultimer complex with MdtB to form a multidrug transporter. MdtBC is part of the MdtABC-TolC efflux complex. In the absence of MdtB MdtC can form a homomultimer complex that results in a functioning efflux complex with a narrower drug specificity. mdtC corresponds to 3 loci in Pseudomonas aeruginosa PAO1 (gene name: muxC/muxB) and 3 loci in Pseudomonas aer…
590.122	590.12237_1	Chromosome	128830	131951	mdtB	aminocoumarin	MdtB is a transporter that forms a heteromultimer complex with MdtC to form a multidrug transporter. MdtBC is part of the MdtABC-TolC efflux complex.
590.122	590.12237_1	Chromosome	251680	253104	mdtK	fluoroquinolone	A multidrug and toxic compound extrusions (MATE) transporter conferring resistance to norfloxacin doxorubicin and acriflavine.
590.122	590.12237_1	Chromosome	306373	307095	sdiA	cephalosporin;fluoroquinolone;glycylcycline;penam;phenicol;rifamycin;tetracycline;triclosan	SdiA is a cell division regulator that is also a positive regulator of AcrAB only when it's expressed from a plasmid. When the sdiA gene is on the chromosome it has no effect on expression of acrAB
590.122	590.12237_1	Chromosome	499380	499793	H-NS	cephalosporin;cephamycin;fluoroquinolone;macrolide;penam;tetracycline	H-NS is a histone-like protein involved in global gene regulation in Gram-negative bacteria. It is a repressor of the membrane fusion protein genes acrE mdtE and emrK as well as nearby genes of many RND-type multidrug exporters.
590.122	590.12237_1	Chromosome	639268	639705	AAC(6')-Iaa	aminoglycoside	AAC(6')-Iaa is a chromosomal-encoded aminoglycoside acetyltransferase in S. typhimurium
590.122	590.12237_1	Chromosome	749589	749938	marA	carbapenem;cephalosporin;cephamycin;fluoroquinolone;glycylcycline;monobactam;penam;penem;phenicol;rifamycin;tetracycline;triclosan	In the presence of antibiotic stress E. coli overexpresses the global activator protein MarA which besides inducing MDR efflux pump AcrAB also down- regulates synthesis of the porin OmpF.
590.122	590.12237_15	Chromosome	88756	89573	bacA	peptide	The bacA gene product (BacA) recycles undecaprenyl pyrophosphate during cell wall biosynthesis which confers resistance to bacitracin.
590.122	590.12237_17	Chromosome	75528	78641	acrD	aminoglycoside	AcrD is an aminoglycoside efflux pump expressed in E. coli. Its expression can be induced by indole and is regulated by baeRS and cpxAR.
590.122	590.12237_18	Chromosome	67200	68566	cpxA	aminocoumarin;aminoglycoside	CpxA is a membrane-localized sensor kinase that is activated by envelope stress. It starts a kinase cascade that activates CpxR which promotes efflux complex expression.
590.122	590.12237_2	Chromosome	91548	92078	emrR	fluoroquinolone	EmrR is a negative regulator for the EmrAB-TolC multidrug efflux pump in E. coli. Mutations lead to EmrAB-TolC overexpression.
590.122	590.12237_2	Chromosome	92205	93377	emrA	fluoroquinolone	EmrA is a membrane fusion protein providing an efflux pathway with EmrB and TolC between the inner and outer membranes of E. coli a Gram-negative bacterium.
590.122	590.12237_2	Chromosome	93394	94932	emrB	fluoroquinolone	emrB is a translocase in the emrB -TolC efflux protein in E. coli. It recognizes substrates including carbonyl cyanide m-chlorophenylhydrazone (CCCP) nalidixic acid and thioloactomycin.
590.122	590.12237_2	Chromosome	477318	478774	tolC	aminocoumarin;aminoglycoside;carbapenem;cephalosporin;cephamycin;fluoroquinolone;glycylcycline;macrolide;penam;penem;peptide;phenicol;rifamycin;tetracycline;triclosan	TolC is a protein subunit of many multidrug efflux complexes in Gram negative bacteria. It is an outer membrane efflux protein and is constitutively open. Regulation of efflux activity is often at its periplasmic entrance by other components of the efflux complex.
590.122	590.12237_22	Chromosome	43118	44866	msbA	nitroimidazole	MsbA is a multidrug resistance transporter homolog from E. coli and belongs to a superfamily of transporters that contain an adenosine triphosphate (ATP) binding cassette (ABC) which is also called a nucleotide-binding domain (NBD). MsbA is a member of the MDR-ABC transporter group by sequence homology. MsbA transports lipid A a major component of the bacterial outer cell membrane and is the only…
590.122	590.12237_26	Chromosome	18806	19438	CRP	fluoroquinolone;macrolide;penam	CRP is a global regulator that represses MdtEF multidrug efflux pump expression.
590.122	590.12237_5	Chromosome	39390	40062	kdpE	aminoglycoside	kdpE is a transcriptional activator that is part of the two-component system KdpD/KdpE that is studied for its regulatory role in potassium transport and has been identified as an adaptive regulator involved in the virulence and intracellular survival of pathogenic bacteria. kdpE regulates a range of virulence loci through direct promoter binding.
590.122	590.12237_5	Chromosome	272776	273969	Escherichia_coli_acrA	cephalosporin;fluoroquinolone;glycylcycline;penam;phenicol;rifamycin;tetracycline;triclosan	AcrA is a subunit of the AcrAB-TolC multidrug efflux system that in E. coli.
590.122	590.12237_5	Chromosome	273992	277123	acrB	cephalosporin;fluoroquinolone;glycylcycline;penam;phenicol;rifamycin;tetracycline;triclosan	Protein subunit of AcrA-AcrB-TolC multidrug efflux complex. AcrB functions as a herterotrimer which forms the inner membrane component and is primarily responsible for substrate recognition and energy transduction by acting as a drug/proton antiporter.
590.122	590.12237_8	Chromosome	45817	47328	mdsC	carbapenem;cephalosporin;cephamycin;monobactam;penam;penem;phenicol	MdsC is the outer membrane channel of the multidrug and metal efflux complex MdsABC.
590.122	590.12237_8	Chromosome	47291	50458	mdsB	carbapenem;cephalosporin;cephamycin;monobactam;penam;penem;phenicol	MdsB is the inner membrane transporter of the multidrug and metal efflux complex MdsABC. mdsB corresponds to 1 locus in Pseudomonas aeruginosa PAO1 (gene name: mexQ) and 2 loci in Pseudomonas aeruginosa LESB58.
590.122	590.12237_8	Chromosome	50455	51681	mdsA	carbapenem;cephalosporin;cephamycin;monobactam;penam;penem;phenicol	MdsA is the membrane fusion protein of the multidrug and metal efflux complex MdsABC.
590.122	590.12237_8	Chromosome	54258	54722	golS	carbapenem;cephalosporin;cephamycin;monobactam;penam;penem;phenicol	GolS is a regulator activated by the presence of golD and promotes the expression of the MdsABC efflux pump.
590.122	590.12237_9	Chromosome	155312	156955	yojI	peptide	YojI mediates resistance to the peptide antibiotic microcin J25 when it is expressed from a multicopy vector. YojI is capable of pumping out microcin molecules. The outer membrane protein TolC in addition to YojI is required for export of microcin J25 out of the cell. Microcin J25 is thus the first known substrate for YojI.
590.122	590.12238_1	Chromosome	517700	518049	marA	carbapenem;cephalosporin;cephamycin;fluoroquinolone;glycylcycline;monobactam;penam;penem;phenicol;rifamycin;tetracycline;triclosan	In the presence of antibiotic stress E. coli overexpresses the global activator protein MarA which besides inducing MDR efflux pump AcrAB also down- regulates synthesis of the porin OmpF.
590.122	590.12238_1	Chromosome	627933	628370	AAC(6')-Iaa	aminoglycoside	AAC(6')-Iaa is a chromosomal-encoded aminoglycoside acetyltransferase in S. typhimurium
590.122	590.12238_1	Chromosome	767845	768258	H-NS	cephalosporin;cephamycin;fluoroquinolone;macrolide;penam;tetracycline	H-NS is a histone-like protein involved in global gene regulation in Gram-negative bacteria. It is a repressor of the membrane fusion protein genes acrE mdtE and emrK as well as nearby genes of many RND-type multidrug exporters.
590.122	590.12238_1	Chromosome	959900	960622	sdiA	cephalosporin;fluoroquinolone;glycylcycline;penam;phenicol;rifamycin;tetracycline;triclosan	SdiA is a cell division regulator that is also a positive regulator of AcrAB only when it's expressed from a plasmid. When the sdiA gene is on the chromosome it has no effect on expression of acrAB
590.122	590.12238_1	Chromosome	1013891	1015315	mdtK	fluoroquinolone	A multidrug and toxic compound extrusions (MATE) transporter conferring resistance to norfloxacin doxorubicin and acriflavine.
590.122	590.12238_1	Chromosome	1135044	1138165	mdtB	aminocoumarin	MdtB is a transporter that forms a heteromultimer complex with MdtC to form a multidrug transporter. MdtBC is part of the MdtABC-TolC efflux complex.
590.122	590.12238_1	Chromosome	1138173	1141220	mdtC	aminocoumarin	MdtC is a transporter that forms a heteromultimer complex with MdtB to form a multidrug transporter. MdtBC is part of the MdtABC-TolC efflux complex. In the absence of MdtB MdtC can form a homomultimer complex that results in a functioning efflux complex with a narrower drug specificity. mdtC corresponds to 3 loci in Pseudomonas aeruginosa PAO1 (gene name: muxC/muxB) and 3 loci in Pseudomonas aer…
590.122	590.12238_1	Chromosome	1144056	1144777	baeR	aminocoumarin;aminoglycoside	BaeR is a response regulator that promotes the expression of MdtABC and AcrD efflux complexes.
590.122	590.12238_12	Chromosome	88761	89578	bacA	peptide	The bacA gene product (BacA) recycles undecaprenyl pyrophosphate during cell wall biosynthesis which confers resistance to bacitracin.
590.122	590.12238_13	Chromosome	27961	29327	cpxA	aminocoumarin;aminoglycoside	CpxA is a membrane-localized sensor kinase that is activated by envelope stress. It starts a kinase cascade that activates CpxR which promotes efflux complex expression.
590.122	590.12238_17	Chromosome	28177	29925	msbA	nitroimidazole	MsbA is a multidrug resistance transporter homolog from E. coli and belongs to a superfamily of transporters that contain an adenosine triphosphate (ATP) binding cassette (ABC) which is also called a nucleotide-binding domain (NBD). MsbA is a member of the MDR-ABC transporter group by sequence homology. MsbA transports lipid A a major component of the bacterial outer cell membrane and is the only…
590.122	590.12238_21	Chromosome	18811	19443	CRP	fluoroquinolone;macrolide;penam	CRP is a global regulator that represses MdtEF multidrug efflux pump expression.
590.122	590.12238_3	Chromosome	91656	92186	emrR	fluoroquinolone	EmrR is a negative regulator for the EmrAB-TolC multidrug efflux pump in E. coli. Mutations lead to EmrAB-TolC overexpression.
590.122	590.12238_3	Chromosome	92313	93485	emrA	fluoroquinolone	EmrA is a membrane fusion protein providing an efflux pathway with EmrB and TolC between the inner and outer membranes of E. coli a Gram-negative bacterium.
590.122	590.12238_3	Chromosome	93502	95040	emrB	fluoroquinolone	emrB is a translocase in the emrB -TolC efflux protein in E. coli. It recognizes substrates including carbonyl cyanide m-chlorophenylhydrazone (CCCP) nalidixic acid and thioloactomycin.
590.122	590.12238_3	Chromosome	477427	478883	tolC	aminocoumarin;aminoglycoside;carbapenem;cephalosporin;cephamycin;fluoroquinolone;glycylcycline;macrolide;penam;penem;peptide;phenicol;rifamycin;tetracycline;triclosan	TolC is a protein subunit of many multidrug efflux complexes in Gram negative bacteria. It is an outer membrane efflux protein and is constitutively open. Regulation of efflux activity is often at its periplasmic entrance by other components of the efflux complex.
590.122	590.12238_5	Chromosome	50477	51149	kdpE	aminoglycoside	kdpE is a transcriptional activator that is part of the two-component system KdpD/KdpE that is studied for its regulatory role in potassium transport and has been identified as an adaptive regulator involved in the virulence and intracellular survival of pathogenic bacteria. kdpE regulates a range of virulence loci through direct promoter binding.
590.122	590.12238_5	Chromosome	283863	285056	Escherichia_coli_acrA	cephalosporin;fluoroquinolone;glycylcycline;penam;phenicol;rifamycin;tetracycline;triclosan	AcrA is a subunit of the AcrAB-TolC multidrug efflux system that in E. coli.
590.122	590.12238_5	Chromosome	285079	288210	acrB	cephalosporin;fluoroquinolone;glycylcycline;penam;phenicol;rifamycin;tetracycline;triclosan	Protein subunit of AcrA-AcrB-TolC multidrug efflux complex. AcrB functions as a herterotrimer which forms the inner membrane component and is primarily responsible for substrate recognition and energy transduction by acting as a drug/proton antiporter.
590.122	590.12238_6	Chromosome	170969	174082	acrD	aminoglycoside	AcrD is an aminoglycoside efflux pump expressed in E. coli. Its expression can be induced by indole and is regulated by baeRS and cpxAR.
590.122	590.12238_7	Chromosome	45867	47378	mdsC	carbapenem;cephalosporin;cephamycin;monobactam;penam;penem;phenicol	MdsC is the outer membrane channel of the multidrug and metal efflux complex MdsABC.
590.122	590.12238_7	Chromosome	47341	50508	mdsB	carbapenem;cephalosporin;cephamycin;monobactam;penam;penem;phenicol	MdsB is the inner membrane transporter of the multidrug and metal efflux complex MdsABC. mdsB corresponds to 1 locus in Pseudomonas aeruginosa PAO1 (gene name: mexQ) and 2 loci in Pseudomonas aeruginosa LESB58.
590.122	590.12238_7	Chromosome	50505	51731	mdsA	carbapenem;cephalosporin;cephamycin;monobactam;penam;penem;phenicol	MdsA is the membrane fusion protein of the multidrug and metal efflux complex MdsABC.
590.122	590.12238_7	Chromosome	54308	54772	golS	carbapenem;cephalosporin;cephamycin;monobactam;penam;penem;phenicol	GolS is a regulator activated by the presence of golD and promotes the expression of the MdsABC efflux pump.
590.122	590.12238_8	Chromosome	155317	156960	yojI	peptide	YojI mediates resistance to the peptide antibiotic microcin J25 when it is expressed from a multicopy vector. YojI is capable of pumping out microcin molecules. The outer membrane protein TolC in addition to YojI is required for export of microcin J25 out of the cell. Microcin J25 is thus the first known substrate for YojI.
590.122	590.12239_1	Chromosome	99975	101486	mdsC	carbapenem;cephalosporin;cephamycin;monobactam;penam;penem;phenicol	MdsC is the outer membrane channel of the multidrug and metal efflux complex MdsABC.
590.122	590.12239_1	Chromosome	101449	104616	mdsB	carbapenem;cephalosporin;cephamycin;monobactam;penam;penem;phenicol	MdsB is the inner membrane transporter of the multidrug and metal efflux complex MdsABC. mdsB corresponds to 1 locus in Pseudomonas aeruginosa PAO1 (gene name: mexQ) and 2 loci in Pseudomonas aeruginosa LESB58.
590.122	590.12239_1	Chromosome	104613	105839	mdsA	carbapenem;cephalosporin;cephamycin;monobactam;penam;penem;phenicol	MdsA is the membrane fusion protein of the multidrug and metal efflux complex MdsABC.
590.122	590.12239_1	Chromosome	108416	108880	golS	carbapenem;cephalosporin;cephamycin;monobactam;penam;penem;phenicol	GolS is a regulator activated by the presence of golD and promotes the expression of the MdsABC efflux pump.
590.122	590.12239_1	Chromosome	136487	137644	Escherichia_coli_ampH	cephalosporin;penam	AmpH is a class C ampC-like beta-lactamase and penicillin-binding protein identified in Escherichia coli.
590.122	590.12239_1	Chromosome	236880	240011	acrB	cephalosporin;fluoroquinolone;glycylcycline;penam;phenicol;rifamycin;tetracycline;triclosan	Protein subunit of AcrA-AcrB-TolC multidrug efflux complex. AcrB functions as a herterotrimer which forms the inner membrane component and is primarily responsible for substrate recognition and energy transduction by acting as a drug/proton antiporter.
590.122	590.12239_1	Chromosome	240034	241227	Escherichia_coli_acrA	cephalosporin;fluoroquinolone;glycylcycline;penam;phenicol;rifamycin;tetracycline;triclosan	AcrA is a subunit of the AcrAB-TolC multidrug efflux system that in E. coli.
590.122	590.12239_1	Chromosome	509239	509911	kdpE	aminoglycoside	kdpE is a transcriptional activator that is part of the two-component system KdpD/KdpE that is studied for its regulatory role in potassium transport and has been identified as an adaptive regulator involved in the virulence and intracellular survival of pathogenic bacteria. kdpE regulates a range of virulence loci through direct promoter binding.
590.122	590.12239_1	Chromosome	791904	793652	msbA	nitroimidazole	MsbA is a multidrug resistance transporter homolog from E. coli and belongs to a superfamily of transporters that contain an adenosine triphosphate (ATP) binding cassette (ABC) which is also called a nucleotide-binding domain (NBD). MsbA is a member of the MDR-ABC transporter group by sequence homology. MsbA transports lipid A a major component of the bacterial outer cell membrane and is the only…
590.122	590.12239_1	Chromosome	1270763	1271112	marA	carbapenem;cephalosporin;cephamycin;fluoroquinolone;glycylcycline;monobactam;penam;penem;phenicol;rifamycin;tetracycline;triclosan	In the presence of antibiotic stress E. coli overexpresses the global activator protein MarA which besides inducing MDR efflux pump AcrAB also down- regulates synthesis of the porin OmpF.
590.122	590.12239_1	Chromosome	1380064	1380501	AAC(6')-Iy	aminoglycoside	AAC(6')-Iy is a chromosomal-encoded aminoglycoside acetyltransferase in S. enteritidis and S. enterica. Regulatory mutation required to increase expression of this chromosomally-encoded gene for resistance. In the specific system aminoglycoside resistance was due to a transcriptional fusion secondary to a chromosomal deletion in which the downstream aac(6')-Iy gene was placed under the control of…
590.122	590.12239_1	Chromosome	1520011	1520424	H-NS	cephalosporin;cephamycin;fluoroquinolone;macrolide;penam;tetracycline	H-NS is a histone-like protein involved in global gene regulation in Gram-negative bacteria. It is a repressor of the membrane fusion protein genes acrE mdtE and emrK as well as nearby genes of many RND-type multidrug exporters.
590.122	590.12239_2	Chromosome	140586	141403	bacA	peptide	The bacA gene product (BacA) recycles undecaprenyl pyrophosphate during cell wall biosynthesis which confers resistance to bacitracin.
590.122	590.12239_2	Chromosome	161948	163404	tolC	aminocoumarin;aminoglycoside;carbapenem;cephalosporin;cephamycin;fluoroquinolone;glycylcycline;macrolide;penam;penem;peptide;phenicol;rifamycin;tetracycline;triclosan	TolC is a protein subunit of many multidrug efflux complexes in Gram negative bacteria. It is an outer membrane efflux protein and is constitutively open. Regulation of efflux activity is often at its periplasmic entrance by other components of the efflux complex.
590.122	590.12239_2	Chromosome	543707	545245	emrB	fluoroquinolone	emrB is a translocase in the emrB -TolC efflux protein in E. coli. It recognizes substrates including carbonyl cyanide m-chlorophenylhydrazone (CCCP) nalidixic acid and thioloactomycin.
590.122	590.12239_2	Chromosome	545262	546434	emrA	fluoroquinolone	EmrA is a membrane fusion protein providing an efflux pathway with EmrB and TolC between the inner and outer membranes of E. coli a Gram-negative bacterium.
590.122	590.12239_2	Chromosome	546561	547091	emrR	fluoroquinolone	EmrR is a negative regulator for the EmrAB-TolC multidrug efflux pump in E. coli. Mutations lead to EmrAB-TolC overexpression.
590.122	590.12239_4	Chromosome	16447	17079	CRP	fluoroquinolone;macrolide;penam	CRP is a global regulator that represses MdtEF multidrug efflux pump expression.
590.122	590.12239_5	Chromosome	77405	78127	sdiA	cephalosporin;fluoroquinolone;glycylcycline;penam;phenicol;rifamycin;tetracycline;triclosan	SdiA is a cell division regulator that is also a positive regulator of AcrAB only when it's expressed from a plasmid. When the sdiA gene is on the chromosome it has no effect on expression of acrAB
590.122	590.12239_5	Chromosome	146208	147632	mdtK	fluoroquinolone	A multidrug and toxic compound extrusions (MATE) transporter conferring resistance to norfloxacin doxorubicin and acriflavine.
590.122	590.12239_5	Chromosome	269271	272392	mdtB	aminocoumarin	MdtB is a transporter that forms a heteromultimer complex with MdtC to form a multidrug transporter. MdtBC is part of the MdtABC-TolC efflux complex.
590.122	590.12239_5	Chromosome	272400	275447	mdtC	aminocoumarin	MdtC is a transporter that forms a heteromultimer complex with MdtB to form a multidrug transporter. MdtBC is part of the MdtABC-TolC efflux complex. In the absence of MdtB MdtC can form a homomultimer complex that results in a functioning efflux complex with a narrower drug specificity. mdtC corresponds to 3 loci in Pseudomonas aeruginosa PAO1 (gene name: muxC/muxB) and 3 loci in Pseudomonas aer…
590.122	590.12239_5	Chromosome	278283	279004	baeR	aminocoumarin;aminoglycoside	BaeR is a response regulator that promotes the expression of MdtABC and AcrD efflux complexes.
590.122	590.12239_6	Chromosome	147627	150740	acrD	aminoglycoside	AcrD is an aminoglycoside efflux pump expressed in E. coli. Its expression can be induced by indole and is regulated by baeRS and cpxAR.
590.122	590.12239_6	Chromosome	377248	378891	yojI	peptide	YojI mediates resistance to the peptide antibiotic microcin J25 when it is expressed from a multicopy vector. YojI is capable of pumping out microcin molecules. The outer membrane protein TolC in addition to YojI is required for export of microcin J25 out of the cell. Microcin J25 is thus the first known substrate for YojI.
590.122	590.12239_8	Chromosome	61895	63261	cpxA	aminocoumarin;aminoglycoside	CpxA is a membrane-localized sensor kinase that is activated by envelope stress. It starts a kinase cascade that activates CpxR which promotes efflux complex expression.
590.122	590.12241_1	Chromosome	224895	225712	bacA	peptide	The bacA gene product (BacA) recycles undecaprenyl pyrophosphate during cell wall biosynthesis which confers resistance to bacitracin.
590.122	590.12241_1	Chromosome	246258	247714	tolC	aminocoumarin;aminoglycoside;carbapenem;cephalosporin;cephamycin;fluoroquinolone;glycylcycline;macrolide;penam;penem;peptide;phenicol;rifamycin;tetracycline;triclosan	TolC is a protein subunit of many multidrug efflux complexes in Gram negative bacteria. It is an outer membrane efflux protein and is constitutively open. Regulation of efflux activity is often at its periplasmic entrance by other components of the efflux complex.
590.122	590.12241_1	Chromosome	637521	639059	emrB	fluoroquinolone	emrB is a translocase in the emrB -TolC efflux protein in E. coli. It recognizes substrates including carbonyl cyanide m-chlorophenylhydrazone (CCCP) nalidixic acid and thioloactomycin.
590.122	590.12241_1	Chromosome	639076	640248	emrA	fluoroquinolone	EmrA is a membrane fusion protein providing an efflux pathway with EmrB and TolC between the inner and outer membranes of E. coli a Gram-negative bacterium.
590.122	590.12241_1	Chromosome	640375	640905	emrR	fluoroquinolone	EmrR is a negative regulator for the EmrAB-TolC multidrug efflux pump in E. coli. Mutations lead to EmrAB-TolC overexpression.
590.122	590.12241_10	Chromosome	68311	69677	cpxA	aminocoumarin;aminoglycoside	CpxA is a membrane-localized sensor kinase that is activated by envelope stress. It starts a kinase cascade that activates CpxR which promotes efflux complex expression.
590.122	590.12241_11	Chromosome	187050	188693	yojI	peptide	YojI mediates resistance to the peptide antibiotic microcin J25 when it is expressed from a multicopy vector. YojI is capable of pumping out microcin molecules. The outer membrane protein TolC in addition to YojI is required for export of microcin J25 out of the cell. Microcin J25 is thus the first known substrate for YojI.
590.122	590.12241_15	Chromosome	63753	64425	kdpE	aminoglycoside	kdpE is a transcriptional activator that is part of the two-component system KdpD/KdpE that is studied for its regulatory role in potassium transport and has been identified as an adaptive regulator involved in the virulence and intracellular survival of pathogenic bacteria. kdpE regulates a range of virulence loci through direct promoter binding.
590.122	590.12241_2	Chromosome	43070	43507	AAC(6')-Iy	aminoglycoside	AAC(6')-Iy is a chromosomal-encoded aminoglycoside acetyltransferase in S. enteritidis and S. enterica. Regulatory mutation required to increase expression of this chromosomally-encoded gene for resistance. In the specific system aminoglycoside resistance was due to a transcriptional fusion secondary to a chromosomal deletion in which the downstream aac(6')-Iy gene was placed under the control of…
590.122	590.12241_2	Chromosome	182990	183403	H-NS	cephalosporin;cephamycin;fluoroquinolone;macrolide;penam;tetracycline	H-NS is a histone-like protein involved in global gene regulation in Gram-negative bacteria. It is a repressor of the membrane fusion protein genes acrE mdtE and emrK as well as nearby genes of many RND-type multidrug exporters.
590.122	590.12241_2	Chromosome	381556	382278	sdiA	cephalosporin;fluoroquinolone;glycylcycline;penam;phenicol;rifamycin;tetracycline;triclosan	SdiA is a cell division regulator that is also a positive regulator of AcrAB only when it's expressed from a plasmid. When the sdiA gene is on the chromosome it has no effect on expression of acrAB
590.122	590.12241_2	Chromosome	434838	436262	mdtK	fluoroquinolone	A multidrug and toxic compound extrusions (MATE) transporter conferring resistance to norfloxacin doxorubicin and acriflavine.
590.122	590.12241_2	Chromosome	558720	561841	mdtB	aminocoumarin	MdtB is a transporter that forms a heteromultimer complex with MdtC to form a multidrug transporter. MdtBC is part of the MdtABC-TolC efflux complex.
590.122	590.12241_2	Chromosome	561849	564896	mdtC	aminocoumarin	MdtC is a transporter that forms a heteromultimer complex with MdtB to form a multidrug transporter. MdtBC is part of the MdtABC-TolC efflux complex. In the absence of MdtB MdtC can form a homomultimer complex that results in a functioning efflux complex with a narrower drug specificity. mdtC corresponds to 3 loci in Pseudomonas aeruginosa PAO1 (gene name: muxC/muxB) and 3 loci in Pseudomonas aer…
590.122	590.12241_2	Chromosome	567732	568453	baeR	aminocoumarin;aminoglycoside	BaeR is a response regulator that promotes the expression of MdtABC and AcrD efflux complexes.
590.122	590.12241_3	Chromosome	100848	101197	marA	carbapenem;cephalosporin;cephamycin;fluoroquinolone;glycylcycline;monobactam;penam;penem;phenicol;rifamycin;tetracycline;triclosan	In the presence of antibiotic stress E. coli overexpresses the global activator protein MarA which besides inducing MDR efflux pump AcrAB also down- regulates synthesis of the porin OmpF.
590.122	590.12241_4	Chromosome	127057	127411	ramA	carbapenem;cephalosporin;cephamycin;fluoroquinolone;glycylcycline;monobactam;penam;penem;phenicol;rifamycin;tetracycline;triclosan	RamA (resistance antibiotic multiple) is a positive regulator of AcrAB-TolC and leads to high level multidrug resistance in Klebsiella pneumoniae Salmonella enterica and Enterobacter aerugenes increasing the expression of both the mar operon as well as AcrAB. RamA also decreases OmpF expression.
590.122	590.12241_4	Chromosome	225270	226463	Escherichia_coli_acrA	cephalosporin;fluoroquinolone;glycylcycline;penam;phenicol;rifamycin;tetracycline;triclosan	AcrA is a subunit of the AcrAB-TolC multidrug efflux system that in E. coli.
590.122	590.12241_4	Chromosome	226486	229617	acrB	cephalosporin;fluoroquinolone;glycylcycline;penam;phenicol;rifamycin;tetracycline;triclosan	Protein subunit of AcrA-AcrB-TolC multidrug efflux complex. AcrB functions as a herterotrimer which forms the inner membrane component and is primarily responsible for substrate recognition and energy transduction by acting as a drug/proton antiporter.
590.122	590.12241_4	Chromosome	357629	358093	golS	carbapenem;cephalosporin;cephamycin;monobactam;penam;penem;phenicol	GolS is a regulator activated by the presence of golD and promotes the expression of the MdsABC efflux pump.
590.122	590.12241_4	Chromosome	360670	361896	mdsA	carbapenem;cephalosporin;cephamycin;monobactam;penam;penem;phenicol	MdsA is the membrane fusion protein of the multidrug and metal efflux complex MdsABC.
590.122	590.12241_4	Chromosome	361893	365060	mdsB	carbapenem;cephalosporin;cephamycin;monobactam;penam;penem;phenicol	MdsB is the inner membrane transporter of the multidrug and metal efflux complex MdsABC. mdsB corresponds to 1 locus in Pseudomonas aeruginosa PAO1 (gene name: mexQ) and 2 loci in Pseudomonas aeruginosa LESB58.
590.122	590.12241_4	Chromosome	365023	366534	mdsC	carbapenem;cephalosporin;cephamycin;monobactam;penam;penem;phenicol	MdsC is the outer membrane channel of the multidrug and metal efflux complex MdsABC.
590.122	590.12241_6	Chromosome	385334	385966	CRP	fluoroquinolone;macrolide;penam	CRP is a global regulator that represses MdtEF multidrug efflux pump expression.
590.122	590.12241_7	Chromosome	112446	114194	msbA	nitroimidazole	MsbA is a multidrug resistance transporter homolog from E. coli and belongs to a superfamily of transporters that contain an adenosine triphosphate (ATP) binding cassette (ABC) which is also called a nucleotide-binding domain (NBD). MsbA is a member of the MDR-ABC transporter group by sequence homology. MsbA transports lipid A a major component of the bacterial outer cell membrane and is the only…
590.122	590.12241_8	Chromosome	154859	157972	acrD	aminoglycoside	AcrD is an aminoglycoside efflux pump expressed in E. coli. Its expression can be induced by indole and is regulated by baeRS and cpxAR.
590.122	590.12242_11	Chromosome	41814	42168	ramA	carbapenem;cephalosporin;cephamycin;fluoroquinolone;glycylcycline;monobactam;penam;penem;phenicol;rifamycin;tetracycline;triclosan	RamA (resistance antibiotic multiple) is a positive regulator of AcrAB-TolC and leads to high level multidrug resistance in Klebsiella pneumoniae Salmonella enterica and Enterobacter aerugenes increasing the expression of both the mar operon as well as AcrAB. RamA also decreases OmpF expression.
590.122	590.12242_12	Chromosome	122609	123022	H-NS	cephalosporin;cephamycin;fluoroquinolone;macrolide;penam;tetracycline	H-NS is a histone-like protein involved in global gene regulation in Gram-negative bacteria. It is a repressor of the membrane fusion protein genes acrE mdtE and emrK as well as nearby genes of many RND-type multidrug exporters.
590.122	590.12242_13	Chromosome	63989	65355	cpxA	aminocoumarin;aminoglycoside	CpxA is a membrane-localized sensor kinase that is activated by envelope stress. It starts a kinase cascade that activates CpxR which promotes efflux complex expression.
590.122	590.12242_14	Chromosome	2792	3513	baeR	aminocoumarin;aminoglycoside	BaeR is a response regulator that promotes the expression of MdtABC and AcrD efflux complexes.
590.122	590.12242_16	Chromosome	86535	88178	yojI	peptide	YojI mediates resistance to the peptide antibiotic microcin J25 when it is expressed from a multicopy vector. YojI is capable of pumping out microcin molecules. The outer membrane protein TolC in addition to YojI is required for export of microcin J25 out of the cell. Microcin J25 is thus the first known substrate for YojI.
590.122	590.12242_18	Chromosome	43351	44073	sdiA	cephalosporin;fluoroquinolone;glycylcycline;penam;phenicol;rifamycin;tetracycline;triclosan	SdiA is a cell division regulator that is also a positive regulator of AcrAB only when it's expressed from a plasmid. When the sdiA gene is on the chromosome it has no effect on expression of acrAB
590.122	590.12242_2	Chromosome	335141	335773	CRP	fluoroquinolone;macrolide;penam	CRP is a global regulator that represses MdtEF multidrug efflux pump expression.
590.122	590.12242_22	Chromosome	16	688	kdpE	aminoglycoside	kdpE is a transcriptional activator that is part of the two-component system KdpD/KdpE that is studied for its regulatory role in potassium transport and has been identified as an adaptive regulator involved in the virulence and intracellular survival of pathogenic bacteria. kdpE regulates a range of virulence loci through direct promoter binding.
590.122	590.12242_28	Chromosome	295	3342	mdtC	aminocoumarin	MdtC is a transporter that forms a heteromultimer complex with MdtB to form a multidrug transporter. MdtBC is part of the MdtABC-TolC efflux complex. In the absence of MdtB MdtC can form a homomultimer complex that results in a functioning efflux complex with a narrower drug specificity. mdtC corresponds to 3 loci in Pseudomonas aeruginosa PAO1 (gene name: muxC/muxB) and 3 loci in Pseudomonas aer…
590.122	590.12242_28	Chromosome	3350	6471	mdtB	aminocoumarin	MdtB is a transporter that forms a heteromultimer complex with MdtC to form a multidrug transporter. MdtBC is part of the MdtABC-TolC efflux complex.
590.122	590.12242_3	Chromosome	212008	213464	tolC	aminocoumarin;aminoglycoside;carbapenem;cephalosporin;cephamycin;fluoroquinolone;glycylcycline;macrolide;penam;penem;peptide;phenicol;rifamycin;tetracycline;triclosan	TolC is a protein subunit of many multidrug efflux complexes in Gram negative bacteria. It is an outer membrane efflux protein and is constitutively open. Regulation of efflux activity is often at its periplasmic entrance by other components of the efflux complex.
590.122	590.12242_3	Chromosome	234009	234826	bacA	peptide	The bacA gene product (BacA) recycles undecaprenyl pyrophosphate during cell wall biosynthesis which confers resistance to bacitracin.
590.122	590.12242_4	Chromosome	84726	86237	mdsC	carbapenem;cephalosporin;cephamycin;monobactam;penam;penem;phenicol	MdsC is the outer membrane channel of the multidrug and metal efflux complex MdsABC.
590.122	590.12242_4	Chromosome	86200	89367	mdsB	carbapenem;cephalosporin;cephamycin;monobactam;penam;penem;phenicol	MdsB is the inner membrane transporter of the multidrug and metal efflux complex MdsABC. mdsB corresponds to 1 locus in Pseudomonas aeruginosa PAO1 (gene name: mexQ) and 2 loci in Pseudomonas aeruginosa LESB58.
590.122	590.12242_4	Chromosome	89364	90590	mdsA	carbapenem;cephalosporin;cephamycin;monobactam;penam;penem;phenicol	MdsA is the membrane fusion protein of the multidrug and metal efflux complex MdsABC.
590.122	590.12242_4	Chromosome	93167	93631	golS	carbapenem;cephalosporin;cephamycin;monobactam;penam;penem;phenicol	GolS is a regulator activated by the presence of golD and promotes the expression of the MdsABC efflux pump.
590.122	590.12242_4	Chromosome	221403	224534	acrB	cephalosporin;fluoroquinolone;glycylcycline;penam;phenicol;rifamycin;tetracycline;triclosan	Protein subunit of AcrA-AcrB-TolC multidrug efflux complex. AcrB functions as a herterotrimer which forms the inner membrane component and is primarily responsible for substrate recognition and energy transduction by acting as a drug/proton antiporter.
590.122	590.12242_4	Chromosome	224557	225750	Escherichia_coli_acrA	cephalosporin;fluoroquinolone;glycylcycline;penam;phenicol;rifamycin;tetracycline;triclosan	AcrA is a subunit of the AcrAB-TolC multidrug efflux system that in E. coli.
590.122	590.12242_5	Chromosome	185105	186853	msbA	nitroimidazole	MsbA is a multidrug resistance transporter homolog from E. coli and belongs to a superfamily of transporters that contain an adenosine triphosphate (ATP) binding cassette (ABC) which is also called a nucleotide-binding domain (NBD). MsbA is a member of the MDR-ABC transporter group by sequence homology. MsbA transports lipid A a major component of the bacterial outer cell membrane and is the only…
[truncated: 335,066+ more rows]
