# Supplementary material for: Comprehensive blueprint of Salmonella genomic plasticity identifies hotspots for pathogenicity genes
Source: PLoS Biol. 2024 Aug 7;22(8):e3002746. doi: 10.1371/journal.pbio.3002746 (PMC11305592; doi:10.1371/journal.pbio.3002746)
Supplement: S11 Table — (XLSX) [file pbio.3002746.s013.xlsx]

## Sheet: S11 Table
S11 Table. Core, persistent, shell and cloud gene families identified in Salmonella, and their predicted function.
Gene ID	Category	Length	Gene name	Product
1003185.3_CDS_0064	cloud	198		hypothetical protein
1003185.3_CDS_0790	core	2169	prc	Tail-specific protease
1003185.3_CDS_0790	persistent	2169	prc	Tail-specific protease
1003185.3_CDS_0811	cloud	168		hypothetical protein
1003185.3_CDS_1156	persistent	687	yecS_2	L-cystine transport system permease protein YecS
1003185.3_CDS_1433	cloud	180		hypothetical protein
1003185.3_CDS_1547	cloud	309		hypothetical protein
1003185.3_CDS_1865	shell	951	mshA_1	D-inositol-3-phosphate glycosyltransferase
1003185.3_CDS_2255	cloud	228		hypothetical protein
1003185.3_CDS_2288	cloud	123		hypothetical protein
1003185.3_CDS_4459	persistent	390		hypothetical protein
1003185.3_CDS_4517	cloud	510		hypothetical protein
1003186.3_CDS_0102	cloud	321		hypothetical protein
1003186.3_CDS_0163	cloud	186		hypothetical protein
1003186.3_CDS_0393	persistent	801	fliY	L-cystine-binding protein FliY
1003186.3_CDS_0651	cloud	105		hypothetical protein
1003186.3_CDS_0790	cloud	294		hypothetical protein
1003186.3_CDS_1017	cloud	243		hypothetical protein
1003186.3_CDS_1236	cloud	177		hypothetical protein
1003186.3_CDS_1461	cloud	228		hypothetical protein
1003186.3_CDS_1488	cloud	453		hypothetical protein
1003186.3_CDS_1596	cloud	339	fbaB	Fructose-bisphosphate aldolase class 1
1003186.3_CDS_1832	cloud	243		hypothetical protein
1003186.3_CDS_1980	cloud	399		hypothetical protein
1003186.3_CDS_2191	cloud	246		hypothetical protein
1003186.3_CDS_2323	persistent	309		hypothetical protein
1003186.3_CDS_3123	persistent	1683	bcsG	Cellulose biosynthesis protein BcsG
1003186.3_CDS_3380	persistent	1989	mnmG	tRNA uridine 5-carboxymethylaminomethyl modification enzyme MnmG
1003186.3_CDS_3508	cloud	345		hypothetical protein
1003187.3_CDS_1445	persistent	831	dapB	4-hydroxy-tetrahydrodipicolinate reductase
1003187.3_CDS_1598	cloud	96		hypothetical protein
1003187.3_CDS_1755	cloud	222		hypothetical protein
1003187.3_CDS_1907	cloud	180	dapD_1	2,3,4,5-tetrahydropyridine-2,6-dicarboxylate N-succinyltransferase
1003187.3_CDS_1948	cloud	1821		hypothetical protein
1003187.3_CDS_2109	cloud	249		hypothetical protein
1003187.3_CDS_2465	cloud	288		hypothetical protein
1003187.3_CDS_2508	persistent	1500	ydgI	Putative arginine/ornithine antiporter
1003187.3_CDS_2516	cloud	237		hypothetical protein
1003187.3_CDS_3155	cloud	840	rcsB_2	Transcriptional regulatory protein RcsB
1003187.3_CDS_3204	cloud	1716	ogt	Methylated-DNA--protein-cysteine methyltransferase
1003187.3_CDS_3260	cloud	381		hypothetical protein
1003187.3_CDS_3261	cloud	177		hypothetical protein
1003187.3_CDS_3302	cloud	741	PAD1	Flavin prenyltransferase PAD1, mitochondrial
1003187.3_CDS_3657	cloud	102		hypothetical protein
1003187.3_CDS_3670	cloud	573		hypothetical protein
1003191.3_CDS_0139	cloud	633		hypothetical protein
1003191.3_CDS_0304	cloud	363		hypothetical protein
1003191.3_CDS_0556	cloud	480	cutC_2	Choline trimethylamine-lyase
1003191.3_CDS_0573	persistent	1080		hypothetical protein
1003191.3_CDS_0661	persistent	690	ribB	3,4-dihydroxy-2-butanone 4-phosphate synthase
1003191.3_CDS_0715	cloud	486		hypothetical protein
1003191.3_CDS_0728	cloud	96		hypothetical protein
1003191.3_CDS_0729	cloud	444		hypothetical protein
1003191.3_CDS_0932	cloud	204		hypothetical protein
1003191.3_CDS_1325	cloud	552		hypothetical protein
1003191.3_CDS_1832	cloud	450		hypothetical protein
1003191.3_CDS_2077	cloud	378		hypothetical protein
1003191.3_CDS_2507	shell	969	sopD2	Secreted effector protein sopD2
1003191.3_CDS_2584	cloud	117		hypothetical protein
1003191.3_CDS_2723	cloud	333		hypothetical protein
1003191.3_CDS_2976	cloud	279		hypothetical protein
1003191.3_CDS_3668	cloud	684		hypothetical protein
1003191.3_CDS_3768	cloud	108		hypothetical protein
1003191.3_CDS_4038	cloud	249		hypothetical protein
1003191.3_CDS_4373	cloud	270		hypothetical protein
1003191.3_CDS_4571	cloud	198		hypothetical protein
1008297.7_CDS_1235	cloud	93		hypothetical protein
1008297.7_CDS_3298	cloud	198		hypothetical protein
1029978.4_CDS_0004	shell	2136		hypothetical protein
1029978.4_CDS_0266	cloud	654		hypothetical protein
1029978.4_CDS_0377	cloud	249		hypothetical protein
1029978.4_CDS_0435	cloud	144		hypothetical protein
1029978.4_CDS_0555	cloud	153		hypothetical protein
1029978.4_CDS_0562	cloud	348	rho_2	Transcription termination factor Rho
1029978.4_CDS_1001	cloud	408		hypothetical protein
1029978.4_CDS_1060	persistent	900	yebZ	Inner membrane protein YebZ
1029978.4_CDS_2005	cloud	216		hypothetical protein
1029978.4_CDS_2036	cloud	1215	rsxC_3	Ion-translocating oxidoreductase complex subunit C
1029978.4_CDS_2077	cloud	462		hypothetical protein
1029978.4_CDS_2513	cloud	480	betI_5	HTH-type transcriptional regulator BetI
1029978.4_CDS_2615	cloud	255		hypothetical protein
1029978.4_CDS_2655	shell	807	fixA	Protein FixA
1029978.4_CDS_2741	cloud	279		hypothetical protein
1029978.4_CDS_2816	cloud	240		hypothetical protein
1029978.4_CDS_3056	cloud	288		hypothetical protein
1029978.4_CDS_3068	cloud	225		hypothetical protein
1029978.4_CDS_3418	cloud	120		hypothetical protein
1029978.4_CDS_3773	cloud	177		hypothetical protein
1029978.4_CDS_3816	cloud	363	prfC	Peptide chain release factor 3
1029978.4_CDS_4248	cloud	294		hypothetical protein
1029978.4_CDS_4358	cloud	204		hypothetical protein
1029979.3_CDS_0593	cloud	258		hypothetical protein
1029979.3_CDS_0700	cloud	300		hypothetical protein
1029979.3_CDS_0858	persistent	1101	mltC	Membrane-bound lytic murein transglycosylase C
1029979.3_CDS_1484	cloud	132		hypothetical protein
1029979.3_CDS_1527	cloud	201		hypothetical protein
1029979.3_CDS_1587	cloud	927		hypothetical protein
1029979.3_CDS_1749	cloud	288		hypothetical protein
1029979.3_CDS_1780	cloud	306		hypothetical protein
1029979.3_CDS_1791	cloud	189		hypothetical protein
1029979.3_CDS_1916	cloud	207		hypothetical protein
1029979.3_CDS_1927	cloud	138		hypothetical protein
1029979.3_CDS_1988	cloud	480		hypothetical protein
1029979.3_CDS_2035	cloud	303		hypothetical protein
1029979.3_CDS_2064	cloud	126		hypothetical protein
1029979.3_CDS_2141	cloud	243		hypothetical protein
1029979.3_CDS_2304	cloud	390		hypothetical protein
1029979.3_CDS_2313	cloud	276		hypothetical protein
1029979.3_CDS_2326	cloud	207		hypothetical protein
1029979.3_CDS_2384	cloud	204		hypothetical protein
1029979.3_CDS_2864	cloud	174		hypothetical protein
1029979.3_CDS_3028	cloud	435		hypothetical protein
1029979.3_CDS_3050	cloud	348		hypothetical protein
1029979.3_CDS_3167	cloud	165		hypothetical protein
1029979.3_CDS_3252	cloud	126		hypothetical protein
1029979.3_CDS_3280	cloud	828	fdhD_2	Sulfur carrier protein FdhD
1029979.3_CDS_3857	cloud	420		hypothetical protein
1029979.3_CDS_4275	persistent	1065	lpxM	Lipid A biosynthesis myristoyltransferase
1029979.3_CDS_4346	shell	996	lsrD	Autoinducer 2 import system permease protein LsrD
1029979.3_CDS_4417	cloud	381		hypothetical protein
1029979.3_CDS_4467	cloud	1506		hypothetical protein
1029979.3_CDS_4468	cloud	390		hypothetical protein
1029979.3_CDS_4683	cloud	99		hypothetical protein
1029980.3_CDS_0142	cloud	153		hypothetical protein
1029980.3_CDS_0852	cloud	285		hypothetical protein
1029980.3_CDS_1240	cloud	657		hypothetical protein
1029980.3_CDS_1287	cloud	615	sseC	Secreted effector protein SseC
1029980.3_CDS_1783	cloud	297		hypothetical protein
1029980.3_CDS_2596	cloud	174		hypothetical protein
1029980.3_CDS_2769	cloud	321		hypothetical protein
1029980.3_CDS_3236	cloud	267	rsxE_2	Ion-translocating oxidoreductase complex subunit E
1029980.3_CDS_3237	cloud	492	rsxE_3	Ion-translocating oxidoreductase complex subunit E
1029980.3_CDS_4289	persistent	1419	nupG	Nucleoside permease NupG
1029981.3_CDS_3273	cloud	186		hypothetical protein
1029990.3_CDS_0080	cloud	948		hypothetical protein
1029990.3_CDS_0239	shell	1014	xerC_5	Tyrosine recombinase XerC
1029990.3_CDS_0370	cloud	855		hypothetical protein
1029990.3_CDS_0385	cloud	594		hypothetical protein
1029990.3_CDS_0407	cloud	657		hypothetical protein
1029990.3_CDS_0414	persistent	594	acpH	Acyl carrier protein phosphodiesterase
1029990.3_CDS_0568	cloud	351		hypothetical protein
1029990.3_CDS_0840	cloud	1614		hypothetical protein
1029990.3_CDS_0927	persistent	876		hypothetical protein
1029990.3_CDS_1099	cloud	318		hypothetical protein
1029990.3_CDS_1491	cloud	141		hypothetical protein
1029990.3_CDS_1512	cloud	189		hypothetical protein
1029990.3_CDS_1610	cloud	186		hypothetical protein
1029990.3_CDS_1675	cloud	708		hypothetical protein
1029990.3_CDS_1735	cloud	102		hypothetical protein
1029990.3_CDS_1850	persistent	1104	yhhT	Putative transport protein YhhT
1029990.3_CDS_2021	persistent	1725		hypothetical protein
1029990.3_CDS_2703	persistent	1086	nrdB	Ribonucleoside-diphosphate reductase 1 subunit beta
1029990.3_CDS_2833	shell	621		hypothetical protein
1029990.3_CDS_2847	cloud	225		hypothetical protein
1029990.3_CDS_2865	shell	432		hypothetical protein
1029990.3_CDS_2937	cloud	363		hypothetical protein
1029990.3_CDS_3136	cloud	189		hypothetical protein
1029990.3_CDS_3170	cloud	312		hypothetical protein
1029990.3_CDS_3882	cloud	1704		hypothetical protein
1029990.3_CDS_3967	cloud	156		hypothetical protein
1029990.3_CDS_4267	cloud	171		hypothetical protein
1029990.3_CDS_4523	cloud	489	dtpD_1	Dipeptide permease D
1029990.3_CDS_4536	cloud	549		hypothetical protein
1029990.3_CDS_4588	cloud	381		hypothetical protein
1029996.3_CDS_1510	cloud	276		hypothetical protein
1029996.3_CDS_1525	cloud	510		hypothetical protein
1029996.3_CDS_1754	shell	522	gatA	PTS system galactitol-specific EIIA component
1029996.3_CDS_3029	cloud	447		hypothetical protein
1029997.3_CDS_1885	cloud	501		hypothetical protein
1029997.3_CDS_3987	cloud	345		hypothetical protein
1029997.3_CDS_3998	cloud	579		hypothetical protein
1029997.3_CDS_4150	cloud	477		hypothetical protein
1029997.3_CDS_4288	cloud	321		hypothetical protein
1029998.3_CDS_3875	cloud	423		hypothetical protein
1030000.3_CDS_0606	cloud	132		hypothetical protein
1030000.3_CDS_0909	cloud	132		hypothetical protein
1030000.3_CDS_0921	cloud	231		hypothetical protein
1030000.3_CDS_1360	cloud	459		hypothetical protein
1030000.3_CDS_1501	cloud	984		hypothetical protein
1030000.3_CDS_2189	cloud	270		hypothetical protein
1030000.3_CDS_2429	cloud	729		hypothetical protein
1030000.3_CDS_2830	cloud	207		hypothetical protein
1030000.3_CDS_3362	cloud	159		hypothetical protein
1030003.3_CDS_1984	cloud	201		hypothetical protein
1030003.3_CDS_3087	persistent	4161	rpoB	DNA-directed RNA polymerase subunit beta
1030003.3_CDS_3126	cloud	282		hypothetical protein
1030003.3_CDS_3128	cloud	219		hypothetical protein
1030003.3_CDS_3129	cloud	375		hypothetical protein
1030003.3_CDS_3132	cloud	291		hypothetical protein
1030003.3_CDS_3353	cloud	264		hypothetical protein
1030003.3_CDS_3802	cloud	489		hypothetical protein
1030003.3_CDS_3957	cloud	105		hypothetical protein
1030005.3_CDS_2802	cloud	207		hypothetical protein
1030005.3_CDS_3571	shell	357		hypothetical protein
1030005.3_CDS_3636	cloud	210		hypothetical protein
1030005.3_CDS_4028	cloud	276		hypothetical protein
1030005.3_CDS_4217	cloud	300		hypothetical protein
1030005.3_CDS_4234	cloud	522		hypothetical protein
1030005.3_CDS_4277	cloud	438		hypothetical protein
1030006.3_CDS_2188	cloud	117		hypothetical protein
1030006.3_CDS_3753	cloud	156		hypothetical protein
1030006.3_CDS_3754	cloud	246		hypothetical protein
1030006.3_CDS_4169	cloud	387		hypothetical protein
1030006.3_CDS_4495	cloud	147		hypothetical protein
1030007.3_CDS_2359	cloud	1089		hypothetical protein
1030007.3_CDS_3086	cloud	309		hypothetical protein
1037256.3_CDS_0199	shell	303		hypothetical protein
1037256.3_CDS_0375	cloud	855	murJ_2	lipid II flippase MurJ
1037256.3_CDS_0627	cloud	456		hypothetical protein
1037256.3_CDS_1139	cloud	333	nudB	Dihydroneopterin triphosphate diphosphatase
1037256.3_CDS_1982	persistent	549	luxS	S-ribosylhomocysteine lyase
1037256.3_CDS_2008	persistent	582	ndhI	NAD(P)H-quinone oxidoreductase subunit I, chloroplastic
1037256.3_CDS_2320	persistent	1092		hypothetical protein
1037256.3_CDS_2453	persistent	1575	thi4	Thiamine thiazole synthase
1037256.3_CDS_2551	cloud	249	lpoA_5	Penicillin-binding protein activator LpoA
1037256.3_CDS_2838	cloud	762		hypothetical protein
1037256.3_CDS_3081	cloud	369		hypothetical protein
1037256.3_CDS_3837	cloud	2025		hypothetical protein
1037256.3_CDS_4295	cloud	276		hypothetical protein
1037256.3_CDS_4365	cloud	93		hypothetical protein
1037261.3_CDS_0254	cloud	426		hypothetical protein
1037261.3_CDS_0343	cloud	222		hypothetical protein
1037261.3_CDS_0501	cloud	330		hypothetical protein
1037261.3_CDS_0670	cloud	279		hypothetical protein
1037261.3_CDS_0752	cloud	1032		hypothetical protein
1037261.3_CDS_0790	cloud	360		hypothetical protein
1037261.3_CDS_1270	cloud	240		hypothetical protein
1037261.3_CDS_1328	cloud	405		hypothetical protein
1037261.3_CDS_1907	cloud	720		hypothetical protein
1037261.3_CDS_2300	cloud	240		hypothetical protein
1037261.3_CDS_2456	cloud	807		hypothetical protein
1037261.3_CDS_3038	cloud	231		hypothetical protein
1037261.3_CDS_3175	persistent	333	ygaM	putative protein YgaM
1037261.3_CDS_3323	persistent	468		hypothetical protein
1037261.3_CDS_3373	cloud	426		hypothetical protein
1037261.3_CDS_3845	cloud	264		hypothetical protein
1037261.3_CDS_4121	persistent	966	fdhE	Protein FdhE
1037261.3_CDS_4185	cloud	219	cytR_5	HTH-type transcriptional repressor CytR
1037262.4_CDS_1992	cloud	297		hypothetical protein
1037262.4_CDS_2180	cloud	294		hypothetical protein
1037262.4_CDS_3183	cloud	186		hypothetical protein
1037262.4_CDS_3184	cloud	801		hypothetical protein
1037262.4_CDS_3728	cloud	1293		hypothetical protein
1050190.11_CDS_0037	cloud	600		hypothetical protein
1050190.11_CDS_0068	shell	351	symE_4	Toxic protein SymE
1050190.11_CDS_0069	cloud	1758		hypothetical protein
1050190.11_CDS_0101	persistent	453	rimI	[Ribosomal protein S18]-alanine N-acetyltransferase
1050190.11_CDS_0684	cloud	132		hypothetical protein
1050190.11_CDS_0999	shell	456	hmrR	HTH-type transcriptional regulator HmrR
1050190.11_CDS_1447	cloud	246		hypothetical protein
1050190.11_CDS_1513	cloud	129		hypothetical protein
1050190.11_CDS_1543	cloud	834		hypothetical protein
1050190.11_CDS_1848	cloud	4302	rhsC_9	Protein RhsC
1050190.11_CDS_2153	cloud	378		hypothetical protein
1050190.11_CDS_2184	cloud	294		hypothetical protein
1050190.11_CDS_2477	cloud	525	fimG_4	Protein FimG
1050190.11_CDS_2509	cloud	1014	sifA_4	Secreted effector protein SifA
1050190.11_CDS_2537	cloud	1038		hypothetical protein
1050190.11_CDS_2634	cloud	222		hypothetical protein
1050190.11_CDS_2816	cloud	321		hypothetical protein
1050190.11_CDS_2913	cloud	135		hypothetical protein
1050190.11_CDS_2953	cloud	834		hypothetical protein
1050190.11_CDS_3209	cloud	630	epsM_2	Putative acetyltransferase EpsM
1050190.11_CDS_3210	cloud	1044	legI_2	N,N'-diacetyllegionaminic acid synthase
1050190.11_CDS_3214	cloud	1197		hypothetical protein
1050190.11_CDS_3566	cloud	426		hypothetical protein
1050190.11_CDS_3593	persistent	762		hypothetical protein
1050190.11_CDS_3625	cloud	1305		hypothetical protein
1050190.11_CDS_3628	shell	354		hypothetical protein
1050190.11_CDS_3657	cloud	348		hypothetical protein
1050190.11_CDS_3659	cloud	342	pgrR_7	HTH-type transcriptional regulator PgrR
1050190.11_CDS_3688	cloud	513		hypothetical protein
1050190.11_CDS_3723	cloud	1983		hypothetical protein
1050190.11_CDS_3727	cloud	735		hypothetical protein
1050190.11_CDS_4042	cloud	1554		Beta-xylosidase
1050190.11_CDS_4106	cloud	1164		hypothetical protein
1050190.11_CDS_4107	cloud	750	papD_7	Chaperone protein PapD
1050190.11_CDS_4109	cloud	609	ybgD_18	putative fimbrial-like protein YbgD
1050190.11_CDS_4136	cloud	483		hypothetical protein
1050190.11_CDS_4174	cloud	342		hypothetical protein
1050190.11_CDS_4175	cloud	864		hypothetical protein
1050190.11_CDS_4235	shell	414		hypothetical protein
1050190.11_CDS_4305	cloud	2094		hypothetical protein
1050190.11_CDS_4331	cloud	825		hypothetical protein
1050190.11_CDS_4332	cloud	678		hypothetical protein
1050190.11_CDS_4333	cloud	1050		hypothetical protein
1050190.11_CDS_4334	cloud	414		hypothetical protein
1050190.11_CDS_4335	cloud	1119		hypothetical protein
1050190.11_CDS_4336	cloud	636		ISAs1 family transposase ISEc26
1050190.11_CDS_4337	cloud	342		ISAs1 family transposase ISEc26
1050190.11_CDS_4338	cloud	954		hypothetical protein
1050190.11_CDS_4339	cloud	273		hypothetical protein
1050190.11_CDS_4398	cloud	1005		IS110 family transposase IS1663
1050190.4_CDS_0176	cloud	399		hypothetical protein
1050190.4_CDS_0345	cloud	342		hypothetical protein
1050190.4_CDS_0349	cloud	1119		hypothetical protein
1050190.4_CDS_0350	cloud	1149		hypothetical protein
1050190.4_CDS_0351	cloud	1305	appA_2	Periplasmic AppA protein
1050190.4_CDS_0360	cloud	195		hypothetical protein
1050190.4_CDS_0361	cloud	492		hypothetical protein
1050190.4_CDS_0363	cloud	1116		hypothetical protein
1050190.4_CDS_0364	cloud	324		hypothetical protein
1050190.4_CDS_0373	cloud	156		hypothetical protein
1050190.4_CDS_0374	cloud	630		hypothetical protein
1050190.4_CDS_0375	cloud	1362		hypothetical protein
1050190.4_CDS_0388	cloud	1629	rep_7	ATP-dependent DNA helicase Rep
1050190.4_CDS_0389	cloud	1704		hypothetical protein
1050190.4_CDS_0754	cloud	1056		hypothetical protein
1050190.4_CDS_0756	cloud	207		hypothetical protein
1050190.4_CDS_0757	cloud	201		hypothetical protein
1050190.4_CDS_1500	cloud	1023		hypothetical protein
1050190.4_CDS_1502	shell	1914		hypothetical protein
1050190.4_CDS_1604	cloud	333		hypothetical protein
1050190.4_CDS_1746	persistent	894		hypothetical protein
1050190.4_CDS_2001	cloud	1482	gabR_4	HTH-type transcriptional regulatory protein GabR
1050190.4_CDS_2263	cloud	360		hypothetical protein
1050190.4_CDS_2265	cloud	288		hypothetical protein
1050190.4_CDS_2449	cloud	297		hypothetical protein
1050190.4_CDS_2481	cloud	258		hypothetical protein
1050190.4_CDS_2482	cloud	480		hypothetical protein
1050190.4_CDS_2483	cloud	987		hypothetical protein
1050190.4_CDS_2484	cloud	1176	intS_18	Prophage integrase IntS
1050190.4_CDS_2963	cloud	747		hypothetical protein
1050190.4_CDS_3186	cloud	180		hypothetical protein
1050190.4_CDS_3218	cloud	396		hypothetical protein
1050190.4_CDS_3283	cloud	747	papD_8	Chaperone protein PapD
1050190.4_CDS_3989	cloud	681	intS_19	Prophage integrase IntS
1050190.4_CDS_3992	cloud	207		hypothetical protein
1050190.4_CDS_4028	cloud	660		hypothetical protein
1050190.4_CDS_4091	cloud	162		hypothetical protein
1050190.4_CDS_4092	cloud	318	chbA_1	PTS system N,N'-diacetylchitobiose-specific EIIA component
1050190.4_CDS_4093	cloud	411		hypothetical protein
1050190.4_CDS_4184	cloud	132		hypothetical protein
1050190.4_CDS_4284	cloud	633		hypothetical protein
1050190.4_CDS_4305	cloud	333		hypothetical protein
1050190.5_CDS_0786	shell	2700	ygcB_1	CRISPR-associated endonuclease/helicase Cas3
1050190.5_CDS_0947	cloud	642	nupG_2	Nucleoside permease NupG
1050190.5_CDS_0975	cloud	1431	yicJ_4	Inner membrane symporter YicJ
1050190.5_CDS_1009	cloud	1989		hypothetical protein
1050190.5_CDS_1083	cloud	477		hypothetical protein
1050190.5_CDS_1168	persistent	1002	yhbE	putative inner membrane transporter YhbE
1050190.5_CDS_1398	persistent	816	yusV	putative siderophore transport system ATP-binding protein YusV
1050190.5_CDS_1595	persistent	315		hypothetical protein
1050190.5_CDS_1744	cloud	162		hypothetical protein
1050190.5_CDS_1746	cloud	468		hypothetical protein
1050190.5_CDS_1747	cloud	537		hypothetical protein
1050190.5_CDS_1748	cloud	924		hypothetical protein
1050190.5_CDS_1750	cloud	444		hypothetical protein
1050190.5_CDS_1779	cloud	372		hypothetical protein
1050190.5_CDS_1937	cloud	270		hypothetical protein
1050190.5_CDS_2403	cloud	669		hypothetical protein
1050190.5_CDS_2404	cloud	192		hypothetical protein
1050190.5_CDS_2581	cloud	504		hypothetical protein
1050190.5_CDS_2737	cloud	294		hypothetical protein
1050190.5_CDS_2929	cloud	198		hypothetical protein
1050190.5_CDS_3059	cloud	177		hypothetical protein
1050190.5_CDS_3153	cloud	633		hypothetical protein
1050190.5_CDS_3187	cloud	288	yddM_1	putative HTH-type transcriptional regulator YddM
1050190.5_CDS_3189	cloud	264		hypothetical protein
1050190.5_CDS_3515	cloud	621		hypothetical protein
1050190.5_CDS_3516	cloud	1131		hypothetical protein
1050190.5_CDS_3517	cloud	717		hypothetical protein
1050190.5_CDS_3518	cloud	879		hypothetical protein
1050190.5_CDS_3522	cloud	1326		hypothetical protein
1050190.5_CDS_3539	cloud	1641	bglH_2	Cryptic outer membrane porin BglH
1050190.5_CDS_3540	cloud	315	chbA_2	PTS system N,N'-diacetylchitobiose-specific EIIA component
1050190.5_CDS_3541	cloud	1326	chbC_3	PTS system N,N'-diacetylchitobiose-specific EIIC component
1050190.5_CDS_3571	cloud	348		hypothetical protein
1050190.5_CDS_3924	cloud	192		hypothetical protein
1050190.5_CDS_3977	cloud	936		hypothetical protein
1050190.5_CDS_4086	cloud	249		hypothetical protein
1050190.5_CDS_4244	cloud	1224		hypothetical protein
1050190.5_CDS_4245	cloud	240		hypothetical protein
1050190.5_CDS_4247	cloud	1041		hypothetical protein
1050190.5_CDS_4278	cloud	828		hypothetical protein
1050190.5_CDS_4294	cloud	1011		hypothetical protein
1050190.5_CDS_4299	cloud	192		hypothetical protein
1050190.5_CDS_4318	cloud	552		IS630 family transposase IS630
1050190.5_CDS_4332	cloud	264		hypothetical protein
1050190.5_CDS_4340	cloud	132		hypothetical protein
1050190.6_CDS_0518	cloud	891		hypothetical protein
1050190.6_CDS_0744	cloud	507		hypothetical protein
1050190.6_CDS_0909	cloud	141		hypothetical protein
1050190.6_CDS_0912	cloud	399		hypothetical protein
1050190.6_CDS_0913	cloud	678		hypothetical protein
1050190.6_CDS_0914	cloud	279		hypothetical protein
1050190.6_CDS_0915	cloud	453		hypothetical protein
1050190.6_CDS_0917	cloud	792		hypothetical protein
1050190.6_CDS_0918	cloud	558		hypothetical protein
1050190.6_CDS_0934	cloud	138		hypothetical protein
1050190.6_CDS_0935	cloud	324		hypothetical protein
1050190.6_CDS_0948	cloud	441	manX_2	PTS system mannose-specific EIIAB component
1050190.6_CDS_0970	cloud	1785	hsdS_8	Type-1 restriction enzyme EcoKI specificity protein
1050190.6_CDS_1307	cloud	624		hypothetical protein
1050190.6_CDS_1309	cloud	2361		hypothetical protein
1050190.6_CDS_1310	cloud	672		hypothetical protein
1050190.6_CDS_1398	cloud	3189		Chondroitin sulfate ABC endolyase
1050190.6_CDS_1399	cloud	1464	patA	Peptidoglycan O-acetyltransferase
1050190.6_CDS_1401	cloud	2049		hypothetical protein
1050190.6_CDS_1578	cloud	2349		hypothetical protein
1050190.6_CDS_1717	cloud	1137	agaA	N-acetylgalactosamine-6-phosphate deacetylase
1050190.6_CDS_2039	cloud	192		hypothetical protein
1050190.6_CDS_2126	cloud	222		hypothetical protein
1050190.6_CDS_2129	cloud	528		hypothetical protein
1050190.6_CDS_2265	cloud	195		hypothetical protein
1050190.6_CDS_2427	cloud	216		hypothetical protein
1050190.6_CDS_2485	persistent	852		hypothetical protein
1050190.6_CDS_2490	cloud	405		hypothetical protein
1050190.6_CDS_2492	cloud	1083		hypothetical protein
1050190.6_CDS_2508	cloud	228		hypothetical protein
1050190.6_CDS_2518	cloud	1179	hipO_2	Hippurate hydrolase
1050190.6_CDS_2696	cloud	900		hypothetical protein
1050190.6_CDS_3197	cloud	339		hypothetical protein
1050190.6_CDS_3478	cloud	276		hypothetical protein
1050190.6_CDS_3482	cloud	93		hypothetical protein
1050190.6_CDS_3606	cloud	726		hypothetical protein
1050190.6_CDS_4035	cloud	546		hypothetical protein
1050190.6_CDS_4056	cloud	900		hypothetical protein
1050190.6_CDS_4088	cloud	2421		hypothetical protein
1050190.6_CDS_4090	cloud	1023		hypothetical protein
1050190.6_CDS_4109	cloud	168		hypothetical protein
1050193.3_CDS_0005	cloud	960		hypothetical protein
1050193.3_CDS_0007	cloud	213		hypothetical protein
1050193.3_CDS_0008	cloud	897		hypothetical protein
1050193.3_CDS_0015	cloud	324	higB-2_4	Toxin HigB-2
1050193.3_CDS_0017	cloud	312		hypothetical protein
1050193.3_CDS_0054	cloud	1785		hypothetical protein
1050193.3_CDS_0059	cloud	168		hypothetical protein
1050193.3_CDS_0138	cloud	393		hypothetical protein
1050193.3_CDS_0141	cloud	375		hypothetical protein
1050193.3_CDS_0363	cloud	471		hypothetical protein
1050193.3_CDS_0715	cloud	366		hypothetical protein
1050193.3_CDS_1101	cloud	372		hypothetical protein
1050193.3_CDS_1102	cloud	318		hypothetical protein
1050193.3_CDS_1372	cloud	996		hypothetical protein
1050193.3_CDS_1374	cloud	1788		hypothetical protein
1050193.3_CDS_1375	cloud	273		hypothetical protein
1050193.3_CDS_1377	cloud	471		hypothetical protein
1050193.3_CDS_1378	cloud	402		hypothetical protein
1050193.3_CDS_1380	cloud	513		hypothetical protein
1050193.3_CDS_1382	cloud	171		hypothetical protein
1050193.3_CDS_1383	cloud	276		hypothetical protein
1050193.3_CDS_1384	cloud	372		hypothetical protein
1050193.3_CDS_1385	cloud	303		hypothetical protein
1050193.3_CDS_1546	cloud	471		hypothetical protein
1050193.3_CDS_1611	cloud	630	smfA_3	Fimbria A protein
1050193.3_CDS_1612	cloud	951		hypothetical protein
1050193.3_CDS_1777	cloud	519		hypothetical protein
1050193.3_CDS_2058	cloud	423		hypothetical protein
1050193.3_CDS_2475	cloud	882		hypothetical protein
1050193.3_CDS_2549	cloud	165		hypothetical protein
1050193.3_CDS_2732	cloud	120		hypothetical protein
1050193.3_CDS_2834	cloud	498		hypothetical protein
1050193.3_CDS_3117	cloud	912	pcpR_2	PCP degradation transcriptional activation protein
1050193.3_CDS_3217	cloud	324		hypothetical protein
1050193.3_CDS_3219	cloud	657		hypothetical protein
1050193.3_CDS_3220	cloud	210		hypothetical protein
1050193.3_CDS_3226	cloud	501		hypothetical protein
1050193.3_CDS_3228	cloud	324		hypothetical protein
1050193.3_CDS_3234	cloud	162		hypothetical protein
1050193.3_CDS_4046	cloud	621		Protein adenylyltransferase NmFic
1050193.3_CDS_4142	cloud	528		hypothetical protein
1050193.3_CDS_4190	cloud	939		hypothetical protein
1050193.3_CDS_4193	cloud	378		hypothetical protein
1050193.3_CDS_4210	cloud	120		hypothetical protein
1050193.3_CDS_4242	cloud	249		hypothetical protein
1050193.3_CDS_4243	cloud	162		hypothetical protein
1050193.3_CDS_4244	cloud	444		hypothetical protein
1050193.3_CDS_4246	cloud	402		hypothetical protein
1050193.3_CDS_4256	cloud	153		hypothetical protein
1054948.3_CDS_1101	persistent	1023	flk	Flagellar regulator flk
1054948.3_CDS_4115	cloud	300		hypothetical protein
1054950.3_CDS_0321	cloud	2040	tdh_6	L-threonine 3-dehydrogenase
1054950.3_CDS_0566	cloud	471		hypothetical protein
1054950.3_CDS_0567	cloud	510		putative HTH-type transcriptional regulator
1054950.3_CDS_0877	cloud	204		hypothetical protein
1054950.3_CDS_0944	persistent	801	yohF	putative oxidoreductase YohF
1054950.3_CDS_0988	cloud	300		hypothetical protein
1054950.3_CDS_0993	cloud	111		hypothetical protein
1054950.3_CDS_1366	cloud	429		hypothetical protein
1054950.3_CDS_1933	cloud	252		hypothetical protein
1054950.3_CDS_2071	cloud	108		hypothetical protein
1054950.3_CDS_2315	shell	162		hypothetical protein
1054950.3_CDS_2557	cloud	1455		hypothetical protein
1054950.3_CDS_3299	persistent	597	eamB	Cysteine/O-acetylserine efflux protein
1054950.3_CDS_3344	cloud	477		hypothetical protein
1054950.3_CDS_3345	cloud	774	menH_5	2-succinyl-6-hydroxy-2,4-cyclohexadiene-1-carboxylate synthase
1054950.3_CDS_3346	cloud	999		hypothetical protein
1054950.3_CDS_3347	cloud	336		hypothetical protein
1054950.3_CDS_3348	cloud	285		hypothetical protein
1054950.3_CDS_3349	cloud	2496	virB4_5	Type IV secretion system protein virB4
1054950.3_CDS_3350	cloud	780		hypothetical protein
1054950.3_CDS_3351	cloud	270		hypothetical protein
1054950.3_CDS_3352	cloud	1359		hypothetical protein
1054950.3_CDS_3358	cloud	357		hypothetical protein
1054950.3_CDS_3359	cloud	402		hypothetical protein
1054950.3_CDS_3360	cloud	1650		hypothetical protein
1054950.3_CDS_3377	cloud	315		hypothetical protein
1054950.3_CDS_3378	cloud	366		hypothetical protein
1054950.3_CDS_3610	cloud	108		hypothetical protein
1054950.3_CDS_4010	cloud	93		hypothetical protein
1054950.3_CDS_4109	cloud	756		hypothetical protein
1054950.3_CDS_4117	cloud	465		hypothetical protein
1054950.3_CDS_4682	cloud	228		hypothetical protein
1054954.3_CDS_0054	cloud	426	rstB	Sensor protein RstB
1054954.3_CDS_0082	cloud	378	clcA_2	H(+)/Cl(-) exchange transporter ClcA
1054954.3_CDS_0573	cloud	195		hypothetical protein
1054954.3_CDS_0587	cloud	357		hypothetical protein
1054954.3_CDS_0636	persistent	642	nrfG	Formate-dependent nitrite reductase complex subunit NrfG
1054954.3_CDS_0806	cloud	243		hypothetical protein
1054954.3_CDS_1104	cloud	159		hypothetical protein
1054954.3_CDS_1108	cloud	372		hypothetical protein
1054954.3_CDS_1183	cloud	357	btuD_41	Vitamin B12 import ATP-binding protein BtuD
1054954.3_CDS_1259	cloud	672	nrdB_2	Ribonucleoside-diphosphate reductase 1 subunit beta
1054954.3_CDS_1899	cloud	573		hypothetical protein
1054954.3_CDS_1909	cloud	231		hypothetical protein
1054954.3_CDS_1964	cloud	228		hypothetical protein
1054954.3_CDS_1967	cloud	159		hypothetical protein
1054954.3_CDS_2197	cloud	969		hypothetical protein
1054954.3_CDS_2413	cloud	480		IS21 family transposase ISEc62
1054954.3_CDS_2438	cloud	621		hypothetical protein
1054954.3_CDS_2542	cloud	918		hypothetical protein
1054954.3_CDS_2712	persistent	1926	mtlA	PTS system mannitol-specific EIICBA component
1054954.3_CDS_2811	cloud	600		hypothetical protein
1054954.3_CDS_3020	cloud	813		hypothetical protein
1054954.3_CDS_3068	cloud	258		hypothetical protein
1054954.3_CDS_3089	cloud	222	cyoD	Cytochrome bo(3) ubiquinol oxidase subunit 4
1054954.3_CDS_3156	cloud	333		hypothetical protein
1054954.3_CDS_3186	cloud	141		hypothetical protein
1054954.3_CDS_3396	cloud	225		hypothetical protein
1054954.3_CDS_3437	cloud	291		hypothetical protein
1054954.3_CDS_3459	cloud	303		hypothetical protein
1054954.3_CDS_3513	cloud	2133		hypothetical protein
1054954.3_CDS_3605	cloud	126		hypothetical protein
1054954.3_CDS_3613	cloud	255	uvrC_2	UvrABC system protein C
1054954.3_CDS_3657	cloud	378		hypothetical protein
1054954.3_CDS_3683	cloud	393		hypothetical protein
1054954.3_CDS_3970	cloud	282		hypothetical protein
1054954.3_CDS_4004	cloud	180		hypothetical protein
1054954.3_CDS_4036	cloud	756		hypothetical protein
1054954.3_CDS_4125	cloud	468		hypothetical protein
1054954.3_CDS_4126	cloud	231		hypothetical protein
1054954.3_CDS_4127	cloud	513		hypothetical protein
1054954.3_CDS_4515	cloud	3870	btuD_42	Vitamin B12 import ATP-binding protein BtuD
1054954.3_CDS_4583	cloud	312		hypothetical protein
1054959.4_CDS_0689	cloud	147		hypothetical protein
1054959.4_CDS_3742	persistent	2367	slrP	E3 ubiquitin-protein ligase SlrP
1054959.4_CDS_4023	cloud	363		hypothetical protein
1054959.4_CDS_4061	cloud	3180	btuD_34	Vitamin B12 import ATP-binding protein BtuD
1054959.4_CDS_4177	cloud	297		hypothetical protein
1054959.4_CDS_4322	persistent	1320	dctM	C4-dicarboxylate TRAP transporter large permease protein DctM
1054963.4_CDS_0330	cloud	252		hypothetical protein
1054963.4_CDS_0346	cloud	564	hemA_5	Glutamyl-tRNA reductase
1054963.4_CDS_0358	cloud	447		hypothetical protein
1054963.4_CDS_0359	cloud	201		hypothetical protein
1054963.4_CDS_0384	cloud	984		hypothetical protein
1054963.4_CDS_0478	cloud	159		hypothetical protein
1054963.4_CDS_0557	cloud	525		hypothetical protein
1054963.4_CDS_0562	cloud	231		hypothetical protein
1054963.4_CDS_0759	cloud	255		hypothetical protein
1054963.4_CDS_0832	cloud	177		hypothetical protein
1054963.4_CDS_0995	cloud	165		hypothetical protein
1054963.4_CDS_1349	cloud	540		hypothetical protein
1054963.4_CDS_1476	cloud	477	ycgR_2	Flagellar brake protein YcgR
1054963.4_CDS_1490	cloud	789	trpA_2	Tryptophan synthase alpha chain
1054963.4_CDS_1919	cloud	597		hypothetical protein
1054963.4_CDS_1980	cloud	387		hypothetical protein
1054963.4_CDS_1986	cloud	279		hypothetical protein
1054963.4_CDS_2146	cloud	285	sucA	2-oxoglutarate dehydrogenase E1 component
1054963.4_CDS_2188	core	963	dmlR_4	HTH-type transcriptional regulator DmlR
1054963.4_CDS_2188	persistent	963	dmlR_4	HTH-type transcriptional regulator DmlR
1054963.4_CDS_2250	cloud	1434		hypothetical protein
1054963.4_CDS_2267	cloud	348		hypothetical protein
1054963.4_CDS_2276	cloud	228		hypothetical protein
1054963.4_CDS_2782	cloud	465		hypothetical protein
1054963.4_CDS_3467	persistent	924	tesB	Acyl-CoA thioesterase 2
1054963.4_CDS_3681	persistent	591	yfeY	putative protein YfeY
1054963.4_CDS_3845	cloud	174		hypothetical protein
1054963.4_CDS_3864	cloud	210	aas_2	Bifunctional protein Aas
1054963.4_CDS_3869	cloud	261		hypothetical protein
1054963.4_CDS_3870	cloud	2910		hypothetical protein
1054963.4_CDS_3879	persistent	498		hypothetical protein
1054963.4_CDS_3966	cloud	477		hypothetical protein
1054963.4_CDS_4054	cloud	666		hypothetical protein
1054963.4_CDS_4071	cloud	174		hypothetical protein
1054963.4_CDS_4106	cloud	879		hypothetical protein
1054963.4_CDS_4653	cloud	210		hypothetical protein
1054963.4_CDS_4661	cloud	162		hypothetical protein
1054963.4_CDS_4760	cloud	507		hypothetical protein
1054963.4_CDS_4770	cloud	288		hypothetical protein
1054966.4_CDS_0571	cloud	108		hypothetical protein
1054966.4_CDS_0635	cloud	504		hypothetical protein
1054966.4_CDS_0791	cloud	258		hypothetical protein
1054966.4_CDS_0827	cloud	291		hypothetical protein
1054966.4_CDS_1125	cloud	450		hypothetical protein
1054966.4_CDS_1561	cloud	702		hypothetical protein
1054966.4_CDS_1575	cloud	675		hypothetical protein
1054966.4_CDS_1896	cloud	279		hypothetical protein
1054966.4_CDS_1954	cloud	126		hypothetical protein
1054966.4_CDS_2004	cloud	270		hypothetical protein
1054966.4_CDS_2061	cloud	1077		hypothetical protein
1054966.4_CDS_2092	cloud	408	araD_2	L-ribulose-5-phosphate 4-epimerase
1054966.4_CDS_2306	cloud	195		hypothetical protein
1054966.4_CDS_2539	cloud	276		hypothetical protein
1054966.4_CDS_2773	cloud	276		hypothetical protein
1054966.4_CDS_2808	cloud	927		hypothetical protein
1054966.4_CDS_2895	cloud	222		hypothetical protein
1054966.4_CDS_3967	cloud	933		hypothetical protein
1054966.4_CDS_4058	cloud	348		hypothetical protein
1054966.4_CDS_4152	cloud	192		hypothetical protein
1054966.4_CDS_4486	cloud	924		hypothetical protein
1054966.4_CDS_4602	cloud	306		hypothetical protein
1072568.3_CDS_0088	persistent	1434	epsE	Type II secretion system protein E
1072568.3_CDS_0602	cloud	192		hypothetical protein
1072568.3_CDS_0715	shell	1287		hypothetical protein
1072568.3_CDS_0884	persistent	792		hypothetical protein
1072568.3_CDS_0996	cloud	237		hypothetical protein
1072568.3_CDS_1370	persistent	444		hypothetical protein
1072568.3_CDS_1405	cloud	219	sufS_1	Cysteine desulfurase
1072568.3_CDS_1747	cloud	237		hypothetical protein
1072568.3_CDS_1876	persistent	786	bioC	Malonyl-[acyl-carrier protein] O-methyltransferase
1072568.3_CDS_2056	persistent	1242	entC	Isochorismate synthase EntC
1072568.3_CDS_2132	persistent	597	tesA	Thioesterase 1/protease 1/lysophospholipase L1
1072568.3_CDS_3010	cloud	744		hypothetical protein
1072568.3_CDS_4151	persistent	1404		hypothetical protein
1072569.3_CDS_0010	persistent	3252	carB	Carbamoyl-phosphate synthase large chain
1072569.3_CDS_0049	persistent	726	thiQ	Thiamine import ATP-binding protein ThiQ
1072569.3_CDS_0468	persistent	1260	ackA	Acetate kinase
1072569.3_CDS_1170	cloud	168		hypothetical protein
1072569.3_CDS_1854	persistent	1059	moaA	GTP 3',8-cyclase
1072569.3_CDS_1929	persistent	666	pxpB	5-oxoprolinase subunit B
1072569.3_CDS_2483	shell	1068		hypothetical protein
1072569.3_CDS_2932	cloud	444		hypothetical protein
1072569.3_CDS_3221	persistent	2592	nasD	Nitrite reductase [NAD(P)H]
1072569.3_CDS_3636	shell	699	deoD	Purine nucleoside phosphorylase DeoD-type
1072569.3_CDS_3881	core	1074	argC	N-acetyl-gamma-glutamyl-phosphate reductase
1072569.3_CDS_3881	persistent	1074	argC	N-acetyl-gamma-glutamyl-phosphate reductase
1072569.3_CDS_3916	cloud	348	hupA	DNA-binding protein HU-alpha
1072569.3_CDS_4092	cloud	225		hypothetical protein
1072569.3_CDS_4231	cloud	243		hypothetical protein
1072571.3_CDS_0398	persistent	984	lpxP	Lipid A biosynthesis palmitoleoyltransferase
1072571.3_CDS_0774	cloud	195		hypothetical protein
1072571.3_CDS_1499	persistent	369	yeaR_2	putative protein YeaR
1072571.3_CDS_2379	shell	2736		hypothetical protein
1072571.3_CDS_2798	persistent	1059		hypothetical protein
1072571.3_CDS_2940	cloud	522		hypothetical protein
1072571.3_CDS_4088	cloud	426		hypothetical protein
1072587.3_CDS_0067	cloud	651	rhlE_1	ATP-dependent RNA helicase RhlE
1072587.3_CDS_0256	persistent	384	hpcD	5-carboxymethyl-2-hydroxymuconate Delta-isomerase
1072587.3_CDS_0265	cloud	2508	dsbD_1	Thiol:disulfide interchange protein DsbD
1072587.3_CDS_0552	persistent	909	citG_2	2-(5''-triphosphoribosyl)-3'-dephosphocoenzyme-A synthase
1072587.3_CDS_1411	cloud	186		hypothetical protein
1072587.3_CDS_1942	cloud	177		hypothetical protein
1072587.3_CDS_2034	cloud	333		hypothetical protein
1072587.3_CDS_2684	cloud	555		hypothetical protein
1072587.3_CDS_3460	persistent	1827	typA	GTP-binding protein TypA/BipA
1072587.3_CDS_4332	cloud	276		hypothetical protein
1072589.3_CDS_0058	persistent	792	modE	DNA-binding transcriptional dual regulator ModE
1072589.3_CDS_0291	persistent	822	hpcG	2-oxo-hept-4-ene-1,7-dioate hydratase
1072589.3_CDS_0538	cloud	270		hypothetical protein
1072589.3_CDS_0568	cloud	627		hypothetical protein
1072589.3_CDS_0605	cloud	1335	fliA_1	RNA polymerase sigma factor FliA
1072589.3_CDS_0827	cloud	246		hypothetical protein
1072589.3_CDS_0861	persistent	927	sapC	Peptide transport system permease protein SapC
1072589.3_CDS_0955	persistent	600	tehB	Tellurite methyltransferase
1072589.3_CDS_1025	cloud	435	cdsA	Phosphatidate cytidylyltransferase
1072589.3_CDS_1161	cloud	333	rsxD_1	Ion-translocating oxidoreductase complex subunit D
1072589.3_CDS_1339	persistent	531		hypothetical protein
1072589.3_CDS_1702	cloud	249		hypothetical protein
1072589.3_CDS_1916	shell	186		hypothetical protein
1072589.3_CDS_1980	persistent	837	cysT	Sulfate transport system permease protein CysT
1072589.3_CDS_1986	cloud	420		hypothetical protein
1072589.3_CDS_2016	cloud	243	nudK_1	GDP-mannose pyrophosphatase NudK
1072589.3_CDS_2493	persistent	222		hypothetical protein
1072589.3_CDS_2653	cloud	1710	nfdA_1	N-substituted formamide deformylase
1072589.3_CDS_3582	persistent	693	phoB	Phosphate regulon transcriptional regulatory protein PhoB
1072589.3_CDS_3614	persistent	1107	phnW	2-aminoethylphosphonate--pyruvate transaminase
1072589.3_CDS_3742	persistent	993	sbp	Sulfate-binding protein
1072589.3_CDS_3777	persistent	1803	assT_1	Arylsulfate sulfotransferase AssT
1072589.3_CDS_3966	persistent	1635	dcuS	Sensor histidine kinase DcuS
1072589.3_CDS_3998	persistent	297	groS	10 kDa chaperonin
1072589.3_CDS_4030	persistent	201		hypothetical protein
1072589.3_CDS_4455	cloud	201		hypothetical protein
1072590.3_CDS_0506	persistent	315		hypothetical protein
1072590.3_CDS_1416	cloud	369		hypothetical protein
1072590.3_CDS_1583	cloud	426		hypothetical protein
1072590.3_CDS_2093	shell	222		hypothetical protein
1072590.3_CDS_2114	cloud	2628	nadK	NAD kinase
1072590.3_CDS_3641	cloud	2838		hypothetical protein
1072590.3_CDS_3932	cloud	249		hypothetical protein
1072591.3_CDS_0184	cloud	300		hypothetical protein
1072591.3_CDS_0241	persistent	645	cobC	Adenosylcobalamin/alpha-ribazole phosphatase
1072591.3_CDS_0274	persistent	1668	asnB	Asparagine synthetase B [glutamine-hydrolyzing]
1072591.3_CDS_0302	cloud	111		hypothetical protein
1072591.3_CDS_0698	cloud	234		hypothetical protein
1072591.3_CDS_1043	persistent	177		hypothetical protein
1072591.3_CDS_1357	cloud	291	cinA_1	Putative competence-damage inducible protein
1072591.3_CDS_1435	cloud	1758	namA_1	NADPH dehydrogenase
1072591.3_CDS_1459	persistent	678		hypothetical protein
1072591.3_CDS_1491	persistent	1347	puuP	Putrescine importer PuuP
1072591.3_CDS_1606	cloud	372		hypothetical protein
1072591.3_CDS_1683	persistent	1047	rluC	Ribosomal large subunit pseudouridine synthase C
1072591.3_CDS_2182	cloud	207		hypothetical protein
1072591.3_CDS_2262	cloud	213		hypothetical protein
1072591.3_CDS_2516	shell	219		hypothetical protein
1072591.3_CDS_3572	persistent	93		hypothetical protein
1072591.3_CDS_3669	persistent	285	ppiC	Peptidyl-prolyl cis-trans isomerase C
1072591.3_CDS_3700	cloud	615		hypothetical protein
1072591.3_CDS_3734	cloud	123		hypothetical protein
1072591.3_CDS_3925	cloud	408		hypothetical protein
1072591.3_CDS_3957	persistent	1353	lysC	Lysine-sensitive aspartokinase 3
1072591.3_CDS_4309	persistent	261		hypothetical protein
1072591.3_CDS_4480	cloud	186		hypothetical protein
1072592.3_CDS_0128	persistent	945	lysO	Lysine exporter LysO
1072592.3_CDS_0664	cloud	2424	tdh_1	L-threonine 3-dehydrogenase
1072592.3_CDS_3436	cloud	237		hypothetical protein
1072592.3_CDS_4243	cloud	1263		hypothetical protein
1072595.3_CDS_0139	cloud	282		hypothetical protein
1072595.3_CDS_0457	cloud	375		hypothetical protein
1072595.3_CDS_0582	cloud	1281		hypothetical protein
1072595.3_CDS_0586	shell	1428		hypothetical protein
1072595.3_CDS_0901	persistent	207		hypothetical protein
1072595.3_CDS_1080	cloud	111		hypothetical protein
1072595.3_CDS_1612	cloud	309		hypothetical protein
1072595.3_CDS_1760	cloud	450		hypothetical protein
1072595.3_CDS_2609	cloud	708		hypothetical protein
1072595.3_CDS_2854	persistent	360		hypothetical protein
1072595.3_CDS_3172	cloud	366	mreB	Cell shape-determining protein MreB
1072595.3_CDS_3563	persistent	2937		hypothetical protein
1072595.3_CDS_3881	cloud	153		hypothetical protein
1072596.3_CDS_0382	cloud	183		hypothetical protein
1072596.3_CDS_0975	cloud	222		hypothetical protein
1072596.3_CDS_1220	cloud	789	nhaA	Na(+)/H(+) antiporter NhaA
1072596.3_CDS_1263	cloud	696		hypothetical protein
1072596.3_CDS_1997	cloud	324		hypothetical protein
1072596.3_CDS_2033	cloud	177		hypothetical protein
1072596.3_CDS_2785	cloud	312	upp_1	Uracil phosphoribosyltransferase
1072596.3_CDS_2971	persistent	999	ilvE	Branched-chain-amino-acid aminotransferase
1072596.3_CDS_3587	cloud	405		hypothetical protein
1072596.3_CDS_3612	cloud	255		hypothetical protein
1072596.3_CDS_3642	cloud	150		hypothetical protein
1072596.3_CDS_4163	cloud	201		hypothetical protein
1072596.3_CDS_4164	cloud	585		hypothetical protein
1072596.3_CDS_4462	cloud	204		hypothetical protein
1072596.3_CDS_4520	cloud	453		hypothetical protein
1072599.3_CDS_0045	shell	288		hypothetical protein
1072599.3_CDS_0396	cloud	162		hypothetical protein
1072599.3_CDS_0436	cloud	213		hypothetical protein
1072599.3_CDS_0768	persistent	657		hypothetical protein
1072599.3_CDS_1347	cloud	309		hypothetical protein
1072599.3_CDS_1519	cloud	147		hypothetical protein
1072599.3_CDS_2033	cloud	270	frdC	Fumarate reductase subunit C
1072599.3_CDS_2194	cloud	153		hypothetical protein
1072599.3_CDS_2360	cloud	441	tyrA	T-protein
1072599.3_CDS_2414	cloud	141		hypothetical protein
1072599.3_CDS_2701	cloud	408		hypothetical protein
1072599.3_CDS_2706	cloud	429		hypothetical protein
1072599.3_CDS_2716	cloud	1023		hypothetical protein
1072599.3_CDS_3200	cloud	222		hypothetical protein
1072599.3_CDS_3594	cloud	255		hypothetical protein
1072599.3_CDS_3848	cloud	255		hypothetical protein
1072599.3_CDS_3904	cloud	162		hypothetical protein
1072599.3_CDS_4349	cloud	297		hypothetical protein
1072599.3_CDS_4374	cloud	669		hypothetical protein
1072599.3_CDS_4421	cloud	285		hypothetical protein
1072599.3_CDS_4438	cloud	945	rcsB_1	Transcriptional regulatory protein RcsB
1072599.3_CDS_4471	cloud	204	dauA_1	C4-dicarboxylic acid transporter DauA
1072599.3_CDS_4475	cloud	495		hypothetical protein
1072599.3_CDS_4486	cloud	324	sohB	putative protease SohB
1072599.3_CDS_4516	cloud	432		hypothetical protein
1072600.3_CDS_0346	cloud	684	pdeB_1	putative cyclic di-GMP phosphodiesterase PdeB
1072600.3_CDS_0781	cloud	906		hypothetical protein
1072600.3_CDS_1228	cloud	354		hypothetical protein
1072600.3_CDS_1321	cloud	1497		hypothetical protein
1072600.3_CDS_1912	cloud	192		hypothetical protein
1072600.3_CDS_2329	cloud	609		hypothetical protein
1072600.3_CDS_2532	cloud	537		hypothetical protein
1072600.3_CDS_3994	cloud	417		hypothetical protein
1072600.3_CDS_4128	shell	924	rhaS_3	HTH-type transcriptional activator RhaS
1072600.3_CDS_4252	cloud	240		hypothetical protein
1072600.3_CDS_4268	cloud	429	btuE_1	Thioredoxin/glutathione peroxidase BtuE
1072600.3_CDS_4383	cloud	294		hypothetical protein
1072600.3_CDS_4419	cloud	378		hypothetical protein
1072600.3_CDS_4536	cloud	204		hypothetical protein
1072600.3_CDS_4561	cloud	102		hypothetical protein
1072601.3_CDS_0431	cloud	105		hypothetical protein
1072601.3_CDS_1063	cloud	282		hypothetical protein
1072601.3_CDS_2421	cloud	270		hypothetical protein
1072601.3_CDS_2541	cloud	2052	flgI_1	Flagellar P-ring protein
1072601.3_CDS_2830	cloud	147		hypothetical protein
1072601.3_CDS_3040	cloud	774		hypothetical protein
1072601.3_CDS_3069	cloud	315		hypothetical protein
1072601.3_CDS_3715	cloud	525	prr_1	Gamma-aminobutyraldehyde dehydrogenase
1072601.3_CDS_4014	cloud	159		hypothetical protein
1072601.3_CDS_4187	cloud	558	mdtL_2	Multidrug resistance protein MdtL
1072601.3_CDS_4233	cloud	162		hypothetical protein
1072601.3_CDS_4328	cloud	573		hypothetical protein
1072601.3_CDS_4342	cloud	309		hypothetical protein
1079468.3_CDS_2391	cloud	264		hypothetical protein
1079468.3_CDS_2775	cloud	792		hypothetical protein
1079468.3_CDS_3962	cloud	339		hypothetical protein
1079470.3_CDS_0267	cloud	240	sufE_2	Cysteine desulfuration protein SufE
1079470.3_CDS_0538	persistent	627	fdoI	Formate dehydrogenase, cytochrome b556(fdo) subunit
1079470.3_CDS_1066	cloud	1329		hypothetical protein
1079470.3_CDS_1222	core	450	arfB	Peptidyl-tRNA hydrolase ArfB
1079470.3_CDS_1222	persistent	450	arfB	Peptidyl-tRNA hydrolase ArfB
1079470.3_CDS_1745	cloud	2835	bepA_1	Beta-barrel assembly-enhancing protease
1079470.3_CDS_2375	cloud	1881		hypothetical protein
1079470.3_CDS_2701	cloud	186		hypothetical protein
1079470.3_CDS_3089	shell	1530		hypothetical protein
1079470.3_CDS_3424	cloud	309		hypothetical protein
1079470.3_CDS_4237	persistent	276		hypothetical protein
1079471.3_CDS_0046	shell	225		hypothetical protein
1079471.3_CDS_0092	shell	858		hypothetical protein
1079471.3_CDS_0440	persistent	813	ucpA	Oxidoreductase UcpA
1079471.3_CDS_0563	persistent	519	infC	Translation initiation factor IF-3
1079471.3_CDS_1426	cloud	642		hypothetical protein
1079471.3_CDS_1427	cloud	1023		hypothetical protein
1079471.3_CDS_1745	cloud	1737		hypothetical protein
1079471.3_CDS_2004	persistent	606	ttdB	L(+)-tartrate dehydratase subunit beta
1079471.3_CDS_2316	cloud	126		hypothetical protein
1079471.3_CDS_2330	shell	753		hypothetical protein
1079471.3_CDS_3539	cloud	555	papC_5	Outer membrane usher protein PapC
1079473.3_CDS_0167	cloud	396	ulaG	putative L-ascorbate-6-phosphate lactonase UlaG
1079473.3_CDS_2947	cloud	312		hypothetical protein
1079473.3_CDS_3690	cloud	435		hypothetical protein
1079473.3_CDS_4087	cloud	300		hypothetical protein
1079474.3_CDS_0078	shell	1482		hypothetical protein
1079474.3_CDS_1249	cloud	663		hypothetical protein
1079474.3_CDS_1414	persistent	1263	yjeH	L-methionine/branched-chain amino acid exporter YjeH
1079474.3_CDS_2395	cloud	564		hypothetical protein
1079474.3_CDS_2840	cloud	840		hypothetical protein
1079474.3_CDS_2928	cloud	201		hypothetical protein
1079474.3_CDS_3218	cloud	210	ymoA_2	Modulating protein YmoA
1079474.3_CDS_3250	cloud	219		hypothetical protein
1079474.3_CDS_3282	cloud	486		hypothetical protein
1079474.3_CDS_3379	cloud	2118		hypothetical protein
1079474.3_CDS_3733	cloud	192		hypothetical protein
1079474.3_CDS_4050	cloud	1893		hypothetical protein
1079477.3_CDS_0023	cloud	789	rlmC_1	23S rRNA (uracil(747)-C(5))-methyltransferase RlmC
1079477.3_CDS_0168	cloud	717		hypothetical protein
1079477.3_CDS_0175	cloud	1278	cvaA_1	Colicin V secretion protein CvaA
1079477.3_CDS_0176	cloud	438		hypothetical protein
1079477.3_CDS_0177	cloud	1518		hypothetical protein
1079477.3_CDS_0178	cloud	1101	elmGT_1	Elloramycin glycosyltransferase ElmGT
1079477.3_CDS_0179	cloud	405		hypothetical protein
1079477.3_CDS_0180	cloud	174		hypothetical protein
1079477.3_CDS_0187	cloud	4629		hypothetical protein
1079477.3_CDS_0219	cloud	207		hypothetical protein
1079477.3_CDS_0224	cloud	399		hypothetical protein
1079477.3_CDS_0225	cloud	315		hypothetical protein
1079477.3_CDS_0231	cloud	249		hypothetical protein
1079477.3_CDS_0233	cloud	561		hypothetical protein
1079477.3_CDS_0236	cloud	360		hypothetical protein
1079477.3_CDS_0237	cloud	897		hypothetical protein
1079477.3_CDS_0248	cloud	291		hypothetical protein
1079477.3_CDS_0252	shell	231		hypothetical protein
1079477.3_CDS_0283	shell	948	xni	Flap endonuclease Xni
1079477.3_CDS_0286	shell	3525	dnaE2	Error-prone DNA polymerase
1079477.3_CDS_0297	cloud	870		hypothetical protein
1079477.3_CDS_0308	cloud	285		hypothetical protein
1079477.3_CDS_0358	cloud	285		hypothetical protein
1079477.3_CDS_0371	cloud	1059		hypothetical protein
1079477.3_CDS_0374	cloud	612	papA_1	Pap fimbrial major pilin protein
1079477.3_CDS_0379	cloud	984	talB	Transaldolase B
1079477.3_CDS_0380	persistent	2013	tktA	Transketolase 1
1079477.3_CDS_0514	cloud	141		hypothetical protein
1079477.3_CDS_0517	cloud	228		hypothetical protein
1079477.3_CDS_0518	cloud	951	tal_1	Transaldolase
1079477.3_CDS_0523	cloud	1338		hypothetical protein
1079477.3_CDS_0526	cloud	546		hypothetical protein
1079477.3_CDS_0531	cloud	1776		hypothetical protein
1079477.3_CDS_0532	cloud	765	tcpA_1	Toxin coregulated pilin
1079477.3_CDS_0534	cloud	423		hypothetical protein
1079477.3_CDS_0535	cloud	252		hypothetical protein
1079477.3_CDS_0538	cloud	1149		hypothetical protein
1079477.3_CDS_0721	cloud	312		hypothetical protein
1079477.3_CDS_0723	cloud	1101		hypothetical protein
1079477.3_CDS_0728	cloud	444		hypothetical protein
1079477.3_CDS_0736	cloud	387		hypothetical protein
1079477.3_CDS_0737	cloud	675		hypothetical protein
1079477.3_CDS_0987	cloud	441		hypothetical protein
1079477.3_CDS_0991	cloud	807		hypothetical protein
1079477.3_CDS_1011	cloud	744		hypothetical protein
1079477.3_CDS_1012	cloud	393		hypothetical protein
1079477.3_CDS_1019	cloud	912		hypothetical protein
1079477.3_CDS_1087	cloud	471		hypothetical protein
1079477.3_CDS_1169	cloud	381		hypothetical protein
1079477.3_CDS_1170	cloud	759		hypothetical protein
1079477.3_CDS_1171	cloud	6327		hypothetical protein
1079477.3_CDS_1172	cloud	3366		hypothetical protein
1079477.3_CDS_1173	cloud	165		hypothetical protein
1079477.3_CDS_1180	cloud	1737	hepA_1	Heterocyst differentiation ATP-binding protein HepA
1079477.3_CDS_1182	cloud	4323	mbtB_1	Phenyloxazoline synthase MbtB
1079477.3_CDS_1183	cloud	711		hypothetical protein
1079477.3_CDS_1184	cloud	2262		hypothetical protein
1079477.3_CDS_1185	cloud	1071		hypothetical protein
1079477.3_CDS_1237	cloud	1164	hipO_1	Hippurate hydrolase
1079477.3_CDS_1238	cloud	1194		hypothetical protein
1079477.3_CDS_1239	cloud	1194	nupC	Nucleoside permease NupC
1079477.3_CDS_1240	cloud	951	rihA	Pyrimidine-specific ribonucleoside hydrolase RihA
1079477.3_CDS_1241	cloud	1218	RBKS_1	Ribokinase
1079477.3_CDS_1242	cloud	213		hypothetical protein
1079477.3_CDS_1243	cloud	126		hypothetical protein
1079477.3_CDS_1372	cloud	627		hypothetical protein
1079477.3_CDS_1373	cloud	219		hypothetical protein
1079477.3_CDS_1426	cloud	1401		hypothetical protein
1079477.3_CDS_1427	cloud	807		hypothetical protein
1079477.3_CDS_1428	cloud	222		hypothetical protein
1079477.3_CDS_1429	cloud	825		hypothetical protein
1079477.3_CDS_1430	cloud	1131		hypothetical protein
1079477.3_CDS_1431	cloud	891		hypothetical protein
1079477.3_CDS_1433	cloud	396		hypothetical protein
1079477.3_CDS_1434	cloud	201		hypothetical protein
1079477.3_CDS_1435	cloud	198		hypothetical protein
1079477.3_CDS_1436	cloud	222		hypothetical protein
1079477.3_CDS_1437	cloud	363		hypothetical protein
1079477.3_CDS_1440	cloud	198		hypothetical protein
1079477.3_CDS_1442	cloud	276		hypothetical protein
1079477.3_CDS_1443	cloud	369	pemK_1	Endoribonuclease PemK
1079477.3_CDS_1655	cloud	312		hypothetical protein
1079477.3_CDS_1657	cloud	396		hypothetical protein
1079477.3_CDS_1658	cloud	306		hypothetical protein
1079477.3_CDS_1659	cloud	291		hypothetical protein
1079477.3_CDS_1663	cloud	285		hypothetical protein
1079477.3_CDS_1670	cloud	1011	purR_2	HTH-type transcriptional repressor PurR
1079477.3_CDS_1671	cloud	1041	rbsC_1	Ribose import permease protein RbsC
1079477.3_CDS_1672	cloud	1509	mglA_1	Galactose/methyl galactoside import ATP-binding protein MglA
1079477.3_CDS_1673	cloud	1521	xylB_1	Xylulose kinase
1079477.3_CDS_1674	cloud	663		D-xylulose reductase
1079477.3_CDS_1675	cloud	405	tdh_2	L-threonine 3-dehydrogenase
1079477.3_CDS_1676	cloud	558		D-lyxose ketol-isomerase
1079477.3_CDS_1677	cloud	1005	rbsR_1	Ribose operon repressor
1079477.3_CDS_1678	cloud	156		hypothetical protein
1079477.3_CDS_1679	cloud	1632	shlB_1	Hemolysin transporter protein ShlB
1079477.3_CDS_1680	cloud	669		hypothetical protein
1079477.3_CDS_1681	cloud	471		hypothetical protein
1079477.3_CDS_1682	cloud	540		hypothetical protein
1079477.3_CDS_1683	cloud	234		hypothetical protein
1079477.3_CDS_1684	cloud	201		hypothetical protein
1079477.3_CDS_1685	cloud	1206		hypothetical protein
1079477.3_CDS_1686	cloud	408		hypothetical protein
1079477.3_CDS_1808	cloud	648		hypothetical protein
1079477.3_CDS_1853	cloud	441		hypothetical protein
1079477.3_CDS_1886	cloud	5016		hypothetical protein
1079477.3_CDS_1909	cloud	534		hypothetical protein
1079477.3_CDS_1917	cloud	795		hypothetical protein
1079477.3_CDS_1921	cloud	96		hypothetical protein
1079477.3_CDS_2064	cloud	345		hypothetical protein
1079477.3_CDS_2075	cloud	441		hypothetical protein
1079477.3_CDS_2077	cloud	240		hypothetical protein
1079477.3_CDS_2078	cloud	207		hypothetical protein
1079477.3_CDS_2080	cloud	690		hypothetical protein
1079477.3_CDS_2112	cloud	300		hypothetical protein
1079477.3_CDS_2116	cloud	705		hypothetical protein
1079477.3_CDS_2137	cloud	255		hypothetical protein
1079477.3_CDS_2141	cloud	1020		hypothetical protein
1079477.3_CDS_2144	cloud	258		hypothetical protein
1079477.3_CDS_2329	cloud	294		hypothetical protein
1079477.3_CDS_2332	cloud	480		hypothetical protein
1079477.3_CDS_2333	cloud	1029		hypothetical protein
1079477.3_CDS_2705	cloud	441		hypothetical protein
1079477.3_CDS_2708	cloud	681		hypothetical protein
1079477.3_CDS_2709	cloud	1824		hypothetical protein
1079477.3_CDS_2714	cloud	201		hypothetical protein
1079477.3_CDS_2716	cloud	93		hypothetical protein
1079477.3_CDS_2748	cloud	345		hypothetical protein
1079477.3_CDS_2837	cloud	327		hypothetical protein
1079477.3_CDS_3081	cloud	276		hypothetical protein
1079477.3_CDS_3082	cloud	594		hypothetical protein
1079477.3_CDS_3096	cloud	1914		hypothetical protein
1079477.3_CDS_3107	cloud	294		hypothetical protein
1079477.3_CDS_3120	cloud	618	ybgD_1	putative fimbrial-like protein YbgD
1079477.3_CDS_3121	cloud	108		hypothetical protein
1079477.3_CDS_3123	cloud	588	mepS	Murein DD-endopeptidase MepS/Murein LD-carboxypeptidase
1079477.3_CDS_3126	cloud	201		hypothetical protein
1079477.3_CDS_3127	cloud	273		hypothetical protein
1079477.3_CDS_3128	cloud	342		hypothetical protein
1079477.3_CDS_3130	cloud	273		hypothetical protein
1079477.3_CDS_3191	cloud	2091	recE_1	Exodeoxyribonuclease 8
1079477.3_CDS_3195	cloud	411		hypothetical protein
1079477.3_CDS_3198	cloud	1215		hypothetical protein
1079477.3_CDS_3199	cloud	1038	yejK_2	Nucleoid-associated protein YejK
1079477.3_CDS_3348	cloud	963		hypothetical protein
1079477.3_CDS_3349	cloud	984	xerC_1	Tyrosine recombinase XerC
1079477.3_CDS_3501	cloud	339		hypothetical protein
1079477.3_CDS_3505	cloud	9558		hypothetical protein
1079477.3_CDS_3506	cloud	1764	shlB_2	Hemolysin transporter protein ShlB
1079477.3_CDS_3664	cloud	483		hypothetical protein
1079477.3_CDS_3669	cloud	327		hypothetical protein
1079477.3_CDS_3679	cloud	390		hypothetical protein
1079477.3_CDS_3690	cloud	378	traA_1	Pilin
1079477.3_CDS_3694	cloud	228		hypothetical protein
1079477.3_CDS_3696	cloud	342	higB-2_1	Toxin HigB-2
1079477.3_CDS_3697	cloud	159		hypothetical protein
1079477.3_CDS_3711	cloud	231		hypothetical protein
1079477.3_CDS_3730	cloud	276		hypothetical protein
1079477.3_CDS_3735	cloud	864		Ureidoglycolate lyase
1079477.3_CDS_3737	cloud	270		hypothetical protein
1079477.3_CDS_3738	cloud	1227	xerC_2	Tyrosine recombinase XerC
1079477.3_CDS_3739	cloud	948	xerC_3	Tyrosine recombinase XerC
1079477.3_CDS_3740	cloud	1002	xerD_1	Tyrosine recombinase XerD
1079477.3_CDS_3741	cloud	300		hypothetical protein
1079477.3_CDS_3742	cloud	150		hypothetical protein
1079477.3_CDS_3743	cloud	891		IS110 family transposase ISSso6
1079477.3_CDS_3744	cloud	156		hypothetical protein
1079477.3_CDS_3745	cloud	1386	narK_1	Nitrate/nitrite transporter NarK
1079477.3_CDS_3893	cloud	198		hypothetical protein
1079477.3_CDS_3934	cloud	228		hypothetical protein
1079477.3_CDS_4044	cloud	519		hypothetical protein
1079477.3_CDS_4046	cloud	228		hypothetical protein
1079477.3_CDS_4047	cloud	312	ridA_1	2-iminobutanoate/2-iminopropanoate deaminase
1079477.3_CDS_4048	cloud	1272	exuT_1	Hexuronate transporter
1079477.3_CDS_4049	cloud	1818	dan	D-aminoacylase
1079477.3_CDS_4050	cloud	1023		IS110 family transposase ISXne4
1079477.3_CDS_4051	cloud	1188	ylmB	N-formyl-4-amino-5-aminomethyl-2-methylpyrimidine deformylase
1079477.3_CDS_4052	cloud	1215	ygeX_1	Diaminopropionate ammonia-lyase
1079477.3_CDS_4053	cloud	1752	norR_1	Anaerobic nitric oxide reductase transcription regulator NorR
1079477.3_CDS_4062	cloud	2493	papC_1	Outer membrane usher protein PapC
1079477.3_CDS_4064	cloud	1152		hypothetical protein
1079477.3_CDS_4065	cloud	480		hypothetical protein
1079477.3_CDS_4066	cloud	876		hypothetical protein
1079477.3_CDS_4067	persistent	699	narI	Respiratory nitrate reductase 1 gamma chain
1079477.3_CDS_4100	persistent	651	rhtC_2	Threonine efflux protein
1079477.3_CDS_4278	cloud	240		hypothetical protein
1079477.3_CDS_4284	cloud	198		hypothetical protein
1079477.3_CDS_4289	cloud	546		hypothetical protein
1079477.3_CDS_4299	cloud	1515	yqiK	Inner membrane protein YqiK
1079477.3_CDS_4304	cloud	384		hypothetical protein
1079477.3_CDS_4306	cloud	258		hypothetical protein
1079477.3_CDS_4323	cloud	558	mrpA_1	Major MR/P fimbria protein
1079477.3_CDS_4326	cloud	108		hypothetical protein
1079477.3_CDS_4327	cloud	666		hypothetical protein
1079477.3_CDS_4328	cloud	504		hypothetical protein
1079477.3_CDS_4330	cloud	6084		hypothetical protein
1079477.3_CDS_4406	cloud	5319		hypothetical protein
1079477.3_CDS_4407	cloud	660		hypothetical protein
1079477.3_CDS_4409	cloud	483		hypothetical protein
1079477.3_CDS_4410	cloud	177		hypothetical protein
1079477.3_CDS_4411	cloud	534		hypothetical protein
1079477.3_CDS_4412	cloud	759		hypothetical protein
1079477.3_CDS_4413	cloud	261		hypothetical protein
1079477.3_CDS_4419	cloud	2574	fimD_1	Outer membrane usher protein FimD
1079477.3_CDS_4425	cloud	324		hypothetical protein
1079477.3_CDS_4596	cloud	483		hypothetical protein
1079477.3_CDS_4607	cloud	387		hypothetical protein
1079477.3_CDS_4611	cloud	384		hypothetical protein
1079477.3_CDS_4693	cloud	297		hypothetical protein
1079477.3_CDS_5016	cloud	459		hypothetical protein
1079477.3_CDS_5023	shell	252		hypothetical protein
1079477.3_CDS_5272	cloud	936		hypothetical protein
1079477.3_CDS_5273	cloud	228	btuD_2	Vitamin B12 import ATP-binding protein BtuD
1079477.3_CDS_5274	cloud	213		hypothetical protein
1079477.3_CDS_5275	cloud	708	fnr_1	Anaerobic regulatory protein
1079477.3_CDS_5276	cloud	2121	btuB_1	Vitamin B12 transporter BtuB
1079477.3_CDS_5277	cloud	1101		hypothetical protein
1079477.3_CDS_5279	cloud	780		putative ABC transporter ATP-binding protein
1079477.3_CDS_5280	cloud	618		hypothetical protein
1079477.3_CDS_5282	cloud	234		hypothetical protein
1079477.3_CDS_5283	cloud	282		hypothetical protein
1079477.3_CDS_5286	cloud	114		hypothetical protein
1079477.3_CDS_5290	cloud	831	gsiC_1	Glutathione transport system permease protein GsiC
1079477.3_CDS_5291	cloud	2400	btuD_3	Vitamin B12 import ATP-binding protein BtuD
1079477.3_CDS_5293	cloud	1569	stp_1	Multidrug resistance protein Stp
1079477.3_CDS_5294	cloud	141		hypothetical protein
1079477.3_CDS_5295	cloud	147		hypothetical protein
1079477.3_CDS_5296	cloud	570		hypothetical protein
1079478.3_CDS_0176	cloud	483		hypothetical protein
1079478.3_CDS_0177	cloud	459		hypothetical protein
1079478.3_CDS_0190	cloud	1743		hypothetical protein
1079478.3_CDS_0771	cloud	1749		hypothetical protein
1079478.3_CDS_0819	cloud	2037		hypothetical protein
1079478.3_CDS_0851	cloud	1275		hypothetical protein
1079478.3_CDS_0852	cloud	1068		hypothetical protein
1079478.3_CDS_0854	cloud	1998		hypothetical protein
1079478.3_CDS_1713	cloud	270		hypothetical protein
1079478.3_CDS_3544	persistent	1185	mdtL	Multidrug resistance protein MdtL
1079478.3_CDS_3929	cloud	297		hypothetical protein
1079478.3_CDS_4319	cloud	177	pabA	Aminodeoxychorismate synthase component 2
108619.103_CDS_2887	cloud	1083		hypothetical protein
108619.103_CDS_2888	cloud	1899		hypothetical protein
108619.103_CDS_2909	cloud	339		hypothetical protein
108619.103_CDS_2910	cloud	372		hypothetical protein
108619.103_CDS_2912	cloud	228		hypothetical protein
108619.103_CDS_2914	cloud	285		hypothetical protein
108619.103_CDS_2918	cloud	729		hypothetical protein
108619.103_CDS_2927	cloud	714		putative HTH-type transcriptional regulator
108619.103_CDS_2928	cloud	504		hypothetical protein
108619.103_CDS_2931	cloud	426		hypothetical protein
108619.103_CDS_2933	cloud	771		hypothetical protein
108619.103_CDS_2934	cloud	684		hypothetical protein
108619.103_CDS_2936	cloud	282		hypothetical protein
108619.103_CDS_4036	cloud	1185		hypothetical protein
108619.103_CDS_4038	cloud	234		hypothetical protein
108619.103_CDS_4041	cloud	2673		hypothetical protein
108619.103_CDS_4049	cloud	576		hypothetical protein
108619.103_CDS_4494	cloud	384	copC	Copper resistance protein C
108619.103_CDS_4495	cloud	222		hypothetical protein
108619.103_CDS_4496	cloud	297	yciK	putative oxidoreductase YciK
108619.104_CDS_4624	cloud	762		hypothetical protein
108619.104_CDS_4641	cloud	210		hypothetical protein
108619.104_CDS_4642	cloud	186		hypothetical protein
108619.104_CDS_4643	cloud	357		hypothetical protein
108619.105_CDS_2275	cloud	882		hypothetical protein
108619.105_CDS_4286	cloud	1566		hypothetical protein
108619.105_CDS_4382	cloud	243		hypothetical protein
108619.106_CDS_0836	cloud	486		hypothetical protein
108619.106_CDS_2331	cloud	525		hypothetical protein
108619.106_CDS_2335	cloud	1269		hypothetical protein
108619.106_CDS_2365	cloud	237		hypothetical protein
108619.106_CDS_2366	cloud	279		hypothetical protein
108619.106_CDS_2367	cloud	765		hypothetical protein
108619.106_CDS_2373	cloud	297		hypothetical protein
108619.106_CDS_4382	cloud	669		hypothetical protein
108619.107_CDS_4383	cloud	264		hypothetical protein
108619.108_CDS_1626	cloud	546		hypothetical protein
108619.108_CDS_4156	cloud	1707		hypothetical protein
108619.109_CDS_3963	cloud	1347		hypothetical protein
108619.111_CDS_4532	cloud	471		hypothetical protein
108619.111_CDS_4628	cloud	162		hypothetical protein
108619.112_CDS_2344	cloud	330		hypothetical protein
108619.112_CDS_4361	shell	474		hypothetical protein
108619.113_CDS_4378	cloud	216		hypothetical protein
108619.114_CDS_4770	cloud	483		hypothetical protein
108619.115_CDS_0688	cloud	186		hypothetical protein
108619.116_CDS_1283	shell	225		hypothetical protein
108619.116_CDS_1284	cloud	600		hypothetical protein
108619.116_CDS_4686	cloud	291		hypothetical protein
108619.116_CDS_4720	cloud	306		hypothetical protein
108619.117_CDS_2986	cloud	711		hypothetical protein
108619.118_CDS_0915	cloud	777	aroL	Shikimate kinase 2
108619.118_CDS_1611	cloud	3090		hypothetical protein
108619.118_CDS_2577	cloud	438		hypothetical protein
108619.118_CDS_4172	cloud	357		hypothetical protein
108619.118_CDS_4382	cloud	189		hypothetical protein
108619.119_CDS_0093	cloud	252		hypothetical protein
108619.119_CDS_0283	cloud	330	rutD_1	Putative aminoacrylate hydrolase RutD
108619.119_CDS_0306	cloud	129		hypothetical protein
108619.119_CDS_0505	persistent	621	apt	Adenine phosphoribosyltransferase
108619.119_CDS_0555	cloud	465		hypothetical protein
108619.119_CDS_0740	cloud	654		hypothetical protein
108619.119_CDS_0949	cloud	1359	citG_1	2-(5''-triphosphoribosyl)-3'-dephosphocoenzyme-A synthase
108619.119_CDS_1006	persistent	1938	dnaK_2	Chaperone protein DnaK
108619.119_CDS_1447	cloud	135		hypothetical protein
108619.119_CDS_1524	cloud	192		hypothetical protein
108619.119_CDS_1543	cloud	510	iolC_1	5-dehydro-2-deoxygluconokinase
108619.119_CDS_1560	cloud	1434		hypothetical protein
108619.119_CDS_1562	cloud	360		hypothetical protein
108619.119_CDS_1639	cloud	252		hypothetical protein
108619.119_CDS_1698	cloud	1620	xerC_19	Tyrosine recombinase XerC
108619.119_CDS_1739	cloud	567		hypothetical protein
108619.119_CDS_1972	cloud	270		hypothetical protein
108619.119_CDS_1985	cloud	228		hypothetical protein
108619.119_CDS_1986	cloud	222		hypothetical protein
108619.119_CDS_2032	cloud	237		hypothetical protein
108619.119_CDS_2060	cloud	432		hypothetical protein
108619.119_CDS_2179	cloud	600	damX_1	Cell division protein DamX
108619.119_CDS_2322	cloud	381	zapE_1	Cell division protein ZapE
108619.119_CDS_2414	cloud	702	ulaR_1	HTH-type transcriptional regulator UlaR
108619.119_CDS_2478	cloud	207		hypothetical protein
108619.119_CDS_2586	cloud	642		hypothetical protein
108619.119_CDS_2712	cloud	291	rlmM	Ribosomal RNA large subunit methyltransferase M
108619.119_CDS_2739	cloud	747		hypothetical protein
108619.119_CDS_2771	cloud	549		hypothetical protein
108619.119_CDS_2818	cloud	318		hypothetical protein
108619.119_CDS_3156	cloud	468		hypothetical protein
108619.119_CDS_3272	persistent	993	pla	Coagulase/fibrinolysin
108619.119_CDS_3300	cloud	588	usg	USG-1 protein
108619.119_CDS_3339	cloud	237		hypothetical protein
108619.119_CDS_3343	cloud	339		hypothetical protein
108619.119_CDS_3372	persistent	1425	menE	2-succinylbenzoate--CoA ligase
108619.119_CDS_3411	persistent	2967	rcsC_2	Sensor histidine kinase RcsC
108619.119_CDS_3430	cloud	1434	ccmE_2	Cytochrome c-type biogenesis protein CcmE
108619.119_CDS_3767	cloud	180		hypothetical protein
108619.119_CDS_3932	persistent	948	ispE	4-diphosphocytidyl-2-C-methyl-D-erythritol kinase
108619.119_CDS_4080	cloud	132		hypothetical protein
108619.119_CDS_4150	cloud	225		hypothetical protein
108619.119_CDS_4265	cloud	153		hypothetical protein
108619.119_CDS_4329	cloud	246		hypothetical protein
108619.119_CDS_4334	cloud	327	sseC	Secreted effector protein SseC
108619.119_CDS_4358	cloud	870		hypothetical protein
108619.119_CDS_4407	cloud	564		hypothetical protein
108619.119_CDS_4452	cloud	300		hypothetical protein
108619.124_CDS_2909	cloud	186		hypothetical protein
108619.124_CDS_2910	cloud	105		hypothetical protein
108619.124_CDS_2912	cloud	207		hypothetical protein
108619.124_CDS_2913	cloud	1020		hypothetical protein
108619.124_CDS_2917	cloud	822		hypothetical protein
108619.124_CDS_2923	cloud	2022		hypothetical protein
108619.124_CDS_2930	cloud	312		hypothetical protein
108619.124_CDS_2931	cloud	360		hypothetical protein
108619.124_CDS_2932	cloud	2337		hypothetical protein
108619.124_CDS_2933	cloud	564		hypothetical protein
108619.124_CDS_2937	cloud	282		hypothetical protein
108619.124_CDS_2938	cloud	174		hypothetical protein
108619.124_CDS_2939	cloud	564		hypothetical protein
108619.124_CDS_2940	cloud	357		hypothetical protein
108619.124_CDS_2946	cloud	1176		hypothetical protein
108619.124_CDS_2948	cloud	126		hypothetical protein
108619.124_CDS_2950	cloud	249		hypothetical protein
108619.124_CDS_3114	shell	879	yfcO_2	putative protein YfcO
108619.124_CDS_3970	cloud	339		hypothetical protein
108619.124_CDS_3971	cloud	966		hypothetical protein
108619.124_CDS_3975	cloud	618		hypothetical protein
108619.124_CDS_3984	cloud	165		hypothetical protein
108619.124_CDS_3987	cloud	300		hypothetical protein
108619.124_CDS_3992	cloud	288		hypothetical protein
108619.124_CDS_3995	cloud	393		hypothetical protein
108619.124_CDS_4009	cloud	138		hypothetical protein
108619.124_CDS_4021	cloud	513		IS3 family transposase IS103
108619.124_CDS_4023	cloud	636		IS3 family transposase ISKpn8
108619.124_CDS_4024	cloud	1191	fadL	Long-chain fatty acid transport protein
108619.124_CDS_4053	cloud	1230		hypothetical protein
108619.125_CDS_0321	persistent	1272		hypothetical protein
108619.125_CDS_1284	persistent	102		hypothetical protein
108619.125_CDS_1457	shell	621		hypothetical protein
108619.125_CDS_3177	persistent	1746	aspT	Aspartate/alanine antiporter
108619.127_CDS_2449	shell	555		hypothetical protein
108619.128_CDS_2176	cloud	969	mdtD_1	Putative multidrug resistance protein MdtD
108619.128_CDS_4005	cloud	1938		hypothetical protein
108619.141_CDS_2233	cloud	492		hypothetical protein
108619.141_CDS_2258	shell	1080		hypothetical protein
108619.141_CDS_2259	cloud	456		hypothetical protein
108619.141_CDS_2754	cloud	327		hypothetical protein
108619.142_CDS_3039	cloud	114		hypothetical protein
108619.142_CDS_4327	cloud	198		hypothetical protein
108619.143_CDS_0860	cloud	408		hypothetical protein
108619.143_CDS_0865	cloud	171		hypothetical protein
108619.143_CDS_0866	cloud	447		hypothetical protein
108619.143_CDS_0867	cloud	960		hypothetical protein
108619.144_CDS_2752	shell	699		hypothetical protein
108619.145_CDS_1162	cloud	228		hypothetical protein
108619.145_CDS_4002	cloud	819		hypothetical protein
108619.145_CDS_4045	cloud	1023		hypothetical protein
108619.146_CDS_1200	cloud	294	ybcO_1	Putative nuclease YbcO
108619.146_CDS_1201	cloud	180		hypothetical protein
108619.146_CDS_2609	persistent	525		hypothetical protein
108619.147_CDS_1624	persistent	1260	mdtM	Multidrug resistance protein MdtM
108619.147_CDS_1656	cloud	210		hypothetical protein
108619.147_CDS_2938	cloud	426		hypothetical protein
108619.147_CDS_3584	cloud	174		hypothetical protein
108619.147_CDS_3597	cloud	240		hypothetical protein
108619.147_CDS_3598	cloud	354		hypothetical protein
108619.147_CDS_3620	cloud	450		hypothetical protein
108619.147_CDS_3653	cloud	606		hypothetical protein
108619.147_CDS_4509	cloud	285		hypothetical protein
108619.147_CDS_4625	cloud	129		hypothetical protein
108619.147_CDS_4650	cloud	711		hypothetical protein
108619.147_CDS_4698	cloud	138		hypothetical protein
108619.148_CDS_3514	cloud	102		hypothetical protein
108619.148_CDS_4554	cloud	279		hypothetical protein
108619.149_CDS_4481	cloud	285		hypothetical protein
108619.149_CDS_4485	cloud	450		hypothetical protein
108619.151_CDS_1184	cloud	444		hypothetical protein
108619.151_CDS_1824	cloud	657		hypothetical protein
108619.151_CDS_3318	shell	384		hypothetical protein
108619.152_CDS_0005	cloud	96		hypothetical protein
108619.152_CDS_0046	cloud	213		hypothetical protein
108619.152_CDS_0053	cloud	309		hypothetical protein
108619.152_CDS_0493	shell	1047		hypothetical protein
108619.152_CDS_1518	cloud	588		hypothetical protein
108619.152_CDS_1908	cloud	1605		hypothetical protein
108619.152_CDS_1911	cloud	558	ail_2	Attachment invasion locus protein
108619.152_CDS_1932	cloud	198		hypothetical protein
108619.152_CDS_1933	cloud	516		hypothetical protein
108619.152_CDS_2415	persistent	1323	yhhS	putative MFS-type transporter YhhS
108619.152_CDS_2530	shell	1302	gudP_2	putative glucarate transporter
108619.152_CDS_3006	cloud	210		hypothetical protein
108619.152_CDS_3022	cloud	2295		hypothetical protein
108619.152_CDS_3023	cloud	228		hypothetical protein
108619.152_CDS_3024	cloud	582		hypothetical protein
108619.152_CDS_3471	cloud	195		hypothetical protein
108619.152_CDS_3626	shell	2280		hypothetical protein
108619.152_CDS_4010	cloud	441		hypothetical protein
108619.152_CDS_4024	cloud	570		hypothetical protein
108619.152_CDS_4033	cloud	441		hypothetical protein
108619.152_CDS_4035	cloud	438		hypothetical protein
108619.152_CDS_4038	cloud	180		hypothetical protein
108619.152_CDS_4394	cloud	324		hypothetical protein
108619.152_CDS_4654	cloud	336		hypothetical protein
108619.152_CDS_4755	cloud	465		hypothetical protein
108619.152_CDS_4787	cloud	663		hypothetical protein
108619.152_CDS_4796	cloud	444		hypothetical protein
108619.152_CDS_4797	cloud	753		hypothetical protein
108619.152_CDS_4804	cloud	216		hypothetical protein
108619.152_CDS_4807	cloud	387		hypothetical protein
108619.152_CDS_4810	cloud	648		hypothetical protein
108619.152_CDS_4878	cloud	207	rcbA	Double-strand break reduction protein
108619.152_CDS_4912	cloud	597		hypothetical protein
108619.152_CDS_4918	cloud	339	cda_3	Colicin-D
108619.152_CDS_4919	cloud	315		hypothetical protein
108619.152_CDS_4924	cloud	306		hypothetical protein
108619.153_CDS_0025	cloud	231		hypothetical protein
108619.153_CDS_4130	shell	4326	rhsB	putative deoxyribonuclease RhsB
108619.154_CDS_0604	cloud	1272		hypothetical protein
108619.154_CDS_2591	cloud	984		hypothetical protein
108619.154_CDS_2592	cloud	252		hypothetical protein
108619.154_CDS_3732	cloud	1284	intA_8	Prophage integrase IntA
108619.154_CDS_3733	cloud	756		hypothetical protein
108619.154_CDS_3734	cloud	2853		hypothetical protein
108619.154_CDS_3735	cloud	549		hypothetical protein
108619.154_CDS_3736	cloud	207		hypothetical protein
108619.154_CDS_3737	cloud	267		hypothetical protein
108619.154_CDS_3742	cloud	645		hypothetical protein
108619.154_CDS_3743	cloud	375		hypothetical protein
108619.154_CDS_3744	cloud	1053		hypothetical protein
108619.154_CDS_3746	cloud	354		hypothetical protein
108619.154_CDS_3747	cloud	405		hypothetical protein
108619.154_CDS_3748	cloud	219		hypothetical protein
108619.154_CDS_3749	cloud	447		hypothetical protein
108619.154_CDS_4194	cloud	246		hypothetical protein
108619.155_CDS_0211	cloud	1221		hypothetical protein
108619.155_CDS_0980	cloud	441		hypothetical protein
108619.155_CDS_1010	cloud	261		hypothetical protein
108619.155_CDS_1011	cloud	243		hypothetical protein
108619.155_CDS_1012	cloud	951		hypothetical protein
108619.155_CDS_2083	cloud	249		hypothetical protein
108619.155_CDS_4405	cloud	246		hypothetical protein
108619.156_CDS_0715	cloud	177		hypothetical protein
108619.156_CDS_0718	cloud	1224		hypothetical protein
108619.156_CDS_1419	cloud	255		hypothetical protein
108619.156_CDS_4440	shell	2118		hypothetical protein
108619.157_CDS_1092	cloud	507		hypothetical protein
108619.157_CDS_1097	cloud	357		hypothetical protein
108619.157_CDS_1098	cloud	684		hypothetical protein
108619.157_CDS_1102	cloud	438		hypothetical protein
108619.157_CDS_1105	cloud	2502		hypothetical protein
108619.157_CDS_1106	cloud	315		hypothetical protein
108619.157_CDS_1107	cloud	312		hypothetical protein
108619.157_CDS_1119	cloud	1917		hypothetical protein
108619.157_CDS_1120	cloud	609		hypothetical protein
108619.157_CDS_1121	cloud	477		hypothetical protein
108619.157_CDS_1122	cloud	894		hypothetical protein
108619.157_CDS_1124	cloud	465		hypothetical protein
108619.157_CDS_1125	cloud	186		hypothetical protein
108619.157_CDS_1126	cloud	1104		hypothetical protein
108619.157_CDS_1127	cloud	924		hypothetical protein
108619.157_CDS_1128	cloud	291		hypothetical protein
108619.157_CDS_1129	cloud	552		hypothetical protein
108619.157_CDS_1130	cloud	384		hypothetical protein
108619.157_CDS_1131	cloud	237		hypothetical protein
108619.157_CDS_1132	cloud	297		hypothetical protein
108619.157_CDS_4225	cloud	261		hypothetical protein
108619.157_CDS_4226	cloud	615		hypothetical protein
108619.157_CDS_4227	cloud	1869	traN_2	Mating pair stabilization protein TraN
108619.157_CDS_4228	cloud	786		hypothetical protein
108619.157_CDS_4229	cloud	486		hypothetical protein
108619.157_CDS_4230	cloud	603		hypothetical protein
108619.157_CDS_4231	cloud	273		hypothetical protein
108619.157_CDS_4232	cloud	1368		hypothetical protein
108619.157_CDS_4233	cloud	3279		hypothetical protein
108619.157_CDS_4234	cloud	717		hypothetical protein
108619.157_CDS_4236	cloud	342		hypothetical protein
108619.157_CDS_4237	cloud	315		hypothetical protein
108619.157_CDS_4238	cloud	252		hypothetical protein
108619.157_CDS_4239	cloud	2577		hypothetical protein
108619.157_CDS_4240	cloud	5400	traI_2	Multifunctional conjugation protein TraI
108619.157_CDS_4244	cloud	285		hypothetical protein
108619.157_CDS_4245	cloud	777		hypothetical protein
108619.157_CDS_4251	cloud	474		hypothetical protein
108619.157_CDS_4253	cloud	330		hypothetical protein
108619.157_CDS_4255	cloud	810		putative protein
108619.157_CDS_4256	cloud	180		hypothetical protein
108619.157_CDS_4257	cloud	1263	umuC_2	Protein UmuC
108619.157_CDS_4258	cloud	429	umuD_2	Protein UmuD
108619.157_CDS_4259	cloud	471		hypothetical protein
108619.157_CDS_4260	cloud	339		hypothetical protein
108619.157_CDS_4269	cloud	234		hypothetical protein
108619.157_CDS_4272	cloud	1386		hypothetical protein
108619.157_CDS_4274	cloud	396		hypothetical protein
108619.157_CDS_4275	cloud	534	ssb_2	Single-stranded DNA-binding protein
108619.157_CDS_4279	cloud	738		hypothetical protein
108619.157_CDS_4283	cloud	534		hypothetical protein
108619.157_CDS_4284	cloud	396		hypothetical protein
108619.157_CDS_4285	cloud	669		hypothetical protein
108619.157_CDS_4286	cloud	357	traA_2	Pilin
108619.157_CDS_4287	cloud	309		hypothetical protein
108619.157_CDS_4288	cloud	588		hypothetical protein
108619.157_CDS_4289	cloud	744		hypothetical protein
108619.157_CDS_4290	cloud	1413		hypothetical protein
108619.157_CDS_4291	cloud	552	traV_1	Protein TraV
108619.157_CDS_4292	cloud	2607	traC_3	Protein TraC
108619.157_CDS_4293	cloud	420		hypothetical protein
108619.157_CDS_4294	cloud	657		hypothetical protein
108619.157_CDS_4295	cloud	363		hypothetical protein
108619.157_CDS_4296	cloud	225		hypothetical protein
108619.157_CDS_4297	cloud	327		hypothetical protein
108619.158_CDS_1976	cloud	594		hypothetical protein
108619.159_CDS_0754	cloud	225		hypothetical protein
108619.159_CDS_3655	cloud	969		hypothetical protein
108619.159_CDS_3666	cloud	300		hypothetical protein
108619.159_CDS_3686	cloud	297		hypothetical protein
108619.159_CDS_3687	cloud	465		hypothetical protein
108619.159_CDS_3688	cloud	351		hypothetical protein
108619.159_CDS_3690	cloud	303		hypothetical protein
108619.159_CDS_4518	cloud	96		hypothetical protein
108619.159_CDS_4519	cloud	141		hypothetical protein
108619.161_CDS_3418	cloud	417		hypothetical protein
108619.161_CDS_3711	cloud	195		hypothetical protein
108619.161_CDS_4417	cloud	669		hypothetical protein
108619.161_CDS_4418	cloud	471		hypothetical protein
108619.161_CDS_4426	cloud	339		hypothetical protein
108619.161_CDS_4439	cloud	183		hypothetical protein
108619.161_CDS_4446	cloud	267		hypothetical protein
108619.162_CDS_1632	cloud	1761		hypothetical protein
108619.162_CDS_1849	cloud	159		hypothetical protein
108619.162_CDS_3999	cloud	324		hypothetical protein
108619.162_CDS_4031	cloud	618		hypothetical protein
108619.162_CDS_4060	cloud	660		hypothetical protein
108619.162_CDS_4083	cloud	837	ntdB	Kanosamine-6-phosphate phosphatase
108619.162_CDS_4432	cloud	672	queH	Epoxyqueuosine reductase QueH
108619.162_CDS_4437	cloud	1737	prsD_1	Type I secretion system ATP-binding protein PrsD
108619.162_CDS_4440	cloud	672	gadW_2	HTH-type transcriptional regulator GadW
108619.162_CDS_4441	cloud	252	hel_1	Lipoprotein E
108619.162_CDS_4451	cloud	573		hypothetical protein
108619.162_CDS_4457	cloud	207		hypothetical protein
108619.162_CDS_4472	cloud	132		hypothetical protein
108619.162_CDS_4474	cloud	363		hypothetical protein
108619.163_CDS_1173	cloud	984		hypothetical protein
108619.163_CDS_3750	cloud	447		hypothetical protein
108619.164_CDS_2461	shell	291		hypothetical protein
108619.164_CDS_4094	cloud	936		hypothetical protein
108619.165_CDS_0756	cloud	798		hypothetical protein
108619.165_CDS_4139	cloud	1377		hypothetical protein
108619.165_CDS_4153	cloud	2001	noc_2	Nucleoid occlusion protein
108619.165_CDS_4166	cloud	219		hypothetical protein
108619.165_CDS_4169	cloud	132		hypothetical protein
108619.165_CDS_4176	cloud	219		hypothetical protein
108619.165_CDS_4184	cloud	1833	traN_1	Mating pair stabilization protein TraN
108619.165_CDS_4210	cloud	942		ISNCY family transposase ISSen7
108619.166_CDS_2331	cloud	510		hypothetical protein
108619.166_CDS_4085	cloud	630	vat	Virginiamycin A acetyltransferase
108619.166_CDS_4086	cloud	570		hypothetical protein
108619.166_CDS_4087	cloud	558		hypothetical protein
108619.166_CDS_4088	cloud	654		hypothetical protein
108619.166_CDS_4089	cloud	660		hypothetical protein
108619.166_CDS_4090	cloud	576		hypothetical protein
108619.166_CDS_4100	cloud	462		hypothetical protein
108619.166_CDS_4101	cloud	699	fimC_2	Chaperone protein FimC
108619.166_CDS_4102	cloud	2481	elfC_1	putative outer membrane usher protein ElfC
108619.166_CDS_4110	cloud	135		hypothetical protein
108619.166_CDS_4138	cloud	597		hypothetical protein
108619.166_CDS_4143	cloud	1305	denK	D-erythronate kinase
108619.166_CDS_4150	cloud	1362	idnT	Gnt-II system L-idonate transporter
108619.166_CDS_4153	cloud	168		hypothetical protein
108619.166_CDS_4154	cloud	570		hypothetical protein
108619.166_CDS_4159	cloud	126		hypothetical protein
108619.166_CDS_4160	cloud	288		hypothetical protein
108619.166_CDS_4163	cloud	252		hypothetical protein
108619.166_CDS_4164	cloud	162		hypothetical protein
108619.166_CDS_4165	cloud	2142		hypothetical protein
108619.166_CDS_4166	cloud	483		hypothetical protein
108619.166_CDS_4167	cloud	1335	eriC_1	Chloride/fluoride channel protein
108619.166_CDS_4168	cloud	372		hypothetical protein
108619.166_CDS_4169	cloud	246		hypothetical protein
108619.166_CDS_4177	cloud	738		hypothetical protein
108619.166_CDS_4178	cloud	102		hypothetical protein
108619.166_CDS_4179	cloud	618		hypothetical protein
108619.166_CDS_4180	cloud	861		hypothetical protein
108619.166_CDS_4181	cloud	852		hypothetical protein
108619.166_CDS_4182	cloud	249		hypothetical protein
108619.166_CDS_4185	cloud	648	qseB_1	Transcriptional regulatory protein QseB
108619.166_CDS_4186	cloud	876	rob_1	Right origin-binding protein
108619.166_CDS_4187	cloud	831	rob_2	Right origin-binding protein
108619.166_CDS_4188	cloud	534	tpx_1	Thiol peroxidase
108619.166_CDS_4189	cloud	471		hypothetical protein
108619.166_CDS_4190	cloud	2001		hypothetical protein
108619.166_CDS_4191	cloud	2079		hypothetical protein
108619.166_CDS_4192	cloud	849		hypothetical protein
108619.166_CDS_4194	cloud	195		hypothetical protein
108619.166_CDS_4201	cloud	387		hypothetical protein
108619.166_CDS_4210	cloud	675		hypothetical protein
108619.166_CDS_4369	cloud	552		hypothetical protein
108619.166_CDS_4383	cloud	534		hypothetical protein
108619.166_CDS_4393	cloud	162		hypothetical protein
108619.166_CDS_4557	cloud	510		hypothetical protein
108619.167_CDS_3723	persistent	2430	metL	Bifunctional aspartokinase/homoserine dehydrogenase 2
108619.168_CDS_0711	cloud	1749		hypothetical protein
108619.168_CDS_2250	cloud	567		hypothetical protein
108619.168_CDS_2251	cloud	1092		hypothetical protein
108619.168_CDS_2252	cloud	852		hypothetical protein
108619.168_CDS_2253	cloud	651		hypothetical protein
108619.169_CDS_2029	cloud	120		hypothetical protein
108619.169_CDS_3426	shell	1875		hypothetical protein
108619.169_CDS_3429	cloud	744		hypothetical protein
108619.17_CDS_1589	cloud	123		hypothetical protein
108619.17_CDS_1797	cloud	870		hypothetical protein
108619.17_CDS_2146	cloud	1539		hypothetical protein
108619.17_CDS_4231	cloud	1650		hypothetical protein
108619.171_CDS_0453	shell	621		hypothetical protein
108619.171_CDS_2611	persistent	3048		hypothetical protein
108619.171_CDS_3870	cloud	1566		hypothetical protein
108619.173_CDS_3433	cloud	951		hypothetical protein
108619.173_CDS_3443	cloud	210		hypothetical protein
108619.173_CDS_3445	cloud	996		hypothetical protein
108619.173_CDS_3447	cloud	1227		hypothetical protein
108619.173_CDS_4341	cloud	489		hypothetical protein
108619.173_CDS_4342	cloud	459		hypothetical protein
108619.173_CDS_4343	cloud	624	bin3_1	Putative transposon Tn552 DNA-invertase bin3
108619.173_CDS_4344	cloud	2235		hypothetical protein
108619.173_CDS_4345	cloud	126		hypothetical protein
108619.173_CDS_4346	cloud	447		hypothetical protein
108619.173_CDS_4347	cloud	366		hypothetical protein
108619.173_CDS_4348	cloud	435		hypothetical protein
108619.173_CDS_4349	cloud	285		hypothetical protein
108619.173_CDS_4350	cloud	294	yafQ_2	mRNA interferase toxin YafQ
108619.174_CDS_0225	cloud	1119		hypothetical protein
108619.174_CDS_0226	cloud	849		hypothetical protein
108619.174_CDS_0232	cloud	273		hypothetical protein
108619.174_CDS_0235	cloud	942	rob_3	Right origin-binding protein
108619.174_CDS_0236	cloud	642		hypothetical protein
108619.174_CDS_0249	cloud	1557		hypothetical protein
108619.174_CDS_0250	cloud	372		hypothetical protein
108619.174_CDS_0251	cloud	471		hypothetical protein
108619.174_CDS_0253	cloud	423		hypothetical protein
108619.174_CDS_0277	cloud	366		hypothetical protein
108619.174_CDS_0278	cloud	186		hypothetical protein
108619.174_CDS_0323	cloud	243		hypothetical protein
108619.174_CDS_0735	cloud	900		hypothetical protein
108619.174_CDS_0736	cloud	516		hypothetical protein
108619.174_CDS_0737	cloud	231		hypothetical protein
108619.174_CDS_0750	cloud	876		hypothetical protein
108619.174_CDS_4295	cloud	531		hypothetical protein
108619.175_CDS_1647	persistent	1245	arcA_2	Arginine deiminase
108619.176_CDS_1121	cloud	2094		hypothetical protein
108619.176_CDS_1122	cloud	1074	ydiO_3	putative BsuMI modification methylase subunit YdiO
108619.176_CDS_1123	cloud	1602		hypothetical protein
108619.176_CDS_1124	cloud	132		hypothetical protein
108619.177_CDS_0490	cloud	222		hypothetical protein
108619.177_CDS_0491	cloud	585		hypothetical protein
108619.177_CDS_4414	cloud	300		hypothetical protein
108619.178_CDS_1372	cloud	729	lexA_1	LexA repressor
108619.178_CDS_1376	cloud	1371		hypothetical protein
108619.178_CDS_1382	cloud	546		hypothetical protein
108619.178_CDS_1388	cloud	426		hypothetical protein
108619.178_CDS_1398	cloud	1959		hypothetical protein
108619.178_CDS_1399	cloud	1332		hypothetical protein
108619.178_CDS_1400	cloud	2502		hypothetical protein
108619.178_CDS_1401	cloud	237		hypothetical protein
108619.178_CDS_1402	cloud	333		hypothetical protein
108619.178_CDS_1405	cloud	2127		hypothetical protein
108619.178_CDS_1408	cloud	366		hypothetical protein
108619.179_CDS_3227	cloud	900	dmlR_1	HTH-type transcriptional regulator DmlR
108619.179_CDS_3228	cloud	1077	nemA_1	N-ethylmaleimide reductase
108619.179_CDS_3229	cloud	456	slyA	Transcriptional regulator SlyA
108619.179_CDS_3230	cloud	819	hldD_1	ADP-L-glycero-D-manno-heptose-6-epimerase
108619.179_CDS_3231	cloud	972	hdfR_1	HTH-type transcriptional regulator HdfR
108619.179_CDS_3232	cloud	987		hypothetical protein
108619.179_CDS_3233	cloud	621	rhtC	Threonine efflux protein
108619.179_CDS_3234	cloud	804	fabG_2	3-oxoacyl-[acyl-carrier-protein] reductase FabG
108619.179_CDS_3235	cloud	882	trpI	HTH-type transcriptional regulator TrpI
108619.179_CDS_3236	cloud	135		hypothetical protein
108619.179_CDS_3237	cloud	1284	oiaT	3-oxo-isoapionate-4-phosphate transcarboxylase/hydrolase
108619.179_CDS_3238	cloud	1398	oiaK	3-oxo-isoapionate kinase
108619.179_CDS_3239	cloud	1350	yhjE	Inner membrane metabolite transport protein YhjE
108619.179_CDS_3240	cloud	768	srlR_1	Glucitol operon repressor
108619.179_CDS_3241	cloud	330		hypothetical protein
108619.179_CDS_3242	cloud	933		hypothetical protein
108619.179_CDS_3252	cloud	321		hypothetical protein
108619.179_CDS_3253	cloud	102		hypothetical protein
108619.179_CDS_3258	cloud	129		hypothetical protein
108619.179_CDS_4429	cloud	546		hypothetical protein
108619.18_CDS_0955	cloud	366		hypothetical protein
108619.18_CDS_0956	cloud	891	repB_1	RepFIB replication protein A
108619.18_CDS_0959	cloud	1707		hypothetical protein
108619.18_CDS_0985	cloud	1104		hypothetical protein
108619.18_CDS_0986	cloud	1914		hypothetical protein
108619.18_CDS_1460	cloud	2787		hypothetical protein
108619.18_CDS_1461	cloud	192		hypothetical protein
108619.18_CDS_1462	cloud	186		hypothetical protein
108619.18_CDS_1466	cloud	204		hypothetical protein
108619.18_CDS_1468	cloud	354		hypothetical protein
108619.18_CDS_1469	cloud	303		hypothetical protein
108619.18_CDS_1470	cloud	816		hypothetical protein
108619.18_CDS_1471	cloud	318	higA_1	Antitoxin HigA
108619.18_CDS_1472	cloud	372		hypothetical protein
108619.18_CDS_1473	cloud	288		hypothetical protein
108619.18_CDS_2753	cloud	588		hypothetical protein
108619.18_CDS_2896	cloud	159		hypothetical protein
108619.18_CDS_4253	cloud	423		hypothetical protein
108619.18_CDS_4254	cloud	1038		hypothetical protein
108619.18_CDS_4256	cloud	609		hypothetical protein
108619.18_CDS_4257	cloud	144		hypothetical protein
108619.18_CDS_4258	cloud	1266		hypothetical protein
108619.18_CDS_4589	cloud	384		hypothetical protein
108619.181_CDS_1635	cloud	921		hypothetical protein
108619.181_CDS_2100	cloud	423		hypothetical protein
108619.182_CDS_0567	cloud	339		hypothetical protein
108619.183_CDS_0729	cloud	1209	xerC_13	Tyrosine recombinase XerC
108619.183_CDS_0730	cloud	1317		hypothetical protein
108619.183_CDS_0731	cloud	1635		hypothetical protein
108619.183_CDS_0735	cloud	1308		hypothetical protein
108619.183_CDS_3256	cloud	849		hypothetical protein
108619.184_CDS_0900	cloud	444		hypothetical protein
108619.184_CDS_1822	shell	561		hypothetical protein
108619.184_CDS_2851	cloud	105		hypothetical protein
108619.184_CDS_3650	cloud	804		hypothetical protein
108619.184_CDS_4091	cloud	210		hypothetical protein
108619.184_CDS_4287	cloud	1122		hypothetical protein
108619.185_CDS_3364	cloud	231		hypothetical protein
108619.185_CDS_4261	cloud	1272		hypothetical protein
108619.185_CDS_4262	cloud	381		hypothetical protein
108619.186_CDS_0730	persistent	1188	obg	GTPase Obg
108619.186_CDS_4031	cloud	873		hypothetical protein
108619.186_CDS_4184	cloud	267		hypothetical protein
108619.186_CDS_4185	cloud	591		hypothetical protein
108619.186_CDS_4186	cloud	336		hypothetical protein
108619.186_CDS_4187	cloud	126		hypothetical protein
108619.186_CDS_4210	cloud	687		hypothetical protein
108619.186_CDS_4224	cloud	549		hypothetical protein
108619.186_CDS_4225	cloud	180		hypothetical protein
108619.186_CDS_4226	cloud	324		hypothetical protein
108619.186_CDS_4227	cloud	669		hypothetical protein
108619.186_CDS_4228	cloud	768	xerC_12	Tyrosine recombinase XerC
108619.186_CDS_4230	cloud	360		hypothetical protein
108619.186_CDS_4232	cloud	333		hypothetical protein
108619.186_CDS_4428	cloud	228		hypothetical protein
108619.186_CDS_4429	cloud	261		hypothetical protein
108619.186_CDS_4430	cloud	546		hypothetical protein
108619.189_CDS_0609	cloud	438		hypothetical protein
108619.189_CDS_0730	cloud	402	asnA_1	Aspartate--ammonia ligase
108619.189_CDS_1119	cloud	396		hypothetical protein
108619.189_CDS_1333	cloud	693		hypothetical protein
108619.189_CDS_1948	cloud	342		hypothetical protein
108619.189_CDS_2092	cloud	402		hypothetical protein
108619.189_CDS_2093	cloud	240		hypothetical protein
108619.189_CDS_2163	cloud	102		hypothetical protein
108619.189_CDS_2714	persistent	1269	alaC	Glutamate-pyruvate aminotransferase AlaC
108619.189_CDS_3288	cloud	219		hypothetical protein
108619.189_CDS_3681	cloud	483		hypothetical protein
108619.189_CDS_4084	cloud	354		hypothetical protein
108619.189_CDS_4469	cloud	522		hypothetical protein
108619.189_CDS_4578	cloud	195		hypothetical protein
108619.19_CDS_3766	cloud	339		hypothetical protein
108619.191_CDS_2192	cloud	231		hypothetical protein
108619.191_CDS_4114	cloud	828		hypothetical protein
108619.192_CDS_0076	shell	180		hypothetical protein
108619.193_CDS_0769	cloud	252		hypothetical protein
108619.193_CDS_2366	cloud	477	apbC	Iron-sulfur cluster carrier protein
108619.193_CDS_3824	cloud	327		hypothetical protein
108619.193_CDS_4064	cloud	348	prpB	2-methylisocitrate lyase
108619.193_CDS_4433	cloud	264		hypothetical protein
108619.193_CDS_4496	cloud	189	ompC_2	Outer membrane porin C
108619.197_CDS_1019	cloud	687		hypothetical protein
108619.197_CDS_1020	cloud	1437		hypothetical protein
108619.197_CDS_2366	persistent	468		hypothetical protein
108619.199_CDS_0539	cloud	225		hypothetical protein
108619.199_CDS_0851	cloud	339		hypothetical protein
108619.199_CDS_1116	cloud	441		hypothetical protein
108619.199_CDS_1215	cloud	246		hypothetical protein
108619.199_CDS_1440	persistent	702		hypothetical protein
108619.199_CDS_1495	cloud	183		hypothetical protein
108619.199_CDS_1548	persistent	960	gluQ	Glutamyl-Q tRNA(Asp) synthetase
108619.199_CDS_1796	cloud	222		hypothetical protein
108619.199_CDS_1989	cloud	354		hypothetical protein
108619.199_CDS_1999	persistent	873	iclR	Transcriptional repressor IclR
108619.199_CDS_2338	cloud	507		hypothetical protein
108619.199_CDS_2469	cloud	312		hypothetical protein
108619.199_CDS_2604	cloud	333		hypothetical protein
108619.199_CDS_2615	persistent	939	oxyR_1	Hydrogen peroxide-inducible genes activator
108619.199_CDS_3429	cloud	234		hypothetical protein
108619.199_CDS_3448	persistent	1842	hyaB_2	Hydrogenase-1 large chain
108619.199_CDS_3515	cloud	666	apaH	Bis(5'-nucleosyl)-tetraphosphatase, symmetrical
108619.199_CDS_3631	cloud	285		hypothetical protein
108619.199_CDS_3772	cloud	765	btuD_4	Vitamin B12 import ATP-binding protein BtuD
108619.199_CDS_3799	cloud	132		hypothetical protein
108619.199_CDS_3821	persistent	3147	mdtB	Multidrug resistance protein MdtB
108619.199_CDS_3880	cloud	318		hypothetical protein
108619.199_CDS_4040	persistent	1188	setB	Sugar efflux transporter B
108619.199_CDS_4176	persistent	1323	ybhC	Putative acyl-CoA thioester hydrolase YbhC
108619.199_CDS_4237	persistent	606		hypothetical protein
108619.199_CDS_4253	cloud	336		hypothetical protein
108619.199_CDS_4266	cloud	405		hypothetical protein
108619.199_CDS_4335	cloud	222		hypothetical protein
108619.199_CDS_4340	persistent	744	cbiF	Cobalt-precorrin-4 C(11)-methyltransferase
108619.199_CDS_4364	persistent	1413	rsxC_2	Ion-translocating oxidoreductase complex subunit C
108619.199_CDS_4402	cloud	501		hypothetical protein
108619.199_CDS_4561	cloud	207		hypothetical protein
108619.202_CDS_1130	cloud	1236		hypothetical protein
108619.202_CDS_1181	persistent	1440	mpl	UDP-N-acetylmuramate--L-alanyl-gamma-D-glutamyl-meso-2,6-diaminoheptandioate ligase
108619.203_CDS_3007	cloud	246		hypothetical protein
108619.203_CDS_3039	cloud	999		hypothetical protein
108619.203_CDS_3045	cloud	582		hypothetical protein
108619.203_CDS_3046	cloud	228		hypothetical protein
108619.203_CDS_3047	cloud	636	lexA_2	LexA repressor
108619.204_CDS_0073	cloud	1194	intS_5	Prophage integrase IntS
108619.204_CDS_2994	cloud	243		hypothetical protein
108619.204_CDS_2995	cloud	252		hypothetical protein
108619.204_CDS_4398	cloud	555		hypothetical protein
108619.205_CDS_3002	cloud	213		hypothetical protein
108619.205_CDS_3003	cloud	249		hypothetical protein
108619.206_CDS_2121	cloud	264		hypothetical protein
108619.208_CDS_4169	cloud	243		hypothetical protein
108619.211_CDS_3606	cloud	759		hypothetical protein
108619.211_CDS_4347	cloud	210		hypothetical protein
108619.211_CDS_4542	cloud	528	rsmH_2	Ribosomal RNA small subunit methyltransferase H
108619.211_CDS_4543	cloud	354		hypothetical protein
108619.211_CDS_4544	cloud	177		hypothetical protein
108619.211_CDS_4545	cloud	243	ycgT	Ferredoxin--NADP reductase 1
108619.211_CDS_4546	cloud	234		hypothetical protein
108619.211_CDS_4547	cloud	528		hypothetical protein
108619.211_CDS_4548	cloud	297	ccmK	Carbon dioxide-concentrating mechanism protein CcmK
108619.211_CDS_4549	cloud	546	alsS	Acetolactate synthase
108619.211_CDS_4550	cloud	477	tuf_1	Elongation factor Tu
108619.211_CDS_4551	cloud	144		hypothetical protein
108619.211_CDS_4552	cloud	288		hypothetical protein
108619.211_CDS_4553	cloud	387		hypothetical protein
108619.211_CDS_4554	cloud	345		hypothetical protein
108619.211_CDS_4555	cloud	258	fabZ	3-hydroxyacyl-[acyl-carrier-protein] dehydratase FabZ
108619.211_CDS_4556	cloud	369		putative protein
108619.212_CDS_0566	cloud	1095		hypothetical protein
108619.213_CDS_1024	cloud	513		hypothetical protein
108619.213_CDS_1309	cloud	138		hypothetical protein
108619.213_CDS_3967	shell	249		hypothetical protein
108619.236_CDS_0903	persistent	1008	oppD	Oligopeptide transport ATP-binding protein OppD
108619.237_CDS_0467	cloud	618		hypothetical protein
108619.255_CDS_1321	cloud	1995		hypothetical protein
108619.278_CDS_1164	persistent	1395	qseE	Sensor histidine kinase QseE
108619.278_CDS_2634	shell	597		hypothetical protein
108619.278_CDS_2721	cloud	981		hypothetical protein
108619.278_CDS_3395	cloud	348		hypothetical protein
108619.278_CDS_3457	shell	474	yfcQ_2	putative fimbrial-like protein YfcQ
108619.278_CDS_3766	cloud	963		hypothetical protein
108619.278_CDS_3767	cloud	246		hypothetical protein
108619.278_CDS_3768	cloud	1719		hypothetical protein
108619.278_CDS_4633	cloud	1752	ftsI	Peptidoglycan D,D-transpeptidase FtsI
108619.278_CDS_4637	cloud	456		hypothetical protein
108619.28_CDS_2283	cloud	243		hypothetical protein
108619.28_CDS_2284	cloud	693		hypothetical protein
108619.28_CDS_2301	cloud	237		hypothetical protein
108619.28_CDS_2308	cloud	723		hypothetical protein
108619.32_CDS_4376	cloud	549		hypothetical protein
108619.32_CDS_4377	cloud	288		hypothetical protein
108619.32_CDS_4378	cloud	291		hypothetical protein
108619.32_CDS_4379	cloud	1053		hypothetical protein
108619.32_CDS_4380	cloud	705		hypothetical protein
108619.33_CDS_2016	cloud	228		hypothetical protein
108619.331_CDS_0313	shell	2418		hypothetical protein
108619.331_CDS_0630	cloud	360		hypothetical protein
108619.331_CDS_0632	cloud	489		hypothetical protein
108619.331_CDS_0633	cloud	363		hypothetical protein
108619.331_CDS_3670	cloud	765		hypothetical protein
108619.331_CDS_3671	cloud	690		hypothetical protein
108619.331_CDS_4465	cloud	231		hypothetical protein
108619.331_CDS_4466	cloud	195		hypothetical protein
108619.331_CDS_4467	cloud	180		hypothetical protein
108619.35_CDS_0975	cloud	276		hypothetical protein
108619.35_CDS_1345	cloud	138		hypothetical protein
108619.35_CDS_2814	cloud	351		hypothetical protein
108619.35_CDS_2940	cloud	1521		hypothetical protein
108619.35_CDS_3464	cloud	339	ribH_1	6,7-dimethyl-8-ribityllumazine synthase
108619.35_CDS_3708	cloud	135		hypothetical protein
108619.35_CDS_3997	cloud	447		hypothetical protein
108619.35_CDS_4759	cloud	381		hypothetical protein
108619.36_CDS_0746	cloud	198		hypothetical protein
108619.36_CDS_0789	cloud	138		hypothetical protein
108619.36_CDS_0791	cloud	258	ygeA_2	L-aspartate/glutamate-specific racemase
108619.36_CDS_0792	cloud	381		hypothetical protein
108619.36_CDS_0796	cloud	5580		hypothetical protein
108619.36_CDS_0799	cloud	114		hypothetical protein
108619.36_CDS_1820	persistent	1665	amyA	Cytoplasmic alpha-amylase
108619.37_CDS_4511	cloud	201		hypothetical protein
108619.37_CDS_4515	cloud	609		hypothetical protein
108619.37_CDS_4518	cloud	351		hypothetical protein
108619.38_CDS_0870	cloud	672		hypothetical protein
108619.38_CDS_0871	cloud	525		hypothetical protein
108619.38_CDS_1002	cloud	2226		hypothetical protein
108619.38_CDS_1469	cloud	1773		hypothetical protein
108619.38_CDS_2786	cloud	648		hypothetical protein
108619.38_CDS_4173	cloud	267		hypothetical protein
108619.39_CDS_2351	cloud	96		hypothetical protein
108619.41_CDS_3530	shell	276		hypothetical protein
108619.42_CDS_0725	cloud	1038		hypothetical protein
108619.42_CDS_3757	shell	147		hypothetical protein
108619.43_CDS_2943	cloud	294		hypothetical protein
108619.43_CDS_3664	cloud	732		hypothetical protein
108619.43_CDS_3665	cloud	504		hypothetical protein
108619.43_CDS_3667	cloud	1086		hypothetical protein
108619.46_CDS_1464	shell	213		hypothetical protein
108619.47_CDS_3844	shell	285		hypothetical protein
108619.48_CDS_1366	cloud	267		hypothetical protein
108619.48_CDS_4338	cloud	315		hypothetical protein
108619.48_CDS_4346	cloud	258		hypothetical protein
108619.48_CDS_4450	cloud	2058		hypothetical protein
108619.48_CDS_4467	cloud	315	cdh	CDP-diacylglycerol pyrophosphatase
108619.48_CDS_4627	shell	621		hypothetical protein
108619.49_CDS_0002	cloud	348	oadG_1	oxaloacetate decarboxylase gamma chain
108619.49_CDS_0607	cloud	153		hypothetical protein
108619.49_CDS_2732	cloud	294		hypothetical protein
108619.51_CDS_1053	cloud	993		hypothetical protein
108619.51_CDS_3580	cloud	399		hypothetical protein
108619.56_CDS_0128	cloud	1071		hypothetical protein
108619.56_CDS_0364	cloud	150		hypothetical protein
108619.56_CDS_0922	cloud	153		hypothetical protein
108619.56_CDS_0991	cloud	864		hypothetical protein
108619.56_CDS_1673	cloud	285		hypothetical protein
108619.56_CDS_2443	cloud	408		hypothetical protein
108619.56_CDS_2464	cloud	291		hypothetical protein
108619.56_CDS_2712	cloud	258		hypothetical protein
108619.56_CDS_2808	cloud	462		hypothetical protein
108619.56_CDS_2952	cloud	591		hypothetical protein
108619.56_CDS_3813	cloud	177		hypothetical protein
108619.56_CDS_3934	cloud	675		hypothetical protein
108619.56_CDS_4002	cloud	513		hypothetical protein
108619.56_CDS_4262	cloud	369		hypothetical protein
108619.56_CDS_4471	cloud	570		hypothetical protein
108619.56_CDS_4478	cloud	540		hypothetical protein
108619.56_CDS_4547	cloud	777		hypothetical protein
108619.56_CDS_4580	cloud	393		hypothetical protein
108619.56_CDS_4582	cloud	243		hypothetical protein
108619.57_CDS_0934	cloud	546		hypothetical protein
108619.57_CDS_0939	cloud	372		hypothetical protein
108619.57_CDS_0944	cloud	201		hypothetical protein
108619.57_CDS_0948	cloud	180		hypothetical protein
108619.57_CDS_0952	cloud	2157		hypothetical protein
108619.57_CDS_0960	cloud	1233	intS_2	Prophage integrase IntS
108619.57_CDS_1042	cloud	1245	intA_6	Prophage integrase IntA
108619.57_CDS_1043	cloud	726		hypothetical protein
108619.57_CDS_1045	cloud	705		hypothetical protein
108619.57_CDS_1047	cloud	936		hypothetical protein
108619.57_CDS_1052	cloud	168		hypothetical protein
108619.57_CDS_1056	cloud	321		hypothetical protein
108619.57_CDS_1057	cloud	495		hypothetical protein
108619.57_CDS_1058	cloud	333		hypothetical protein
108619.57_CDS_1200	cloud	582		hypothetical protein
108619.57_CDS_1581	cloud	873		hypothetical protein
108619.57_CDS_1582	cloud	558		hypothetical protein
108619.57_CDS_1803	cloud	195		hypothetical protein
108619.57_CDS_2186	cloud	246		hypothetical protein
108619.57_CDS_2403	cloud	354		hypothetical protein
108619.57_CDS_2415	cloud	561		hypothetical protein
108619.57_CDS_2418	cloud	888		hypothetical protein
108619.57_CDS_2419	cloud	219		hypothetical protein
108619.57_CDS_2420	cloud	285	sinR	HTH-type transcriptional regulator SinR
108619.57_CDS_2421	cloud	1104		hypothetical protein
108619.57_CDS_2586	cloud	285		hypothetical protein
108619.57_CDS_2766	cloud	819		hypothetical protein
108619.57_CDS_2768	cloud	318		hypothetical protein
108619.57_CDS_2769	cloud	270		hypothetical protein
108619.57_CDS_2770	cloud	267		hypothetical protein
108619.57_CDS_2772	cloud	606		IS3 family transposase ISSd1
108619.57_CDS_2775	cloud	327		hypothetical protein
108619.57_CDS_2778	cloud	342		hypothetical protein
108619.57_CDS_2779	cloud	1197	intS_3	Prophage integrase IntS
108619.57_CDS_3178	cloud	744		hypothetical protein
108619.57_CDS_3179	cloud	708		hypothetical protein
108619.57_CDS_3180	cloud	396		hypothetical protein
108619.57_CDS_3181	cloud	303		hypothetical protein
108619.57_CDS_3182	cloud	576		hypothetical protein
108619.57_CDS_3185	cloud	261		hypothetical protein
108619.57_CDS_3187	cloud	759	nagR_1	HTH-type transcriptional repressor NagR
108619.57_CDS_3188	cloud	1041	draG	ADP-ribosyl-[dinitrogen reductase] glycohydrolase
108619.57_CDS_3189	cloud	1410		hypothetical protein
108619.57_CDS_3190	cloud	954	RBKS_2	Ribokinase
108619.57_CDS_3191	cloud	1131	ompC_1	Outer membrane porin C
108619.57_CDS_3192	cloud	1479	nanT_1	Sialic acid transporter NanT
108619.57_CDS_3193	cloud	1620	frdA_1	Fumarate reductase flavoprotein subunit
108619.57_CDS_3476	cloud	240		hypothetical protein
108619.57_CDS_3477	cloud	396		hypothetical protein
108619.57_CDS_3478	cloud	327		hypothetical protein
108619.57_CDS_3488	cloud	177		hypothetical protein
108619.57_CDS_3876	cloud	525		hypothetical protein
108619.57_CDS_3877	cloud	864		hypothetical protein
108619.57_CDS_3879	cloud	459		hypothetical protein
108619.57_CDS_3882	cloud	237		hypothetical protein
108619.57_CDS_3883	cloud	2163	recE_5	Exodeoxyribonuclease 8
108619.57_CDS_3884	cloud	768		hypothetical protein
108619.57_CDS_3885	cloud	246		hypothetical protein
108619.57_CDS_3888	cloud	711		hypothetical protein
108619.57_CDS_3889	cloud	363		hypothetical protein
108619.57_CDS_3890	cloud	390		hypothetical protein
108619.57_CDS_3893	cloud	621		hypothetical protein
108619.57_CDS_3909	cloud	366		hypothetical protein
108619.57_CDS_4004	cloud	105		hypothetical protein
108619.57_CDS_4076	cloud	588		hypothetical protein
108619.57_CDS_4128	cloud	780		putative protein
108619.57_CDS_4129	cloud	1050	ada_1	Bifunctional transcriptional activator/DNA repair enzyme Ada
108619.57_CDS_4130	cloud	186		hypothetical protein
108619.57_CDS_4131	cloud	1200		hypothetical protein
108619.57_CDS_4132	cloud	813		hypothetical protein
108619.57_CDS_4133	cloud	981		hypothetical protein
108619.57_CDS_4134	cloud	1392	hpaIIM	Modification methylase HpaII
108619.57_CDS_4135	cloud	354		hypothetical protein
108619.57_CDS_4159	cloud	729		hypothetical protein
108619.57_CDS_4162	cloud	774	sorC	PTS system sorbose-specific EIIC component
108619.57_CDS_4167	cloud	93		hypothetical protein
108619.57_CDS_4169	cloud	411		hypothetical protein
108619.57_CDS_4176	cloud	609		hypothetical protein
108619.57_CDS_4186	cloud	300		hypothetical protein
108619.57_CDS_4188	cloud	270		hypothetical protein
108619.57_CDS_4196	cloud	369		hypothetical protein
108619.57_CDS_4197	cloud	1209		hypothetical protein
108619.57_CDS_4251	cloud	108		hypothetical protein
108619.57_CDS_4252	cloud	105		hypothetical protein
108619.57_CDS_4253	cloud	171		hypothetical protein
108619.57_CDS_4254	cloud	684		hypothetical protein
108619.57_CDS_4347	cloud	132		hypothetical protein
108619.57_CDS_4348	cloud	522		hypothetical protein
108619.57_CDS_4356	cloud	5685		hypothetical protein
108619.57_CDS_4358	cloud	276		hypothetical protein
108619.57_CDS_4360	cloud	1323	sasA_2	Adaptive-response sensory-kinase SasA
108619.57_CDS_4361	cloud	621	tdiR	Transcriptional regulatory protein TdiR
108619.57_CDS_4362	cloud	501		hypothetical protein
108619.57_CDS_4363	cloud	690	pagN_2	Outer membrane protein PagN
108619.57_CDS_4364	cloud	153		hypothetical protein
108619.57_CDS_4365	cloud	792		hypothetical protein
108619.57_CDS_4366	cloud	5022		hypothetical protein
108619.57_CDS_4367	cloud	171		hypothetical protein
108619.57_CDS_4369	cloud	291		hypothetical protein
108619.57_CDS_4370	cloud	327		hypothetical protein
108619.57_CDS_4374	cloud	522		hypothetical protein
108619.57_CDS_4375	cloud	474		hypothetical protein
108619.57_CDS_4379	cloud	459		hypothetical protein
108619.57_CDS_4381	cloud	1068		hypothetical protein
108619.57_CDS_4383	cloud	261		hypothetical protein
108619.57_CDS_4384	cloud	603		hypothetical protein
108619.57_CDS_4385	cloud	1050		hypothetical protein
108619.57_CDS_4386	cloud	519		hypothetical protein
108619.57_CDS_4390	cloud	2493		hypothetical protein
108619.57_CDS_4392	cloud	939		hypothetical protein
108619.57_CDS_4395	cloud	573		hypothetical protein
108619.57_CDS_4396	cloud	234		hypothetical protein
108619.57_CDS_4397	cloud	249		hypothetical protein
108619.57_CDS_4400	cloud	246		hypothetical protein
108619.57_CDS_4401	cloud	333		hypothetical protein
108619.57_CDS_4402	cloud	1005	rdgC	Recombination-associated protein RdgC
108619.57_CDS_4403	cloud	153		hypothetical protein
108619.57_CDS_4404	cloud	450		hypothetical protein
108619.57_CDS_4405	cloud	723		hypothetical protein
108619.57_CDS_4407	cloud	186		hypothetical protein
108619.57_CDS_4409	cloud	930		hypothetical protein
108619.57_CDS_4410	cloud	192		hypothetical protein
108619.57_CDS_4411	cloud	840		hypothetical protein
108619.57_CDS_4534	cloud	123		hypothetical protein
108619.57_CDS_4535	cloud	177		hypothetical protein
108619.57_CDS_4537	cloud	135		hypothetical protein
108619.57_CDS_4541	cloud	138		hypothetical protein
108619.57_CDS_4552	cloud	486	tpiA_1	Triosephosphate isomerase
108619.57_CDS_4557	cloud	306		hypothetical protein
108619.57_CDS_4622	cloud	324		hypothetical protein
108619.57_CDS_4626	cloud	441		hypothetical protein
108619.57_CDS_4627	cloud	636		hypothetical protein
108619.57_CDS_4631	cloud	408		hypothetical protein
108619.57_CDS_4633	cloud	2460		hypothetical protein
108619.57_CDS_4638	cloud	333		hypothetical protein
108619.57_CDS_4646	cloud	399		hypothetical protein
108619.57_CDS_4649	cloud	651		hypothetical protein
108619.57_CDS_4696	cloud	516	idi	Isopentenyl-diphosphate Delta-isomerase
108619.57_CDS_4697	cloud	1041		hypothetical protein
108619.57_CDS_4698	cloud	162		hypothetical protein
108619.57_CDS_4724	cloud	1413		hypothetical protein
108619.57_CDS_4725	cloud	942		hypothetical protein
108619.57_CDS_4726	cloud	576		hypothetical protein
108619.57_CDS_4727	cloud	237		hypothetical protein
108619.57_CDS_4728	cloud	246		hypothetical protein
108619.57_CDS_4747	cloud	945		hypothetical protein
108619.57_CDS_4749	cloud	594		hypothetical protein
108619.57_CDS_4750	cloud	624		hypothetical protein
108619.57_CDS_4752	cloud	555		hypothetical protein
108619.57_CDS_4753	cloud	522		hypothetical protein
108619.57_CDS_4757	cloud	753		hypothetical protein
108619.57_CDS_4764	cloud	576		hypothetical protein
108619.57_CDS_4765	cloud	573		hypothetical protein
108619.57_CDS_4766	cloud	564		hypothetical protein
108619.57_CDS_4768	cloud	1338		hypothetical protein
108619.57_CDS_4771	cloud	384		hypothetical protein
108619.57_CDS_4787	cloud	135		hypothetical protein
108619.61_CDS_2866	cloud	162		hypothetical protein
108619.61_CDS_3595	cloud	1734		hypothetical protein
108619.61_CDS_4648	shell	702		hypothetical protein
108619.62_CDS_3434	cloud	354		hypothetical protein
108619.62_CDS_4726	cloud	282		hypothetical protein
108619.62_CDS_4727	cloud	1008		hypothetical protein
108619.62_CDS_4728	cloud	246		hypothetical protein
108619.62_CDS_4729	cloud	201		hypothetical protein
108619.63_CDS_0819	cloud	1680		hypothetical protein
108619.63_CDS_1812	cloud	648		hypothetical protein
108619.63_CDS_2231	cloud	687		hypothetical protein
108619.63_CDS_2367	cloud	312		hypothetical protein
108619.63_CDS_2774	cloud	354		hypothetical protein
108619.63_CDS_4456	cloud	921		hypothetical protein
108619.63_CDS_4634	cloud	435		hypothetical protein
108619.63_CDS_4704	cloud	687		hypothetical protein
108619.64_CDS_0592	cloud	249		hypothetical protein
108619.64_CDS_0804	cloud	273	hflK	Modulator of FtsH protease HflK
108619.64_CDS_0943	cloud	393		hypothetical protein
108619.64_CDS_1804	cloud	660		hypothetical protein
108619.64_CDS_2106	cloud	195		hypothetical protein
108619.64_CDS_2335	cloud	258		hypothetical protein
108619.64_CDS_2974	cloud	585		hypothetical protein
108619.64_CDS_3138	cloud	162		hypothetical protein
108619.64_CDS_3152	cloud	1548		IS3 family transposase IS1353
108619.64_CDS_3442	cloud	1083	fljB_1	Phase 2 flagellin
108619.64_CDS_3474	cloud	426		hypothetical protein
108619.64_CDS_3659	cloud	405		hypothetical protein
108619.64_CDS_3745	cloud	366		hypothetical protein
108619.64_CDS_4017	cloud	237		hypothetical protein
108619.64_CDS_4018	cloud	303		hypothetical protein
[truncated: 75,576 more rows]
