# Supplementary material for: Comprehensive blueprint of Salmonella genomic plasticity identifies hotspots for pathogenicity genes
Source: PLoS Biol. 2024 Aug 7;22(8):e3002746. doi: 10.1371/journal.pbio.3002746 (PMC11305592; doi:10.1371/journal.pbio.3002746)
Supplement: S15 Table — (XLSX) [file pbio.3002746.s017.xlsx]

## Sheet: S15 Table
S15 Table. Flanking genes defining the integration spot and their predicted function.
Spot ID	Gene ID-Reference	Gene	Product
#0	588858.78_CDS_0507	metQ_2	D-methionine-binding lipoprotein MetQ
#0	588858.78_CDS_0508	metN_2	Methionine import ATP-binding protein MetN
#0	588858.78_CDS_0509	metP	Methionine import system permease protein MetP
#0	588858.78_CDS_0510	selU	tRNA 2-selenouridine synthase
#0	588858.78_CDS_0529	purK	N5-carboxyaminoimidazole ribonucleotide synthase
#0	588858.78_CDS_0530	purE	N5-carboxyaminoimidazole ribonucleotide mutase
#0	588858.78_CDS_0531	lpxH	UDP-2,3-diacylglucosamine hydrolase
#0	588858.78_CDS_0532	ppiB	Peptidyl-prolyl cis-trans isomerase B
#0	588858.78_CDS_0533	cysS	Cysteine--tRNA ligase
#0	1412569.3_CDS_0677		hypothetical protein
#1	588858.78_CDS_0042	xylP	Isoprimeverose transporter
#1	588858.78_CDS_3724	gltS	Sodium/glutamate symporter
#1	588858.78_CDS_3725	xanP	Xanthine permease XanP
#1	588858.78_CDS_3726		hypothetical protein
#1	588858.78_CDS_3727	yicI	Alpha-xylosidase
#1	588858.78_CDS_3728	yicJ_2	Inner membrane symporter YicJ
#1	588858.78_CDS_3734	ecpR	HTH-type transcriptional regulator EcpR
#1	588858.78_CDS_3735		hypothetical protein
#1	588858.78_CDS_3736		hypothetical protein
#1	588858.78_CDS_3737		hypothetical protein
#1	54388.66_CDS_3790		IS4 family transposase ISVsa5
#10	588858.78_CDS_4204		hypothetical protein
#10	588858.78_CDS_4205	tolC_1	Outer membrane protein TolC
#10	588858.78_CDS_4206	prsE_1	Type I secretion system membrane fusion protein PrsE
#10	588858.78_CDS_4208	btuD_4	Vitamin B12 import ATP-binding protein BtuD
#10	588858.78_CDS_4209		hypothetical protein
#10	588858.78_CDS_4210	pdeC	putative cyclic di-GMP phosphodiesterase PdeC
#10	143221.8_CDS_1735		hypothetical protein
#100	588858.78_CDS_3058	epd	D-erythrose-4-phosphate dehydrogenase
#100	588858.78_CDS_3059		hypothetical protein
#100	588858.78_CDS_3060		hypothetical protein
#100	588858.78_CDS_3061		hypothetical protein
#100	588858.78_CDS_3062	ecfA1	Energy-coupling factor transporter ATP-binding protein EcfA1
#100	588858.78_CDS_3064	tktA	Transketolase 1
#100	588858.78_CDS_3065	loiP	Metalloprotease LoiP
#100	588858.78_CDS_3066	speB	Agmatinase
#1000	588858.78_CDS_4204		hypothetical protein
#1000	588858.78_CDS_4205	tolC_1	Outer membrane protein TolC
#1000	588858.78_CDS_4375		hypothetical protein
#1000	588858.78_CDS_4376	pmbA	Metalloprotease PmbA
#1000	588858.78_CDS_4377	cybC	Soluble cytochrome b562
#1001	588858.78_CDS_4456	mdtM	Multidrug resistance protein MdtM
#1001	588858.78_CDS_4457		ISNCY family transposase ISRor2
#1001	588858.78_CDS_4458	sad_1	Succinate semialdehyde dehydrogenase [NAD(P)+] Sad
#1001	588858.78_CDS_4479	mdoB	Phosphoglycerol transferase I
#1001	588858.78_CDS_4480		hypothetical protein
#1001	588858.78_CDS_4481	dnaC	DNA replication protein DnaC
#1001	1925258.5_CDS_3767		hypothetical protein
#1002	588858.78_CDS_2705	pheA	Bifunctional chorismate mutase/prephenate dehydratase
#1002	588858.78_CDS_2706		6-deoxy-6-sulfogluconolactonase
#1002	588858.78_CDS_2707	tyrA	T-protein
#1002	588858.78_CDS_3030	dsbC	Thiol:disulfide interchange protein DsbC
#1002	588858.78_CDS_3031	xerD	Tyrosine recombinase XerD
#1002	588858.78_CDS_3032	fldB	Flavodoxin 2
#1003	588858.78_CDS_0556	rclR	RCS-specific HTH-type transcriptional activator RclR
#1003	588858.78_CDS_0557	rclA	putative pyridine nucleotide-disulfide oxidoreductase RclA
#1003	588858.78_CDS_2143	galF	UTP--glucose-1-phosphate uridylyltransferase
#1003	588858.78_CDS_2144		hypothetical protein
#1003	588858.78_CDS_2145	gtfA	UDP-N-acetylglucosamine--peptide N-acetylglucosaminyltransferase GtfA subunit
#1004	588858.78_CDS_2475	ptsJ	Vitamin B6 salvage pathway transcriptional repressor PtsJ
#1004	588858.78_CDS_2476		hypothetical protein
#1004	588858.78_CDS_2477		hypothetical protein
#1004	588858.78_CDS_3201	yqjH	NADPH-dependent ferric-chelate reductase
#1004	588858.78_CDS_3202	yqjI	Transcriptional regulator YqjI
#1004	588858.78_CDS_3203	trg	Methyl-accepting chemotaxis protein III
#1005	588858.78_CDS_3201	yqjH	NADPH-dependent ferric-chelate reductase
#1005	588858.78_CDS_3202	yqjI	Transcriptional regulator YqjI
#1005	588858.78_CDS_3203	trg	Methyl-accepting chemotaxis protein III
#1005	588858.78_CDS_3204		hypothetical protein
#1005	588858.78_CDS_3205	patA	Putrescine aminotransferase
#1005	588858.78_CDS_3206	fadH	2,4-dienoyl-CoA reductase
#1006	588858.78_CDS_2852	mntB_2	Manganese transport system ATP-binding protein MntB
#1006	588858.78_CDS_2853	mntB_3	Manganese transport system membrane protein MntB
#1006	588858.78_CDS_2854	mntB_1	Manganese transport system membrane protein MntB
#1006	588858.78_CDS_2897	pphB	Serine/threonine-protein phosphatase 2
#1006	588858.78_CDS_2898	mutS	DNA mismatch repair protein MutS
#1006	588858.78_CDS_2899		hypothetical protein
#1006	588858.78_CDS_2900	jefA	Drug efflux pump JefA
#1007	588858.78_CDS_3997	fdhE	Protein FdhE
#1007	588858.78_CDS_3998	fdoI	Formate dehydrogenase, cytochrome b556(fdo) subunit
#1007	588858.78_CDS_3999	fdoH	Formate dehydrogenase-O iron-sulfur subunit
#1007	588858.78_CDS_4016	kdgM	Oligogalacturonate-specific porin KdgM
#1007	588858.78_CDS_4017	dctM	C4-dicarboxylate TRAP transporter large permease protein DctM
#1007	588858.78_CDS_4018		hypothetical protein
#1007	588858.78_CDS_4019		Solute-binding protein
#1008	588858.78_CDS_3217	yqjE	Inner membrane protein YqjE
#1008	588858.78_CDS_3218		hypothetical protein
#1008	588858.78_CDS_3219	yqjF	Inner membrane protein YqjF
#1008	588858.78_CDS_3220	yqjG	Glutathionyl-hydroquinone reductase YqjG
#1008	588858.78_CDS_3221	yhaH	Inner membrane protein YhaH
#1008	588858.78_CDS_3222	yhaJ_2	HTH-type transcriptional regulator YhaJ
#1008	588858.78_CDS_3223	yhaK	Pirin-like protein YhaK
#1009	588858.78_CDS_4338	ytfE	Iron-sulfur cluster repair protein YtfE
#1009	588858.78_CDS_4339	ytfF	Inner membrane protein YtfF
#1009	588858.78_CDS_4340	qorB	Quinone oxidoreductase 2
#1009	588858.78_CDS_4341		hypothetical protein
#1009	588858.78_CDS_4342	cpdB	2',3'-cyclic-nucleotide 2'-phosphodiesterase/3'-nucleotidase
#1009	588858.78_CDS_4343	cysQ	3'(2'),5'-bisphosphate nucleotidase CysQ
#101	588858.78_CDS_0050	rihC	Non-specific ribonucleoside hydrolase RihC
#101	588858.78_CDS_0051	citB	Transcriptional regulatory protein CitB
#101	588858.78_CDS_0052	citA	Sensor histidine kinase CitA
#101	588858.78_CDS_0739	zitB	Zinc transporter ZitB
#101	588858.78_CDS_0740		hypothetical protein
#101	588858.78_CDS_0741	aroG	Phospho-2-dehydro-3-deoxyheptonate aldolase, Phe-sensitive
#101	588858.78_CDS_0820	ybiT	putative ABC transporter ATP-binding protein YbiT
#1010	588858.78_CDS_0556	rclR	RCS-specific HTH-type transcriptional activator RclR
#1010	588858.78_CDS_0557	rclA	putative pyridine nucleotide-disulfide oxidoreductase RclA
#1010	588858.78_CDS_2541	ppx	Exopolyphosphatase
#1010	588858.78_CDS_2542	pdeF	Cyclic di-GMP phosphodiesterase PdeF
#1011	588858.78_CDS_0544	sfmF	putative fimbrial-like protein SfmF
#1011	588858.78_CDS_0545	bvgA	Virulence factors putative positive transcription regulator BvgA
#1011	588858.78_CDS_0546		hypothetical protein
#1011	588858.78_CDS_2546	guaA	GMP synthase [glutamine-hydrolyzing]
#1011	588858.78_CDS_2547	guaB	Inosine-5'-monophosphate dehydrogenase
#1011	588858.78_CDS_2548	xseA	Exodeoxyribonuclease 7 large subunit
#1012	588858.78_CDS_3660	selB	Selenocysteine-specific elongation factor
#1012	588858.78_CDS_3661	selA	L-seryl-tRNA(Sec) selenium transferase
#1012	588858.78_CDS_3662	yibF	putative GST-like protein YibF
#1012	588858.78_CDS_3663	mtlA	PTS system mannitol-specific EIICBA component
#1012	588858.78_CDS_3664	mtlD	Mannitol-1-phosphate 5-dehydrogenase
#1012	588858.78_CDS_3665	mtlR	Mannitol operon repressor
#1013	588858.78_CDS_4248	dcuB	Anaerobic C4-dicarboxylate transporter DcuB
#1013	588858.78_CDS_4250	dcuR	Transcriptional regulatory protein DcuR
#1013	588858.78_CDS_4251	dcuS	Sensor histidine kinase DcuS
#1013	588858.78_CDS_4252	dmsA_1	Dimethyl sulfoxide reductase DmsA
#1013	588858.78_CDS_4253	dmsB_2	Anaerobic dimethyl sulfoxide reductase chain B
#1013	588858.78_CDS_4254	dmsC_1	Anaerobic dimethyl sulfoxide reductase chain C
#1014	588858.78_CDS_1254		hypothetical protein
#1014	588858.78_CDS_1256	ibpA_2	Small heat shock protein IbpA
#1014	588858.78_CDS_1258	yodB	Cytochrome b561
#1014	588858.78_CDS_2143	galF	UTP--glucose-1-phosphate uridylyltransferase
#1014	588858.78_CDS_2144		hypothetical protein
#1014	588858.78_CDS_2145	gtfA	UDP-N-acetylglucosamine--peptide N-acetylglucosaminyltransferase GtfA subunit
#1015	588858.78_CDS_3515	glgX_2	Glycogen debranching enzyme
#1015	588858.78_CDS_3516	glgB_2	1,4-alpha-glucan branching enzyme GlgB
#1015	588858.78_CDS_3517	asd	Aspartate-semialdehyde dehydrogenase
#1015	588858.78_CDS_3518	gntU	Low-affinity gluconate transporter
#1015	588858.78_CDS_3519	gntK	Thermoresistant gluconokinase
#1015	588858.78_CDS_3520	gntR_2	HTH-type transcriptional regulator GntR
#1016	588858.78_CDS_2168		hypothetical protein
#1016	588858.78_CDS_4418	gntR_1	HTH-type transcriptional regulator GntR
#1016	588858.78_CDS_4419	tdh_1	L-threonine 3-dehydrogenase
#1016	588858.78_CDS_4438	COQ3	Ubiquinone biosynthesis O-methyltransferase, mitochondrial
#1017	588858.78_CDS_1601	prr	Gamma-aminobutyraldehyde dehydrogenase
#1017	588858.78_CDS_1602	hisC_2	Histidinol-phosphate aminotransferase
#1017	588858.78_CDS_1603	vanX	D-alanyl-D-alanine dipeptidase
#1017	588858.78_CDS_1608	rlhA_2	23S rRNA 5-hydroxycytidine synthase
#1017	588858.78_CDS_1609	sutR	HTH-type transcriptional regulator SutR
#1017	588858.78_CDS_1610	ydcO	Inner membrane protein YdcO
#1018	588858.78_CDS_3835	pstA	Phosphate transport system permease protein PstA
#1018	588858.78_CDS_3836	pstC	Phosphate transport system permease protein PstC
#1018	588858.78_CDS_3837	pstS	Phosphate-binding protein PstS
#1018	588858.78_CDS_3842	glmS	Glutamine--fructose-6-phosphate aminotransferase [isomerizing]
#1018	588858.78_CDS_3843	glmU_1	Bifunctional protein GlmU
#1018	588858.78_CDS_3844		hypothetical protein
#1018	588858.78_CDS_3845	atpC	ATP synthase epsilon chain
#1019	588858.78_CDS_3053		26 kDa periplasmic immunogenic protein
#1019	588858.78_CDS_3054	argO	Arginine exporter protein ArgO
#1019	588858.78_CDS_3055	mscS	Small-conductance mechanosensitive channel
#1019	588858.78_CDS_3056	fbaA	Fructose-bisphosphate aldolase class 2
#1019	588858.78_CDS_3057	pgk	Phosphoglycerate kinase
#1019	588858.78_CDS_3058	epd	D-erythrose-4-phosphate dehydrogenase
#102	588858.78_CDS_3571	prlC	Oligopeptidase A
#102	588858.78_CDS_3572		hypothetical protein
#102	588858.78_CDS_3573	rlmJ	Ribosomal RNA large subunit methyltransferase J
#102	588858.78_CDS_3574	gor	Glutathione reductase
#102	588858.78_CDS_3578	frlB	Fructosamine deglycase FrlB
#102	588858.78_CDS_3579	nagR_1	HTH-type transcriptional repressor NagR
#102	588858.78_CDS_3580	treF	Cytoplasmic trehalase
#102	590.16176_CDS_1442		hypothetical protein
#1020	588858.78_CDS_1583	narW	putative nitrate reductase molybdenum cofactor assembly chaperone NarW
#1020	588858.78_CDS_1584	narV	Respiratory nitrate reductase 2 gamma chain
#1020	588858.78_CDS_1585	yddE	putative isomerase YddE
#1020	588858.78_CDS_1586	nhoA	Arylamine N-acetyltransferase / N-hydroxyarylamine O-acetyltransferase
#1020	588858.78_CDS_1587		hypothetical protein
#1020	588858.78_CDS_1588	ansP2	L-asparagine permease 2
#1020	588858.78_CDS_1590	yncE	putative protein YncE
#1021	588858.78_CDS_1391	fumD	Fumarase D
#1021	588858.78_CDS_1392		hypothetical protein
#1021	588858.78_CDS_1393		hypothetical protein
#1021	588858.78_CDS_1426	mdtK	Multidrug resistance protein MdtK
#1021	588858.78_CDS_1427	ribC	Riboflavin synthase
#1021	588858.78_CDS_1428	cfa	Cyclopropane-fatty-acyl-phospholipid synthase
#1021	54736.5_CDS_1639	pgrR_5	HTH-type transcriptional regulator PgrR
#1022	588858.78_CDS_0722	sucB	Dihydrolipoyllysine-residue succinyltransferase component of 2-oxoglutarate dehydrogenase complex
#1022	588858.78_CDS_0723	sucC	Succinate--CoA ligase [ADP-forming] subunit beta
#1022	588858.78_CDS_0724	sucD	Succinate--CoA ligase [ADP-forming] subunit alpha
#1022	588858.78_CDS_0726	cydA	Cytochrome bd-I ubiquinol oxidase subunit 1
#1022	588858.78_CDS_0727	cydB	Cytochrome bd-I ubiquinol oxidase subunit 2
#1023	588858.78_CDS_3099	nupG	Nucleoside permease NupG
#1023	588858.78_CDS_3101	speC	Constitutive ornithine decarboxylase
#1023	588858.78_CDS_3102		hypothetical protein
#1023	588858.78_CDS_3116	iraD	Anti-adapter protein IraD
#1023	588858.78_CDS_3117	hcp1	Protein hcp1
#1023	588858.78_CDS_3118	pgdA	Peptidoglycan deacetylase
#1024	588858.78_CDS_4171		hypothetical protein
#1024	588858.78_CDS_4172		hypothetical protein
#1024	588858.78_CDS_4173	psiE	Protein PsiE
#1024	588858.78_CDS_4174	malG	Maltose/maltodextrin transport system permease protein MalG
#1024	588858.78_CDS_4175	malF	Maltose/maltodextrin transport system permease protein MalF
#1024	588858.78_CDS_4176	malE	Maltose/maltodextrin-binding periplasmic protein
#1025	588858.78_CDS_0187	thpR	RNA 2',3'-cyclic phosphodiesterase
#1025	588858.78_CDS_0188	hrpB	ATP-dependent RNA helicase HrpB
#1025	588858.78_CDS_0189	mrcB	Penicillin-binding protein 1B
#1025	588858.78_CDS_0191	fhuC	Iron(3+)-hydroxamate import ATP-binding protein FhuC
#1025	588858.78_CDS_0192	fhuD	Iron(3+)-hydroxamate-binding protein FhuD
#1025	588858.78_CDS_0193	fhuB	Iron(3+)-hydroxamate import system permease protein FhuB
#1026	588858.78_CDS_0902	trxB	Thioredoxin reductase
#1026	588858.78_CDS_0903	lrp	Leucine-responsive regulatory protein
#1026	588858.78_CDS_0904		hypothetical protein
#1026	588858.78_CDS_2249	fruA_1	PTS system fructose-specific EIIB'BC component
#1026	588858.78_CDS_2250	lacC	Tagatose-6-phosphate kinase
#1026	588858.78_CDS_2251	fruB	Multiphosphoryl transfer protein
#1027	588858.78_CDS_1888	zwf	Glucose-6-phosphate 1-dehydrogenase
#1027	588858.78_CDS_1889	hexR	HTH-type transcriptional regulator HexR
#1027	588858.78_CDS_1890	pykA	Pyruvate kinase II
#1027	588858.78_CDS_1891	lpxM	Lipid A biosynthesis myristoyltransferase
#1027	588858.78_CDS_1892	mepM	Murein DD-endopeptidase MepM
#1027	588858.78_CDS_1893	znuA	High-affinity zinc uptake system protein ZnuA
#1028	588858.78_CDS_0047	fkpB	FKBP-type 16 kDa peptidyl-prolyl cis-trans isomerase
#1028	588858.78_CDS_0048	ispH	4-hydroxy-3-methylbut-2-enyl diphosphate reductase
#1028	588858.78_CDS_0050	rihC	Non-specific ribonucleoside hydrolase RihC
#1028	588858.78_CDS_0058	citD_2	Citrate lyase acyl carrier protein
#1028	588858.78_CDS_0059	citE_1	Citrate lyase subunit beta
#1028	588858.78_CDS_0060	citF_2	Citrate lyase alpha chain
#1029	588858.78_CDS_3121	exuT_1	Hexuronate transporter
#1029	588858.78_CDS_3122	uxuA	Mannonate dehydratase
#1029	588858.78_CDS_3123	mtlK	Mannitol 2-dehydrogenase
#1029	588858.78_CDS_4266		hypothetical protein
#1029	588858.78_CDS_4267	dsbD_2	Thiol:disulfide interchange protein DsbD
#1029	588858.78_CDS_4268	cutA	Divalent-cation tolerance protein CutA
#103	588858.78_CDS_3016	papD	Chaperone protein PapD
#103	588858.78_CDS_3017	papC	Outer membrane usher protein PapC
#103	588858.78_CDS_3018	ybgD	putative fimbrial-like protein YbgD
#103	588858.78_CDS_3019		hypothetical protein
#103	588858.78_CDS_3020	ail_1	Attachment invasion locus protein
#103	588858.78_CDS_3026	idi	Isopentenyl-diphosphate Delta-isomerase
#103	588858.78_CDS_3027	lysS	Lysine--tRNA ligase
#103	588858.78_CDS_3028	prfB_2	Peptide chain release factor RF2
#103	588858.78_CDS_3029	recJ	Single-stranded-DNA-specific exonuclease RecJ
#103	1243612.3_CDS_0994	fimA_3	Type-1 fimbrial protein, A chain
#1030	588858.78_CDS_1030	yccX	Acylphosphatase
#1030	588858.78_CDS_1031	tusE	Sulfurtransferase TusE
#1030	588858.78_CDS_1032	yccA	Modulator of FtsH protease YccA
#1030	588858.78_CDS_2108	phsC	Thiosulfate reductase cytochrome B subunit PhsC
#1030	588858.78_CDS_2109	phsB	Thiosulfate reductase electron transfer subunit PhsB
#1030	588858.78_CDS_2110	phsA	Thiosulfate reductase molybdopterin-containing subunit PhsA
#1031	588858.78_CDS_1038		hypothetical protein
#1031	588858.78_CDS_1039	hprS	Sensor histidine kinase HprS
#1031	588858.78_CDS_1040	hprR	Transcriptional regulatory protein HprR
#1031	588858.78_CDS_1179	nudJ	Phosphatase NudJ
#1031	588858.78_CDS_1181	rluE	Ribosomal large subunit pseudouridine synthase E
#1031	588858.78_CDS_1182	icd	Isocitrate dehydrogenase [NADP]
#1032	588858.78_CDS_3304	ptsN	Nitrogen regulatory protein
#1032	588858.78_CDS_3305	rapZ	RNase adapter protein RapZ
#1032	588858.78_CDS_3306	ptsO	Phosphocarrier protein NPr
#1032	588858.78_CDS_3308	mtgA	Biosynthetic peptidoglycan transglycosylase
#1032	588858.78_CDS_3309	elbB	Glyoxalase ElbB
#1032	588858.78_CDS_3310	arcB	Aerobic respiration control sensor protein ArcB
#1033	588858.78_CDS_0533	cysS	Cysteine--tRNA ligase
#1033	588858.78_CDS_0537	ybcJ	putative protein YbcJ
#1033	588858.78_CDS_0538	folD	Bifunctional protein FolD protein
#1033	588858.78_CDS_0556	rclR	RCS-specific HTH-type transcriptional activator RclR
#1033	588858.78_CDS_0557	rclA	putative pyridine nucleotide-disulfide oxidoreductase RclA
#1034	588858.78_CDS_1672		hypothetical protein
#1034	588858.78_CDS_1673		hypothetical protein
#1034	588858.78_CDS_1674	rob_1	Right origin-binding protein
#1034	588858.78_CDS_1679	ytbE_1	putative oxidoreductase YtbE
#1034	588858.78_CDS_1680	pgrR	HTH-type transcriptional regulator PgrR
#1034	588858.78_CDS_1681		hypothetical protein
#1034	588858.78_CDS_1682	mppA	Periplasmic murein peptide-binding protein
#1035	588858.78_CDS_2434	fadL	Long-chain fatty acid transport protein
#1035	588858.78_CDS_2435	mlaA	Intermembrane phospholipid transport system lipoprotein MlaA
#1035	588858.78_CDS_2436	yfdC	Inner membrane protein YfdC
#1035	588858.78_CDS_2447	glk	Glucokinase
#1035	588858.78_CDS_2448	yfeO	Putative ion-transport protein YfeO
#1035	588858.78_CDS_2449	ipdC	Indole-3-pyruvate decarboxylase
#1036	588858.78_CDS_1030	yccX	Acylphosphatase
#1036	588858.78_CDS_1031	tusE	Sulfurtransferase TusE
#1036	588858.78_CDS_1032	yccA	Modulator of FtsH protease YccA
#1036	588858.78_CDS_1038		hypothetical protein
#1036	588858.78_CDS_1039	hprS	Sensor histidine kinase HprS
#1036	588858.78_CDS_1040	hprR	Transcriptional regulatory protein HprR
#1037	588858.78_CDS_2060	erfK	putative L,D-transpeptidase ErfK/SrfK
#1037	588858.78_CDS_2104		hypothetical protein
#1037	588858.78_CDS_2105	yeeA	Inner membrane protein YeeA
#1037	588858.78_CDS_2106	sbmC	DNA gyrase inhibitor
#1037	588858.78_CDS_2107	dacD	D-alanyl-D-alanine carboxypeptidase DacD
#1037	588858.78_CDS_2108	phsC	Thiosulfate reductase cytochrome B subunit PhsC
#1038	588858.78_CDS_1850	rsmF	Ribosomal RNA small subunit methyltransferase F
#1038	588858.78_CDS_1851	yebV	putative protein YebV
#1038	588858.78_CDS_1875		hypothetical protein
#1038	588858.78_CDS_1876	yebZ	Inner membrane protein YebZ
#1039	588858.78_CDS_1179	nudJ	Phosphatase NudJ
#1039	588858.78_CDS_1181	rluE	Ribosomal large subunit pseudouridine synthase E
#1039	588858.78_CDS_1182	icd	Isocitrate dehydrogenase [NADP]
#1039	588858.78_CDS_1254		hypothetical protein
#1039	588858.78_CDS_1256	ibpA_2	Small heat shock protein IbpA
#1039	588858.78_CDS_1258	yodB	Cytochrome b561
#104	588858.78_CDS_0833		hypothetical protein
#104	588858.78_CDS_0834	rimO	Ribosomal protein S12 methylthiotransferase RimO
#104	588858.78_CDS_0835		hypothetical protein
#104	588858.78_CDS_0846	gstB	Glutathione S-transferase GstB
#104	588858.78_CDS_0847	dacC	D-alanyl-D-alanine carboxypeptidase DacC
#104	588858.78_CDS_0848	deoR_2	Deoxyribose operon repressor
#104	594.24_CDS_0744	gsiD_3	Glutathione transport system permease protein GsiD
#1040	588858.78_CDS_1987	vsr	Very short patch repair protein
#1040	588858.78_CDS_1988	dcm	DNA-cytosine methyltransferase
#1040	588858.78_CDS_1989	yedJ	putative protein YedJ
#1040	588858.78_CDS_2059	yeeO	putative FMN/FAD exporter YeeO
#1040	588858.78_CDS_2060	erfK	putative L,D-transpeptidase ErfK/SrfK
#1040	588858.78_CDS_2104		hypothetical protein
#1040	588858.78_CDS_2105	yeeA	Inner membrane protein YeeA
#1041	588858.78_CDS_0318	phoE	Outer membrane porin PhoE
#1041	588858.78_CDS_0319	proB	Glutamate 5-kinase
#1041	588858.78_CDS_0320	proA	Gamma-glutamyl phosphate reductase
#1041	588858.78_CDS_0337	yadV	putative fimbrial chaperone YadV
#1041	588858.78_CDS_0338	sfaA	S-fimbrial protein subunit SfaA
#1041	588858.78_CDS_0339		hypothetical protein
#1042	588858.78_CDS_3099	nupG	Nucleoside permease NupG
#1042	588858.78_CDS_3101	speC	Constitutive ornithine decarboxylase
#1042	588858.78_CDS_3102		hypothetical protein
#1042	588858.78_CDS_3121	exuT_1	Hexuronate transporter
#1042	588858.78_CDS_3122	uxuA	Mannonate dehydratase
#1042	588858.78_CDS_3123	mtlK	Mannitol 2-dehydrogenase
#1043	588858.78_CDS_3988	yihX	Alpha-D-glucose 1-phosphate phosphatase YihX
#1043	588858.78_CDS_3989		hypothetical protein
#1043	588858.78_CDS_3990	dtd	D-aminoacyl-tRNA deacylase
#1043	588858.78_CDS_3991		hypothetical protein
#1044	588858.78_CDS_2060	erfK	putative L,D-transpeptidase ErfK/SrfK
#1044	588858.78_CDS_2104		hypothetical protein
#1044	588858.78_CDS_2105	yeeA	Inner membrane protein YeeA
#1044	588858.78_CDS_3059		hypothetical protein
#1044	588858.78_CDS_3060		hypothetical protein
#1044	588858.78_CDS_3061		hypothetical protein
#1045	588858.78_CDS_3520	gntR_2	HTH-type transcriptional regulator GntR
#1045	588858.78_CDS_3521	yhhW	Quercetin 2,3-dioxygenase
#1045	588858.78_CDS_3522	yhhX	putative oxidoreductase YhhX
#1045	588858.78_CDS_3524	aaaT	L-amino acid N-acetyltransferase AaaT
#1045	588858.78_CDS_3529	ggt	Glutathione hydrolase proenzyme
#1045	588858.78_CDS_3530	yhhA	putative protein YhhA
#1045	588858.78_CDS_3531	ugpQ	Glycerophosphodiester phosphodiesterase, cytoplasmic
#1046	588858.78_CDS_3255	ubiJ_2	Ubiquinone biosynthesis accessory factor UbiJ
#1046	588858.78_CDS_3256	yhbU	putative protease YhbU
#1046	588858.78_CDS_3257		hypothetical protein
#1046	588858.78_CDS_3258		hypothetical protein
#1046	588858.78_CDS_3261	mtr	Tryptophan-specific transport protein
#1046	588858.78_CDS_3262	deaD	ATP-dependent RNA helicase DeaD
#1046	588858.78_CDS_3263	nlpI	Lipoprotein NlpI
#1047	588858.78_CDS_4255	dmsD_2	Tat proofreading chaperone DmsD
#1047	588858.78_CDS_4256		hypothetical protein
#1047	588858.78_CDS_4257	yjiK	putative protein YjiK
#1047	588858.78_CDS_4268	cutA	Divalent-cation tolerance protein CutA
#1047	588858.78_CDS_4269	dcuA	Anaerobic C4-dicarboxylate transporter DcuA
#1047	588858.78_CDS_4270	aspA	Aspartate ammonia-lyase
#1048	588858.78_CDS_0497	qmcA	Protein QmcA
#1048	588858.78_CDS_0498	fetA	putative iron export ATP-binding protein FetA
#1048	588858.78_CDS_0499	fetB	putative iron export permease protein FetB
#1048	588858.78_CDS_0500	cnoX	Chaperedoxin
#1048	588858.78_CDS_0501		hypothetical protein
#1048	588858.78_CDS_0502	tesA	Thioesterase 1/protease 1/lysophospholipase L1
#1049	588858.78_CDS_0100	araA	L-arabinose isomerase
#1049	588858.78_CDS_0101	araB	Ribulokinase
#1049	588858.78_CDS_0102	araC	Arabinose operon regulatory protein
#1049	588858.78_CDS_0103	yabI	Inner membrane protein YabI
#1049	588858.78_CDS_0104	thiQ	Thiamine import ATP-binding protein ThiQ
#1049	588858.78_CDS_0105		hypothetical protein
#105	588858.78_CDS_4187		hypothetical protein
#105	588858.78_CDS_4188	zur	Zinc uptake regulation protein
#105	588858.78_CDS_4189		hypothetical protein
#105	588858.78_CDS_4190	dusA	tRNA-dihydrouridine(20/20a) synthase
#105	588858.78_CDS_4191	pspG	Phage shock protein G
#105	588858.78_CDS_4192	qorA	Quinone oxidoreductase 1
#1050	588858.78_CDS_3931	bioP	Biotin transporter
#1050	588858.78_CDS_3932	metR	HTH-type transcriptional regulator MetR
#1050	588858.78_CDS_3933	metE	5-methyltetrahydropteroyltriglutamate--homocysteine methyltransferase
#1050	588858.78_CDS_3934	chuR_2	Anaerobic sulfatase-maturating enzyme
#1050	588858.78_CDS_3935		hypothetical protein
#1050	588858.78_CDS_3936	udp	Uridine phosphorylase
#1051	588858.78_CDS_0395	phoR	Phosphate regulon sensor protein PhoR
#1051	588858.78_CDS_0396	brnQ	Branched-chain amino acid transport system 2 carrier protein
#1051	588858.78_CDS_0397	proY	Proline-specific permease ProY
#1051	588858.78_CDS_0399	ahpC_2	Alkyl hydroperoxide reductase C
#1051	588858.78_CDS_0400	acpH	Acyl carrier protein phosphodiesterase
#1051	588858.78_CDS_0401	queA	S-adenosylmethionine:tRNA ribosyltransferase-isomerase
#1052	588858.78_CDS_4244	melR	Melibiose operon regulatory protein
#1052	588858.78_CDS_4245	melA	Alpha-galactosidase
#1052	588858.78_CDS_4246	melB	Melibiose carrier protein
#1052	588858.78_CDS_4248	dcuB	Anaerobic C4-dicarboxylate transporter DcuB
#1052	588858.78_CDS_4250	dcuR	Transcriptional regulatory protein DcuR
#1052	588858.78_CDS_4251	dcuS	Sensor histidine kinase DcuS
#1052	588858.78_CDS_4252	dmsA_1	Dimethyl sulfoxide reductase DmsA
#1053	588858.78_CDS_1920	cheB	Protein-glutamate methylesterase/protein-glutamine glutaminase
#1053	588858.78_CDS_1921	cheR	Chemotaxis protein methyltransferase
#1053	588858.78_CDS_1922	tar	Methyl-accepting chemotaxis protein II
#1053	588858.78_CDS_1923	cheW	Chemotaxis protein CheW
#1053	588858.78_CDS_1924	cheA	Chemotaxis protein CheA
#1053	588858.78_CDS_1925	motB	Motility protein B
#1054	588858.78_CDS_3778	emrD	Multidrug resistance protein D
#1054	588858.78_CDS_3783		hypothetical protein
#1054	588858.78_CDS_3784	yidG	Inner membrane protein YidG
#1054	588858.78_CDS_3785	yidH	Inner membrane protein YidH
#1054	588858.78_CDS_3786	yidE	Putative transport protein YidE
#1054	588858.78_CDS_3787	ibpB	Small heat shock protein IbpB
#1054	588858.78_CDS_3788	ibpA_1	Small heat shock protein IbpA
#1054	588858.78_CDS_3789		hypothetical protein
#1055	588858.78_CDS_2246	cysL	HTH-type transcriptional regulator CysL
#1055	588858.78_CDS_2247		hypothetical protein
#1055	588858.78_CDS_2248	nfo	Endonuclease 4
#1055	588858.78_CDS_2249	fruA_1	PTS system fructose-specific EIIB'BC component
#1055	588858.78_CDS_2250	lacC	Tagatose-6-phosphate kinase
#1055	588858.78_CDS_2251	fruB	Multiphosphoryl transfer protein
#1056	588858.78_CDS_4254	dmsC_1	Anaerobic dimethyl sulfoxide reductase chain C
#1056	588858.78_CDS_4255	dmsD_2	Tat proofreading chaperone DmsD
#1056	588858.78_CDS_4256		hypothetical protein
#1056	588858.78_CDS_4257	yjiK	putative protein YjiK
#1056	588858.78_CDS_4266		hypothetical protein
#1056	590.14754_CDS_3772		IS3 family transposase ISEc14
#1057	588858.78_CDS_4205	tolC_1	Outer membrane protein TolC
#1057	588858.78_CDS_4206	prsE_1	Type I secretion system membrane fusion protein PrsE
#1057	588858.78_CDS_4209		hypothetical protein
#1057	588858.78_CDS_4211	soxS	Regulatory protein SoxS
#1057	588858.78_CDS_4212	soxR	Redox-sensitive transcriptional activator SoxR
#1057	59204.19_CDS_4396		hypothetical protein
#1058	588858.78_CDS_0150	aceE	Pyruvate dehydrogenase E1 component
#1058	588858.78_CDS_0151	aceF	Dihydrolipoyllysine-residue acetyltransferase component of pyruvate dehydrogenase complex
#1058	588858.78_CDS_0152	lpdA	Dihydrolipoyl dehydrogenase
#1058	588858.78_CDS_0154		hypothetical protein
#1058	588858.78_CDS_0155		hypothetical protein
#1058	588858.78_CDS_0157	acnB	Aconitate hydratase B
#1059	588858.78_CDS_0556	rclR	RCS-specific HTH-type transcriptional activator RclR
#1059	588858.78_CDS_0557	rclA	putative pyridine nucleotide-disulfide oxidoreductase RclA
#1059	588858.78_CDS_2232	preA	NAD-dependent dihydropyrimidine dehydrogenase subunit PreA
#1059	588858.78_CDS_2233	mglC	Galactoside transport system permease protein MglC
#1059	588858.78_CDS_2235	mglB	D-galactose-binding periplasmic protein
#106	588858.78_CDS_4492	holD	DNA polymerase III subunit psi
#106	588858.78_CDS_4493	rimI	[Ribosomal protein S18]-alanine N-acetyltransferase
#106	588858.78_CDS_4494	yjjG	Pyrimidine 5'-nucleotidase YjjG
#106	588858.78_CDS_4495	prfC	Peptide chain release factor RF3
#106	588858.78_CDS_4496	osmY_3	Osmotically-inducible protein Y
#1060	588858.78_CDS_0467	maa	Maltose O-acetyltransferase
#1060	588858.78_CDS_0469	tomB	Hha toxicity modulator TomB
#1060	588858.78_CDS_2271	yejK	Nucleoid-associated protein YejK
#1060	588858.78_CDS_2272		hypothetical protein
#1060	588858.78_CDS_2273	yejM	Inner membrane protein YejM
#1061	588858.78_CDS_1502		hypothetical protein
#1061	588858.78_CDS_1504	rspA_1	D-galactonate dehydratase family member RspA
#1061	588858.78_CDS_1510	rspR_2	HTH-type transcriptional repressor RspR
#1061	588858.78_CDS_1511	ydfG	NADP-dependent 3-hydroxy acid dehydrogenase YdfG
#1061	588858.78_CDS_1512	dcp	Dipeptidyl carboxypeptidase
#1062	588858.78_CDS_3010	yqeG	Inner membrane transport protein YqeG
#1062	588858.78_CDS_3011	rcnR	Transcriptional repressor RcnR
#1062	588858.78_CDS_3012		hypothetical protein
#1062	588858.78_CDS_3016	papD	Chaperone protein PapD
#1062	588858.78_CDS_3017	papC	Outer membrane usher protein PapC
#1062	588858.78_CDS_3018	ybgD	putative fimbrial-like protein YbgD
#1062	588858.78_CDS_3019		hypothetical protein
#1063	588858.78_CDS_0541	sfmC_2	putative fimbrial chaperone SfmC
#1063	588858.78_CDS_0542	sfmD	Outer membrane usher protein SfmD
#1063	588858.78_CDS_0543	sfmH_1	putative fimbrial-like protein SfmH
#1063	588858.78_CDS_0556	rclR	RCS-specific HTH-type transcriptional activator RclR
#1063	588858.78_CDS_0557	rclA	putative pyridine nucleotide-disulfide oxidoreductase RclA
#1064	588858.78_CDS_1490	osmV	Osmoprotectant import ATP-binding protein OsmV
#1064	588858.78_CDS_1491	osmW	Osmoprotectant import permease protein OsmW
#1064	588858.78_CDS_1492	osmX	Osmoprotectant-binding protein OsmX
#1064	588858.78_CDS_1560	patB	Cystathionine beta-lyase PatB
#1064	588858.78_CDS_1561	glgX_1	Glycogen operon protein GlgX
#1064	588858.78_CDS_1562	treY	Maltooligosyl trehalose synthase
#1065	588858.78_CDS_3725	xanP	Xanthine permease XanP
#1065	588858.78_CDS_3726		hypothetical protein
#1065	588858.78_CDS_3727	yicI	Alpha-xylosidase
#1065	588858.78_CDS_3728	yicJ_2	Inner membrane symporter YicJ
#1065	588858.78_CDS_3739		hypothetical protein
#1065	588858.78_CDS_3741	mgtB	Magnesium-transporting ATPase, P-type 1
#1065	588858.78_CDS_3742	mgtC	Protein MgtC
#1065	1192839.3_CDS_3929		hypothetical protein
#1066	588858.78_CDS_2229		hypothetical protein
#1066	588858.78_CDS_2235	mglB	D-galactose-binding periplasmic protein
#1066	588858.78_CDS_2236	galS	HTH-type transcriptional regulator GalS
#1066	588858.78_CDS_2237		hypothetical protein
#1066	CP039467.1_CDS_1715		IS630 family transposase ISEc33
#1067	588858.78_CDS_4408	rraB	Regulator of ribonuclease activity B
#1067	588858.78_CDS_4409		hypothetical protein
#1067	588858.78_CDS_4411		hypothetical protein
#1067	588858.78_CDS_4412	yjgN	Inner membrane protein YjgN
#1067	588858.78_CDS_4413	valS	Valine--tRNA ligase
#1067	588858.78_CDS_4414	holC	DNA polymerase III subunit chi
#1067	588858.78_CDS_4415	pepA	Cytosol aminopeptidase
#1068	588858.78_CDS_1487	mlc	Protein mlc
#1068	588858.78_CDS_1488	bioD1_1	ATP-dependent dethiobiotin synthetase BioD 1
#1068	588858.78_CDS_1489	clcB	Voltage-gated ClC-type chloride channel ClcB
#1068	588858.78_CDS_1538	hyaB_2	Hydrogenase-1 large chain
#1068	588858.78_CDS_1539	hoxK	Uptake hydrogenase small subunit
#1068	588858.78_CDS_1545		hypothetical protein
#1069	588858.78_CDS_3010	yqeG	Inner membrane transport protein YqeG
#1069	588858.78_CDS_3011	rcnR	Transcriptional repressor RcnR
#1069	588858.78_CDS_3012		hypothetical protein
#1069	588858.78_CDS_3026	idi	Isopentenyl-diphosphate Delta-isomerase
#1069	588858.78_CDS_3027	lysS	Lysine--tRNA ligase
#107	588858.78_CDS_2311	apbE	FAD:protein FMN transferase
#107	588858.78_CDS_2312	ompC_2	Outer membrane porin C
#107	588858.78_CDS_2313	rcsD	Phosphotransferase RcsD
#107	588858.78_CDS_2314	rcsB	Transcriptional regulatory protein RcsB
#107	588858.78_CDS_2315	rcsC_2	Sensor histidine kinase RcsC
#1070	588858.78_CDS_1906		hypothetical protein
#1070	588858.78_CDS_1907	yecN	Inner membrane protein YecN
#1070	588858.78_CDS_1908	cmoA	Carboxy-S-adenosyl-L-methionine synthase
#1070	1395119.3_CDS_1712		hypothetical protein
#1071	588858.78_CDS_1180		hypothetical protein
#1071	588858.78_CDS_1181	rluE	Ribosomal large subunit pseudouridine synthase E
#1071	588858.78_CDS_1182	icd	Isocitrate dehydrogenase [NADP]
#1071	588858.78_CDS_1904	aspS	Aspartate--tRNA ligase
#1071	588858.78_CDS_1905	yecD	Isochorismatase family protein YecD
#1071	588858.78_CDS_1906		hypothetical protein
#1072	588858.78_CDS_0246	metI	D-methionine transport system permease protein MetI
#1072	588858.78_CDS_0247	metN_1	Methionine import ATP-binding protein MetN
#1072	588858.78_CDS_0248	gmhB	D-glycero-beta-D-manno-heptose-1,7-bisphosphate 7-phosphatase
#1072	588858.78_CDS_0251	dmlR_1	HTH-type transcriptional regulator DmlR
#1072	588858.78_CDS_0253		hypothetical protein
#1072	588858.78_CDS_0254	ycgJ	putative methyltransferase YcgJ
#1073	588858.78_CDS_1482	mdtI	Spermidine export protein MdtI
#1073	588858.78_CDS_1483		hypothetical protein
#1073	588858.78_CDS_1485	ynfM	Inner membrane transport protein YnfM
#1073	588858.78_CDS_1486	benM	HTH-type transcriptional regulator BenM
#1073	588858.78_CDS_1487	mlc	Protein mlc
#1074	588858.78_CDS_2086	pduD	Propanediol dehydratase medium subunit
#1074	588858.78_CDS_2087	pduE	Propanediol dehydratase small subunit
#1074	588858.78_CDS_2088	ddrA	Diol dehydratase-reactivating factor alpha subunit
#1074	588858.78_CDS_2096	adhE_1	Aldehyde-alcohol dehydrogenase
#1074	588858.78_CDS_2097	adhE_2	Aldehyde-alcohol dehydrogenase
#1074	588858.78_CDS_2098	rsxC_2	Ion-translocating oxidoreductase complex subunit C
#1075	588858.78_CDS_0484	hemH	Ferrochelatase
#1075	588858.78_CDS_0485	aes	Acetyl esterase
#1075	588858.78_CDS_0486	gsk	Inosine-guanosine kinase
#1075	588858.78_CDS_0487	ybaL	Putative cation/proton antiporter YbaL
#1075	588858.78_CDS_0494	copA	Copper-exporting P-type ATPase
#1075	588858.78_CDS_0495	cueR	HTH-type transcriptional regulator CueR
#1075	588858.78_CDS_0496	ybbJ	Inner membrane protein YbbJ
#1075	588858.78_CDS_0497	qmcA	Protein QmcA
#1076	588858.78_CDS_2546	guaA	GMP synthase [glutamine-hydrolyzing]
#1076	588858.78_CDS_2547	guaB	Inosine-5'-monophosphate dehydrogenase
#1076	588858.78_CDS_2548	xseA	Exodeoxyribonuclease 7 large subunit
#1076	588858.78_CDS_2556	der	GTPase Der
#1076	588858.78_CDS_2557	bamB	Outer membrane protein assembly factor BamB
#1076	588858.78_CDS_2558		hypothetical protein
#1077	588858.78_CDS_2727		hypothetical protein
#1077	588858.78_CDS_2728	apxIB	Toxin RTX-I translocation ATP-binding protein
#1077	588858.78_CDS_2729	prsE_2	Type I secretion system membrane fusion protein PrsE
#1077	588858.78_CDS_2772		hypothetical protein
#1077	588858.78_CDS_2773		hypothetical protein
#1078	588858.78_CDS_4349	tamB	Translocation and assembly module subunit TamB
#1078	588858.78_CDS_4353	ppa	Inorganic pyrophosphatase
#1078	588858.78_CDS_4375		hypothetical protein
#1078	588858.78_CDS_4376	pmbA	Metalloprotease PmbA
#1078	588858.78_CDS_4377	cybC	Soluble cytochrome b562
#1079	588858.78_CDS_2170	dnaK_1	Chaperone protein DnaK
#1079	588858.78_CDS_2172	mdtA	Multidrug resistance protein MdtA
#1079	588858.78_CDS_2782	glaH	Glutarate 2-hydroxylase
#1079	588858.78_CDS_2783	lhgD	L-2-hydroxyglutarate dehydrogenase
#1079	588858.78_CDS_2784	gabD	Succinate-semialdehyde dehydrogenase [NADP(+)] GabD
#108	588858.78_CDS_2057	amn	AMP nucleosidase
#108	588858.78_CDS_2058		hypothetical protein
#108	588858.78_CDS_2059	yeeO	putative FMN/FAD exporter YeeO
#108	588858.78_CDS_2060	erfK	putative L,D-transpeptidase ErfK/SrfK
#108	588858.78_CDS_2061	cobT	Nicotinate-nucleotide--dimethylbenzimidazole phosphoribosyltransferase
#108	588858.78_CDS_2062	cobS	Adenosylcobinamide-GDP ribazoletransferase
#1080	588858.78_CDS_2167	udk	Uridine kinase
#1080	588858.78_CDS_2168		hypothetical protein
#1080	588858.78_CDS_2169	alkA	DNA-3-methyladenine glycosylase 2
#1080	588858.78_CDS_2785	gabT	4-aminobutyrate aminotransferase GabT
#1080	588858.78_CDS_2786	gabP	GABA permease
#1080	588858.78_CDS_2787	glaR	HTH-type transcriptional repressor GlaR
#1081	588858.78_CDS_1066		hypothetical protein
#1081	588858.78_CDS_1067	putA	Bifunctional protein PutA
#1081	588858.78_CDS_1068	putP	Sodium/proline symporter
#1081	588858.78_CDS_1078	ghrA	Glyoxylate/hydroxypyruvate reductase A
#1081	588858.78_CDS_1079	ycdX	putative phosphatase YcdX
#1081	588858.78_CDS_1080	ycdY	Chaperone protein YcdY
#1082	588858.78_CDS_3229	tdcD	Propionate kinase
#1082	588858.78_CDS_3230	tdcC	Threonine/serine transporter TdcC
#1082	588858.78_CDS_3231	tdcB	L-threonine dehydratase catabolic TdcB
#1082	588858.78_CDS_3232	tsaR	HTH-type transcriptional regulator TsaR
#1082	588858.78_CDS_3245	rsmI	Ribosomal RNA small subunit methyltransferase I
#1082	588858.78_CDS_3246	lpoA	Penicillin-binding protein activator LpoA
#1082	588858.78_CDS_3247		hypothetical protein
#1083	588858.78_CDS_3567	uspB	Universal stress protein B
#1083	588858.78_CDS_3568	uspA	Universal stress protein A
#1083	588858.78_CDS_3569	dtpB	Dipeptide and tripeptide permease B
#1083	588858.78_CDS_3578	frlB	Fructosamine deglycase FrlB
#1083	588858.78_CDS_3579	nagR_1	HTH-type transcriptional repressor NagR
#1083	588858.78_CDS_3580	treF	Cytoplasmic trehalase
#1084	588858.78_CDS_4437	yeeN	putative transcriptional regulatory protein YeeN
#1084	588858.78_CDS_4438	COQ3	Ubiquinone biosynthesis O-methyltransferase, mitochondrial
#1084	588858.78_CDS_4443		hypothetical protein
#1084	588858.78_CDS_4444		hypothetical protein
#1084	588858.78_CDS_4445		hypothetical protein
#1084	588858.78_CDS_4446	pdhR_2	Pyruvate dehydrogenase complex repressor
#1084	85569.72_CDS_0784		hypothetical protein
#1085	588858.78_CDS_0440	cyoA	Cytochrome bo(3) ubiquinol oxidase subunit 2
#1085	588858.78_CDS_0441	ampG	Anhydromuropeptide permease
#1085	588858.78_CDS_0442		hypothetical protein
#1085	588858.78_CDS_0444	tig	Trigger factor
#1085	588858.78_CDS_0445	clpP	ATP-dependent Clp protease proteolytic subunit
#1086	588858.78_CDS_1667	ynaI	Low conductance mechanosensitive channel YnaI
#1086	588858.78_CDS_1668		hypothetical protein
#1086	588858.78_CDS_1669		hypothetical protein
#1086	588858.78_CDS_1679	ytbE_1	putative oxidoreductase YtbE
#1086	588858.78_CDS_1682	mppA	Periplasmic murein peptide-binding protein
#1086	588858.78_CDS_1683	mpaA	Murein peptide amidase A
#1086	1151166.3_CDS_1296		hypothetical protein
#1087	588858.78_CDS_4202		Single-stranded DNA-binding protein
#1087	588858.78_CDS_4205	tolC_1	Outer membrane protein TolC
#1087	588858.78_CDS_4206	prsE_1	Type I secretion system membrane fusion protein PrsE
#1087	588858.78_CDS_4210	pdeC	putative cyclic di-GMP phosphodiesterase PdeC
#1087	588858.78_CDS_4211	soxS	Regulatory protein SoxS
#1087	588858.78_CDS_4212	soxR	Redox-sensitive transcriptional activator SoxR
#1087	59204.19_CDS_4396		hypothetical protein
#1088	588858.78_CDS_1739	yciB	putative intracellular septation protein A
#1088	588858.78_CDS_1740		putative acyl-CoA thioester hydrolase
#1088	588858.78_CDS_1741	tonB	Protein TonB
#1088	588858.78_CDS_1744	clsA	Cardiolipin synthase A
#1088	588858.78_CDS_1745		hypothetical protein
#1089	588858.78_CDS_1501	speG	Spermidine N(1)-acetyltransferase
#1089	588858.78_CDS_1502		hypothetical protein
#1089	588858.78_CDS_1560	patB	Cystathionine beta-lyase PatB
#1089	588858.78_CDS_1561	glgX_1	Glycogen operon protein GlgX
#1089	588858.78_CDS_1562	treY	Maltooligosyl trehalose synthase
#109	588858.78_CDS_3627		hypothetical protein
#109	588858.78_CDS_3629		hypothetical protein
#109	588858.78_CDS_3633	glyS	Glycine--tRNA ligase beta subunit
#109	588858.78_CDS_3634	glyQ	Glycine--tRNA ligase alpha subunit
#1090	588858.78_CDS_3016	papD	Chaperone protein PapD
#1090	588858.78_CDS_3017	papC	Outer membrane usher protein PapC
#1090	588858.78_CDS_3019		hypothetical protein
#1090	588858.78_CDS_3020	ail_1	Attachment invasion locus protein
#1091	588858.78_CDS_3110	malT_2	HTH-type transcriptional regulator MalT
#1091	588858.78_CDS_3111		hypothetical protein
#1091	588858.78_CDS_3112		hypothetical protein
#1091	588858.78_CDS_4495	prfC	Peptide chain release factor RF3
#1091	588858.78_CDS_4496	osmY_3	Osmotically-inducible protein Y
#1092	588858.78_CDS_3099	nupG	Nucleoside permease NupG
#1092	588858.78_CDS_3101	speC	Constitutive ornithine decarboxylase
#1092	588858.78_CDS_3102		hypothetical protein
#1092	588858.78_CDS_4492	holD	DNA polymerase III subunit psi
#1092	588858.78_CDS_4493	rimI	[Ribosomal protein S18]-alanine N-acetyltransferase
#1092	588858.78_CDS_4494	yjjG	Pyrimidine 5'-nucleotidase YjjG
#1093	588858.78_CDS_4302	hflX	GTPase HflX
#1093	588858.78_CDS_4303	hflK	Modulator of FtsH protease HflK
#1093	588858.78_CDS_4304	hflC	Modulator of FtsH protease HflC
#1093	588858.78_CDS_4306	purA	Adenylosuccinate synthetase
#1093	588858.78_CDS_4307	nsrR	HTH-type transcriptional repressor NsrR
#1094	588858.78_CDS_3876	ilvE	Branched-chain-amino-acid aminotransferase
#1094	588858.78_CDS_3877	ilvD	Dihydroxy-acid dehydratase
#1094	588858.78_CDS_3878	ilvA	L-threonine dehydratase biosynthetic IlvA
#1094	588858.78_CDS_3881	gltC_2	HTH-type transcriptional regulator GltC
#1094	588858.78_CDS_3882	ilvC	Ketol-acid reductoisomerase (NADP(+))
#1094	588858.78_CDS_3883	ppiC	Peptidyl-prolyl cis-trans isomerase C
#1095	588858.78_CDS_4250	dcuR	Transcriptional regulatory protein DcuR
#1095	588858.78_CDS_4251	dcuS	Sensor histidine kinase DcuS
#1095	588858.78_CDS_4256		hypothetical protein
#1095	588858.78_CDS_4257	yjiK	putative protein YjiK
#1096	588858.78_CDS_3881	gltC_2	HTH-type transcriptional regulator GltC
#1096	588858.78_CDS_3882	ilvC	Ketol-acid reductoisomerase (NADP(+))
#1096	588858.78_CDS_3883	ppiC	Peptidyl-prolyl cis-trans isomerase C
#1096	588858.78_CDS_3885	gppA	Guanosine-5'-triphosphate,3'-diphosphate pyrophosphatase
#1096	588858.78_CDS_3886	rhlB	ATP-dependent RNA helicase RhlB
#1096	588858.78_CDS_3887	trxA	Thioredoxin 1
#1097	588858.78_CDS_3008	allS	HTH-type transcriptional activator AllS
#1097	588858.78_CDS_3009		hypothetical protein
#1097	588858.78_CDS_3010	yqeG	Inner membrane transport protein YqeG
#1097	588858.78_CDS_3026	idi	Isopentenyl-diphosphate Delta-isomerase
#1097	588858.78_CDS_3027	lysS	Lysine--tRNA ligase
#1098	588858.78_CDS_4050	glpK	Glycerol kinase
#1098	588858.78_CDS_4051	glpF	Glycerol uptake facilitator protein
#1098	588858.78_CDS_4052	zapB	Cell division protein ZapB
#1098	588858.78_CDS_4053	rraA	Regulator of ribonuclease activity A
#1098	588858.78_CDS_4054	menA	1,4-dihydroxy-2-naphthoate octaprenyltransferase
#1098	588858.78_CDS_4055	hslU	ATP-dependent protease ATPase subunit HslU
#1099	588858.78_CDS_3020	ail_1	Attachment invasion locus protein
#1099	588858.78_CDS_4287	epmA	Elongation factor P--(R)-beta-lysine ligase
#1099	588858.78_CDS_4288	yjeM	Inner membrane transporter YjeM
#1099	588858.78_CDS_4290	mscM	Miniconductance mechanosensitive channel MscM
#1099	588858.78_CDS_4291	psd	Phosphatidylserine decarboxylase proenzyme
#1099	588858.78_CDS_4292	rsgA	Small ribosomal subunit biogenesis GTPase RsgA
#11	588858.78_CDS_3097	yggX	putative Fe(2+)-trafficking protein
#11	588858.78_CDS_3098	mltC	Membrane-bound lytic murein transglycosylase C
#11	588858.78_CDS_3099	nupG	Nucleoside permease NupG
#11	588858.78_CDS_3101	speC	Constitutive ornithine decarboxylase
#11	588858.78_CDS_3102		hypothetical protein
#11	588858.78_CDS_3110	malT_2	HTH-type transcriptional regulator MalT
#11	588858.78_CDS_3111		hypothetical protein
#11	588858.78_CDS_3112		hypothetical protein
#11	1050190.5_CDS_0947	nupG_2	Nucleoside permease NupG
#110	588858.78_CDS_1068	putP	Sodium/proline symporter
#110	588858.78_CDS_1070	phoH	Protein PhoH
#110	588858.78_CDS_1253	ail_2	Attachment invasion locus protein
#1100	588858.78_CDS_0016		hypothetical protein
#1100	588858.78_CDS_0019	iprA_3	Inhibitor of hydrogen peroxide resistance
#1100	588858.78_CDS_0020	elfA	Laminin-binding fimbrial subunit ElfA
#1100	588858.78_CDS_0039	nhaA	Na(+)/H(+) antiporter NhaA
#1100	588858.78_CDS_0040	nhaR	Transcriptional activator protein NhaR
#1100	588858.78_CDS_0044	ribF	Bifunctional riboflavin kinase/FMN adenylyltransferase
#1100	1050193.3_CDS_0138		hypothetical protein
#1101	588858.78_CDS_0502	tesA	Thioesterase 1/protease 1/lysophospholipase L1
#1101	588858.78_CDS_0503		putative ABC transporter ATP-binding protein
#1101	588858.78_CDS_0504		hypothetical protein
#1101	588858.78_CDS_0506		hypothetical protein
#1101	588858.78_CDS_0510	selU	tRNA 2-selenouridine synthase
#1101	588858.78_CDS_0529	purK	N5-carboxyaminoimidazole ribonucleotide synthase
#1101	588858.78_CDS_0530	purE	N5-carboxyaminoimidazole ribonucleotide mutase
#1102	588858.78_CDS_2888	sctC_2	Type 3 secretion system secretin
#1102	588858.78_CDS_2889	invF	Invasion protein InvF
#1102	588858.78_CDS_2890	invH	Type 3 secretion system pilotin
#1102	588858.78_CDS_4023	cpxA	Sensor histidine kinase CpxA
#1102	588858.78_CDS_4024	cpxR	Transcriptional regulatory protein CpxR
#1102	588858.78_CDS_4025	cpxP	Periplasmic protein CpxP
#1103	588858.78_CDS_0876		hypothetical protein
#1103	588858.78_CDS_0877	amiD	N-acetylmuramoyl-L-alanine amidase AmiD
#1103	588858.78_CDS_0878	oleD	2-alkyl-3-oxoalkanoate reductase
#1103	588858.78_CDS_1030	yccX	Acylphosphatase
#1103	588858.78_CDS_1031	tusE	Sulfurtransferase TusE
#1103	588858.78_CDS_1032	yccA	Modulator of FtsH protease YccA
#1104	588858.78_CDS_2271	yejK	Nucleoid-associated protein YejK
#1104	588858.78_CDS_2272		hypothetical protein
#1104	588858.78_CDS_2273	yejM	Inner membrane protein YejM
#1104	588858.78_CDS_3741	mgtB	Magnesium-transporting ATPase, P-type 1
#1104	588858.78_CDS_3742	mgtC	Protein MgtC
#1105	588858.78_CDS_0906	rarA	Replication-associated recombination protein A
#1105	588858.78_CDS_0907	serS	Serine--tRNA ligase
#1105	588858.78_CDS_0908	dmsA_2	Dimethyl sulfoxide reductase DmsA
#1105	588858.78_CDS_0917	focA	putative formate transporter 1
#1105	588858.78_CDS_0918	ycaO	Ribosomal protein S12 methylthiotransferase accessory factor YcaO
#1105	588858.78_CDS_0919		hypothetical protein
#1106	588858.78_CDS_3122	uxuA	Mannonate dehydratase
#1106	588858.78_CDS_3123	mtlK	Mannitol 2-dehydrogenase
#1106	588858.78_CDS_3124	uxaC	Uronate isomerase
#1106	588858.78_CDS_3125		hypothetical protein
#1106	588858.78_CDS_3126	gss	Bifunctional glutathionylspermidine synthetase/amidase
#1106	588858.78_CDS_3127	yghU	Disulfide-bond oxidoreductase YghU
#1107	588858.78_CDS_2608		PTS system EIIBC component
#1107	588858.78_CDS_2609	murQ	N-acetylmuramic acid 6-phosphate etherase
#1107	588858.78_CDS_2610	murR	HTH-type transcriptional regulator MurR
#1107	588858.78_CDS_2614	yfhL	Ferredoxin YfhL
#1107	588858.78_CDS_2615	acpS	Holo-[acyl-carrier-protein] synthase
#1107	588858.78_CDS_2616	pdxJ	Pyridoxine 5'-phosphate synthase
#1108	588858.78_CDS_0014		hypothetical protein
#1108	588858.78_CDS_0015		hypothetical protein
#1108	588858.78_CDS_0016		hypothetical protein
#1108	588858.78_CDS_0039	nhaA	Na(+)/H(+) antiporter NhaA
#1108	588858.78_CDS_0040	nhaR	Transcriptional activator protein NhaR
#1109	588858.78_CDS_1682	mppA	Periplasmic murein peptide-binding protein
#1109	588858.78_CDS_1683	mpaA	Murein peptide amidase A
#1109	588858.78_CDS_1684	ycjG	L-Ala-D/L-Glu epimerase
#1109	588858.78_CDS_1685	tpx_1	Thiol peroxidase
#1109	588858.78_CDS_1687	tyrR	Transcriptional regulatory protein TyrR
#1109	588858.78_CDS_1688		hypothetical protein
#111	588858.78_CDS_1078	ghrA	Glyoxylate/hydroxypyruvate reductase A
#111	588858.78_CDS_1079	ycdX	putative phosphatase YcdX
#111	588858.78_CDS_1080	ycdY	Chaperone protein YcdY
#111	588858.78_CDS_1253	ail_2	Attachment invasion locus protein
#1110	588858.78_CDS_1991	ompN_1	Outer membrane porin N
#1110	588858.78_CDS_2051	mtfA	Protein MtfA
#1110	588858.78_CDS_2104		hypothetical protein
#1110	588858.78_CDS_2105	yeeA	Inner membrane protein YeeA
#1110	588858.78_CDS_2106	sbmC	DNA gyrase inhibitor
#1111	588858.78_CDS_3742	mgtC	Protein MgtC
#1111	588858.78_CDS_3743	yicL	putative inner membrane transporter YicL
#1111	588858.78_CDS_3744		ISNCY family transposase ISRor2
#1111	588858.78_CDS_3745	dgaF_1	2-dehydro-3-deoxy-phosphogluconate aldolase
#1111	588858.78_CDS_3746	dgaE_1	D-glucosaminate-6-phosphate ammonia lyase
#1111	588858.78_CDS_3747	manZ_1	PTS system mannose-specific EIID component
#1112	588858.78_CDS_0246	metI	D-methionine transport system permease protein MetI
#1112	588858.78_CDS_0247	metN_1	Methionine import ATP-binding protein MetN
#1112	588858.78_CDS_0248	gmhB	D-glycero-beta-D-manno-heptose-1,7-bisphosphate 7-phosphatase
#1112	588858.78_CDS_0253		hypothetical protein
#1112	588858.78_CDS_0255	mltD	Membrane-bound lytic murein transglycosylase D
#1112	588858.78_CDS_0256	gloB	Hydroxyacylglutathione hydrolase
#1113	588858.78_CDS_1614	glmU_2	Bifunctional protein GlmU
#1113	588858.78_CDS_1615	rimL	Ribosomal-protein-serine acetyltransferase
#1113	588858.78_CDS_1616	ysdC	Putative aminopeptidase YsdC
#1113	588858.78_CDS_1622	srlR_4	Glucitol operon repressor
#1113	588858.78_CDS_1623		Aminoglycoside N(6')-acetyltransferase type 1
#1113	588858.78_CDS_1624		Lactate 2-monooxygenase
#1114	588858.78_CDS_1180		hypothetical protein
#1114	588858.78_CDS_1181	rluE	Ribosomal large subunit pseudouridine synthase E
#1114	588858.78_CDS_1182	icd	Isocitrate dehydrogenase [NADP]
#1114	588858.78_CDS_2271	yejK	Nucleoid-associated protein YejK
#1114	588858.78_CDS_2272		hypothetical protein
#1114	588858.78_CDS_2273	yejM	Inner membrane protein YejM
#1115	588858.78_CDS_4229		hypothetical protein
#1115	588858.78_CDS_4230	fdhF_1	Formate dehydrogenase H
#1115	588858.78_CDS_4231	fdhF_2	Formate dehydrogenase H
#1115	588858.78_CDS_4232		hypothetical protein
#1115	588858.78_CDS_4233	phnO	Aminoalkylphosphonate N-acetyltransferase
#1116	588858.78_CDS_4250	dcuR	Transcriptional regulatory protein DcuR
#1116	588858.78_CDS_4251	dcuS	Sensor histidine kinase DcuS
#1116	588858.78_CDS_4266		hypothetical protein
#1116	588858.78_CDS_4267	dsbD_2	Thiol:disulfide interchange protein DsbD
#1116	588858.78_CDS_4268	cutA	Divalent-cation tolerance protein CutA
#1117	588858.78_CDS_2143	galF	UTP--glucose-1-phosphate uridylyltransferase
#1117	588858.78_CDS_2144		hypothetical protein
#1117	588858.78_CDS_2145	gtfA	UDP-N-acetylglucosamine--peptide N-acetylglucosaminyltransferase GtfA subunit
#1117	588858.78_CDS_2152	gmm	GDP-mannose mannosyl hydrolase
#1117	588858.78_CDS_2153	fcl	GDP-L-fucose synthase
#1117	588858.78_CDS_2154	gmd	GDP-mannose 4,6-dehydratase
#1118	588858.78_CDS_0902	trxB	Thioredoxin reductase
#1118	588858.78_CDS_0903	lrp	Leucine-responsive regulatory protein
#1118	588858.78_CDS_0904		hypothetical protein
#1118	588858.78_CDS_4058	cytR	HTH-type transcriptional repressor CytR
#1118	588858.78_CDS_4059	priA	Primosomal protein N'
#1119	588858.78_CDS_3099	nupG	Nucleoside permease NupG
#1119	588858.78_CDS_3101	speC	Constitutive ornithine decarboxylase
#1119	588858.78_CDS_3102		hypothetical protein
#1119	588858.78_CDS_4255	dmsD_2	Tat proofreading chaperone DmsD
#1119	588858.78_CDS_4256		hypothetical protein
#1119	588858.78_CDS_4257	yjiK	putative protein YjiK
#112	588858.78_CDS_3715		hypothetical protein
#112	588858.78_CDS_3716		hypothetical protein
#112	588858.78_CDS_3717	ligB	DNA ligase B
#112	588858.78_CDS_3726		hypothetical protein
#112	588858.78_CDS_3727	yicI	Alpha-xylosidase
#112	588858.78_CDS_3728	yicJ_2	Inner membrane symporter YicJ
#1120	588858.78_CDS_4179		hypothetical protein
#1120	588858.78_CDS_4180	ubiC	Chorismate pyruvate-lyase
#1120	588858.78_CDS_4181	ubiA	4-hydroxybenzoate octaprenyltransferase
#1120	588858.78_CDS_4182	plsB	Glycerol-3-phosphate acyltransferase
#1120	588858.78_CDS_4183	dgkA	Diacylglycerol kinase
#1120	588858.78_CDS_4184	lexA	LexA repressor
#1121	588858.78_CDS_0246	metI	D-methionine transport system permease protein MetI
#1121	588858.78_CDS_0247	metN_1	Methionine import ATP-binding protein MetN
#1121	588858.78_CDS_0248	gmhB	D-glycero-beta-D-manno-heptose-1,7-bisphosphate 7-phosphatase
#1121	588858.78_CDS_2702	rluD	Ribosomal large subunit pseudouridine synthase D
#1121	588858.78_CDS_2703	bamD	Outer membrane protein assembly factor BamD
#1121	588858.78_CDS_2704	raiA	Ribosome-associated inhibitor A
#1122	588858.78_CDS_0910	dmsC_4	Anaerobic dimethyl sulfoxide reductase chain C
#1122	588858.78_CDS_0911	ycaD	putative MFS-type transporter YcaD
#1122	588858.78_CDS_0917	focA	putative formate transporter 1
#1122	588858.78_CDS_0918	ycaO	Ribosomal protein S12 methylthiotransferase accessory factor YcaO
#1122	588858.78_CDS_0919		hypothetical protein
#1123	588858.78_CDS_0253		hypothetical protein
#1123	588858.78_CDS_0255	mltD	Membrane-bound lytic murein transglycosylase D
#1123	588858.78_CDS_0256	gloB	Hydroxyacylglutathione hydrolase
#1123	588858.78_CDS_2705	pheA	Bifunctional chorismate mutase/prephenate dehydratase
#1123	588858.78_CDS_2706		6-deoxy-6-sulfogluconolactonase
#1123	588858.78_CDS_2707	tyrA	T-protein
#1124	588858.78_CDS_3200	mug	G/U mismatch-specific DNA glycosylase
#1124	588858.78_CDS_3203	trg	Methyl-accepting chemotaxis protein III
#1124	588858.78_CDS_3204		hypothetical protein
#1124	588858.78_CDS_3205	patA	Putrescine aminotransferase
#1124	588858.78_CDS_3206	fadH	2,4-dienoyl-CoA reductase
#1124	588858.78_CDS_3207	rlmG	Ribosomal RNA large subunit methyltransferase G
#1124	588858.78_CDS_3208	ygjP	UTP pyrophosphatase
#1124	28901.6365_CDS_3212		hypothetical protein
#1125	588858.78_CDS_3180	assT_2	Arylsulfate sulfotransferase AssT
#1125	588858.78_CDS_3181	dsbL	Thiol:disulfide interchange protein DsbL
#1125	588858.78_CDS_3182	dsbI	Protein-disulfide oxidoreductase DsbI
#1125	588858.78_CDS_3183	ribB	3,4-dihydroxy-2-butanone 4-phosphate synthase
#1125	588858.78_CDS_3184	ubiK	Ubiquinone biosynthesis accessory factor UbiK
#1126	588858.78_CDS_4326	ulaD	3-keto-L-gulonate-6-phosphate decarboxylase UlaD
#1126	588858.78_CDS_4327	ulaE_1	L-ribulose-5-phosphate 3-epimerase UlaE
#1126	588858.78_CDS_4328	ulaF	L-ribulose-5-phosphate 4-epimerase UlaF
#1126	588858.78_CDS_4330	rpsF	30S ribosomal protein S6
#1126	588858.78_CDS_4332	rpsR	30S ribosomal protein S18
#1127	588858.78_CDS_3749	levE	PTS system fructose-specific EIIB component
#1127	588858.78_CDS_3750		hypothetical protein
#1127	588858.78_CDS_3751	dgaR	Transcriptional regulatory protein DagR
#1127	588858.78_CDS_3752		hypothetical protein
#1127	588858.78_CDS_3753	gmuD	6-phospho-beta-glucosidase GmuD
#1127	588858.78_CDS_3754	nepI	Purine ribonucleoside efflux pump NepI
#1128	588858.78_CDS_0146		Extracellular exo-alpha-(1->5)-L-arabinofuranosidase
#1128	588858.78_CDS_0147	yicJ_1	Inner membrane symporter YicJ
#1128	588858.78_CDS_0148	aroP	Aromatic amino acid transport protein AroP
#1128	588858.78_CDS_0149	pdhR_1	Pyruvate dehydrogenase complex repressor
#1128	588858.78_CDS_0150	aceE	Pyruvate dehydrogenase E1 component
#1128	588858.78_CDS_0151	aceF	Dihydrolipoyllysine-residue acetyltransferase component of pyruvate dehydrogenase complex
#1129	588858.78_CDS_3314	yhcG	Putative nuclease YhcG
#1129	588858.78_CDS_3315	codB	Cytosine permease
#1129	588858.78_CDS_3316	codA	Cytosine deaminase
#1129	588858.78_CDS_3317	yhcH_2	putative protein YhcH
#1129	588858.78_CDS_3318	nanK	N-acetylmannosamine kinase
#1129	588858.78_CDS_3319	nanE2	Putative N-acetylmannosamine-6-phosphate 2-epimerase 2
#113	588858.78_CDS_2299	napC	Cytochrome c-type protein NapC
#113	588858.78_CDS_2300		hypothetical protein
#113	588858.78_CDS_2301	napH	Ferredoxin-type protein NapH
#113	588858.78_CDS_3788	ibpA_1	Small heat shock protein IbpA
#113	588858.78_CDS_3789		hypothetical protein
#113	588858.78_CDS_3790		hypothetical protein
#113	588858.78_CDS_3799		hypothetical protein
#1130	588858.78_CDS_0938	ycbB	putative L,D-transpeptidase YcbB
#1130	588858.78_CDS_0939		hypothetical protein
#1130	588858.78_CDS_0940	gloC	Hydroxyacylglutathione hydrolase GloC
#1130	588858.78_CDS_1991	ompN_1	Outer membrane porin N
#1131	588858.78_CDS_0389	rdgC	Recombination-associated protein RdgC
#1131	588858.78_CDS_0390	mak	Fructokinase
#1131	588858.78_CDS_0391	araJ	Putative transporter AraJ
#1131	588858.78_CDS_0392	sbcC	Nuclease SbcCD subunit C
#1131	588858.78_CDS_0393	sbcD	Nuclease SbcCD subunit D
#1131	588858.78_CDS_0394	phoB	Phosphate regulon transcriptional regulatory protein PhoB
#1132	588858.78_CDS_3056	fbaA	Fructose-bisphosphate aldolase class 2
#1132	588858.78_CDS_3057	pgk	Phosphoglycerate kinase
#1132	588858.78_CDS_3058	epd	D-erythrose-4-phosphate dehydrogenase
#1132	588858.78_CDS_3059		hypothetical protein
#1132	588858.78_CDS_3060		hypothetical protein
#1132	588858.78_CDS_3061		hypothetical protein
#1133	588858.78_CDS_3965	yihI	Der GTPase-activating protein YihI
#1133	588858.78_CDS_3966	hemN	Oxygen-independent coproporphyrinogen III oxidase
#1133	588858.78_CDS_3968	glnG	DNA-binding transcriptional regulator NtrC
#1133	588858.78_CDS_3969	glnL	Sensory histidine kinase/phosphatase NtrB
#1134	588858.78_CDS_2517	yfeW	Putative D-alanyl-D-alanine carboxypeptidase
#1134	588858.78_CDS_2952	gudP	putative glucarate transporter
#1134	588858.78_CDS_2953		putative protein
#1134	588858.78_CDS_2954	truC	tRNA pseudouridine synthase C
#1135	588858.78_CDS_4194	alr	Alanine racemase, biosynthetic
#1135	588858.78_CDS_4195	tyrB	Aromatic-amino-acid aminotransferase
#1135	588858.78_CDS_4196	aphA	Class B acid phosphatase
#1135	588858.78_CDS_4197		hypothetical protein
#1135	588858.78_CDS_4198	yjbR	putative protein YjbR
#1135	588858.78_CDS_4199		hypothetical protein
#1136	588858.78_CDS_3653	sgbH	3-keto-L-gulonate-6-phosphate decarboxylase SgbH
#1136	588858.78_CDS_3654	ulaE_2	L-ribulose-5-phosphate 3-epimerase UlaE
#1136	588858.78_CDS_3655	araD_2	L-ribulose-5-phosphate 4-epimerase
#1136	588858.78_CDS_3658	aldB	Aldehyde dehydrogenase B
#1136	588858.78_CDS_3659	bglK	Beta-glucoside kinase
#1136	588858.78_CDS_3660	selB	Selenocysteine-specific elongation factor
#1136	590.17318_CDS_4757		IS110 family transposase IS1663
#1137	588858.78_CDS_3164	ygiW_2	Protein YgiW
#1137	588858.78_CDS_3165	qseB	Transcriptional regulatory protein QseB
#1137	588858.78_CDS_3166	qseC_2	Sensor protein QseC
#1137	588858.78_CDS_3167	mdaB	NADPH:quinone oxidoreductase MdaB
#1137	588858.78_CDS_3168	ygiN	putative quinol monooxygenase YgiN
#1137	588858.78_CDS_3169	parE	DNA topoisomerase 4 subunit B
#1138	588858.78_CDS_4027	pfkA	ATP-dependent 6-phosphofructokinase isozyme 1
#1138	588858.78_CDS_4028	sbp	Sulfate-binding protein
#1138	588858.78_CDS_4029	cdh	CDP-diacylglycerol pyrophosphatase
#1138	588858.78_CDS_4045	tpiA	Triosephosphate isomerase
#1138	588858.78_CDS_4046		hypothetical protein
#1138	588858.78_CDS_4047		hypothetical protein
#1139	588858.78_CDS_4410		hypothetical protein
#1139	588858.78_CDS_4411		hypothetical protein
#1139	588858.78_CDS_4412	yjgN	Inner membrane protein YjgN
#1139	588858.78_CDS_4413	valS	Valine--tRNA ligase
#1139	588858.78_CDS_4414	holC	DNA polymerase III subunit chi
#1139	588858.78_CDS_4415	pepA	Cytosol aminopeptidase
#114	588858.78_CDS_0825	pflD	Trans-4-hydroxy-L-proline dehydratase
#114	588858.78_CDS_0826	cutD	Choline trimethylamine-lyase activating enzyme
#114	588858.78_CDS_0827	moeB	Molybdopterin-synthase adenylyltransferase
#114	588858.78_CDS_0846	gstB	Glutathione S-transferase GstB
#114	588858.78_CDS_0847	dacC	D-alanyl-D-alanine carboxypeptidase DacC
#114	588858.78_CDS_0848	deoR_2	Deoxyribose operon repressor
#1140	588858.78_CDS_1579		hypothetical protein
#1140	588858.78_CDS_1580	narU	Nitrate/nitrite transporter NarU
#1140	588858.78_CDS_1581	narZ	Respiratory nitrate reductase 2 alpha chain
#1140	588858.78_CDS_1587		hypothetical protein
#1140	588858.78_CDS_1588	ansP2	L-asparagine permease 2
#1141	588858.78_CDS_1051	ttuB_2	Putative tartrate transporter
#1141	588858.78_CDS_1052	rhaR_1	HTH-type transcriptional activator RhaR
#1141	588858.78_CDS_1053	rnz	Ribonuclease Z
#1141	588858.78_CDS_1055	cbpM	Chaperone modulatory protein CbpM
#1141	588858.78_CDS_1056	cbpA	Curved DNA-binding protein
#1142	588858.78_CDS_2527	bamC	Outer membrane protein assembly factor BamC
#1142	588858.78_CDS_2528	dapA	4-hydroxy-tetrahydrodipicolinate synthase
#1142	588858.78_CDS_2529	gcvR	Glycine cleavage system transcriptional repressor
#1142	588858.78_CDS_2530	bcp	Peroxiredoxin Bcp
#1142	588858.78_CDS_2532		hypothetical protein
#1142	588858.78_CDS_2533	bepA	Beta-barrel assembly-enhancing protease
#1142	588858.78_CDS_2534	yfgD	putative protein YfgD
#1143	588858.78_CDS_1773	kdsA	2-dehydro-3-deoxyphosphooctonate aldolase
#1143	588858.78_CDS_1774		hypothetical protein
#1143	588858.78_CDS_1775	ychQ	Protein YchQ
#1143	588858.78_CDS_2059	yeeO	putative FMN/FAD exporter YeeO
#1143	588858.78_CDS_2060	erfK	putative L,D-transpeptidase ErfK/SrfK
#1143	588858.78_CDS_2061	cobT	Nicotinate-nucleotide--dimethylbenzimidazole phosphoribosyltransferase
#1144	588858.78_CDS_1904	aspS	Aspartate--tRNA ligase
#1144	588858.78_CDS_1905	yecD	Isochorismatase family protein YecD
#1144	588858.78_CDS_1906		hypothetical protein
#1144	588858.78_CDS_2434	fadL	Long-chain fatty acid transport protein
#1144	588858.78_CDS_2435	mlaA	Intermembrane phospholipid transport system lipoprotein MlaA
#1144	588858.78_CDS_2436	yfdC	Inner membrane protein YfdC
#1145	588858.78_CDS_2888	sctC_2	Type 3 secretion system secretin
#1145	588858.78_CDS_2889	invF	Invasion protein InvF
#1145	588858.78_CDS_2890	invH	Type 3 secretion system pilotin
#1145	588858.78_CDS_2900	jefA	Drug efflux pump JefA
#1145	588858.78_CDS_2901	dmlR_2	HTH-type transcriptional regulator DmlR
#1146	588858.78_CDS_1378	ynhG	putative L,D-transpeptidase YnhG
#1146	588858.78_CDS_1381	pykF	Pyruvate kinase I
#1146	588858.78_CDS_1382	puuP	Putrescine importer PuuP
#1146	588858.78_CDS_1384		hypothetical protein
#1146	588858.78_CDS_1385	RBKS_1	Ribokinase
#1146	588858.78_CDS_1386	ttrA	Tetrathionate reductase subunit A
#1147	588858.78_CDS_2540	ppk	Polyphosphate kinase
#1147	588858.78_CDS_2541	ppx	Exopolyphosphatase
#1147	588858.78_CDS_2542	pdeF	Cyclic di-GMP phosphodiesterase PdeF
#1147	588858.78_CDS_2546	guaA	GMP synthase [glutamine-hydrolyzing]
#1148	588858.78_CDS_1469	fumC	Fumarate hydratase class II
#1148	588858.78_CDS_1470	tus	DNA replication terminus site-binding protein
#1148	588858.78_CDS_1471	rstB	Sensor protein RstB
#1148	588858.78_CDS_1472	nfdA	N-substituted formamide deformylase
#1148	588858.78_CDS_1473	ompN_2	Outer membrane porin N
#1148	588858.78_CDS_1474	rstA	Transcriptional regulatory protein RstA
#1148	588858.78_CDS_1475	ydgC	Inner membrane protein YdgC
#1148	588858.78_CDS_1476	ydgI	Putative arginine/ornithine antiporter
#1148	588858.78_CDS_1477	ydgH	Protein YdgH
#1148	588858.78_CDS_1478	pntA	NAD(P) transhydrogenase subunit alpha
#1148	588858.78_CDS_1479	pntB	NAD(P) transhydrogenase subunit beta
#1148	1412616.3_CDS_1581		hypothetical protein
#1149	588858.78_CDS_3871	hdfR_3	HTH-type transcriptional regulator HdfR
#1149	588858.78_CDS_3873	comM	Competence protein ComM
#1149	588858.78_CDS_3874	ilvG	Acetolactate synthase isozyme 2 large subunit
#1149	588858.78_CDS_4092	trmA	tRNA/tmRNA (uracil-C(5))-methyltransferase
#1149	588858.78_CDS_4093	btuB_2	Vitamin B12 transporter BtuB
#1149	588858.78_CDS_4094	murI	Glutamate racemase
#1149	588858.78_CDS_4127	purD	Phosphoribosylamine--glycine ligase
#1149	588858.78_CDS_4128	purH	Bifunctional purine biosynthesis protein PurH
#115	588858.78_CDS_0202	hemL	Glutamate-1-semialdehyde 2,1-aminomutase
#115	588858.78_CDS_0203	clcA	H(+)/Cl(-) exchange transporter ClcA
#115	588858.78_CDS_0204	erpA	Iron-sulfur cluster insertion protein ErpA
#115	588858.78_CDS_4090	fabR	HTH-type transcriptional repressor FabR
#115	588858.78_CDS_4091	yijD	Inner membrane protein YijD
#115	588858.78_CDS_4092	trmA	tRNA/tmRNA (uracil-C(5))-methyltransferase
#1150	588858.78_CDS_3904	hemD	Uroporphyrinogen-III synthase
#1150	588858.78_CDS_3905	hemC	Porphobilinogen deaminase
#1150	588858.78_CDS_3906	cyaA	Adenylate cyclase
#1150	588858.78_CDS_3910	cyaY	Iron-sulfur cluster assembly protein CyaY
#1150	588858.78_CDS_3911		hypothetical protein
#1151	588858.78_CDS_3873	comM	Competence protein ComM
#1151	588858.78_CDS_3874	ilvG	Acetolactate synthase isozyme 2 large subunit
#1151	588858.78_CDS_4257	yjiK	putative protein YjiK
#1152	588858.78_CDS_1322	katE	Catalase HPII
#1152	588858.78_CDS_1324	tcyP_1	L-cystine uptake protein TcyP
#1152	588858.78_CDS_1325	ydjM	Inner membrane protein YdjM
#1152	588858.78_CDS_1344	btuC	Vitamin B12 import system permease protein BtuC
#1152	588858.78_CDS_1345	btuE	Thioredoxin/glutathione peroxidase BtuE
#1152	588858.78_CDS_1346	btuD_5	Vitamin B12 import ATP-binding protein BtuD
#1153	588858.78_CDS_3590	yhjJ	Protein YhjJ
#1153	588858.78_CDS_3591	dctA	Aerobic C4-dicarboxylate transport protein
#1153	588858.78_CDS_3592	pdeK	putative cyclic di-GMP phosphodiesterase PdeK
#1153	588858.78_CDS_3594	bcsZ	Endoglucanase
#1153	588858.78_CDS_3595	bcsB	Cyclic di-GMP-binding protein
#1153	588858.78_CDS_3596	bcsA	Cellulose synthase catalytic subunit [UDP-forming]
#1154	588858.78_CDS_0786		hypothetical protein
#1154	588858.78_CDS_0787	ybhL	Inner membrane protein YbhL
#1154	588858.78_CDS_4437	yeeN	putative transcriptional regulatory protein YeeN
#1154	588858.78_CDS_4438	COQ3	Ubiquinone biosynthesis O-methyltransferase, mitochondrial
#1155	588858.78_CDS_2299	napC	Cytochrome c-type protein NapC
#1155	588858.78_CDS_2300		hypothetical protein
#1155	588858.78_CDS_2301	napH	Ferredoxin-type protein NapH
#1155	588858.78_CDS_3863	rbsA	Ribose import ATP-binding protein RbsA
#1155	588858.78_CDS_3864	rbsC	Ribose import permease protein RbsC
#1155	588858.78_CDS_3865	rbsB	Ribose import binding protein RbsB
#1156	588858.78_CDS_2727		hypothetical protein
#1156	588858.78_CDS_2728	apxIB	Toxin RTX-I translocation ATP-binding protein
#1156	588858.78_CDS_2729	prsE_2	Type I secretion system membrane fusion protein PrsE
#1156	588858.78_CDS_4266		hypothetical protein
#1156	588858.78_CDS_4267	dsbD_2	Thiol:disulfide interchange protein DsbD
#1156	588858.78_CDS_4268	cutA	Divalent-cation tolerance protein CutA
#1157	588858.78_CDS_3110	malT_2	HTH-type transcriptional regulator MalT
#1157	588858.78_CDS_3111		hypothetical protein
#1157	588858.78_CDS_3112		hypothetical protein
#1157	588858.78_CDS_3873	comM	Competence protein ComM
#1157	588858.78_CDS_3874	ilvG	Acetolactate synthase isozyme 2 large subunit
#1158	588858.78_CDS_1462	ydgK	Inner membrane protein YdgK
#1158	588858.78_CDS_1464	ydgJ	putative oxidoreductase YdgJ
#1158	588858.78_CDS_1465	add	Adenosine deaminase
#1158	588858.78_CDS_1466	ydgA	Protein YdgA
#1158	588858.78_CDS_1477	ydgH	Protein YdgH
#1158	588858.78_CDS_1478	pntA	NAD(P) transhydrogenase subunit alpha
#1158	588858.78_CDS_1479	pntB	NAD(P) transhydrogenase subunit beta
#1159	588858.78_CDS_3559	yhhT	Putative transport protein YhhT
#1159	588858.78_CDS_3560		hypothetical protein
#1159	588858.78_CDS_3561	nikR	Nickel-responsive regulator
#1159	588858.78_CDS_3565		putative protein
#1159	588858.78_CDS_3566	pitA	Low-affinity inorganic phosphate transporter 1
#1159	588858.78_CDS_3567	uspB	Universal stress protein B
#116	588858.78_CDS_3198	dnaG	DNA primase
#116	588858.78_CDS_3199	rpoD	RNA polymerase sigma factor RpoD
#116	588858.78_CDS_3200	mug	G/U mismatch-specific DNA glycosylase
#116	588858.78_CDS_4013	rhaS_1	HTH-type transcriptional activator RhaS
#116	588858.78_CDS_4014	rhaR_2	HTH-type transcriptional activator RhaR
#116	588858.78_CDS_4015	rhaT	L-rhamnose-proton symporter
#1160	588858.78_CDS_0675	kgtP_2	Alpha-ketoglutarate permease
#1160	588858.78_CDS_0676		hypothetical protein
#1160	588858.78_CDS_0677	ifcA	Fumarate reductase flavoprotein subunit
#1160	588858.78_CDS_3910	cyaY	Iron-sulfur cluster assembly protein CyaY
#1160	588858.78_CDS_3911		hypothetical protein
#1160	588858.78_CDS_3912		hypothetical protein
#1161	588858.78_CDS_1337	thrS	Threonine--tRNA ligase
#1161	588858.78_CDS_1338	infC	Translation initiation factor IF-3
#1161	588858.78_CDS_1344	btuC	Vitamin B12 import system permease protein BtuC
#1161	588858.78_CDS_1345	btuE	Thioredoxin/glutathione peroxidase BtuE
#1161	588858.78_CDS_1346	btuD_5	Vitamin B12 import ATP-binding protein BtuD
#1162	588858.78_CDS_1773	kdsA	2-dehydro-3-deoxyphosphooctonate aldolase
#1162	588858.78_CDS_1774		hypothetical protein
#1162	588858.78_CDS_1775	ychQ	Protein YchQ
#1162	588858.78_CDS_1875		hypothetical protein
#1162	588858.78_CDS_1876	yebZ	Inner membrane protein YebZ
#1163	588858.78_CDS_0905	lolA	Outer-membrane lipoprotein carrier protein
#1163	588858.78_CDS_0906	rarA	Replication-associated recombination protein A
#1163	588858.78_CDS_0907	serS	Serine--tRNA ligase
#1163	588858.78_CDS_0910	dmsC_4	Anaerobic dimethyl sulfoxide reductase chain C
#1163	588858.78_CDS_0911	ycaD	putative MFS-type transporter YcaD
#1163	588858.78_CDS_0912	ycaM	Inner membrane transporter YcaM
#1164	588858.78_CDS_3099	nupG	Nucleoside permease NupG
#1164	588858.78_CDS_3101	speC	Constitutive ornithine decarboxylase
#1164	588858.78_CDS_3102		hypothetical protein
#1164	588858.78_CDS_4257	yjiK	putative protein YjiK
#1165	588858.78_CDS_1474	rstA	Transcriptional regulatory protein RstA
#1165	588858.78_CDS_1475	ydgC	Inner membrane protein YdgC
#1165	588858.78_CDS_1476	ydgI	Putative arginine/ornithine antiporter
#1166	588858.78_CDS_0940	gloC	Hydroxyacylglutathione hydrolase GloC
#1166	588858.78_CDS_0941	aspC	Aspartate aminotransferase
#1166	588858.78_CDS_0942	ompF	Outer membrane porin F
#1166	588858.78_CDS_0944	asnS	Asparagine--tRNA ligase
#1166	588858.78_CDS_2619	rnc	Ribonuclease 3
#1166	588858.78_CDS_2620	lepB	Signal peptidase I
#1166	588858.78_CDS_2621	lepA	Elongation factor 4
#1167	588858.78_CDS_0934	cmoM	tRNA 5-carboxymethoxyuridine methyltransferase
#1167	588858.78_CDS_0935	mukF	Chromosome partition protein MukF
#1167	588858.78_CDS_0936	mukE	Chromosome partition protein MukE
#1167	588858.78_CDS_0937	mukB	Chromosome partition protein MukB
#1167	588858.78_CDS_0938	ycbB	putative L,D-transpeptidase YcbB
#1167	588858.78_CDS_0939		hypothetical protein
#1168	588858.78_CDS_1474	rstA	Transcriptional regulatory protein RstA
#1168	588858.78_CDS_1475	ydgC	Inner membrane protein YdgC
#1168	588858.78_CDS_1476	ydgI	Putative arginine/ornithine antiporter
#1168	588858.78_CDS_1482	mdtI	Spermidine export protein MdtI
#1168	588858.78_CDS_1483		hypothetical protein
#1169	588858.78_CDS_0452	queC	7-cyano-7-deazaguanine synthase
#1169	588858.78_CDS_0453	sgrR_1	HTH-type transcriptional regulator SgrR
#1169	588858.78_CDS_0454	cof	HMP-PP phosphatase
#1169	588858.78_CDS_1253	ail_2	Attachment invasion locus protein
#117	588858.78_CDS_3094		putative protein
#117	588858.78_CDS_3095	trmB	tRNA (guanine-N(7)-)-methyltransferase
#117	588858.78_CDS_3096	mutY	Adenine DNA glycosylase
#117	588858.78_CDS_3110	malT_2	HTH-type transcriptional regulator MalT
#117	588858.78_CDS_3111		hypothetical protein
#117	588858.78_CDS_3112		hypothetical protein
#1170	588858.78_CDS_1156	comR	HTH-type transcriptional repressor ComR
#1170	588858.78_CDS_1157	bhsA	Multiple stress resistance protein BhsA
#1170	588858.78_CDS_1158	ycfS	putative L,D-transpeptidase YcfS
#1170	588858.78_CDS_1160	lolC	Lipoprotein-releasing system transmembrane protein LolC
#1170	588858.78_CDS_1161	lolD	Lipoprotein-releasing system ATP-binding protein LolD
#1170	588858.78_CDS_1162	lolE	Lipoprotein-releasing system transmembrane protein LolE
#1171	588858.78_CDS_0397	proY	Proline-specific permease ProY
#1171	588858.78_CDS_0398	malZ	Maltodextrin glucosidase
#1171	588858.78_CDS_0399	ahpC_2	Alkyl hydroperoxide reductase C
#1171	588858.78_CDS_2765	elmGT	Elloramycin glycosyltransferase ElmGT
#1171	588858.78_CDS_2766		Multidrug efflux ATP-binding/permease protein
#1171	588858.78_CDS_2767	fes_2	Enterochelin esterase
#1172	588858.78_CDS_1253	ail_2	Attachment invasion locus protein
#1172	588858.78_CDS_4346		hypothetical protein
#1172	588858.78_CDS_4347	msrA	Peptide methionine sulfoxide reductase MsrA
#1172	588858.78_CDS_4348	tamA	Translocation and assembly module subunit TamA
#1173	588858.78_CDS_1466	ydgA	Protein YdgA
#1173	588858.78_CDS_1467	manA	Mannose-6-phosphate isomerase
#1173	588858.78_CDS_1469	fumC	Fumarate hydratase class II
#1173	588858.78_CDS_1477	ydgH	Protein YdgH
#1173	588858.78_CDS_1478	pntA	NAD(P) transhydrogenase subunit alpha
#1173	588858.78_CDS_1479	pntB	NAD(P) transhydrogenase subunit beta
#1174	588858.78_CDS_1493	osmY_2	Osmoprotectant import permease protein OsmY
#1174	588858.78_CDS_1494	dmsD_1	Tat proofreading chaperone DmsD
#1174	588858.78_CDS_1495	dmsC_3	Anaerobic dimethyl sulfoxide reductase chain C
#1174	588858.78_CDS_1514	pncC_1	Nicotinamide-nucleotide amidohydrolase PncC
#1174	588858.78_CDS_1515	ygiW_1	Protein YgiW
#1175	588858.78_CDS_1078	ghrA	Glyoxylate/hydroxypyruvate reductase A
#1175	588858.78_CDS_1079	ycdX	putative phosphatase YcdX
#1175	588858.78_CDS_1080	ycdY	Chaperone protein YcdY
#1175	588858.78_CDS_2612		L-lactate transporter
#1175	588858.78_CDS_2613	hdfR_1	HTH-type transcriptional regulator HdfR
#1175	588858.78_CDS_2614	yfhL	Ferredoxin YfhL
#1176	588858.78_CDS_2911	edcC	Phenolic acid decarboxylase
#1176	588858.78_CDS_2913	rpoS	RNA polymerase sigma factor RpoS
#1176	588858.78_CDS_2914	nlpD	Murein hydrolase activator NlpD
#1176	588858.78_CDS_2915	pcm	Protein-L-isoaspartate O-methyltransferase
#1176	588858.78_CDS_2916	surE	5'/3'-nucleotidase SurE
#1177	588858.78_CDS_0712	nei	Endonuclease 8
#1177	588858.78_CDS_0714		hypothetical protein
#1177	588858.78_CDS_1741	tonB	Protein TonB
#1178	588858.78_CDS_1029		hypothetical protein
#1178	588858.78_CDS_1030	yccX	Acylphosphatase
#1178	588858.78_CDS_1031	tusE	Sulfurtransferase TusE
#1178	588858.78_CDS_2765	elmGT	Elloramycin glycosyltransferase ElmGT
#1178	588858.78_CDS_2766		Multidrug efflux ATP-binding/permease protein
#1178	588858.78_CDS_2767	fes_2	Enterochelin esterase
#1179	588858.78_CDS_0600	dsbG	Thiol:disulfide interchange protein DsbG
#1179	588858.78_CDS_0601	ahpC_1	Alkyl hydroperoxide reductase C
#1179	588858.78_CDS_0602	ahpF	Alkyl hydroperoxide reductase subunit F
#1179	588858.78_CDS_1253	ail_2	Attachment invasion locus protein
#118	588858.78_CDS_4348	tamA	Translocation and assembly module subunit TamA
#118	588858.78_CDS_4349	tamB	Translocation and assembly module subunit TamB
#118	588858.78_CDS_4351	sauU	putative sulfoacetate transporter SauU
#118	588858.78_CDS_4352		Deacetylase
#118	588858.78_CDS_4353	ppa	Inorganic pyrophosphatase
#1180	588858.78_CDS_1856	sopE2	Guanine nucleotide exchange factor sopE2
#1180	588858.78_CDS_1991	ompN_1	Outer membrane porin N
#1181	588858.78_CDS_2610	murR	HTH-type transcriptional regulator MurR
#1181	588858.78_CDS_2611	panE_2	2-dehydropantoate 2-reductase
#1181	588858.78_CDS_2612		L-lactate transporter
#1181	588858.78_CDS_2613	hdfR_1	HTH-type transcriptional regulator HdfR
#1181	588858.78_CDS_2614	yfhL	Ferredoxin YfhL
#1182	588858.78_CDS_0494	copA	Copper-exporting P-type ATPase
#1182	588858.78_CDS_0495	cueR	HTH-type transcriptional regulator CueR
#1182	588858.78_CDS_0496	ybbJ	Inner membrane protein YbbJ
#1182	588858.78_CDS_3026	idi	Isopentenyl-diphosphate Delta-isomerase
#1182	588858.78_CDS_3027	lysS	Lysine--tRNA ligase
#1183	588858.78_CDS_0556	rclR	RCS-specific HTH-type transcriptional activator RclR
#1183	588858.78_CDS_0557	rclA	putative pyridine nucleotide-disulfide oxidoreductase RclA
#1183	588858.78_CDS_2439	dctD	C4-dicarboxylate transport transcriptional regulatory protein DctD
#1183	588858.78_CDS_2440	pgtB	Phosphoglycerate transport system sensor protein PgtB
#1183	588858.78_CDS_2441	pgtC	Phosphoglycerate transport regulatory protein PgtC
#1184	588858.78_CDS_0675	kgtP_2	Alpha-ketoglutarate permease
#1184	588858.78_CDS_0676		hypothetical protein
#1184	588858.78_CDS_0677	ifcA	Fumarate reductase flavoprotein subunit
#1184	588858.78_CDS_2168		hypothetical protein
#1184	588858.78_CDS_4418	gntR_1	HTH-type transcriptional regulator GntR
#1184	588858.78_CDS_4419	tdh_1	L-threonine 3-dehydrogenase
#1185	588858.78_CDS_0303	pagN	Outer membrane protein PagN
#1185	588858.78_CDS_0304		hypothetical protein
#1185	588858.78_CDS_0305	yafV	Omega-amidase YafV
#1185	588858.78_CDS_1287		hypothetical protein
#1185	588858.78_CDS_1288		hypothetical protein
#1185	588858.78_CDS_1289	mipA	MltA-interacting protein
#1186	588858.78_CDS_1729	trpC	Tryptophan biosynthesis protein TrpCF
#1186	588858.78_CDS_1730	trpB	Tryptophan synthase beta chain
#1186	588858.78_CDS_1731	trpA	Tryptophan synthase alpha chain
#1186	588858.78_CDS_1733	yciF	Protein YciF
#1186	588858.78_CDS_1734	yciE	Protein YciE
#1186	588858.78_CDS_1735		Manganese catalase
#1187	588858.78_CDS_0675	kgtP_2	Alpha-ketoglutarate permease
#1187	588858.78_CDS_0676		hypothetical protein
#1187	588858.78_CDS_0677	ifcA	Fumarate reductase flavoprotein subunit
#1187	588858.78_CDS_2181	rlhA_1	23S rRNA 5-hydroxycytidine synthase
#1188	588858.78_CDS_1944	pgsA	CDP-diacylglycerol--glycerol-3-phosphate 3-phosphatidyltransferase
#1188	588858.78_CDS_1945	uvrC	UvrABC system protein C
#1188	588858.78_CDS_1946	uvrY	Response regulator UvrY
#1188	588858.78_CDS_1947		hypothetical protein
#1188	588858.78_CDS_1948	sdiA	Regulatory protein SdiA
#1188	588858.78_CDS_1949	artM_2	Arginine transport ATP-binding protein ArtM
#1189	588858.78_CDS_0676		hypothetical protein
#1189	588858.78_CDS_0677	ifcA	Fumarate reductase flavoprotein subunit
#1189	588858.78_CDS_0678	catM	HTH-type transcriptional regulator CatM
#1189	588858.78_CDS_4257	yjiK	putative protein YjiK
#119	588858.78_CDS_3232	tsaR	HTH-type transcriptional regulator TsaR
#119	588858.78_CDS_3234	garK_3	Glycerate 2-kinase
#119	588858.78_CDS_3235	garR	2-hydroxy-3-oxopropionate reductase
#119	588858.78_CDS_3236	garL	5-keto-4-deoxy-D-glucarate aldolase
#119	588858.78_CDS_3237	garD	Galactarate dehydratase (L-threo-forming)
#119	1124910.3_CDS_1031	gatB_2	PTS system galactitol-specific EIIB component
#1190	588858.78_CDS_1253	ail_2	Attachment invasion locus protein
#1190	588858.78_CDS_1319	chbR	HTH-type transcriptional regulator ChbR
#1190	588858.78_CDS_1320	chbF	6-phospho-beta-glucosidase
#1190	588858.78_CDS_1321	chbG	Chitooligosaccharide deacetylase ChbG
#1191	588858.78_CDS_2511	maeB	NADP-dependent malic enzyme
#1191	588858.78_CDS_2512	tal	Transaldolase
#1191	588858.78_CDS_2513	tktB	Transketolase 2
#1192	588858.78_CDS_1253	ail_2	Attachment invasion locus protein
#1192	588858.78_CDS_1254		hypothetical protein
#1192	588858.78_CDS_1773	kdsA	2-dehydro-3-deoxyphosphooctonate aldolase
#1192	588858.78_CDS_1774		hypothetical protein
#1192	588858.78_CDS_1775	ychQ	Protein YchQ
#1193	588858.78_CDS_3876	ilvE	Branched-chain-amino-acid aminotransferase
#1193	588858.78_CDS_3877	ilvD	Dihydroxy-acid dehydratase
#1193	588858.78_CDS_3878	ilvA	L-threonine dehydratase biosynthetic IlvA
#1193	588858.78_CDS_3884	rep	ATP-dependent DNA helicase Rep
#1193	588858.78_CDS_3885	gppA	Guanosine-5'-triphosphate,3'-diphosphate pyrophosphatase
#1193	588858.78_CDS_3886	rhlB	ATP-dependent RNA helicase RhlB
#1194	588858.78_CDS_0529	purK	N5-carboxyaminoimidazole ribonucleotide synthase
#1194	588858.78_CDS_0530	purE	N5-carboxyaminoimidazole ribonucleotide mutase
#1194	588858.78_CDS_0531	lpxH	UDP-2,3-diacylglucosamine hydrolase
#1194	588858.78_CDS_4437	yeeN	putative transcriptional regulatory protein YeeN
#1194	588858.78_CDS_4438	COQ3	Ubiquinone biosynthesis O-methyltransferase, mitochondrial
#1195	588858.78_CDS_0698	pxpB	5-oxoprolinase subunit B
#1195	588858.78_CDS_0699	pxpC	5-oxoprolinase subunit C
#1195	588858.78_CDS_0700	pxpA	5-oxoprolinase subunit A
#1195	588858.78_CDS_1307	astA	Arginine N-succinyltransferase
#1195	588858.78_CDS_1308	astD	N-succinylglutamate 5-semialdehyde dehydrogenase
#1196	588858.78_CDS_2082	pduF	Propanediol diffusion facilitator
#1196	588858.78_CDS_2083	pduA	Propanediol utilization protein PduA
#1196	588858.78_CDS_2084	pduB	Propanediol utilization protein PduB
#1196	588858.78_CDS_4266		hypothetical protein
#1196	588858.78_CDS_4267	dsbD_2	Thiol:disulfide interchange protein DsbD
#1196	588858.78_CDS_4268	cutA	Divalent-cation tolerance protein CutA
#1197	588858.78_CDS_0698	pxpB	5-oxoprolinase subunit B
#1197	588858.78_CDS_0699	pxpC	5-oxoprolinase subunit C
#1197	588858.78_CDS_0700	pxpA	5-oxoprolinase subunit A
#1197	588858.78_CDS_2996	tas	Protein tas
#1197	588858.78_CDS_2997	lplT	Lysophospholipid transporter LplT
#1198	588858.78_CDS_1332		hypothetical protein
#1198	588858.78_CDS_1334	nucA	Nuclease
#1198	588858.78_CDS_1344	btuC	Vitamin B12 import system permease protein BtuC
#1198	588858.78_CDS_1345	btuE	Thioredoxin/glutathione peroxidase BtuE
#1198	588858.78_CDS_1346	btuD_5	Vitamin B12 import ATP-binding protein BtuD
#1199	588858.78_CDS_0692	kdpB	Potassium-transporting ATPase ATP-binding subunit
#1199	588858.78_CDS_0693	kdpA	Potassium-transporting ATPase potassium-binding subunit
#1199	588858.78_CDS_0694		hypothetical protein
#1199	588858.78_CDS_1546	mdtG	Multidrug resistance protein MdtG
#1199	588858.78_CDS_1547	tetX	Flavin-dependent monooxygenase
#1199	588858.78_CDS_1548		hypothetical protein
#12	588858.78_CDS_1351	aroH	Phospho-2-dehydro-3-deoxyheptonate aldolase, Trp-sensitive
#12	588858.78_CDS_1352	ppsR	Phosphoenolpyruvate synthase regulatory protein
#12	588858.78_CDS_1353	ppsA	Phosphoenolpyruvate synthase
#12	588858.78_CDS_1367	ydiK	Putative transport protein YdiK
#12	588858.78_CDS_1368		putative protein
#12	588858.78_CDS_1369	menI	1,4-dihydroxy-2-naphthoyl-CoA hydrolase
#12	588858.78_CDS_1371	tcyP_2	L-cystine uptake protein TcyP
#12	588858.78_CDS_1372	sufA	Protein SufA
#12	90371.2593_CDS_0657		hypothetical protein
#120	588858.78_CDS_4071	katG	Catalase-peroxidase
#120	588858.78_CDS_4072		hypothetical protein
#120	588858.78_CDS_4073	gldA	Glycerol dehydrogenase
#120	588858.78_CDS_4074	fsaB	Fructose-6-phosphate aldolase 2
#120	588858.78_CDS_4081	rhaR_3	HTH-type transcriptional activator RhaR
#120	588858.78_CDS_4082	cptA	Phosphoethanolamine transferase CptA
#120	588858.78_CDS_4083	ppc	Phosphoenolpyruvate carboxylase
#120	28901.6365_CDS_4051		hypothetical protein
#1200	588858.78_CDS_0695	phrB	Deoxyribodipyrimidine photo-lyase
#1200	588858.78_CDS_0696	dtpD	Dipeptide permease D
#1200	588858.78_CDS_0697	ybgI	GTP cyclohydrolase 1 type 2
#1200	588858.78_CDS_1560	patB	Cystathionine beta-lyase PatB
#1200	588858.78_CDS_1561	glgX_1	Glycogen operon protein GlgX
#1200	588858.78_CDS_1562	treY	Maltooligosyl trehalose synthase
#1201	588858.78_CDS_0896		hypothetical protein
#1201	588858.78_CDS_0897	dmlR_3	HTH-type transcriptional regulator DmlR
#1201	588858.78_CDS_0898	infA	Translation initiation factor IF-1
#1201	588858.78_CDS_2511	maeB	NADP-dependent malic enzyme
#1201	588858.78_CDS_2512	tal	Transaldolase
#1201	588858.78_CDS_2513	tktB	Transketolase 2
#1202	588858.78_CDS_4106	rpoB	DNA-directed RNA polymerase subunit beta
#1202	588858.78_CDS_4107	rpoC	DNA-directed RNA polymerase subunit beta'
#1202	CP053702.1_CDS_0028	rpoC_4	DNA-directed RNA polymerase subunit beta'
#1203	588858.78_CDS_4097	birA	Bifunctional ligase/repressor BirA
#1203	588858.78_CDS_4098	coaA	Pantothenate kinase
#1203	588858.78_CDS_4103	rplA	50S ribosomal protein L1
#1203	588858.78_CDS_4104	rplJ	50S ribosomal protein L10
#1203	588858.78_CDS_4106	rpoB	DNA-directed RNA polymerase subunit beta
#1204	588858.78_CDS_0888	macB	Macrolide export ATP-binding/permease protein MacB
#1204	588858.78_CDS_0890	clpS	ATP-dependent Clp protease adapter protein ClpS
#1204	588858.78_CDS_0891	clpA	ATP-dependent Clp protease ATP-binding subunit ClpA
#1204	588858.78_CDS_0897	dmlR_3	HTH-type transcriptional regulator DmlR
#1204	588858.78_CDS_0898	infA	Translation initiation factor IF-1
#1204	588858.78_CDS_0899	aat	Leucyl/phenylalanyl-tRNA--protein transferase
#1205	588858.78_CDS_4106	rpoB	DNA-directed RNA polymerase subunit beta
#1205	588858.78_CDS_4127	purD	Phosphoribosylamine--glycine ligase
#1205	588858.78_CDS_4128	purH	Bifunctional purine biosynthesis protein PurH
#1206	588858.78_CDS_0230	rnhB	Ribonuclease HII
#1206	588858.78_CDS_0231	dnaE	DNA polymerase III subunit alpha
#1206	588858.78_CDS_0232	accA	Acetyl-coenzyme A carboxylase carboxyl transferase subunit alpha
#1206	588858.78_CDS_0896		hypothetical protein
#1206	588858.78_CDS_0897	dmlR_3	HTH-type transcriptional regulator DmlR
#1206	588858.78_CDS_0898	infA	Translation initiation factor IF-1
#1207	588858.78_CDS_4495	prfC	Peptide chain release factor RF3
#1207	588858.78_CDS_4496	osmY_3	Osmotically-inducible protein Y
#1207	588858.78_CDS_4498		hypothetical protein
#1207	588858.78_CDS_4499	yjjV	putative metal-dependent hydrolase YjjV
#1207	588858.78_CDS_4500	yjjW	Putative glycyl-radical enzyme activating enzyme YjjW
#1208	588858.78_CDS_0896		hypothetical protein
#1208	588858.78_CDS_0897	dmlR_3	HTH-type transcriptional regulator DmlR
#1208	588858.78_CDS_0898	infA	Translation initiation factor IF-1
#1208	588858.78_CDS_3460	trpS	Tryptophan--tRNA ligase
#1208	588858.78_CDS_3461	gph	Phosphoglycolate phosphatase
#1208	588858.78_CDS_3462	rpe_1	Ribulose-phosphate 3-epimerase
#1209	588858.78_CDS_0896		hypothetical protein
#1209	588858.78_CDS_0897	dmlR_3	HTH-type transcriptional regulator DmlR
#1209	588858.78_CDS_0898	infA	Translation initiation factor IF-1
#1209	588858.78_CDS_4014	rhaR_2	HTH-type transcriptional activator RhaR
#1209	588858.78_CDS_4015	rhaT	L-rhamnose-proton symporter
#1209	588858.78_CDS_4016	kdgM	Oligogalacturonate-specific porin KdgM
#121	588858.78_CDS_1856	sopE2	Guanine nucleotide exchange factor sopE2
#121	588858.78_CDS_2299	napC	Cytochrome c-type protein NapC
#121	588858.78_CDS_2300		hypothetical protein
#121	588858.78_CDS_2301	napH	Ferredoxin-type protein NapH
#1210	588858.78_CDS_3997	fdhE	Protein FdhE
#1210	588858.78_CDS_3998	fdoI	Formate dehydrogenase, cytochrome b556(fdo) subunit
#1210	588858.78_CDS_3999	fdoH	Formate dehydrogenase-O iron-sulfur subunit
#1210	588858.78_CDS_4007		hypothetical protein
#1210	588858.78_CDS_4008	rhaM	L-rhamnose mutarotase
#1210	588858.78_CDS_4009	adhB	Alcohol dehydrogenase 2
#1211	588858.78_CDS_0940	gloC	Hydroxyacylglutathione hydrolase GloC
#1211	588858.78_CDS_0941	aspC	Aspartate aminotransferase
#1211	588858.78_CDS_0942	ompF	Outer membrane porin F
#1211	588858.78_CDS_1493	osmY_2	Osmoprotectant import permease protein OsmY
#1211	588858.78_CDS_1494	dmsD_1	Tat proofreading chaperone DmsD
#1211	588858.78_CDS_1495	dmsC_3	Anaerobic dimethyl sulfoxide reductase chain C
#1212	588858.78_CDS_0561	pheP	Phenylalanine-specific permease
#1212	588858.78_CDS_0562	ybdG	Miniconductance mechanosensitive channel YbdG
#1212	588858.78_CDS_0563	lip-1	Lipase 1
#1212	588858.78_CDS_0574	marA_1	Multiple antibiotic resistance protein MarA
#1212	588858.78_CDS_0575		hypothetical protein
#1212	588858.78_CDS_0576	ybdK	Putative glutamate--cysteine ligase 2
#1213	588858.78_CDS_0896		hypothetical protein
#1213	588858.78_CDS_0897	dmlR_3	HTH-type transcriptional regulator DmlR
#1213	588858.78_CDS_0898	infA	Translation initiation factor IF-1
#1213	588858.78_CDS_4338	ytfE	Iron-sulfur cluster repair protein YtfE
#1213	588858.78_CDS_4339	ytfF	Inner membrane protein YtfF
#1213	588858.78_CDS_4340	qorB	Quinone oxidoreductase 2
#1214	588858.78_CDS_1485	ynfM	Inner membrane transport protein YnfM
#1214	588858.78_CDS_1486	benM	HTH-type transcriptional regulator BenM
#1214	588858.78_CDS_1502		hypothetical protein
#1214	588858.78_CDS_1504	rspA_1	D-galactonate dehydratase family member RspA
#1215	588858.78_CDS_1693	pspB	Phage shock protein B
#1215	588858.78_CDS_1694	pspA	Phage shock protein A
#1215	588858.78_CDS_1695	pspF	Psp operon transcriptional activator
#1215	588858.78_CDS_1696	sapA	Peptide transport periplasmic protein SapA
#1215	588858.78_CDS_1697	sapB	Peptide transport system permease protein SapB
#1215	588858.78_CDS_1698	sapC	Peptide transport system permease protein SapC
#1216	588858.78_CDS_4123		hypothetical protein
#1216	588858.78_CDS_4124	zraP	Zinc resistance-associated protein
#1216	588858.78_CDS_4125	zraS	Sensor protein ZraS
#1216	588858.78_CDS_4126	zraR	Transcriptional regulatory protein ZraR
#1216	588858.78_CDS_4127	purD	Phosphoribosylamine--glycine ligase
#1216	588858.78_CDS_4128	purH	Bifunctional purine biosynthesis protein PurH
#1217	588858.78_CDS_0020	elfA	Laminin-binding fimbrial subunit ElfA
#1217	588858.78_CDS_0021	sfmC_1	putative fimbrial chaperone SfmC
#1217	588858.78_CDS_0022	elfC	putative outer membrane usher protein ElfC
#1217	588858.78_CDS_0023	sfmH_2	putative fimbrial-like protein SfmH
#1217	588858.78_CDS_0024	ycbU	putative fimbrial-like protein YcbU
#1218	588858.78_CDS_0318	phoE	Outer membrane porin PhoE
#1218	588858.78_CDS_0319	proB	Glutamate 5-kinase
#1218	588858.78_CDS_0320	proA	Gamma-glutamyl phosphate reductase
#1218	588858.78_CDS_2727		hypothetical protein
#1218	588858.78_CDS_2728	apxIB	Toxin RTX-I translocation ATP-binding protein
#1218	588858.78_CDS_2729	prsE_2	Type I secretion system membrane fusion protein PrsE
#1219	588858.78_CDS_1005	pepN	Aminopeptidase N
#1219	588858.78_CDS_1006	pyrD	Dihydroorotate dehydrogenase (quinone)
#1219	588858.78_CDS_1007	zapC	Cell division protein ZapC
#1219	588858.78_CDS_1500		hypothetical protein
#1219	588858.78_CDS_1501	speG	Spermidine N(1)-acetyltransferase
#1219	588858.78_CDS_1502		hypothetical protein
#122	588858.78_CDS_4342	cpdB	2',3'-cyclic-nucleotide 2'-phosphodiesterase/3'-nucleotidase
#122	588858.78_CDS_4343	cysQ	3'(2'),5'-bisphosphate nucleotidase CysQ
#122	588858.78_CDS_4344	ytfJ	putative protein YtfJ
#122	588858.78_CDS_4346		hypothetical protein
#1220	588858.78_CDS_0393	sbcD	Nuclease SbcCD subunit D
#1220	588858.78_CDS_0394	phoB	Phosphate regulon transcriptional regulatory protein PhoB
#1220	588858.78_CDS_0395	phoR	Phosphate regulon sensor protein PhoR
#1220	588858.78_CDS_1770	ychN	Protein YchN
#1220	588858.78_CDS_1771	chaB	Putative cation transport regulator ChaB
#1220	588858.78_CDS_1772	chaA	Sodium-potassium/proton antiporter ChaA
#1221	588858.78_CDS_2143	galF	UTP--glucose-1-phosphate uridylyltransferase
#1221	588858.78_CDS_2144		hypothetical protein
#1221	588858.78_CDS_2145	gtfA	UDP-N-acetylglucosamine--peptide N-acetylglucosaminyltransferase GtfA subunit
#1221	588858.78_CDS_4090	fabR	HTH-type transcriptional repressor FabR
#1221	588858.78_CDS_4091	yijD	Inner membrane protein YijD
#1221	588858.78_CDS_4092	trmA	tRNA/tmRNA (uracil-C(5))-methyltransferase
#1222	588858.78_CDS_0187	thpR	RNA 2',3'-cyclic phosphodiesterase
#1222	588858.78_CDS_0188	hrpB	ATP-dependent RNA helicase HrpB
#1222	588858.78_CDS_0189	mrcB	Penicillin-binding protein 1B
#1222	588858.78_CDS_0202	hemL	Glutamate-1-semialdehyde 2,1-aminomutase
#1222	588858.78_CDS_0203	clcA	H(+)/Cl(-) exchange transporter ClcA
#1222	588858.78_CDS_0204	erpA	Iron-sulfur cluster insertion protein ErpA
#1223	588858.78_CDS_2143	galF	UTP--glucose-1-phosphate uridylyltransferase
#1223	588858.78_CDS_2144		hypothetical protein
#1223	588858.78_CDS_2145	gtfA	UDP-N-acetylglucosamine--peptide N-acetylglucosaminyltransferase GtfA subunit
#1223	588858.78_CDS_2507	eutQ	Ethanolamine utilization protein EutQ
#1223	588858.78_CDS_2508	pduV_1	Propanediol utilization protein PduV
#1223	588858.78_CDS_2509	eutS	Ethanolamine utilization protein EutS
#1224	588858.78_CDS_2765	elmGT	Elloramycin glycosyltransferase ElmGT
#1224	588858.78_CDS_2766		Multidrug efflux ATP-binding/permease protein
#1224	588858.78_CDS_2767	fes_2	Enterochelin esterase
#1224	588858.78_CDS_2821	mltB	Membrane-bound lytic murein transglycosylase B
#1224	588858.78_CDS_2822	srlA	PTS system glucitol/sorbitol-specific EIIC component
#1224	588858.78_CDS_2823	srlE	PTS system glucitol/sorbitol-specific EIIB component
#1225	588858.78_CDS_2727		hypothetical protein
#1225	588858.78_CDS_2728	apxIB	Toxin RTX-I translocation ATP-binding protein
#1225	588858.78_CDS_2729	prsE_2	Type I secretion system membrane fusion protein PrsE
#1225	588858.78_CDS_2818	recA	Protein RecA
#1225	588858.78_CDS_2819	pncC_2	Nicotinamide-nucleotide amidohydrolase PncC
#1226	588858.78_CDS_0334	focC	Chaperone protein FocC
#1226	588858.78_CDS_0335		hypothetical protein
#1226	588858.78_CDS_0336	fimD_1	Outer membrane usher protein FimD
#1226	588858.78_CDS_4266		hypothetical protein
#1226	588858.78_CDS_4267	dsbD_2	Thiol:disulfide interchange protein DsbD
#1227	588858.78_CDS_0027		hypothetical protein
#1227	588858.78_CDS_0334	focC	Chaperone protein FocC
#1227	588858.78_CDS_0335		hypothetical protein
#1227	588858.78_CDS_0336	fimD_1	Outer membrane usher protein FimD
#1228	588858.78_CDS_1991	ompN_1	Outer membrane porin N
#1228	588858.78_CDS_2112	sbcB	Exodeoxyribonuclease I
#1228	588858.78_CDS_2113	plaP	Low-affinity putrescine importer PlaP
#1228	588858.78_CDS_2114	yhaJ_1	HTH-type transcriptional regulator YhaJ
#1229	588858.78_CDS_2108	phsC	Thiosulfate reductase cytochrome B subunit PhsC
#1229	588858.78_CDS_2109	phsB	Thiosulfate reductase electron transfer subunit PhsB
#1229	588858.78_CDS_2110	phsA	Thiosulfate reductase molybdopterin-containing subunit PhsA
#1229	588858.78_CDS_2143	galF	UTP--glucose-1-phosphate uridylyltransferase
#1229	588858.78_CDS_2144		hypothetical protein
#1229	588858.78_CDS_2145	gtfA	UDP-N-acetylglucosamine--peptide N-acetylglucosaminyltransferase GtfA subunit
#123	588858.78_CDS_0751	hmuU	Hemin transport system permease protein HmuU
#123	588858.78_CDS_0752	yusV	putative siderophore transport system ATP-binding protein YusV
#123	588858.78_CDS_0753	gpmA	2,3-bisphosphoglycerate-dependent phosphoglycerate mutase
#123	588858.78_CDS_3336	ttdB	L(+)-tartrate dehydratase subunit beta
#123	588858.78_CDS_3337	ttdA	L(+)-tartrate dehydratase subunit alpha
#123	588858.78_CDS_3338	sdcS	Sodium-dependent dicarboxylate transporter SdcS
#1230	588858.78_CDS_2715	ffh	Signal recognition particle protein
#1230	588858.78_CDS_2716	ypjD	Inner membrane protein YpjD
#1230	588858.78_CDS_2717		hypothetical protein
#1230	588858.78_CDS_2765	elmGT	Elloramycin glycosyltransferase ElmGT
#1230	588858.78_CDS_2766		Multidrug efflux ATP-binding/permease protein
#1230	588858.78_CDS_2767	fes_2	Enterochelin esterase
#1231	588858.78_CDS_1253	ail_2	Attachment invasion locus protein
#1231	588858.78_CDS_1397	sctC_1	Type 3 secretion system secretin
#1231	588858.78_CDS_1398		hypothetical protein
#1231	588858.78_CDS_1399		hypothetical protein
#1232	588858.78_CDS_2059	yeeO	putative FMN/FAD exporter YeeO
#1232	588858.78_CDS_2060	erfK	putative L,D-transpeptidase ErfK/SrfK
#1232	588858.78_CDS_2061	cobT	Nicotinate-nucleotide--dimethylbenzimidazole phosphoribosyltransferase
#1232	588858.78_CDS_2124	wzzB	Chain length determinant protein
#1232	588858.78_CDS_2125	ugd	UDP-glucose 6-dehydrogenase
#1232	588858.78_CDS_2126	gnd	6-phosphogluconate dehydrogenase, decarboxylating
#1233	588858.78_CDS_3610		hypothetical protein
#1233	588858.78_CDS_3611	malR	HTH-type transcriptional regulator MalR
#1233	588858.78_CDS_3612	eptB	Kdo(2)-lipid A phosphoethanolamine 7''-transferase
#1233	588858.78_CDS_3670		hypothetical protein
#1233	588858.78_CDS_3671	lldR_2	Putative L-lactate dehydrogenase operon regulatory protein
#1233	588858.78_CDS_3672	lldD	L-lactate dehydrogenase
#1234	588858.78_CDS_2697	kgtP_1	Alpha-ketoglutarate permease
#1234	588858.78_CDS_2698		hypothetical protein
#1234	588858.78_CDS_2720	nadK	NAD kinase
#1234	588858.78_CDS_2721	recN	DNA repair protein RecN
#1234	588858.78_CDS_2722	bamE	Outer membrane protein assembly factor BamE
#1235	588858.78_CDS_2700	clpB	Chaperone protein ClpB
#1235	588858.78_CDS_2701	yfiH	Polyphenol oxidase
#1235	588858.78_CDS_2702	rluD	Ribosomal large subunit pseudouridine synthase D
#1235	588858.78_CDS_2727		hypothetical protein
#1235	588858.78_CDS_2728	apxIB	Toxin RTX-I translocation ATP-binding protein
#1235	588858.78_CDS_2729	prsE_2	Type I secretion system membrane fusion protein PrsE
#1236	588858.78_CDS_3026	idi	Isopentenyl-diphosphate Delta-isomerase
#1236	588858.78_CDS_3027	lysS	Lysine--tRNA ligase
#1237	588858.78_CDS_3277	ftsH	ATP-dependent zinc metalloprotease FtsH
#1237	588858.78_CDS_3278	rlmE	Ribosomal RNA large subunit methyltransferase E
#1237	588858.78_CDS_3279	yhbY	RNA-binding protein YhbY
#1237	588858.78_CDS_3280	greA	Transcription elongation factor GreA
#1237	588858.78_CDS_3282	dacB	D-alanyl-D-alanine carboxypeptidase DacB
#1238	588858.78_CDS_2727		hypothetical protein
#1238	588858.78_CDS_2728	apxIB	Toxin RTX-I translocation ATP-binding protein
#1238	588858.78_CDS_2729	prsE_2	Type I secretion system membrane fusion protein PrsE
#1238	588858.78_CDS_2957	queF	NADPH-dependent 7-cyano-7-deazaguanine reductase
#1238	588858.78_CDS_2958	ppnN	Pyrimidine/purine nucleotide 5'-monophosphate nucleosidase
#1238	588858.78_CDS_2959	sdaC	Serine transporter
#1239	588858.78_CDS_1345	btuE	Thioredoxin/glutathione peroxidase BtuE
#1239	588858.78_CDS_1346	btuD_5	Vitamin B12 import ATP-binding protein BtuD
#1239	588858.78_CDS_1347		hypothetical protein
#1239	588858.78_CDS_1349	selO	Protein adenylyltransferase SelO
#1239	588858.78_CDS_1351	aroH	Phospho-2-dehydro-3-deoxyheptonate aldolase, Trp-sensitive
#124	588858.78_CDS_2107	dacD	D-alanyl-D-alanine carboxypeptidase DacD
#124	588858.78_CDS_2108	phsC	Thiosulfate reductase cytochrome B subunit PhsC
#124	588858.78_CDS_2109	phsB	Thiosulfate reductase electron transfer subunit PhsB
#124	588858.78_CDS_2110	phsA	Thiosulfate reductase molybdopterin-containing subunit PhsA
#124	588858.78_CDS_2112	sbcB	Exodeoxyribonuclease I
#124	588858.78_CDS_2113	plaP	Low-affinity putrescine importer PlaP
#124	588858.78_CDS_2114	yhaJ_1	HTH-type transcriptional regulator YhaJ
#1240	588858.78_CDS_0467	maa	Maltose O-acetyltransferase
#1240	588858.78_CDS_0469	tomB	Hha toxicity modulator TomB
#1240	588858.78_CDS_0471	acrA	Multidrug efflux pump subunit AcrA
#1240	588858.78_CDS_0472	mscK	Mechanosensitive channel MscK
#1241	588858.78_CDS_1837	ftsI_1	Peptidoglycan D,D-transpeptidase FtsI
#1241	588858.78_CDS_1843	ribZ	Riboflavin transporter RibZ
#1241	588858.78_CDS_1844	htpX	Protease HtpX
#1241	588858.78_CDS_1845	prc	Tail-specific protease
#1242	588858.78_CDS_1991	ompN_1	Outer membrane porin N
#1242	588858.78_CDS_2203		hypothetical protein
#1242	588858.78_CDS_2204	btsR	Transcriptional regulatory protein BtsR
#1242	588858.78_CDS_2205	btsS	Sensor histidine kinase BtsS
#1243	588858.78_CDS_2059	yeeO	putative FMN/FAD exporter YeeO
#1243	588858.78_CDS_2060	erfK	putative L,D-transpeptidase ErfK/SrfK
#1243	588858.78_CDS_2061	cobT	Nicotinate-nucleotide--dimethylbenzimidazole phosphoribosyltransferase
#1243	588858.78_CDS_2205	btsS	Sensor histidine kinase BtsS
#1243	588858.78_CDS_2206	mlrA	HTH-type transcriptional regulator MlrA
#1244	588858.78_CDS_2727		hypothetical protein
#1244	588858.78_CDS_2728	apxIB	Toxin RTX-I translocation ATP-binding protein
#1244	588858.78_CDS_2729	prsE_2	Type I secretion system membrane fusion protein PrsE
#1244	588858.78_CDS_2813	yqaA	Inner membrane protein YqaA
#1244	588858.78_CDS_2814	yqaB	Fructose-1-phosphate phosphatase YqaB
#1245	588858.78_CDS_1546	mdtG	Multidrug resistance protein MdtG
#1245	588858.78_CDS_1547	tetX	Flavin-dependent monooxygenase
#1245	588858.78_CDS_1548		hypothetical protein
#1245	588858.78_CDS_1587		hypothetical protein
#1245	588858.78_CDS_1588	ansP2	L-asparagine permease 2
#1246	588858.78_CDS_2953		putative protein
#1246	588858.78_CDS_2954	truC	tRNA pseudouridine synthase C
#1246	588858.78_CDS_2955	yqcC	putative protein YqcC
#1246	588858.78_CDS_2956	syd	Protein Syd
#1246	588858.78_CDS_2957	queF	NADPH-dependent 7-cyano-7-deazaguanine reductase
#1246	588858.78_CDS_2958	ppnN	Pyrimidine/purine nucleotide 5'-monophosphate nucleosidase
#1247	588858.78_CDS_3627		hypothetical protein
#1247	588858.78_CDS_3629		hypothetical protein
#1247	588858.78_CDS_3636	wecH	O-acetyltransferase WecH
#1247	588858.78_CDS_3637		hypothetical protein
#1248	588858.78_CDS_0403	yajC	Sec translocon accessory complex subunit YajC
#1248	588858.78_CDS_0404	secD	Protein translocase subunit SecD
#1248	588858.78_CDS_0405	secF	Protein translocase subunit SecF
#1248	588858.78_CDS_0896		hypothetical protein
#1248	588858.78_CDS_0897	dmlR_3	HTH-type transcriptional regulator DmlR
#1248	588858.78_CDS_0898	infA	Translation initiation factor IF-1
#1249	588858.78_CDS_0786		hypothetical protein
#1249	588858.78_CDS_0787	ybhL	Inner membrane protein YbhL
#1249	588858.78_CDS_0896		hypothetical protein
#1249	588858.78_CDS_0897	dmlR_3	HTH-type transcriptional regulator DmlR
#1249	588858.78_CDS_0898	infA	Translation initiation factor IF-1
#125	588858.78_CDS_1253	ail_2	Attachment invasion locus protein
#125	588858.78_CDS_2060	erfK	putative L,D-transpeptidase ErfK/SrfK
#125	588858.78_CDS_2061	cobT	Nicotinate-nucleotide--dimethylbenzimidazole phosphoribosyltransferase
#125	588858.78_CDS_2062	cobS	Adenosylcobinamide-GDP ribazoletransferase
#1250	588858.78_CDS_0751	hmuU	Hemin transport system permease protein HmuU
#1250	588858.78_CDS_0752	yusV	putative siderophore transport system ATP-binding protein YusV
#1250	588858.78_CDS_0753	gpmA	2,3-bisphosphoglycerate-dependent phosphoglycerate mutase
#1250	588858.78_CDS_3330	degQ	Periplasmic pH-dependent serine endoprotease DegQ
#1250	588858.78_CDS_3331	degS	Serine endoprotease DegS
#1250	588858.78_CDS_3332	citG_3	2-(5''-triphosphoribosyl)-3'-dephosphocoenzyme-A synthase
#1251	588858.78_CDS_3836	pstC	Phosphate transport system permease protein PstC
#1251	588858.78_CDS_3837	pstS	Phosphate-binding protein PstS
#1251	588858.78_CDS_4081	rhaR_3	HTH-type transcriptional activator RhaR
#1251	588858.78_CDS_4082	cptA	Phosphoethanolamine transferase CptA
#1251	588858.78_CDS_4083	ppc	Phosphoenolpyruvate carboxylase
#1252	588858.78_CDS_0940	gloC	Hydroxyacylglutathione hydrolase GloC
#1252	588858.78_CDS_0941	aspC	Aspartate aminotransferase
#1252	588858.78_CDS_0942	ompF	Outer membrane porin F
#1252	588858.78_CDS_1078	ghrA	Glyoxylate/hydroxypyruvate reductase A
#1252	588858.78_CDS_1079	ycdX	putative phosphatase YcdX
#1252	588858.78_CDS_1080	ycdY	Chaperone protein YcdY
#1253	588858.78_CDS_1005	pepN	Aminopeptidase N
#1253	588858.78_CDS_1006	pyrD	Dihydroorotate dehydrogenase (quinone)
#1253	588858.78_CDS_1007	zapC	Cell division protein ZapC
#1253	588858.78_CDS_2532		hypothetical protein
#1253	588858.78_CDS_2533	bepA	Beta-barrel assembly-enhancing protease
#1253	588858.78_CDS_2534	yfgD	putative protein YfgD
#1254	588858.78_CDS_1959	fliS	Flagellar secretion chaperone FliS
#1254	588858.78_CDS_1960	fliT	Flagellar protein FliT
#1254	588858.78_CDS_1961	amyA	Cytoplasmic alpha-amylase
#1254	588858.78_CDS_2271	yejK	Nucleoid-associated protein YejK
#1254	588858.78_CDS_2272		hypothetical protein
#1254	588858.78_CDS_2273	yejM	Inner membrane protein YejM
#1255	588858.78_CDS_0056	citS	Citrate-sodium symporter
#1255	588858.78_CDS_0739	zitB	Zinc transporter ZitB
#1255	588858.78_CDS_0740		hypothetical protein
#1255	588858.78_CDS_0741	aroG	Phospho-2-dehydro-3-deoxyheptonate aldolase, Phe-sensitive
#1255	588858.78_CDS_3336	ttdB	L(+)-tartrate dehydratase subunit beta
#1255	588858.78_CDS_3337	ttdA	L(+)-tartrate dehydratase subunit alpha
#1256	588858.78_CDS_0393	sbcD	Nuclease SbcCD subunit D
#1256	588858.78_CDS_0394	phoB	Phosphate regulon transcriptional regulatory protein PhoB
#1256	588858.78_CDS_0395	phoR	Phosphate regulon sensor protein PhoR
#1256	588858.78_CDS_0896		hypothetical protein
#1256	588858.78_CDS_0897	dmlR_3	HTH-type transcriptional regulator DmlR
#1256	588858.78_CDS_0898	infA	Translation initiation factor IF-1
#1257	588858.78_CDS_0739	zitB	Zinc transporter ZitB
#1257	588858.78_CDS_0740		hypothetical protein
#1257	588858.78_CDS_0741	aroG	Phospho-2-dehydro-3-deoxyheptonate aldolase, Phe-sensitive
#1257	588858.78_CDS_3369	yhdJ	DNA adenine methyltransferase YhdJ
#1257	588858.78_CDS_3371		putative signaling protein
#1258	588858.78_CDS_0896		hypothetical protein
#1258	588858.78_CDS_0897	dmlR_3	HTH-type transcriptional regulator DmlR
#1258	588858.78_CDS_0898	infA	Translation initiation factor IF-1
#1258	588858.78_CDS_1493	osmY_2	Osmoprotectant import permease protein OsmY
#1258	588858.78_CDS_1494	dmsD_1	Tat proofreading chaperone DmsD
#1258	588858.78_CDS_1495	dmsC_3	Anaerobic dimethyl sulfoxide reductase chain C
#1259	588858.78_CDS_2143	galF	UTP--glucose-1-phosphate uridylyltransferase
#1259	588858.78_CDS_2144		hypothetical protein
#1259	588858.78_CDS_2145	gtfA	UDP-N-acetylglucosamine--peptide N-acetylglucosaminyltransferase GtfA subunit
#1259	588858.78_CDS_4019		Solute-binding protein
#1259	588858.78_CDS_4020	sodA	Superoxide dismutase [Mn]
#1259	588858.78_CDS_4021	yiiM	Protein YiiM
#126	588858.78_CDS_1875		hypothetical protein
#126	588858.78_CDS_1876	yebZ	Inner membrane protein YebZ
#126	588858.78_CDS_2619	rnc	Ribonuclease 3
#126	588858.78_CDS_2620	lepB	Signal peptidase I
#126	588858.78_CDS_2621	lepA	Elongation factor 4
#1260	588858.78_CDS_0508	metN_2	Methionine import ATP-binding protein MetN
#1260	588858.78_CDS_0509	metP	Methionine import system permease protein MetP
#1260	588858.78_CDS_0510	selU	tRNA 2-selenouridine synthase
#1260	588858.78_CDS_0585	fepD	Ferric enterobactin transport system permease protein FepD
#1260	588858.78_CDS_0586	entS	Enterobactin exporter EntS
#1260	588858.78_CDS_0587	fepB	Ferrienterobactin-binding periplasmic protein
#1261	588858.78_CDS_0531	lpxH	UDP-2,3-diacylglucosamine hydrolase
#1261	588858.78_CDS_0532	ppiB	Peptidyl-prolyl cis-trans isomerase B
#1261	588858.78_CDS_0533	cysS	Cysteine--tRNA ligase
#1261	588858.78_CDS_0572		hypothetical protein
#1261	588858.78_CDS_0573		hypothetical protein
#1261	588858.78_CDS_0574	marA_1	Multiple antibiotic resistance protein MarA
#1262	588858.78_CDS_2168		hypothetical protein
#1262	588858.78_CDS_4418	gntR_1	HTH-type transcriptional regulator GntR
#1262	588858.78_CDS_4419	tdh_1	L-threonine 3-dehydrogenase
#1262	588858.78_CDS_4468	yjiA	P-loop guanosine triphosphatase YjiA
#1262	588858.78_CDS_4469		hypothetical protein
#1262	588858.78_CDS_4470	btsT	Pyruvate/proton symporter BtsT
#1263	588858.78_CDS_0529	purK	N5-carboxyaminoimidazole ribonucleotide synthase
#1263	588858.78_CDS_0530	purE	N5-carboxyaminoimidazole ribonucleotide mutase
#1263	588858.78_CDS_0531	lpxH	UDP-2,3-diacylglucosamine hydrolase
#1263	588858.78_CDS_1712	lapB	Lipopolysaccharide assembly protein B
#1263	588858.78_CDS_1713	lapA	Lipopolysaccharide assembly protein A
#1263	588858.78_CDS_1714	pgpB	Phosphatidylglycerophosphatase B
#1264	588858.78_CDS_4320		hypothetical protein
#1264	588858.78_CDS_4321	ulaR	HTH-type transcriptional regulator UlaR
#1264	588858.78_CDS_4322	ulaG	putative L-ascorbate-6-phosphate lactonase UlaG
#1264	588858.78_CDS_4353	ppa	Inorganic pyrophosphatase
#1264	588858.78_CDS_4354	fbp	Fructose-1,6-bisphosphatase class 1
#1264	588858.78_CDS_4355	mpl	UDP-N-acetylmuramate--L-alanyl-gamma-D-glutamyl-meso-2,6-diaminoheptandioate ligase
#1265	588858.78_CDS_2059	yeeO	putative FMN/FAD exporter YeeO
#1265	588858.78_CDS_2060	erfK	putative L,D-transpeptidase ErfK/SrfK
#1265	588858.78_CDS_2061	cobT	Nicotinate-nucleotide--dimethylbenzimidazole phosphoribosyltransferase
#1265	588858.78_CDS_2271	yejK	Nucleoid-associated protein YejK
#1265	588858.78_CDS_2272		hypothetical protein
#1265	588858.78_CDS_2273	yejM	Inner membrane protein YejM
#1266	588858.78_CDS_3786	yidE	Putative transport protein YidE
#1266	588858.78_CDS_3787	ibpB	Small heat shock protein IbpB
#1266	588858.78_CDS_3788	ibpA_1	Small heat shock protein IbpA
#1266	588858.78_CDS_3789		hypothetical protein
#1266	588858.78_CDS_3790		hypothetical protein
#1267	588858.78_CDS_0306	fadE	Acyl-coenzyme A dehydrogenase
#1267	588858.78_CDS_0318	phoE	Outer membrane porin PhoE
#1267	588858.78_CDS_0319	proB	Glutamate 5-kinase
#1267	588858.78_CDS_0320	proA	Gamma-glutamyl phosphate reductase
#1268	588858.78_CDS_0161	dtnK	D-threonate kinase
#1268	588858.78_CDS_0162	pdxA2	D-threonate 4-phosphate dehydrogenase
#1268	588858.78_CDS_0163	glcR_1	HTH-type transcriptional repressor GlcR
#1268	588858.78_CDS_0164	speD	S-adenosylmethionine decarboxylase proenzyme
#1268	588858.78_CDS_0165	speE	Polyamine aminopropyltransferase
#1268	588858.78_CDS_0166		hypothetical protein
#1269	588858.78_CDS_1253	ail_2	Attachment invasion locus protein
#1269	588858.78_CDS_2680	rseC	Protein RseC
#1269	588858.78_CDS_2681	rseB	Sigma-E factor regulatory protein RseB
#1269	588858.78_CDS_2682	rseA	Anti-sigma-E factor RseA
#127	588858.78_CDS_1292	yeaD	Putative glucose-6-phosphate 1-epimerase
#127	588858.78_CDS_1293	gapA	Glyceraldehyde-3-phosphate dehydrogenase A
#127	588858.78_CDS_1294	msrB	Peptide methionine sulfoxide reductase MsrB
#127	588858.78_CDS_1295		hypothetical protein
#127	588858.78_CDS_1296	pncA	Nicotinamidase
#127	588858.78_CDS_1297	ansA	L-asparaginase 1
#127	588858.78_CDS_1298	sppA	Protease 4
#127	588858.78_CDS_1299	ydjA	Putative NAD(P)H nitroreductase YdjA
#127	1412590.3_CDS_2836		hypothetical protein
#1270	588858.78_CDS_1546	mdtG	Multidrug resistance protein MdtG
#1270	588858.78_CDS_1547	tetX	Flavin-dependent monooxygenase
#1270	588858.78_CDS_1548		hypothetical protein
#1270	588858.78_CDS_1580	narU	Nitrate/nitrite transporter NarU
#1270	588858.78_CDS_1581	narZ	Respiratory nitrate reductase 2 alpha chain
#1270	588858.78_CDS_1583	narW	putative nitrate reductase molybdenum cofactor assembly chaperone NarW
#1271	588858.78_CDS_1378	ynhG	putative L,D-transpeptidase YnhG
#1271	588858.78_CDS_1381	pykF	Pyruvate kinase I
#1271	588858.78_CDS_1391	fumD	Fumarase D
#1271	588858.78_CDS_1426	mdtK	Multidrug resistance protein MdtK
#1271	588858.78_CDS_1427	ribC	Riboflavin synthase
#1271	588858.78_CDS_1428	cfa	Cyclopropane-fatty-acyl-phospholipid synthase
#1272	588858.78_CDS_2427	aroC	Chorismate synthase
#1272	588858.78_CDS_2428	prmB	50S ribosomal protein L3 glutamine methyltransferase
#1272	588858.78_CDS_2429	mutS2	Endonuclease MutS2
#1272	588858.78_CDS_2430	sixA	Phosphohistidine phosphatase SixA
#1272	588858.78_CDS_2431	fadJ	Fatty acid oxidation complex subunit alpha
#1272	588858.78_CDS_2432	fadI	3-ketoacyl-CoA thiolase FadI
#1273	588858.78_CDS_4451	iadA	Isoaspartyl dipeptidase
#1273	588858.78_CDS_4452	yjiG	Inner membrane protein YjiG
#1273	588858.78_CDS_4453		hypothetical protein
#1273	588858.78_CDS_4468	yjiA	P-loop guanosine triphosphatase YjiA
#1273	588858.78_CDS_4469		hypothetical protein
#1273	588858.78_CDS_4470	btsT	Pyruvate/proton symporter BtsT
#1274	588858.78_CDS_1664	fnr	Fumarate and nitrate reduction regulatory protein
#1274	588858.78_CDS_1665	uspE	Universal stress protein E
#1274	588858.78_CDS_1666		hypothetical protein
#1274	588858.78_CDS_1683	mpaA	Murein peptide amidase A
#1274	588858.78_CDS_1684	ycjG	L-Ala-D/L-Glu epimerase
#1274	588858.78_CDS_1685	tpx_1	Thiol peroxidase
#1275	588858.78_CDS_0318	phoE	Outer membrane porin PhoE
#1275	588858.78_CDS_0319	proB	Glutamate 5-kinase
#1275	588858.78_CDS_0320	proA	Gamma-glutamyl phosphate reductase
#1275	588858.78_CDS_0365	prpB	2-methylisocitrate lyase
#1275	588858.78_CDS_0366	prpC	2-methylcitrate synthase
#1275	588858.78_CDS_0367	prpD	2-methylcitrate dehydratase
#1276	588858.78_CDS_3006	kduI	4-deoxy-L-threo-5-hexosulose-uronate ketol-isomerase
#1276	588858.78_CDS_3007	thlA	Acetyl-CoA acetyltransferase
#1276	588858.78_CDS_3010	yqeG	Inner membrane transport protein YqeG
#1276	588858.78_CDS_3027	lysS	Lysine--tRNA ligase
#1276	588858.78_CDS_3028	prfB_2	Peptide chain release factor RF2
#1276	588858.78_CDS_3029	recJ	Single-stranded-DNA-specific exonuclease RecJ
#1277	588858.78_CDS_2123	hisI	Histidine biosynthesis bifunctional protein HisIE
#1277	588858.78_CDS_2125	ugd	UDP-glucose 6-dehydrogenase
#1277	588858.78_CDS_2126	gnd	6-phosphogluconate dehydrogenase, decarboxylating
#1277	588858.78_CDS_2147	wzxC	Lipopolysaccharide biosynthesis protein WzxC
#1277	588858.78_CDS_2148	wcaJ	UDP-glucose:undecaprenyl-phosphate glucose-1-phosphate transferase
#1277	588858.78_CDS_2150	manC1	Mannose-1-phosphate guanylyltransferase 1
#1278	588858.78_CDS_2302	napG	Ferredoxin-type protein NapG
#1278	588858.78_CDS_2303	napA	Periplasmic nitrate reductase
#1278	588858.78_CDS_2304	napD	Chaperone NapD
#1278	588858.78_CDS_2308	yojI	ABC transporter ATP-binding/permease protein YojI
#1278	588858.78_CDS_2309	alkB	Alpha-ketoglutarate-dependent dioxygenase AlkB
#1278	28901.6365_CDS_0239	ada_3	Bifunctional transcriptional activator/DNA repair enzyme Ada
#1279	588858.78_CDS_0039	nhaA	Na(+)/H(+) antiporter NhaA
#1279	588858.78_CDS_0040	nhaR	Transcriptional activator protein NhaR
#1279	588858.78_CDS_0044	ribF	Bifunctional riboflavin kinase/FMN adenylyltransferase
#1279	588858.78_CDS_0045	ileS	Isoleucine--tRNA ligase
#1279	588858.78_CDS_0046	lspA	Lipoprotein signal peptidase
#128	588858.78_CDS_2413	pdxB	Erythronate-4-phosphate dehydrogenase
#128	588858.78_CDS_2414	flk	Flagellar regulator flk
#128	588858.78_CDS_2415	yfcJ	putative MFS-type transporter YfcJ
#128	588858.78_CDS_2419		hypothetical protein
#128	588858.78_CDS_2421	fabB	3-oxoacyl-[acyl-carrier-protein] synthase 1
#1280	588858.78_CDS_2831	norW	Nitric oxide reductase FlRd-NAD(+) reductase
#1280	588858.78_CDS_2832	hypF	Carbamoyltransferase HypF
#1280	588858.78_CDS_2833	hyfA_1	Hydrogenase-4 component A
#1280	588858.78_CDS_2835	hycI	Hydrogenase 3 maturation protease
#1280	588858.78_CDS_2836		hypothetical protein
#1280	588858.78_CDS_2837	hycG	Formate hydrogenlyase subunit 7
#1281	588858.78_CDS_1179	nudJ	Phosphatase NudJ
#1281	588858.78_CDS_1181	rluE	Ribosomal large subunit pseudouridine synthase E
#1281	588858.78_CDS_1182	icd	Isocitrate dehydrogenase [NADP]
#1281	588858.78_CDS_1815	minC	Septum site-determining protein MinC
#1281	588858.78_CDS_1816	minD	Septum site-determining protein MinD
#1282	588858.78_CDS_3557		hypothetical protein
#1282	588858.78_CDS_3558	yhhS	putative MFS-type transporter YhhS
#1282	588858.78_CDS_3559	yhhT	Putative transport protein YhhT
#1282	588858.78_CDS_3562	yhhJ	Inner membrane transport permease YhhJ
#1282	588858.78_CDS_3563	rbbA	Ribosome-associated ATPase
#1282	588858.78_CDS_3564		hypothetical protein
#1283	588858.78_CDS_1486	benM	HTH-type transcriptional regulator BenM
#1283	588858.78_CDS_1487	mlc	Protein mlc
#1283	588858.78_CDS_1488	bioD1_1	ATP-dependent dethiobiotin synthetase BioD 1
#1283	588858.78_CDS_1501	speG	Spermidine N(1)-acetyltransferase
#1283	588858.78_CDS_1502		hypothetical protein
#1284	588858.78_CDS_1473	ompN_2	Outer membrane porin N
#1284	588858.78_CDS_1613	tehA	Tellurite resistance protein TehA
#1284	588858.78_CDS_1626	mdoD	Glucans biosynthesis protein D
#1284	588858.78_CDS_1628		putative protein
#1284	588858.78_CDS_1655	nifJ	Pyruvate-flavodoxin oxidoreductase
#1285	588858.78_CDS_2175	mdtD	Putative multidrug resistance protein MdtD
#1285	588858.78_CDS_2176	baeS	Signal transduction histidine-protein kinase BaeS
#1285	588858.78_CDS_2177	baeR	Transcriptional regulatory protein BaeR
#1285	1124910.3_CDS_1031	gatB_2	PTS system galactitol-specific EIIB component
#1286	588858.78_CDS_2583	iscR	HTH-type transcriptional regulator IscR
#1286	588858.78_CDS_2584	trmJ	tRNA (cytidine/uridine-2'-O-)-methyltransferase TrmJ
#1286	588858.78_CDS_2585	suhB	Inositol-1-monophosphatase
#1286	588858.78_CDS_2594	glyA	Serine hydroxymethyltransferase
#1286	588858.78_CDS_2595	hmp	Flavohemoprotein
#1286	588858.78_CDS_2600	glnB	Nitrogen regulatory protein P-II 1
#1287	588858.78_CDS_2339	nudI	Nucleoside triphosphatase NudI
#1287	588858.78_CDS_2341	arnB	UDP-4-amino-4-deoxy-L-arabinose--oxoglutarate aminotransferase
#1287	588858.78_CDS_2342	arnC	Undecaprenyl-phosphate 4-deoxy-4-formamido-L-arabinose transferase
#1287	588858.78_CDS_2350	menC	o-succinylbenzoate synthase
#1287	588858.78_CDS_2351	menB	1,4-dihydroxy-2-naphthoyl-CoA synthase
#1287	28901.6365_CDS_0279	menH_4	2-succinyl-6-hydroxy-2,4-cyclohexadiene-1-carboxylate synthase
#1288	588858.78_CDS_1299	ydjA	Putative NAD(P)H nitroreductase YdjA
#1288	588858.78_CDS_1300	selD	Selenide, water dikinase
#1288	588858.78_CDS_1301	topB	DNA topoisomerase 3
#1288	588858.78_CDS_1305	xthA	Exodeoxyribonuclease III
#1288	588858.78_CDS_1306	astC	Succinylornithine transaminase
#1288	588858.78_CDS_1307	astA	Arginine N-succinyltransferase
#1289	588858.78_CDS_1926	motA	Motility protein A
#1289	588858.78_CDS_1927	flhC	Flagellar transcriptional regulator FlhC
#1289	588858.78_CDS_1928	flhD	Flagellar transcriptional regulator FlhD
#1289	588858.78_CDS_1937	ftnA_1	Bacterial non-heme ferritin
#1289	588858.78_CDS_1938		hypothetical protein
#1289	588858.78_CDS_1939		hypothetical protein
#129	588858.78_CDS_0739	zitB	Zinc transporter ZitB
#129	588858.78_CDS_0740		hypothetical protein
#129	588858.78_CDS_0741	aroG	Phospho-2-dehydro-3-deoxyheptonate aldolase, Phe-sensitive
#129	588858.78_CDS_3330	degQ	Periplasmic pH-dependent serine endoprotease DegQ
#129	588858.78_CDS_3331	degS	Serine endoprotease DegS
#129	588858.78_CDS_3332	citG_3	2-(5''-triphosphoribosyl)-3'-dephosphocoenzyme-A synthase
#1290	588858.78_CDS_1044	farR	HTH-type transcriptional regulator FarR
#1290	588858.78_CDS_1045	hpcE	Homoprotocatechuate catabolism bifunctional isomerase/decarboxylase
#1290	588858.78_CDS_1046	betB	NAD/NADP-dependent betaine aldehyde dehydrogenase
#1290	588858.78_CDS_4481	dnaC	DNA replication protein DnaC
#1290	588858.78_CDS_4482	dnaT	Primosomal protein 1
#1290	588858.78_CDS_4483		hypothetical protein
#1291	588858.78_CDS_3688	hldD	ADP-L-glycero-D-manno-heptose-6-epimerase
#1291	588858.78_CDS_3689	rfaF	ADP-heptose--LPS heptosyltransferase 2
#1291	588858.78_CDS_3690	rfaC	Lipopolysaccharide heptosyltransferase 1
#1291	588858.78_CDS_3699	rfaP	Lipopolysaccharide core heptose(I) kinase RfaP
#1291	588858.78_CDS_3700	rfaG	Lipopolysaccharide core biosynthesis protein RfaG
#1291	28901.6365_CDS_1421	rfaQ	Lipopolysaccharide core heptosyltransferase RfaQ
#1292	588858.78_CDS_0700	pxpA	5-oxoprolinase subunit A
#1292	588858.78_CDS_0712	nei	Endonuclease 8
#1292	588858.78_CDS_0714		hypothetical protein
#1292	588858.78_CDS_0717	sdhC	Succinate dehydrogenase cytochrome b556 subunit
#1292	588858.78_CDS_0718	sdhD	Succinate dehydrogenase hydrophobic membrane anchor subunit
#1292	588858.78_CDS_0719	sdhA	Succinate dehydrogenase flavoprotein subunit
#1293	588858.78_CDS_3997	fdhE	Protein FdhE
#1293	588858.78_CDS_3998	fdoI	Formate dehydrogenase, cytochrome b556(fdo) subunit
#1293	588858.78_CDS_3999	fdoH	Formate dehydrogenase-O iron-sulfur subunit
#1293	588858.78_CDS_4008	rhaM	L-rhamnose mutarotase
#1293	588858.78_CDS_4010	rhaD	Rhamnulose-1-phosphate aldolase
#1293	588858.78_CDS_4011	rhaA	L-rhamnose isomerase
#1294	588858.78_CDS_2313	rcsD	Phosphotransferase RcsD
#1294	588858.78_CDS_2314	rcsB	Transcriptional regulatory protein RcsB
#1294	588858.78_CDS_2315	rcsC_2	Sensor histidine kinase RcsC
#1294	588858.78_CDS_2316	gyrA	DNA gyrase subunit A
#1294	588858.78_CDS_2320	ubiG	Ubiquinone biosynthesis O-methyltransferase
#1294	28901.6365_CDS_0252	yfaL	putative autotransporter YfaL
#1295	588858.78_CDS_2186	fbaB	Fructose-bisphosphate aldolase class 1
#1295	588858.78_CDS_2187	yegT	Putative nucleoside transporter YegT
#1295	588858.78_CDS_2188	draG	ADP-ribosyl-[dinitrogen reductase] glycohydrolase
#1295	588858.78_CDS_2203		hypothetical protein
#1295	588858.78_CDS_2204	btsR	Transcriptional regulatory protein BtsR
#1295	588858.78_CDS_2205	btsS	Sensor histidine kinase BtsS
#1296	588858.78_CDS_3969	glnL	Sensory histidine kinase/phosphatase NtrB
#1296	588858.78_CDS_3970	glnA	Glutamine synthetase
#1296	588858.78_CDS_3971	typA	GTP-binding protein TypA/BipA
#1296	588858.78_CDS_3988	yihX	Alpha-D-glucose 1-phosphate phosphatase YihX
#1296	588858.78_CDS_3989		hypothetical protein
#1296	588858.78_CDS_3990	dtd	D-aminoacyl-tRNA deacylase
#1297	588858.78_CDS_3571	prlC	Oligopeptidase A
#1297	588858.78_CDS_3573	rlmJ	Ribosomal RNA large subunit methyltransferase J
#1297	588858.78_CDS_3574	gor	Glutathione reductase
#1297	588858.78_CDS_3580	treF	Cytoplasmic trehalase
#1297	588858.78_CDS_3799		hypothetical protein
#1297	590.14688_CDS_4438	yhjB	Putative HTH-type transcriptional regulator YhjB
#1298	588858.78_CDS_2452	mntH	Divalent metal cation transporter MntH
#1298	588858.78_CDS_2453	nupC	Nucleoside permease NupC
#1298	588858.78_CDS_2464		hypothetical protein
#1298	588858.78_CDS_2465		hypothetical protein
#1298	588858.78_CDS_2466	ligA	DNA ligase
#1299	588858.78_CDS_3653	sgbH	3-keto-L-gulonate-6-phosphate decarboxylase SgbH
#1299	588858.78_CDS_3654	ulaE_2	L-ribulose-5-phosphate 3-epimerase UlaE
#1299	588858.78_CDS_3655	araD_2	L-ribulose-5-phosphate 4-epimerase
#1299	588858.78_CDS_3660	selB	Selenocysteine-specific elongation factor
#1299	588858.78_CDS_3661	selA	L-seryl-tRNA(Sec) selenium transferase
#1299	588858.78_CDS_3662	yibF	putative GST-like protein YibF
#13	588858.78_CDS_4352		Deacetylase
#13	588858.78_CDS_4353	ppa	Inorganic pyrophosphatase
#13	588858.78_CDS_4354	fbp	Fructose-1,6-bisphosphatase class 1
#13	588858.78_CDS_4355	mpl	UDP-N-acetylmuramate--L-alanyl-gamma-D-glutamyl-meso-2,6-diaminoheptandioate ligase
#13	588858.78_CDS_4375		hypothetical protein
#13	588858.78_CDS_4376	pmbA	Metalloprotease PmbA
#13	588858.78_CDS_4377	cybC	Soluble cytochrome b562
#13	588858.78_CDS_4378		hypothetical protein
#13	1173779.13_CDS_2013	tsr_3	Methyl-accepting chemotaxis protein I
#130	588858.78_CDS_1959	fliS	Flagellar secretion chaperone FliS
#130	588858.78_CDS_1960	fliT	Flagellar protein FliT
#130	588858.78_CDS_1961	amyA	Cytoplasmic alpha-amylase
#130	588858.78_CDS_2727		hypothetical protein
#130	588858.78_CDS_2728	apxIB	Toxin RTX-I translocation ATP-binding protein
#130	588858.78_CDS_2729	prsE_2	Type I secretion system membrane fusion protein PrsE
#1300	588858.78_CDS_1783		hypothetical protein
#1300	588858.78_CDS_1784	pth	Peptidyl-tRNA hydrolase
#1300	588858.78_CDS_1785	ychF	Ribosome-binding ATPase YchF
#1300	588858.78_CDS_1800	emtA	Endo-type membrane-bound lytic murein transglycosylase A
#1300	588858.78_CDS_1801	ldcA	Murein tetrapeptide carboxypeptidase
#1300	588858.78_CDS_1802	cvrA	K(+)/H(+) antiporter NhaP2
#1301	588858.78_CDS_3989		hypothetical protein
#1301	588858.78_CDS_3990	dtd	D-aminoacyl-tRNA deacylase
#1301	588858.78_CDS_3991		hypothetical protein
#1301	588858.78_CDS_3997	fdhE	Protein FdhE
#1301	588858.78_CDS_3998	fdoI	Formate dehydrogenase, cytochrome b556(fdo) subunit
#1301	588858.78_CDS_3999	fdoH	Formate dehydrogenase-O iron-sulfur subunit
#1302	588858.78_CDS_3099	nupG	Nucleoside permease NupG
#1302	588858.78_CDS_3101	speC	Constitutive ornithine decarboxylase
#1302	588858.78_CDS_3102		hypothetical protein
#1302	588858.78_CDS_3126	gss	Bifunctional glutathionylspermidine synthetase/amidase
#1302	588858.78_CDS_3127	yghU	Disulfide-bond oxidoreductase YghU
#1302	588858.78_CDS_3566	pitA	Low-affinity inorganic phosphate transporter 1
#1303	588858.78_CDS_3830	chrR	Quinone reductase
#1303	588858.78_CDS_3831	adeP	Adenine permease AdeP
#1303	588858.78_CDS_3832	yieH	6-phosphogluconate phosphatase
#1303	588858.78_CDS_3833	phoU	Phosphate-specific transport system accessory protein PhoU
#1303	588858.78_CDS_3834	pstB	Phosphate import ATP-binding protein PstB
#1303	588858.78_CDS_3835	pstA	Phosphate transport system permease protein PstA
#1304	588858.78_CDS_1510	rspR_2	HTH-type transcriptional repressor RspR
#1304	588858.78_CDS_1511	ydfG	NADP-dependent 3-hydroxy acid dehydrogenase YdfG
#1304	588858.78_CDS_1512	dcp	Dipeptidyl carboxypeptidase
#1304	588858.78_CDS_1520	marA_2	Multiple antibiotic resistance protein MarA
#1304	588858.78_CDS_1521	marR	Multiple antibiotic resistance protein MarR
#1304	588858.78_CDS_1522		hypothetical protein
#1305	588858.78_CDS_1273	leuE	Leucine efflux protein
#1305	588858.78_CDS_1274	yeaR_2	putative protein YeaR
#1305	588858.78_CDS_1818	rnd	Ribonuclease D
#1305	588858.78_CDS_1820	fadD	Long-chain-fatty-acid--CoA ligase
#1305	588858.78_CDS_1821	slp	Outer membrane protein Slp
#1306	588858.78_CDS_3178	zupT	Zinc transporter ZupT
#1306	588858.78_CDS_3183	ribB	3,4-dihydroxy-2-butanone 4-phosphate synthase
#1306	588858.78_CDS_3184	ubiK	Ubiquinone biosynthesis accessory factor UbiK
#1306	588858.78_CDS_3187	yqiK	Inner membrane protein YqiK
#1306	588858.78_CDS_3188	hldE	Bifunctional protein HldE
#1306	588858.78_CDS_3189	glnE	Bifunctional glutamine synthetase adenylyltransferase/adenylyl-removing enzyme
#1307	588858.78_CDS_4482	dnaT	Primosomal protein 1
#1307	588858.78_CDS_4483		hypothetical protein
#1307	588858.78_CDS_4484	yjjP	Inner membrane protein YjjP
#1307	588858.78_CDS_4493	rimI	[Ribosomal protein S18]-alanine N-acetyltransferase
#1307	588858.78_CDS_4494	yjjG	Pyrimidine 5'-nucleotidase YjjG
#1307	588858.78_CDS_4495	prfC	Peptide chain release factor RF3
#1308	588858.78_CDS_1986	yedA	putative inner membrane transporter YedA
#1308	588858.78_CDS_1987	vsr	Very short patch repair protein
#1308	588858.78_CDS_1988	dcm	DNA-cytosine methyltransferase
#1308	588858.78_CDS_2057	amn	AMP nucleosidase
#1308	588858.78_CDS_2059	yeeO	putative FMN/FAD exporter YeeO
#1308	588858.78_CDS_4437	yeeN	putative transcriptional regulatory protein YeeN
#1309	588858.78_CDS_0575		hypothetical protein
#1309	588858.78_CDS_0576	ybdK	Putative glutamate--cysteine ligase 2
#1309	588858.78_CDS_0583	fepC	Ferric enterobactin transport ATP-binding protein FepC
#1309	588858.78_CDS_0584	fepG	Ferric enterobactin transport system permease protein FepG
#1309	588858.78_CDS_0585	fepD	Ferric enterobactin transport system permease protein FepD
#1309	28901.6365_CDS_2862		hypothetical protein
#131	588858.78_CDS_0941	aspC	Aspartate aminotransferase
#131	588858.78_CDS_0942	ompF	Outer membrane porin F
#131	588858.78_CDS_0944	asnS	Asparagine--tRNA ligase
#131	588858.78_CDS_1035	sigE	Chaperone protein SigE
#131	588858.78_CDS_1036	sopB	Inositol phosphate phosphatase SopB
#131	588858.78_CDS_1038		hypothetical protein
#1310	588858.78_CDS_2057	amn	AMP nucleosidase
#1310	588858.78_CDS_2059	yeeO	putative FMN/FAD exporter YeeO
#1310	588858.78_CDS_2062	cobS	Adenosylcobinamide-GDP ribazoletransferase
#1310	588858.78_CDS_2063	cobU	Bifunctional adenosylcobalamin biosynthesis protein CobU
#1310	588858.78_CDS_2104		hypothetical protein
#1310	588858.78_CDS_4437	yeeN	putative transcriptional regulatory protein YeeN
[truncated: 5,854 more rows]
