# Supplementary material for: Comprehensive blueprint of Salmonella genomic plasticity identifies hotspots for pathogenicity genes
Source: PLoS Biol. 2024 Aug 7;22(8):e3002746. doi: 10.1371/journal.pbio.3002746 (PMC11305592; doi:10.1371/journal.pbio.3002746)
Supplement: S1 File — (NWK) [file pbio.3002746.s018.nwk]

((((((((54736.18:0,54736.7:0):0.00005,1160722.4:0.00002):0.00096,2577118.3:0.00005):0.00308,54736.23:0.00256):0.00127,(218493.5:0,(1243617.3:0,(1299282.3:0,54736.5:0.0001):0.00002):0):0.0035):0.00153,((1382510.3:0.00272,1967586.3:0.003):0.00224,((54736.24:0.00017,(2577118.4:0.00002,2577118.5:0.00011):0.00039):0.00435,(1173776.3:0.00224,1967587.3:0.00214):0.0001):0.00162):0.00032):0.00159,54736.19:0.00451):0.03475,((((((((((((((((((((((((((((((((((((((((((((((((((((((((((((((((((((((((((((((((((((((((((((((((((((((((((((((((((((((((((((((((((((((((((((((((((((((((((90370.3323:0,90370.2691:0):0,90370.3324:0):0,90370.3518:0):0,90370.3548:0):0,90370.1282:0):0,90370.1423:0):0,90370.3541:0):0,90370.3402:0):0,90370.3603:0):0,90370.877:0):0,90370.3242:0):0,90370.2883:0):0,90370.1146:0):0,90370.3593:0):0,90370.2945:0):0,90370.1858:0):0,90370.3496:0):0,90370.3527:0):0,90370.3347:0):0,90370.232:0):0,90370.2697:0):0,90370.3483:0):0,90370.3303:0):0,90370.3519:0):0,90370.3355:0):0,90370.2725:0):0,90370.1773:0):0,90370.3554:0):0,90370.3542:0):0,90370.311:0):0,90370.3594:0):0,90370.673:0):0,90370.2578:0):0,90370.3574:0):0,90370.1598:0):0,90370.2907:0):0,90370.3578:0):0,90370.3394:0):0,90370.3439:0):0,90370.3426:0):0,90370.1586:0):0,90370.3338:0):0,90370.895:0):0,90370.3491:0):0,90370.2686:0):0,90370.3341:0):0,90370.3035:0):0,90370.971:0):0,90370.988:0):0,90370.2698:0):0,90370.3342:0):0,90370.3326:0):0,90370.1678:0):0,90370.2541:0):0,90370.3351:0):0,90370.2479:0):0,90370.1159:0):0,90370.3162:0):0,90370.3304:0):0,90370.2956:0):0,90370.2481:0):0,90370.609:0):0,90370.2689:0):0,90370.1751:0):0,90370.2848:0):0,90370.2912:0):0,90370.2699:0):0,90370.3564:0):0,90370.3572:0):0,90370.3344:0):0,90370.3511:0):0,90370.2682:0):0,90370.3481:0):0,90370.2739:0):0,90370.3291:0):0,90370.3604:0):0,90370.2681:0):0,90370.1702:0):0,90370.2489:0):0,90370.1461:0):0,90370.2762:0):0,90370.3409:0):0,90370.2684:0):0,90370.3145:0):0,90370.3073:0):0,90370.3152:0):0,90370.2704:0):0,90370.3605:0):0,90370.2543:0):0,90370.811:0):0,90370.558:0):0,90370.3568:0):0,90370.574:0):0,90370.2692:0):0,90370.731:0):0,90370.176:0):0,90370.836:0):0,90370.208:0):0,90370.3339:0):0,90370.2716:0):0,90370.3277:0):0,90370.3488:0):0,90370.769:0):0,(90370.1641:0,(90370.2693:0,(90370.2742:0,90370.3262:0):0):0):0):0,(90370.3337:0,(90370.3522:0,90370.931:0):0):0):0,((90370.3345:0,(90370.1805:0,90370.3544:0):0):0,((90370.3512:0,(((90370.3353:0,(90370.932:0,90370.953:0):0):0,((90370.3403:0,(90370.3441:0,(90370.1556:0,90370.3316:0):0):0):0,(((90370.3336:0,90370.3474:0):0,((90370.3447:0,(90370.3354:0,90370.865:0):0):0,(90370.3419:0,(90370.3456:0,(90370.3589:0,90370.3608:0):0):0):0):0):0,((90370.3484:0,(90370.3458:0,(90370.282:0,90370.3552:0):0):0):0,(((90370.3421:0,(90370.3429:0,(90370.3425:0,90370.3432:0):0):0):0,(90370.3452:0,(90370.3362:0,90370.3418:0):0):0):0,(90370.3411:0,90370.3471:0):0):0):0):0):0):0,((90370.3535:0,(90370.964:0,(90370.155:0,(90370.1403:0.00001,90370.1439:0):0.00001):0):0):0,((90370.3543:0,(90370.3406:0,90370.3534:0):0):0,((90370.3555:0,(90370.1569:0,90370.576:0):0):0,(90370.3602:0,(90370.3497:0,90370.746:0):0):0):0):0):0):0):0,(90370.3343:0,(90370.3538:0,(90370.3279:0,90370.635:0):0):0):0):0):0):0,(90370.3609:0,(90370.3283:0,(((90370.298:0,90370.89:0):0,((90370.941:0.00001,(90370.521:0,90370.819:0):0):0,(90370.942:0.00001,(90370.447:0.00001,(90370.453:0,(90370.946:0,90370.951:0):0):0):0):0):0):0,(90370.535:0,90370.562:0):0):0):0):0):0,(((90370.3536:0,(90370.1842:0,90370.966:0):0):0,(90370.3327:0,(90370.3163:0,90370.515:0):0):0):0,(90370.3315:0,(90370.1737:0,(90370.2729:0,(90370.1141:0,90370.943:0):0):0):0):0):0):0,((((90370.1147:0,(90370.3157:0,(90370.937:0,(90370.1642:0,90370.435:0):0):0):0):0,(((90370.2685:0,(90370.1207:0,90370.1775:0):0):0,((90370.481:0,((90370.198:0,90370.513:0):0,(90370.235:0.00001,(90370.301:0,90370.444:0.00001):0):0):0):0,((((90370.508:0,90370.659:0):0,(90370.281:0,90370.421:0):0):0,(90370.1843:0,(90370.629:0,(90370.1821:0,90370.478:0):0):0):0):0,(((90370.817:0,(90370.1025:0.00001,90370.1347:0):0):0,(((90370.1853:0,90370.847:0):0,(90370.633:0.00001,(90370.1023:0,(90370.631:0.00001,90370.824:0):0.00001):0):0):0,((90370.841:0,90370.1026:0):0,((90370.1017:0,(90370.133:0,90370.354:0):0):0,(90370.605:0,(90370.1627:0,90370.415:0.00001):0):0):0):0):0):0,(((90370.1014:0,90370.802:0):0,((90370.1016:0,90370.401:0):0,((90370.1321:0,90370.1818:0):0,(90370.211:0,90370.504:0):0):0):0):0,((90370.1815:0,90370.715:0):0,(90370.199:0,90370.791:0):0):0):0):0):0):0):0,(((90370.2473:0,(90370.2525:0,90370.376:0):0):0,(90370.3331:0,90370.3371:0):0):0,(((90370.2312:0,(90370.2306:0,(90370.1419:0,90370.2301:0):0):0):0,(((90370.2027:0,90370.682:0):0,((90370.117:0,(90370.1123:0.00001,(90370.368:0,90370.838:0):0.00001):0):0,(90370.651:0,(90370.516:0,(90370.696:0,(90370.1472:0,90370.1542:0):0.00001):0):0):0):0):0,(90370.2313:0,90370.402:0):0):0):0,(90370.949:0,(90370.1021:0,90370.169:0):0):0):0):0):0):0,((90370.3054:0,(90370.2736:0,(90370.1782:0,90370.968:0):0):0):0,((90370.3553:0,(90370.1765:0,(90370.1691:0,90370.222:0):0):0):0,(90370.2767:0,(((90370.2838:0,90370.3188:0):0,((90370.2723:0,(90370.2519:0,90370.965:0):0):0,((90370.3069:0,(90370.3027:0,90370.82:0):0):0,((90370.1711:0,90370.2981:0):0.00001,(90370.2734:0,90370.963:0):0):0):0):0):0,(90370.2911:0,(((90370.1479:0,(90370.1451:0,90370.3197:0):0):0,(90370.1588:0,(90370.1312:0,90370.2628:0):0.00001):0):0,((90370.62:0,(90370.611:0.00001,90370.893:0.00001):0):0,(((90370.2538:0,(90370.1382:0,90370.2514:0):0):0.00001,((90370.1589:0,90370.3107:0):0.00001,((90370.1609:0,90370.68:0):0.00001,((90370.56:0,90370.904:0):0.00001,(90370.1491:0,90370.662:0):0.00001):0):0):0):0,((90370.1421:0,(90370.2534:0,((59201.1615:0,90370.3387:0.00004):0.00002,(28901.9943:0.00002,((90370.2577:0,90370.3621:0.00006):0.00001,(((90370.1032:0,90370.2206:0.00005):0.00004,(90370.3622:0.00002,(90370.2248:0.00002,90370.2584:0):0):0.00002):0.00001,(90370.3618:0.00002,(90370.3617:0.00002,90370.3875:0.00002):0.00001):0):0):0.00001):0.00001):0):0):0,((90370.3089:0,90370.967:0):0.00001,(90370.2793:0,90370.969:0):0.00001):0):0):0):0):0):0):0):0):0):0):0,((90370.2708:0,(90370.296:0,90370.3584:0):0):0,(((90370.3545:0,(90370.404:0,(90370.1429:0,90370.3275:0):0):0):0,(90370.505:0,(90370.591:0,(90370.689:0,(90370.1582:0,90370.538:0.00001):0):0):0):0):0,((90370.1739:0,(90370.3335:0,90370.3546:0):0):0,(90370.483:0,(90370.1833:0,(90370.3498:0,90370.3499:0):0):0):0):0):0):0):0):0,((90370.3472:0,(90370.3306:0,(90370.93:0,((90370.1221:0,((90370.1357:0,(90370.1487:0,((90370.1523:0,90370.1563:0):0,(90370.1152:0,(((90370.116:0,90370.418:0):0,(90370.1391:0,((90370.741:0,(90370.1418:0,90370.751:0):0):0,(((90370.128:0,90370.1632:0):0,(90370.147:0,90370.358:0):0):0,(90370.1791:0,(90370.303:0,(90370.874:0,(90370.1226:0,90370.852:0):0):0):0):0):0):0):0):0,((90370.1597:0,90370.452:0):0,(((90370.549:0,(90370.1566:0,(90370.1521:0,90370.782:0):0):0):0,(90370.1565:0.00001,(((90370.451:0.00001,(90370.1621:0,90370.1748:0.00001):0.00001):0.00001,(90370.1183:0,(90370.275:0.00001,90370.548:0):0):0):0,(90370.273:0,((90370.1494:0,90370.1824:0):0,(90370.1572:0.00001,(90370.181:0.00001,(90370.1506:0,90370.1576:0):0):0):0):0):0):0):0):0,((90370.1643:0,(90370.445:0,(90370.553:0,90370.691:0):0.00001):0):0,((90370.1558:0.00001,90370.835:0):0,((90370.1611:0,90370.259:0):0.00001,(90370.1434:0.00001,90370.829:0):0):0):0):0):0):0):0):0):0):0):0,(((90370.457:0,(90370.125:0,90370.729:0):0):0,((((90370.1525:0.00001,((90370.658:0.00001,(90370.309:0.00001,90370.754:0):0):0,(90370.347:0,90370.587:0):0):0):0,((90370.331:0,90370.423:0):0,((90370.1218:0,90370.551:0):0,(90370.1222:0.00001,90370.567:0):0):0):0):0,((90370.197:0,((90370.156:0,90370.319:0):0,(90370.1631:0,90370.499:0):0):0):0,(90370.858:0,(90370.1361:0,90370.474:0):0):0):0):0,(((((90370.569:0,(90370.1474:0.00001,(90370.377:0,90370.392:0):0):0):0,((90370.1172:0,90370.697:0):0,((90370.386:0,90370.604:0):0,((90370.1216:0,90370.346:0):0,(90370.1364:0,(90370.1448:0.00001,(90370.231:0,(90370.1171:0,90370.1404:0):0):0):0):0):0):0):0):0,(90370.2934:0,90370.649:0):0):0,(90370.217:0,(90370.1458:0,((90370.1591:0,(90370.1646:0,90370.254:0):0):0,(90370.2518:0,90370.671:0):0):0):0):0):0,(90370.766:0,(90370.2372:0,90370.458:0):0):0):0):0):0,(90370.339:0,((90370.365:0,90370.653:0):0,(90370.1578:0,(90370.1653:0,90370.685:0):0):0):0):0):0):0):0,(((90370.1788:0,(90370.788:0,90370.815:0):0):0,(((90370.1819:0,90370.267:0):0,(90370.749:0,(90370.622:0,(90370.1728:0,90370.1761:0):0):0):0):0,(90370.716:0,(90370.203:0,((90370.1729:0,(90370.1267:0,90370.1743:0):0):0.00001,(90370.842:0,(90370.1277:0,(90370.1263:0,((90370.1292:0.00002,90370.244:0):0.00002,(90370.774:0,(90370.111:0,90370.873:0):0):0):0):0):0.00001):0):0):0):0):0):0,(90370.1257:0,(90370.1616:0,90370.905:0):0):0):0):0):0):0):0,(90370.3504:0,(90370.325:0,90370.3267:0):0):0):0):0,((90370.3528:0,((90370.933:0,(90370.3311:0,(90370.834:0,(90370.162:0,((90370.1545:0,(90370.679:0,((90370.1325:0.00001,90370.215:0):0,((90370.135:0,90370.1634:0):0,((90370.732:0,(90370.395:0,(90370.1179:0,90370.1622:0):0):0):0,(90370.866:0,(90370.1549:0,90370.315:0):0):0):0):0):0):0):0,((90370.1224:0,90370.122:0):0,(((90370.192:0,(90370.265:0,90370.333:0):0):0,(90370.518:0,((90370.177:0.00001,90370.351:0):0,(90370.129:0,(90370.369:0,90370.411:0.00001):0.00001):0):0):0):0,((90370.1322:0,90370.717:0.00001):0,(90370.807:0,(90370.344:0,90370.686:0.00001):0):0):0):0):0):0):0):0):0):0,((90370.1345:0,(90370.1316:0,90370.694:0):0):0,((90370.1426:0,90370.3485:0):0,(90370.899:0,(((90370.1417:0.00002,90370.898:0.00001):0.00001,(90370.1342:0,(90370.1332:0.00002,90370.142:0.00001):0):0):0,(((((90370.1422:0,90370.1594:0):0.00001,((90370.1101:0,90370.1385:0.00002):0.00001,(90370.1585:0,90370.888:0):0.00001):0):0,((90370.1471:0,(90370.1437:0.00001,((90370.912:0,(90370.1617:0,(90370.1536:0.00001,(90370.1375:0.00001,(90370.1652:0,(90370.213:0.00003,(90370.1112:0.00002,90370.885:0.00007):0.00009):0.00001):0.00001):0.00001):0.00001):0):0.00002,(90370.1351:0.00001,90370.1516:0):0.00001):0):0):0,((90370.1607:0.00001,90370.906:0):0.00001,(90370.1335:0.00001,(90370.1514:0,90370.897:0):0.00001):0.00001):0):0):0,((90370.1504:0.00001,(90370.1509:0.00002,(90370.1397:0.00004,90370.1488:0.00001):0.00001):0.00001):0.00001,(90370.1319:0,(90370.1352:0,90370.1544:0):0):0):0):0,((90370.529:0,(90370.889:0.00002,(90370.1507:0.00001,90370.917:0):0.00001):0):0.00001,((90370.1486:0,(90370.1363:0,90370.476:0):0):0.00001,(90370.1326:0,(90370.886:0.00001,(90370.1554:0,90370.913:0.00001):0.00001):0):0):0):0):0):0):0):0):0):0):0,((((90370.3318:0,(90370.1127:0,90370.1779:0):0):0,(59201.1694:0,((90370.2886:0,(90370.3592:0,90370.473:0):0):0,(90370.3319:0,(90370.2714:0,(90370.3154:0,(90370.2707:0,(90370.2933:0.00001,90370.3149:0):0):0):0):0):0):0):0):0,((90370.2882:0,90370.3487:0):0,((90370.3571:0,(90370.3305:0,(90370.378:0,(90370.2487:0,90370.327:0):0.00001):0):0):0,(((90370.3395:0,(90370.1124:0,90370.3415:0):0):0,(90370.617:0,(90370.3281:0,((90370.2302:0,90370.2305:0):0,(90370.2304:0,90370.2309:0):0):0):0):0):0,(90370.3396:0,((90370.3265:0,90370.718:0):0,(90370.3414:0,(90370.3407:0,90370.3516:0):0):0):0):0):0):0):0):0,(90370.3586:0,((90370.3352:0,(90370.3361:0,((59201.1472:0,(90370.564:0,90370.833:0):0):0.00001,(90370.373:0,(90370.1493:0,90370.157:0):0):0):0):0):0,(90370.3462:0,(90370.1613:0,(90370.613:0,(90370.1469:0,(90370.1386:0,90370.3313:0):0):0.00001):0):0):0):0):0):0):0):0,(((90370.2939:0,(90370.71:0,(90370.3314:0,90370.571:0):0):0):0,((90370.3334:0,((90370.555:0,(90370.1466:0.00001,90370.1861:0):0):0.00001,(90370.83:0,(90370.1647:0.00001,(90370.1654:0,90370.1855:0):0.00001):0.00001):0):0):0,((90370.297:0,(90370.924:0,(90370.1489:0.00002,90370.1496:0):0):0):0,(((90370.367:0,(90370.139:0.00002,90370.922:0.00002):0):0,(90370.845:0,(90370.136:0,90370.1606:0):0.00001):0):0,((90370.669:0,((90370.681:0,(90370.1801:0,(90370.1349:0,90370.1463:0):0):0.00001):0.00001,(90370.727:0,(90370.1408:0,90370.145:0):0):0):0):0,(((90370.1644:0,90370.848:0):0.00001,(90370.655:0,90370.776:0):0):0,(((90370.2308:0,90370.3194:0):0.00001,((90370.1645:0,90370.403:0.00002):0.00001,(90370.119:0,90370.279:0):0.00001):0):0,((((90370.1557:0,90370.674:0):0.00001,(90370.1449:0,90370.318:0):0.00001):0,(((90370.59:0,(90370.903:0,(90370.1346:0,((90370.1603:0,90370.927:0.00001):0.00001,((90370.677:0,(90370.84:0.00001,((90370.1356:0,90370.1583:0.00001):0.00001,(90370.1398:0.00001,((90370.1508:0.00001,90370.187:0.00001):0.00002,((((((90370.1476:0,90370.2375:0):0.00001,(90370.1442:0,90370.2374:0):0):0.00001,(90370.1401:0.00001,((90370.1331:0,(90370.1424:0,(90370.1608:0.00001,(90370.1355:0,90370.1541:0):0.00001):0.00001):0.00001):0.00001,(90370.1425:0.00002,90370.1438:0.00001):0):0):0):0.00001,(90370.1457:0,90370.1547:0):0):0.00001,(90370.1443:0.00003,90370.1595:0):0.00001):0.00005,(((90370.1503:0,90370.907:0):0,((90370.1106:0,((90370.1379:0.00001,90370.1447:0):0.00001,(90370.1373:0.00005,90370.1551:0.00002):0):0.00001):0.00002,(90370.892:0.00001,90370.926:0.00005):0.00001):0):0,((90370.1318:0.00004,90370.1455:0):0.00001,(90370.1548:0.00001,(90370.1353:0,(90370.894:0.00004,90370.911:0):0.00001):0.00001):0):0):0.00001):0):0):0):0):0):0,(90370.1378:0,90370.526:0):0):0):0):0):0):0.00004,(((90370.1296:0.00002,90370.1672:0):0.00002,((90370.1143:0,90370.498:0):0.00002,(90370.1105:0,90370.1483:0):0.00001):0.00001):0,((90370.532:0,90370.739:0):0.00001,((90370.228:0.00002,90370.938:0):0.00001,(90370.1817:0,90370.827:0.00001):0.00001):0):0):0):0.00001,(90370.1612:0.00001,(90370.862:0,(90370.1462:0,90370.61:0):0):0.00001):0):0):0,((90370.1431:0,90370.793:0):0,((90370.1614:0,90370.1615:0):0.00001,(90370.643:0.00001,((90370.1343:0,90370.648:0):0.00001,(90370.1637:0.00002,(90370.1862:0,90370.603:0):0):0.00001):0):0):0):0):0):0):0):0):0):0):0):0,(((((90370.2694:0,(90370.1276:0,90370.3405:0):0):0,((90370.3531:0,(90370.956:0,((90370.2925:0,(90370.2544:0.00001,(90370.348:0,90370.709:0):0.00002):0.00001):0,(90370.2485:0,90370.2926:0):0):0):0):0,((90370.1323:0,(90370.2581:0,90370.3259:0):0):0,((90370.3161:0,(90370.3607:0,(90370.2433:0.00001,90370.3583:0):0):0):0,((90370.3597:0,(90370.2515:0,((90370.2958:0,(90370.3175:0,(90370.3164:0.00001,(90370.3132:0,90370.3167:0):0.00001):0):0):0.00001,(90370.2766:0,90370.3113:0):0):0.00001):0):0,((((90370.2658:0,(90370.3156:0,90370.448:0):0):0.00001,(((90370.1334:0,(((90370.1812:0.00002,(90370.2404:0.00012,90370.316:0.00007):0.00001):0.00005,(90370.714:0.00004,(90370.3509:0.00007,(90370.2025:0.00013,((90370.2841:0,(90370.805:0.00004,(90370.1086:0,90370.334:0.00001):0.00002):0):0.00003,(90370.3299:0.00009,90370.3587:0.00002):0.00001):0.00001):0.00001):0.00002):0.00004):0.00004,(90370.944:0.00002,(90370.3596:0,(90370.184:0,(90370.1028:0,90370.1368:0):0.00004):0.00001):0):0.00001):0):0.00002,(90370.172:0.00001,90370.207:0):0.00001):0.00002,(90370.97:0,(90370.832:0,(90370.771:0.00001,((90370.2863:0,((90370.1441:0.00004,(90370.186:0.00003,(((90370.106:0.00003,(90370.1307:0,90370.412:0.00001):0.00002):0.00002,((90370.299:0,(90370.381:0.00001,90370.514:0.00001):0):0,(90370.1116:0.00001,((90370.163:0,90370.1682:0.00001):0,(90370.1707:0,(90370.1695:0,(((90370.1683:0,(90370.1275:0,90370.1762:0.00001):0):0,(90370.1285:0,(90370.1712:0,(90370.1759:0.00001,90370.1781:0):0):0):0):0,((90370.1806:0,90370.1844:0):0,(90370.1287:0,(90370.1754:0,(90370.1809:0.00002,90370.1852:0):0):0):0):0):0):0):0):0):0):0.00001):0.00001,(90370.544:0.00003,(90370.72:0.00005,(90370.736:0.00001,(90370.742:0,(((90370.1697:0.00001,90370.1787:0):0,(90370.1742:0.00001,90370.1771:0):0):0.00001,(90370.465:0,90370.539:0):0):0.00001):0):0.00001):0.00001):0):0.00001):0.00002):0.00004,((((90370.887:0.00006,((220341.7:0.00005,90370.2991:0):0,(90370.2488:0.00001,90370.2985:0):0):0.00011):0.00004,((90370.2386:0.00005,90370.799:0.00005):0.00002,(90370.188:0.00026,90370.69:0.00011):0):0.00003):0.00002,(90370.896:0.00013,(90370.1136:0.00001,(90370.719:0,(90370.1635:0,90370.779:0):0):0.00002):0.00001):0.00001):0.00001,(90370.3003:0.00007,((90370.2477:0,90370.2928:0):0.00002,((90370.876:0,(90370.2769:0.00001,(90370.2895:0,((90370.2821:0,(90370.2499:0,90370.2861:0):0):0,(90370.2967:0,(90370.2741:0,(90370.2679:0,(90370.2955:0,(90370.2966:0,((90370.3111:0,(90370.2995:0,90370.3016:0):0):0.00003,(90370.389:0,90370.809:0):0.00002):0):0):0):0):0):0):0):0):0):0.00003,((90370.1676:0,90370.3029:0):0.00002,((90370.2705:0,(90370.2764:0,(90370.3109:0,((90370.2784:0,(90370.2884:0.00001,((90370.3196:0,(90370.3129:0,90370.3202:0.00001):0.00001):0.00003,((90370.2494:0,90370.3005:0):0.00001,(90370.2758:0,90370.3199:0):0):0):0):0):0,(90370.2813:0.00001,(90370.2953:0,90370.3026:0):0):0):0):0):0):0,(90370.2786:0.00001,90370.2855:0.00001):0):0.00001):0.00001):0):0.00003):0.00001):0.00003):0):0.00002,(59201.1806:0,(((90370.2831:0,90370.614:0.00001):0,((90370.2818:0,90370.3151:0):0,((((90370.3182:0,(90370.3091:0,(90370.3126:0,(90370.3077:0,(((90370.3082:0,(90370.178:0.00005,90370.536:0):0.00001):0,(90370.2842:0,90370.3025:0):0):0,(90370.2807:0,((90370.2906:0,90370.3006:0):0,((90370.3056:0,(90370.2755:0,(90370.3084:0,((90370.1247:0,90370.2833:0):0,(90370.3051:0,(90370.2959:0,(90370.3112:0,(90370.3067:0,((90370.517:0,(90370.2532:0,(90370.65:0.00002,(90370.2826:0.00009,90370.785:0):0.00001):0):0):0,((90370.2528:0,(90370.2771:0,90370.767:0):0.00001):0,(90370.2809:0,((90370.1686:0,(90370.3575:0,(90370.1524:0,(90370.1365:0.00001,(90370.1492:0.00001,90370.1562:0.00001):0):0.00001):0):0):0,((90370.2983:0,(90370.2973:0,90370.879:0):0):0,(90370.1659:0,((90370.2545:0,(90370.2536:0,90370.409:0):0.00001):0,(((90370.3131:0,((90370.2775:0,90370.3078:0):0,((90370.227:0,90370.3135:0):0.00001,((90370.2944:0,(90370.3063:0,((90370.3068:0,90370.683:0):0,((90370.2896:0,(90370.3036:0,90370.2975:0):0):0,(90370.3037:0,90370.3024:0):0):0):0):0):0,((((90370.2865:0,(90370.2806:0.00001,(90370.1726:0,90370.2776:0.00002):0.00003):0):0,(90370.2989:0,(90370.3193:0,(90370.2761:0,90370.2765:0):0):0):0):0,(((90370.2753:0,(90370.2889:0,(90370.3138:0.00001,(90370.2757:0,(90370.3137:0,(90370.2893:0,90370.3011:0):0):0):0):0):0):0.00001,(90370.3206:0,(90370.3106:0,(90370.3125:0,(90370.3169:0,(90370.3122:0,(90370.2864:0,(90370.3207:0,(90370.3108:0,((90370.3008:0,(90370.2888:0,90370.2902:0):0):0,((90370.3007:0,90370.3013:0):0,(90370.3136:0,(90370.2852:0.00002,90370.2917:0):0):0):0):0):0):0):0):0):0):0):0):0):0.00001,(90370.1305:0.00001,((90370.2779:0,(90370.675:0.00003,(90370.94:0.00001,(90370.1372:0,90370.443:0):0.00001):0.00001):0):0,((90370.1047:0,90370.2857:0):0.00001,((90370.3128:0,90370.3547:0):0,(90370.2768:0,90370.3515:0):0):0):0):0):0):0):0,((90370.2794:0,(90370.3097:0,90370.598:0):0):0,(90370.2726:0,(90370.2715:0,((90370.2891:0,(90370.3115:0,(90370.3041:0,(90370.2935:0,(90370.2709:0,(90370.2718:0,((90370.2774:0,90370.2948:0):0,(90370.2731:0,(90370.2772:0,90370.3147:0):0):0):0):0):0):0):0):0):0,((90370.2744:0,90370.2938:0):0,((90370.3127:0,(90370.1723:0,90370.2859:0):0):0,(90370.2918:0,(90370.3166:0,(90370.2701:0,(90370.2914:0,(90370.3143:0,(90370.2722:0,((90370.2796:0,(90370.1244:0,(90370.3133:0,90370.3177:0):0):0):0,((90370.3002:0,(90370.2949:0,90370.3141:0):0):0,((90370.2756:0,((90370.3014:0,((90370.2624:0,90370.3098:0):0,(90370.2976:0,90370.2737:0):0):0):0,((90370.2815:0,90370.3081:0):0,(90370.2923:0,((90370.2816:0,(90370.3015:0,(90370.2798:0,((90370.2516:0,90370.2754:0):0,(((90370.1295:0,90370.44:0):0.00001,(90370.2502:0.00001,(90370.928:0,(((90370.2834:0,90370.2963:0.00003):0.00001,((90370.2531:0,90370.75:0):0.00001,(90370.1813:0,90370.2535:0):0.00001):0):0,(90370.2512:0,90370.2522:0):0):0):0):0):0,((90370.1849:0,90370.3061:0):0,(90370.1199:0,(90370.1119:0,90370.1272:0):0):0):0):0):0):0):0):0,((90370.3146:0,(90370.2703:0,(90370.2792:0,90370.787:0):0):0):0,(90370.2797:0,(90370.2713:0,90370.3009:0):0):0):0):0):0):0):0):0,((90370.2505:0,(90370.2509:0,90370.429:0):0):0,(90370.2513:0,(90370.1868:0,90370.2724:0):0):0):0):0):0):0):0):0):0):0):0):0):0):0):0):0):0):0):0):0):0):0):0,((90370.3086:0,(90370.745:0.00002,(90370.744:0,90370.81:0.00001):0.00002):0):0,(90370.2782:0,((90370.3582:0,((90370.909:0.00002,(90370.2492:0,90370.439:0.00001):0):0.00001,(90370.1416:0,90370.1864:0):0.00001):0):0,(90370.2432:0,90370.2526:0):0):0):0):0):0,(90370.2735:0,(90370.2633:0,90370.2631:0):0):0):0):0):0):0):0):0):0):0):0):0):0):0):0):0):0):0,(90370.3062:0,(90370.2836:0,90370.3134:0):0):0):0):0):0):0):0):0):0):0,(90370.2733:0,(90370.2845:0,((90370.3079:0,(90370.1163:0,90370.1638:0.00001):0):0,(90370.2745:0,(90370.3095:0,(90370.3185:0,(90370.3195:0,(90370.2951:0,90370.2952:0):0):0):0):0):0):0):0):0):0,(90370.3184:0,(90370.3059:0,(90370.2853:0,90370.3023:0):0):0):0):0,(90370.3076:0,(90370.3028:0,90370.2827:0):0):0):0):0):0,(90370.2625:0,(90370.2988:0,90370.463:0.00007):0):0):0):0):0.00002):0):0):0.00002):0):0,((90370.1324:0,(90370.2683:0,(90370.1313:0,90370.1527:0.00002):0.00001):0):0.00001,((90370.191:0,90370.2249:0):0.00002,(90370.341:0,90370.573:0):0.00001):0.00001):0):0,(90370.121:0,(90370.74:0,(90370.398:0,(90370.3364:0,((90370.3358:0,(90370.152:0,90370.352:0):0):0.00001,(90370.3363:0,(149539.337:0,((90370.3461:0,90370.3559:0):0,((90370.2496:0,(90370.3307:0,90370.775:0):0):0,((59201.2218:0,90370.173:0):0.00001,((90370.3297:0,((59201.1583:0,((90370.266:0.00002,90370.391:0):0.00001,(90370.844:0,(90370.73:0.00001,90370.756:0.00006):0.00002):0):0):0.00001,((90370.2804:0,(90370.3349:0,90370.958:0):0):0,(((90370.3368:0,(90370.3438:0,90370.3562:0):0):0,((90370.3557:0,(90370.3612:0.00001,((90370.317:0.00003,90370.3367:0):0,(90370.3611:0,90370.632:0):0.00001):0):0):0,(90370.3366:0,((90370.3357:0,90370.666:0):0,(90370.3348:0,(90370.1329:0.00004,90370.3359:0):0):0):0):0):0):0,((90370.3288:0,(90370.3284:0,90370.954:0):0):0,(90370.3412:0,((90370.3271:0,(90370.114:0.00001,90370.537:0):0):0,(((90370.3285:0,(90370.3266:0,90370.3308:0):0):0,(90370.3465:0,(90370.3294:0,(90370.3369:0,(90370.3376:0,(90370.3424:0,90370.3613:0):0):0):0):0):0):0,((90370.3464:0,(90370.3301:0,90370.3563:0):0):0,(90370.3302:0,90370.3558:0):0):0):0):0):0):0):0):0):0):0,(90370.3356:0,(90370.2575:0,(90370.2006:0.00018,(90370.2036:0.00013,(90370.2038:0.00013,90370.2039:0.00011):0.00001):0.00011):0):0.00002):0):0):0):0):0):0):0):0):0):0):0):0):0):0):0):0):0):0,((90370.3012:0,(90370.2687:0,(90370.134:0,90370.3398:0):0):0):0,((90370.2695:0,(90370.3257:0,90370.935:0):0):0,((90370.2478:0,(90370.1018:0,90370.3322:0):0):0,((90370.2688:0,(90370.2922:0,90370.3444:0):0):0,(((90370.881:0,(90370.2474:0,90370.2937:0):0):0,(90370.2954:0,(90370.2475:0,90370.3436:0):0):0):0,((90370.2523:0,(90370.2484:0,90370.501:0):0):0,(90370.2721:0,(90370.2904:0,90370.3437:0):0):0):0):0):0):0):0):0):0,(((90370.552:0,(90370.3328:0,(90370.546:0,(90370.1601:0.00001,90370.468:0.00001):0):0):0):0,(90370.3404:0,(90370.408:0,(90370.3312:0,90370.725:0):0):0):0):0,((((90370.63:0,(90370.101:0,90370.602:0):0):0,(90370.3325:0,90370.49:0):0):0,(90370.182:0,((90370.3276:0,((90370.781:0,90370.822:0):0,((90370.1559:0,90370.3287:0):0,(90370.821:0,90370.88:0):0):0):0):0,((90370.803:0,(90370.596:0,90370.761:0):0):0,(90370.1384:0,90370.3577:0):0):0):0):0):0,((90370.2696:0,(90370.194:0,90370.427:0):0):0,(90370.433:0,(90370.2582:0,90370.3599:0):0):0):0):0):0):0,(((90370.3346:0,(90370.1473:0,90370.2486:0):0):0,(90370.3601:0,(90370.1718:0,90370.3292:0):0):0):0,(((90370.575:0,(59201.2213:0,90370.1628:0):0):0,((90370.955:0,(90370.1674:0,(90370.3261:0,90370.3598:0):0):0):0,((90370.3258:0,90370.3561:0):0,(90370.1666:0,(90370.3595:0,90370.359:0):0):0):0):0):0,((90370.1727:0,90370.2483:0):0,(90370.488:0,(90370.3606:0,90370.366:0):0):0):0):0):0):0):0):0,((90370.432:0,(90370.789:0,(90370.3272:0,(90370.3269:0,90370.3469:0):0):0.00001):0):0,((90370.639:0,(90370.2791:0,90370.437:0):0):0,((90370.2727:0,((90370.2533:0,(90370.1839:0,(90370.2919:0,(90370.2993:0,(90370.3085:0,(90370.3039:0,(90370.1099:0,(90370.2787:0,(90370.1204:0,90370.1747:0):0.00002):0):0):0):0):0):0):0):0,(90370.2987:0,90370.3158:0):0):0):0,(90370.3159:0,(90370.2738:0,(90370.3566:0,(((90370.2905:0,(90370.2746:0.00001,(90370.2482:0,90370.3038:0):0.00001):0):0,(90370.2924:0,90370.3445:0):0):0,((90370.861:0,(90370.2927:0,(90370.2728:0,(90370.2844:0,90370.3155:0):0):0):0):0,(90370.2732:0,(90370.2901:0,(90370.3065:0,(90370.2881:0,90370.57:0):0):0):0):0):0):0):0):0):0):0):0):0):0,90370.3435:0):0,90370.3295:0):0,90370.621:0):0.00001,((59201.1257:0,(90370.2459:0,90370.961:0):0.00003):0.00002,(90370.3278:0.00001,(1132507.4:0.00002,90370.3521:0):0.00001):0.00001):0.00001):0.00001,(90370.2812:0,(90370.2994:0,((90370.2829:0,(90370.2984:0,90370.3044:0):0):0.00001,((90370.3052:0,((90370.3075:0,((90370.3176:0,(90370.2947:0,(90370.2964:0,(90370.2789:0,(90370.2783:0,((90370.2751:0,90370.3042:0):0,(90370.3191:0,(90370.3032:0,(90370.2785:0,90370.3064:0):0):0):0):0):0):0):0):0):0,(90370.2805:0,((90370.3083:0,(90370.3168:0,(90370.3017:0,(90370.1831:0,90370.3183:0):0):0):0):0,((90370.3102:0,(90370.2965:0,((90370.48:0,(90370.2501:0,90370.2819:0):0):0,((90370.2778:0,(90370.3048:0,((90370.3057:0,90370.3093:0):0,(90370.3117:0,(90370.2507:0,90370.3049:0):0):0):0):0):0,(90370.2915:0,90370.3174:0):0):0):0):0):0,((90370.2497:0,90370.2788:0):0,(90370.2763:0,(90370.2849:0,(90370.1241:0,90370.2491:0):0):0):0):0):0):0):0):0):0,(90370.2495:0,(90370.2529:0,90370.2843:0.00005):0):0):0):0,(90370.806:0.00008,(90370.2996:0,(90370.3204:0,(90370.2869:0.00001,(90370.2748:0,(90370.3203:0,(90370.2749:0,90370.3139:0):0):0):0):0):0):0.00004):0):0):0):0.00001):0.00001):0.00001,90370.995:0):0,90370.1865:0):0,90370.1196:0):0,((90370.382:0.00001,((90370.528:0.00001,90370.541:0.00004):0,((90370.1733:0,90370.804:0):0.00001,(90370.509:0,(((90370.699:0,(((((90370.229:0.00001,90370.726:0):0,(90370.269:0,(90370.1006:0,90370.755:0):0):0):0,(90370.385:0,(90370.972:0.00001,90370.989:0):0):0):0.00001,(90370.124:0,90370.193:0):0):0,(90370.991:0,(90370.869:0,(90370.554:0,90370.982:0.00001):0):0):0):0):0,(90370.773:0,(90370.986:0,(90370.977:0,90370.997:0):0):0):0):0,(90370.813:0,90370.974:0):0):0):0):0):0):0.00001,((90370.256:0,(90370.642:0,((90370.302:0,90370.783:0.00001):0,((90370.711:0.00001,(90370.973:0.00001,(90370.446:0.00001,90370.496:0):0.00001):0):0,(90370.238:0,90370.475:0.00001):0):0):0):0):0.00002,(90370.777:0,((90370.772:0,(90370.996:0,(90370.305:0,90370.738:0.00001):0):0):0,(90370.1768:0,(90370.336:0,(90370.126:0,(90370.556:0,(90370.1237:0,((90370.976:0,(90370.159:0,90370.218:0.00007):0):0,(((90370.1236:0,90370.337:0):0,(90370.322:0,(90370.1238:0,90370.1715:0):0):0):0,((90370.87:0,(90370.1701:0,90370.795:0):0):0,(90370.998:0,(((90370.1202:0,(90370.1161:0,90370.1709:0.00001):0):0,((90370.484:0,(90370.388:0.00001,(90370.1735:0.00001,90370.984:0):0):0):0,(90370.1008:0,(90370.979:0,(90370.981:0,((90370.557:0,(90370.113:0,90370.828:0):0):0,(((90370.1841:0,90370.987:0):0,(90370.975:0,(90370.1001:0,(90370.1777:0,90370.855:0):0):0):0):0,(((90370.143:0,90370.202:0.00001):0,(90370.1239:0,(90370.1158:0,90370.999:0):0):0):0,((90370.664:0,90370.684:0):0,((90370.353:0,90370.985:0):0,(90370.878:0,(90370.248:0,(90370.436:0,(90370.994:0,(90370.992:0,(90370.332:0,90370.519:0):0):0):0):0):0):0):0):0):0):0):0):0):0):0):0):0,(90370.494:0,(90370.1201:0,(90370.1811:0,(90370.1658:0,90370.1736:0.00002):0):0):0):0):0):0):0):0):0):0):0):0):0):0):0):0.00001):0):0):0,((90370.1033:0,((90370.1381:0.00002,90370.511:0):0.00011,(90370.2314:0.00004,(((90370.219:0.00001,90370.724:0.00001):0.00001,(90370.1038:0.00004,90370.3849:0.00002):0):0.00001,((90370.1465:0,((90370.321:0.00001,(90370.1863:0,90370.459:0):0):0.00001,(90370.1677:0,90370.1688:0.00001):0.00001):0.00001):0,(((90370.1211:0.00001,90370.1253:0):0.00001,(90370.798:0.00001,(90370.497:0.00001,(90370.146:0,90370.462:0):0):0):0):0.00001,(((90370.3289:0,(90370.3298:0,(90370.3565:0,90370.3567:0):0):0):0.00002,(90370.78:0,(((90370.329:0,(90370.1738:0,((90370.612:0,(90370.1665:0,90370.492:0):0):0,(90370.1169:0,(((90370.1766:0,90370.593:0):0.00001,(90370.1704:0,90370.703:0):0):0,(90370.1153:0,(90370.405:0,90370.812:0):0):0):0):0):0):0):0,(90370.1233:0.00003,90370.1679:0):0):0,((90370.167:0.00001,(90370.1154:0.00001,90370.1668:0):0):0,(90370.1235:0.00001,90370.1845:0):0):0):0):0.00002):0,((90370.3526:0.00005,((((90370.2293:0.00011,(90370.2291:0.00013,90370.2292:0.00016):0.00003):0.00006,(90370.2391:0.00009,(90370.2387:0,90370.2392:0):0.00006):0.00001):0.00002,(90370.2393:0.00004,(90370.2315:0,90370.3317:0):0.00004):0.00002):0.00001,((90370.1625:0.00008,(90370.1096:0,90370.1623:0):0.00002):0.00001,(90370.2396:0.00004,((90370.2399:0.00002,90370.2403:0.00003):0.00001,((90370.2294:0.00005,90370.2295:0.00005):0.00002,(90370.2316:0.00003,(90370.2395:0.00005,90370.2397:0.00001):0):0.00001):0):0):0):0):0.00001):0,(((90370.2382:0,90370.54:0.00001):0.00001,(((90370.1085:0.00002,90370.1873:0.00003):0.00003,(90370.1248:0.00004,(90370.161:0,(90370.1013:0,((90370.1575:0.00004,90370.343:0):0,((90370.1019:0.00001,90370.722:0):0,((90370.362:0.00001,(90370.1618:0.00001,90370.96:0.00003):0):0,(90370.1807:0.00006,90370.654:0.00001):0):0):0):0):0):0.00003):0.00001):0.00002,((90370.1269:0.00001,90370.577:0):0.00003,(90370.1857:0.00003,((90370.2381:0.0001,(90370.1874:0,(90370.1969:0.00001,(90370.1961:0.00001,(90370.1987:0,((90370.1906:0,90370.1972:0):0.00001,(90370.1955:0,90370.1957:0):0):0.00001):0.00001):0):0):0.00001):0.00004,(90370.338:0.00001,(90370.1293:0.00001,90370.1814:0.00001):0):0.00003):0):0):0.00001):0.00001):0,(90370.1828:0.00001,((90370.1872:0.00004,(90370.361:0.00003,90370.914:0.00002):0.00001):0.00001,(90370.723:0,(90370.608:0.00003,(90370.225:0.00001,(90370.693:0,(90370.1309:0.00001,(209261.6:0.00002,527001.3:0.00027):0.00002):0):0.00001):0.00001):0.00001):0):0):0):0):0):0):0):0):0.00001):0.00001):0):0.00001,((90370.471:0.00004,(90370.641:0,(90370.79:0,(90370.174:0,90370.531:0):0):0):0.00001):0.00001,(90370.657:0.00002,(90370.867:0,(90370.1339:0.00003,(90370.1344:0,90370.477:0.00001):0.00001):0):0.00001):0):0):0):0.00001,90370.151:0.00001):0,(90370.379:0,(90370.625:0.00005,90370.934:0.00001):0):0.00001):0.00001,((90370.112:0,(90370.1731:0,90370.1836:0):0):0.00004,(((192953.21:0.00019,90370.58:0):0.00003,(90370.925:0.00004,((90370.2472:0.00019,90370.797:0):0.00004,((90370.1808:0,(90370.1177:0.00001,(90370.1135:0.00001,90370.1713:0):0):0):0.00005,(((90370.1533:0.00002,90370.594:0.00009):0,((((90370.1725:0,90370.1757:0):0,(90370.1128:0,90370.1763:0):0):0.00002,(((90370.1749:0.00001,90370.1804:0):0,(90370.1834:0,(90370.1661:0,(90370.104:0,(90370.801:0.00006,(90370.469:0.00001,90370.637:0.00001):0.00001):0):0):0):0):0.00001,(90370.1714:0.00001,90370.1716:0):0.00001):0):0.00001,(90370.816:0.00001,(90370.1362:0.00003,(90370.239:0,((((90370.823:0.00003,(90370.85:0.00008,(90370.1306:0.00002,90370.851:0.00002):0.00001):0.00001):0.00001,(((90370.103:0,90370.407:0.00003):0.00001,(90370.533:0,(90370.1304:0,90370.566:0.00003):0.00001):0):0.00001,(90370.542:0.00001,90370.853:0):0.00001):0):0,((90370.644:0.00001,90370.728:0):0,(90370.428:0,((90370.384:0,(90370.1793:0,90370.1799:0):0):0,(90370.1826:0,(90370.1772:0,((90370.1698:0,90370.1722:0):0,((90370.1825:0,(90370.1288:0,90370.1802:0):0):0,((90370.1693:0.00001,90370.1798:0):0,(90370.1724:0,90370.1741:0.00001):0):0):0):0):0):0):0):0):0):0,((90370.1827:0,(90370.1706:0,(90370.1685:0,90370.1705:0):0):0):0,(90370.1837:0,((90370.399:0.00001,(90370.525:0,90370.638:0):0.00001):0.00001,(90370.1592:0,90370.1593:0):0.00001):0):0):0):0):0):0):0):0):0.00001,(90370.2466:0.00001,(90370.1126:0,90370.687:0):0):0.00001):0):0):0):0.00001):0.00003,(90370.64:0,(((90370.2325:0.00001,90370.2362:0.00001):0.00007,((90370.1259:0,90370.668:0):0.00001,(90370.1175:0.00006,((90370.1338:0,90370.884:0):0.00005,((90370.619:0,(90370.1109:0,90370.1832:0):0.00001):0.00001,((90370.818:0.00004,(90370.1721:0,(90370.524:0,(90370.214:0,(90370.814:0,(90370.1669:0,(90370.1265:0,(((90370.1268:0,(90370.737:0,(90370.185:0,90370.466:0):0):0):0,(((90370.1174:0,(90370.708:0.00001,(90370.1719:0,90370.1847:0):0):0):0,(90370.579:0,90370.704:0):0):0,(((90370.1137:0,90370.1262:0.00001):0,(90370.1753:0,90370.1774:0):0):0,(90370.153:0,90370.486:0):0):0):0):0,(90370.1186:0,90370.179:0):0):0):0.00002):0):0):0):0.00001):0.00002):0.00002,(90370.349:0.00006,(90370.92:0,(90370.1283:0,(90370.372:0,90370.872:0):0):0):0.00003):0.00001):0):0):0):0.00001):0):0.00002,(90370.257:0,90370.306:0):0.00001):0.00001):0.00001):0):0.00001):0.00001,(90370.2363:0.00002,(90370.1302:0.00002,90370.2875:0):0):0.00002):0,(90370.1228:0,((90370.3001:0,(90370.461:0,(90370.1656:0.00001,(90370.1129:0,90370.1648:0):0):0):0):0.00001,(90370.1752:0,90370.313:0.00001):0.00001):0.00001):0):0,(90370.1602:0.00002,(90370.1784:0,(90370.2319:0,90370.2383:0.00001):0.00002):0.00001):0.00001):0,90370.692:0.00001):0.00001,90370.2366:0):0,((90370.2031:0,90370.2887:0):0.00004,(1176488.3:0.00001,90370.149:0.00004):0.00001):0):0,((90370.1561:0.00009,90370.3286:0):0.00002,(90370.2346:0.00003,90370.2576:0.00002):0):0.00002):0.00001,90370.2356:0.00004):0,((((90370.952:0,((90370.846:0.00002,(90370.277:0.00001,(90370.2307:0.00001,90370.778:0.00001):0.00001):0):0.00001,(90370.656:0.00001,(90370.695:0,(90370.212:0,(90370.1168:0.00001,(90370.456:0.00001,((90370.223:0.00001,(90370.1142:0.00003,90370.1167:0.00003):0.00001):0.00001,(90370.939:0.00001,(90370.1792:0.00002,(90370.1564:0.00001,90370.3455:0.00003):0):0):0):0):0):0):0):0):0):0):0.00001,((90370.328:0,(90370.3181:0,((59201.2058:0,((90370.3615:0,(90370.3614:0,(90370.3378:0,(90370.3293:0,90370.3616:0):0):0.00001):0.00001):0.00001,(90370.3581:0.00002,(90370.55:0,90370.796:0):0.00002):0.00001):0.00002):0.00001,((90370.2936:0.00011,((90370.2998:0,((90370.2979:0,(90370.226:0,(90370.1786:0,(90370.1823:0.00007,90370.712:0.00002):0.00001):0):0):0,(90370.3192:0,(90370.2931:0,(90370.2799:0,((90370.3142:0,(90370.2524:0,90370.2929:0):0.00001):0.00001,((90370.3022:0.00002,90370.491:0):0.00001,(90370.2801:0,(90370.3506:0,(90370.3401:0,(90370.3475:0,(90370.3529:0,((90370.3551:0,(90370.3495:0,(90370.3576:0,(90370.3309:0.00001,(90370.3585:0,90370.413:0):0.00001):0):0):0):0,(90370.3282:0,(90370.3579:0,(90370.1649:0,90370.3333:0):0):0):0):0):0):0):0):0):0):0):0):0):0):0):0):0,((90370.2517:0,(90370.2719:0,90370.2942:0):0.00009):0.00002,(90370.1581:0,(90370.3263:0,90370.3525:0):0):0.00001):0):0):0.00001,((90370.3532:0.00001,90370.3588:0.00002):0.00003,(90370.3087:0,(90370.2743:0,((90370.863:0,(59201.1932:0,(90370.661:0,(90370.636:0,(90370.3274:0,(90370.45:0.00001,(90370.3273:0,(90370.3392:0,90370.3556:0):0):0.00001):0):0):0):0):0):0.00001,(90370.455:0,90370.784:0):0):0.00001):0):0):0):0.00001):0):0):0.00002,(90370.1053:0.00001,90370.425:0):0):0):0,((90370.1991:0.00001,(90370.733:0.00001,(90370.586:0,90370.857:0):0.00002):0.00001):0.00003,(90370.1034:0.00001,(90370.2706:0,((90370.489:0.00005,(90370.3332:0,(90370.3329:0,90370.616:0):0):0.00004):0,(((90370.1243:0,((90370.1732:0,90370.3121:0):0,(90370.1165:0,(90370.1245:0,90370.1803:0):0):0):0):0.00002,((90370.3103:0,(90370.2992:0,90370.364:0.00001):0.00001):0,(90370.3031:0,(90370.3092:0,(90370.2803:0,(90370.2879:0,((90370.959:0,(90370.3124:0,90370.3171:0):0.00003):0.00001,(90370.3045:0.00001,(90370.2503:0,90370.3034:0):0):0):0):0):0):0):0):0.00001):0.00001,(90370.1699:0,90370.3153:0.00001):0):0):0):0.00001):0):0):0.00002,((((90370.2467:0,90370.652:0):0.00007,(90370.1037:0.00016,(90370.945:0,CP053702.1:0.00019):0.00007):0.00003):0.00003,((90370.2002:0,90370.2921:0):0.00001,((90370.1464:0,((90370.843:0,(90370.919:0,(90370.3549:0,(90370.1294:0,(90370.547:0,(90370.464:0.00001,(90370.107:0.00002,(90370.1708:0.00001,(90370.1256:0,90370.1261:0.00014):0.00001):0):0):0):0):0):0):0):0.00001,(90370.901:0.0001,(90370.2033:0,((90370.1867:0,(90370.1626:0.00002,90370.479:0.00005):0.00001):0.00002,(((90370.166:0.00019,90370.2899:0.00014):0.00002,((90370.2521:0,(90370.2752:0,90370.3019:0):0.00004):0.00001,((90370.3165:0,((90370.3179:0,(90370.2712:0,90370.713:0):0):0,(90370.2542:0,(90370.3148:0,(90370.3043:0.00001,(90370.175:0,90370.3123:0):0.00001):0):0):0):0):0,(90370.2476:0.00001,90370.2837:0):0):0):0):0.00001,((90370.2702:0,90370.502:0):0.00001,(90370.1624:0,90370.3144:0):0):0):0):0):0.00001):0):0):0.00003,((90370.221:0,90370.485:0.00001):0.00002,(((((90370.615:0,(90370.1499:0,90370.422:0):0):0.00001,((90370.1189:0.00003,90370.1453:0.00011):0.00002,(90370.342:0.00002,(90370.1185:0.00001,(90370.1796:0,(90370.1651:0,90370.86:0.00001):0):0):0.00001):0.00002):0.00001):0.00001,((90370.1794:0.00003,90370.2026:0.00009):0.00002,(90370.1057:0.00001,(90370.599:0.00004,90370.868:0):0):0):0):0.00001,((90370.1089:0,(90370.678:0,(90370.601:0,(90370.195:0.00006,(90370.1297:0.00001,((90370.543:0.00001,(90370.1599:0,90370.442:0):0.00001):0,(90370.786:0,90370.957:0):0):0.00004):0.00001):0):0):0.00002):0.00003,((90370.1884:0.00003,((90370.1895:0,((90370.1942:0.00001,(90370.1927:0.00006,(90370.1875:0.00002,90370.1982:0):0.00002):0.00001):0.00001,(90370.1894:0.00002,90370.1928:0):0.00001):0):0,(90370.1911:0,90370.1926:0):0):0.00002):0.00002,((90370.109:0.00012,(90370.1394:0.00002,(90370.1198:0,90370.1789:0.00002):0.00001):0.00001):0.00001,(((((90370.131:0,(90370.1358:0,90370.916:0):0.00007):0.00002,((90370.326:0,(((90370.1943:0,(90370.1069:0,(90370.1067:0,((90370.1974:0,(90370.487:0.00001,90370.837:0.00005):0.00001):0.00001,((90370.1082:0,90370.854:0):0.00001,((90370.1045:0.00001,90370.1879:0):0.00002,(90370.1098:0,(90370.1079:0,(90370.1936:0.00001,(90370.1915:0,90370.1977:0):0.00001):0.00001):0.00001):0):0):0):0):0):0):0.00002,(90370.1993:0.00001,(90370.98:0,(90370.1985:0,90370.387:0):0):0.00002):0):0.00001,(90370.196:0,90370.647:0):0):0.00001):0.00001,((90370.1063:0,90370.53:0):0.00002,(90370.1078:0,(90370.1051:0.00007,90370.99:0.00003):0.00003):0.00001):0):0):0.00001,(90370.584:0,(90370.165:0.00002,((90370.1859:0,90370.875:0):0.00001,(90370.808:0,((90370.882:0,(90370.581:0,((90370.589:0.00007,90370.978:0.00001):0.00001,(90370.568:0.00001,90370.705:0):0.00001):0):0):0,(90370.1005:0.00001,(90370.983:0,(90370.234:0,90370.356:0):0):0):0):0):0.00001):0.00001):0.00003):0.00001):0.00001,((90370.1898:0.00004,90370.1912:0.00003):0.00003,(90370.1084:0,90370.2471:0.0002):0.00002):0):0.00001,((90370.3505:0,90370.3539:0):0.00004,(90370.168:0,90370.2457:0):0.00001):0):0):0):0):0):0.00001,(90370.1485:0.00002,((90370.3296:0,(90370.3537:0,90370.3573:0.00002):0.00001):0.00004,(90370.1914:0,90370.472:0):0.00001):0.00001):0):0):0.00001):0.00001):0.00002):0.00001,(((90370.2373:0,90370.2458:0):0.00001,((90370.1513:0,(90370.3321:0,(((90370.1284:0,(90370.438:0,(90370.253:0,((90370.592:0,(90370.1851:0,90370.363:0):0):0,((90370.1663:0,90370.1846:0):0,(90370.1785:0,90370.627:0):0):0):0):0):0):0.00001,((90370.1605:0,90370.512:0):0.00001,(90370.701:0.00003,(90370.915:0.00001,((90370.891:0.00001,90370.923:0):0.00001,(90370.921:0.00004,(90370.1596:0,90370.918:0.00002):0.00001):0):0.00001):0.00001):0):0):0.00001,(90370.1314:0,90370.2354:0):0.00001):0):0):0.00001,(90370.3494:0,((90370.495:0,(90370.1436:0,(90370.3201:0.00001,(90370.2898:0,(90370.2978:0,(90370.3047:0,(90370.3046:0,(90370.2814:0,(90370.2997:0,(90370.2537:0,((90370.1689:0,(90370.1816:0,(90370.1176:0,((90370.2328:0,((90370.672:0,90370.743:0):0.00001,(90370.2367:0,(90370.2379:0,(90370.2377:0,(90370.2355:0,(90370.2368:0,90370.2378:0):0):0):0):0):0):0):0.00001,(90370.1215:0,90370.1258:0):0.00001):0):0):0):0.00001,((90370.626:0,((90370.2847:0,(90370.2802:0,(90370.2916:0,(90370.2999:0,(((90370.3094:0,((90370.2824:0,(90370.3053:0,90370.3172:0):0):0,(90370.2759:0,90370.831:0):0):0):0,(90370.2839:0,90370.2872:0):0):0,((90370.2856:0,(90370.3088:0,90370.3099:0):0):0,(90370.2932:0,(90370.2974:0,(90370.3071:0,(90370.3186:0,((90370.3114:0,(90370.3033:0,((90370.2795:0.00001,(90370.1769:0,(90370.2854:0,((90370.3118:0,(90370.2781:0,90370.3116:0):0):0,(90370.2961:0,(90370.2894:0,(90370.2877:0,(90370.3004:0,(90370.2867:0,(90370.2773:0,90370.2962:0):0):0):0):0):0):0):0):0.00003):0.00001):0,((90370.2943:0,(90370.3178:0,(90370.2498:0,90370.3205:0):0):0):0,(((90370.2897:0.00001,90370.467:0):0.00001,(90370.1512:0,90370.2527:0):0):0,(90370.2968:0,90370.3119:0):0):0):0):0):0):0,(90370.2982:0,90370.3074:0):0):0):0):0):0):0):0):0):0):0):0):0,(90370.2811:0,90370.3187:0):0):0):0.00001,(90370.52:0,(90370.1395:0,(90370.578:0,90370.758:0):0.00001):0):0):0):0):0):0):0):0):0):0):0):0):0.00001):0.00001,((90370.3268:0,90370.3507:0):0,((90370.3105:0.00001,(90370.1035:0.00001,(90370.482:0,90370.764:0.00001):0):0.00002):0.00001,(90370.3503:0,(90370.3264:0,90370.3492:0):0):0):0):0):0):0.00001):0):0.00001,((90370.3096:0,(90370.706:0.00001,90370.792:0.00001):0.00002):0.00004,((90370.67:0.00002,((90370.561:0,90370.623:0):0.00002,(90370.216:0,(((((90370.1232:0.00001,90370.522:0):0,(90370.1657:0,90370.308:0):0):0,(90370.721:0.00001,90370.849:0):0):0.00002,(90370.102:0.00019,90370.2365:0.00001):0.00001):0.00003,(90370.493:0.00019,(90370.132:0.00011,(((90370.1046:0.00001,90370.1667:0.00008):0.00001,((90370.1055:0.00003,90370.416:0):0.00001,((209261.33:0.00002,90370.606:0):0.00001,(90370.424:0.00003,90370.908:0.00011):0.00001):0):0):0.00001,(90370.1687:0.00005,(90370.563:0.00001,((90370.2359:0,(90370.2202:0,((90370.1746:0,((90370.1209:0,(90370.1681:0,90370.1829:0):0):0.00006,(90370.1118:0,90370.1694:0):0):0):0.00003,((90370.1675:0,(90370.1104:0,90370.1767:0):0):0.00003,(90370.1636:0.00001,(90370.224:0,(90370.607:0.00001,(90370.189:0.00001,90370.426:0.00003):0.00001):0.00002):0):0):0):0):0):0.00002,(((((90370.1994:0,(90370.1889:0,((90370.1072:0,(90370.1893:0,(90370.1946:0.00001,90370.1948:0.00001):0):0):0,(90370.1988:0,((90370.1944:0,90370.1989:0):0,(90370.1966:0,90370.1996:0):0):0):0):0):0):0,((90370.1892:0,90370.1995:0):0.00001,(90370.1891:0,90370.1968:0):0.00001):0):0,(90370.1655:0.00001,(90370.1919:0,90370.345:0):0.00001):0):0,((((90370.1877:0.00003,(90370.1973:0,(90370.1917:0,(90370.1975:0,(90370.1908:0,(90370.1916:0,(90370.108:0,((90370.1068:0,(90370.859:0,(90370.1953:0,90370.47:0):0.00001):0):0,((90370.1882:0,90370.1905:0):0.00001,(90370.1962:0,((90370.1878:0,(90370.1896:0,90370.1925:0):0.00002):0.00002,((90370.1885:0,90370.1941:0):0.00001,((90370.1986:0,(90370.1935:0,90370.1959:0):0):0.00001,(90370.1887:0.00001,(90370.1933:0,(90370.1913:0.0001,90370.1984:0):0.00001):0):0):0):0):0):0):0):0):0):0):0.00001):0):0.00002):0.00001):0.00001,((90370.1976:0,(90370.1921:0.00001,90370.1947:0):0):0.00001,(90370.1949:0.00001,((90370.1937:0,90370.1938:0):0.00002,((90370.1952:0.00001,(90370.1924:0.00002,90370.1979:0):0.00001):0,((90370.1876:0.00002,90370.1981:0.00002):0.00001,(((90370.768:0,((90370.1939:0,(90370.1956:0,(90370.1971:0,(90370.1999:0,(90370.1897:0.00005,90370.1983:0.00001):0.00002):0):0):0.00001):0.00001,(90370.1886:0,90370.1923:0):0):0.00001):0,(90370.1904:0,90370.1929:0):0):0.00001,(90370.1945:0,90370.1998:0):0):0):0):0):0):0.00001):0):0.00001,((((90370.1907:0,(90370.1918:0,90370.1963:0):0.00001):0,(90370.825:0.00001,((90370.1064:0,(90370.1066:0,((90370.2252:0.00006,90370.431:0):0.00003,(90370.46:0.00011,(90370.183:0.00001,(90370.503:0,90370.565:0.00001):0):0):0.00001):0.00006):0.00001):0.00001,(90370.1901:0,(90370.1881:0.00001,90370.1902:0.00001):0):0.00001):0):0):0,(90370.1888:0,(90370.1931:0,90370.1954:0):0.00001):0):0,((90370.1639:0.00001,(90370.1922:0,90370.1951:0):0.00001):0.00001,(90370.1932:0,90370.1992:0):0.00001):0):0):0,((90370.1076:0,90370.794:0):0.00001,(90370.323:0,90370.383:0):0):0):0):0,(90370.1075:0,90370.753:0):0):0):0.00002):0.00001):0.00001):0):0.00001):0.00001):0.00001):0.00002):0):0.00001,(90370.324:0.00008,(90370.1475:0,90370.2357:0):0.00002):0.00001):0):0):0.00001):0):0.00001):0,90370.312:0):0.00001,90370.417:0):0,90370.763:0):0,90370.1377:0):0,((90370.243:0,(90370.1255:0.00008,((90370.1246:0.00003,90370.1778:0):0.00001,(90370.735:0.00013,(((90370.1166:0.00004,((90370.1783:0.00001,(90370.1756:0.00002,90370.1835:0.00001):0):0.00002,((90370.164:0.00002,(90370.355:0.00001,(90370.1467:0.00003,90370.507:0.00001):0):0):0,(90370.665:0.00002,((90370.1692:0.00002,(90370.158:0.00004,90370.204:0.00002):0.00001):0,(90370.375:0.00001,(90370.628:0,(90370.1755:0.00004,90370.856:0):0):0):0):0):0):0.00001):0):0,((90370.1764:0,90370.1776:0.00001):0.00001,(90370.1795:0.00006,(90370.1822:0,(90370.1208:0.00001,(90370.1249:0,90370.1673:0):0.00001):0):0.00003):0.00001):0):0.00001,((90370.1696:0.00018,90370.1734:0.00002):0.00003,(90370.1662:0.00001,90370.1797:0):0.00001):0):0.00001):0.00001):0.00001):0):0.00002,((90370.304:0.00001,(90370.765:0.00002,((90370.1125:0,90370.1854:0):0.00003,((90370.1039:0.00003,90370.396:0):0,((((90370.1206:0,90370.1758:0):0.00002,(90370.1604:0,(90370.947:0.00002,90370.962:0.00001):0):0):0.00001,(90370.523:0.00003,(90370.545:0.00001,(90370.1303:0.00002,90370.748:0):0.00002):0.00001):0.00001):0,(90370.271:0.00001,(90370.1059:0,90370.698:0):0.00003):0):0):0):0):0):0.00001,(90370.1745:0.00003,90370.2711:0):0):0.00001):0):0.00002,(90370.1299:0,90370.585:0):0.00002):0,(90370.993:0.00002,(90370.2977:0.00002,90370.3058:0.00001):0.00003):0.00002):0,(((90370.757:0.00015,(90370.3104:0,(90370.2868:0,(90370.3018:0.00003,(((90370.247:0,90370.645:0):0,(90370.374:0,90370.393:0):0):0.00002,(90370.209:0.00007,90370.95:0):0.00001):0.00001):0):0):0.00001):0.00005,(59201.1632:0.00002,90370.2717:0.00003):0.00002):0.00004,(90370.1087:0,(90370.747:0.00001,(90370.2468:0.00003,(90370.2464:0.00006,(90370.2462:0.00009,(90370.2463:0.00025,90370.2465:0.00007):0):0.00002):0.00001):0.00002):0):0.00003):0):0.00002,(90370.171:0.0001,(90370.201:0,((90370.245:0,90370.66:0):0.00001,(90370.1744:0,90370.1848:0):0.00001):0.00003):0.00014):0.00003):0.00002,(90370.839:0.00014,((90370.676:0.00006,(90370.2539:0,(90370.3101:0,(90370.2506:0,(90370.3072:0,(90370.2823:0,((90370.2777:0,(90370.2909:0,90370.3399:0):0):0,(90370.3189:0,(90370.2986:0,((90370.2493:0,(90370.2508:0,90370.2511:0.00001):0.00001):0,((90370.597:0,(90370.1414:0.00003,90370.3066:0):0):0,(90370.3021:0,(90370.3055:0,90370.3173:0):0):0):0):0):0):0):0):0):0):0):0):0.00003):0.00004,(90370.618:0.00001,90370.734:0.00001):0.00001):0.00005):0.00002):0.00003,(((90370.1964:0.00002,(90370.1997:0,(90370.1958:0,(90370.1903:0.00001,(90370.1978:0,(90370.1909:0.00001,90370.1967:0.00001):0):0):0):0.00001):0.00003):0.00013,(90370.264:0.00017,(90370.205:0,(90370.1095:0.00001,(90370.1043:0.00003,90370.864:0):0.00001):0):0.00006):0.00001):0.00015,(90370.1934:0.00011,(90370.1965:0.00008,(90370.1077:0,90370.1633:0.00004):0.00001):0.00003):0.00009):0.00003):0.00005,((90370.2028:0.00006,(90370.506:0.00004,(90370.434:0.00004,((90370.138:0.00004,90370.357:0):0.00005,(90370.1252:0.00001,(90370.1251:0.00001,(90370.1838:0.00001,90370.707:0):0.00001):0.00001):0.00001):0.00002):0.00004):0.00002):0.00009,(90370.1535:0.00009,((90370.762:0,((90370.51:0,90370.663:0.00001):0.00001,(90370.883:0.00001,(90370.2371:0.00001,((90370.1573:0,((90370.646:0,90370.929:0):0.00003,((90370.371:0.00005,((90370.2349:0.00001,((90370.752:0.00001,(90370.1234:0.00001,(90370.1197:0.00001,90370.314:0.00001):0):0):0,(90370.335:0,90370.572:0):0):0):0.00001,(90370.1664:0,90370.449:0.00002):0):0.00011):0.00002,((90370.307:0.00004,(90370.1684:0,((90370.127:0,90370.287:0):0,(90370.1717:0,(90370.454:0.00001,90370.826:0.00001):0):0):0):0.00002):0.00001,(90370.2369:0.00003,(90370.1883:0,90370.1899:0.00002):0.00001):0):0):0.00001):0):0.00001,(90370.1229:0.00001,90370.2358:0):0.00001):0):0):0):0):0.00001,((90370.1227:0.00001,(90370.1193:0,90370.1703:0.00001):0):0.00001,((90370.667:0,(1169661.3:0.00024,90370.2034:0.00007):0.00002):0.00001,((90370.414:0,(90370.527:0.00001,90370.91:0.00001):0):0.00001,(90370.871:0.00002,(90370.115:0.00001,((((90370.595:0.00002,(90370.583:0,90370.688:0):0.00001):0.00001,((90370.702:0,90370.902:0.00005):0.00002,(90370.148:0.0001,90370.582:0):0.00001):0):0,(90370.2376:0.00001,((90370.2747:0.00002,(90370.3198:0.00002,90370.397:0):0):0.00001,(90370.261:0,(90370.1108:0.00003,((90370.441:0.00003,90370.534:0):0.00001,(90370.406:0.00001,(((90370.1374:0,90370.588:0):0.00001,(90370.284:0.00001,(90370.251:0,(90370.1619:0.00001,(90370.1866:0.00001,(90370.419:0.00001,90370.559:0):0.00001):0.00001):0):0.00001):0):0.00001,(90370.634:0.00001,(90370.1543:0.00004,90370.206:0):0.00001):0.00001):0):0):0.00001):0):0):0):0):0,(90370.154:0.00001,90370.759:0.00001):0):0):0):0):0):0):0):0.00001):0.00002):0.00006):0.00103,90370.2303:0.00188):0.00624,(54388.52:0.00162,((54388.124:0.00012,(54388.82:0,((941189.3:0.00016,(54388.99:0,(54388.72:0.00004,(54388.116:0.00002,54388.89:0.00004):0.00002):0):0.00001):0.00007,(54388.55:0,(54388.136:0.00001,54388.31:0.00005):0):0.00003):0):0.00006):0.00009,((59201.1858:0.00015,(1072568.3:0.00069,((54388.132:0.00006,54388.303:0.00004):0.00008,(54388.61:0.00019,(54388.68:0,(1072569.3:0.00027,((54388.291:0.00005,54388.309:0.00006):0.00002,(54388.15:0,((54388.341:0,(54388.85:0,(54388.345:0,(54388.331:0,(54388.348:0,(54388.328:0,54388.342:0):0):0.00001):0):0.00001):0.00001):0,((54388.184:0.00003,(54388.36:0.00004,(54388.107:0,54388.46:0):0.00002):0.00002):0.00001,(54388.203:0.00004,(54388.329:0,54388.338:0):0):0):0):0):0.00001):0.00001):0):0.00003):0.00004):0.00002):0.00004):0.00011,(((54388.131:0.00001,((54388.193:0.00005,(54388.199:0.00001,(54388.114:0,(54388.246:0.00001,(54388.212:0.00001,(54388.235:0,((54388.216:0,(54388.248:0,(54388.209:0,54388.217:0):0.00001):0):0,(54388.189:0,(54388.198:0,(54388.233:0,(54388.192:0,54388.215:0):0):0):0):0):0.00001):0):0):0):0):0.00001):0.00003,(54388.271:0.00003,54388.272:0.00002):0.00002):0.00004):0.00006,(((54388.115:0.00002,(54388.75:0,(54388.62:0.00002,54388.88:0.00001):0):0.00002):0.00003,((54388.104:0,(54388.29:0.00004,(54388.69:0.00004,(59201.2206:0.00001,(54388.245:0,54388.249:0.00001):0.00002):0.00002):0.00001):0.00003):0.00009,((((54388.109:0.00008,54388.21:0.00012):0.00003,((((54388.23:0,54388.97:0):0.00002,(54388.101:0,((295319.15:0.00004,54388.105:0.00004):0.00002,(54388.179:0.00015,54388.28:0.00001):0.00002):0.00001):0.00002):0.00002,(54388.66:0,((54388.87:0,(54388.44:0.00002,54388.91:0.00005):0.00002):0.00002,(54388.129:0,(54388.43:0,(((54388.11:0.00004,54388.133:0):0.00001,((54388.12:0.00003,((54388.103:0,54388.77:0):0.00003,(54388.53:0.00006,54388.67:0):0.00002):0.00003):0.00001,((54388.113:0.00001,((54388.123:0,54388.24:0):0.00001,(54388.13:0.00004,54388.16:0.00002):0.00001):0):0.00001,(54388.19:0,54388.59:0):0.00001):0.00001):0):0.00001,(54388.51:0.00002,(54388.274:0.00002,(59201.1488:0,(554290.17:0.00003,59201.1301:0.00006):0.00002):0.00003):0.00001):0.00001):0.00001):0.00001):0.00001):0):0.00001):0.00001,(54388.17:0.0001,(54388.39:0,(54388.96:0.00003,((59201.1363:0.00002,59201.2171:0):0.00002,(54388.14:0.00002,((54388.201:0.00002,(54388.139:0.00001,(54388.211:0,((54388.202:0,(54388.194:0,54388.208:0):0):0,(54388.197:0.00001,(54388.196:0,(54388.195:0,((54388.232:0.00001,((54388.188:0,54388.224:0):0.00001,(54388.243:0.00002,54388.251:0):0):0):0.00001,(((54388.191:0,(54388.214:0,54388.236:0):0):0,(54388.221:0,(54388.205:0,54388.225:0):0):0):0,((54388.223:0,54388.234:0):0,(54388.229:0,(54388.218:0,((54388.219:0,54388.239:0):0,(54388.247:0.00001,54388.252:0):0):0):0):0):0):0):0):0):0):0):0):0):0.00001):0.00001,(54388.74:0,(54388.102:0,54388.54:0.00001):0.00001):0):0.00001):0.00001):0.00001):0):0.00001):0):0.00001):0.00001,(59201.1839:0.00007,(59201.1404:0,59201.1464:0.00002):0.00003):0.00001):0.00001,((54388.294:0.00009,54388.312:0.00015):0.00006,((54388.58:0,((54388.284:0.00002,(54388.311:0.00001,(54388.278:0,((54388.319:0,(54388.325:0,(54388.335:0.00001,(54388.292:0.00001,(54388.327:0.00003,(54388.326:0.00001,((54388.275:0.00001,54388.281:0):0.00002,(54388.334:0,54388.336:0):0.00002):0.00002):0.00001):0):0.00001):0.00002):0.00001):0.00001,(54388.332:0,((54388.302:0,54388.314:0):0.00001,(54388.313:0.00002,((54388.304:0.00001,54388.321:0.00002):0.00001,(54388.322:0.00003,(54388.323:0,(54388.317:0,54388.333:0):0.00001):0.00001):0.00001):0.00001):0):0):0):0):0.00001):0.00002):0.00002,(54388.298:0,(54388.337:0,(54388.296:0,(54388.295:0.00001,(54388.279:0,(54388.297:0,(54388.282:0,(54388.283:0,54388.307:0.00002):0.00001):0.00001):0):0.00001):0):0.00002):0):0.00001):0.00002):0.00001,(54388.18:0.00002,(54388.273:0.00002,54388.64:0):0.00003):0.00001):0.00002):0):0.00001):0.00002):0.00005,((((54388.125:0.00001,(54388.45:0,(54388.32:0,(59201.1892:0.00004,((54388.63:0,59201.1513:0.00001):0.00001,(54388.35:0,(54388.34:0,(54388.33:0.00002,54388.79:0):0.00001):0.00001):0):0.00002):0.00001):0.00002):0.00001):0.00002,(54388.176:0.00032,(54388.172:0.00026,(54388.71:0.00017,((1243588.3:0.00007,54388.41:0):0.00001,(54388.119:0.00005,((54388.173:0.00022,54388.175:0.00012):0.00003,(54388.171:0.00004,(54388.174:0.00009,54388.178:0.00007):0.00003):0.00002):0.00002):0.00001):0.00001):0.00001):0.00001):0.00001):0.00002,((54388.108:0.00005,54388.56:0.00004):0.00006,(54388.47:0,54388.9:0.00004):0.00001):0.00001):0.00004,(1072571.3:0.00046,(54388.8:0.00011,(54388.112:0.00007,54388.27:0.00015):0.00002):0.00003):0.00003):0.00003):0.00001):0.00003,(54388.121:0.00013,(54388.22:0.00024,54388.25:0.00015):0.00015):0.00001):0.00003):0.00009):0.00007):0.00711):0.00092,59201.161:0.0091):0.00059,((58096.47:0.00717,CP017727.1:0.00712):0.00031,(((286783.8:0.00072,((286783.9:0,(1173850.3:0,286783.7:0.00017):0):0.0001,(286783.334:0,((286783.3:0.00008,(((59201.1376:0,59201.1918:0):0.00009,(286783.341:0.00013,59201.2068:0):0.00004):0.00005,(286783.346:0,(28901.6892:0.0001,(59201.1557:0.00003,(59201.2177:0.00004,(59201.1343:0,59201.1992:0):0.00001):0.00001):0.0001):0):0.00001):0.00003):0.00004,((286783.402:0,286783.98:0):0.00008,((CP061118.1:0.00002,(286783.335:0,286783.345:0.00005):0.00004):0.00009,((286783.333:0,286783.339:0.00002):0.00007,(286783.56:0.00001,(286783.326:0,(286783.93:0,((286783.77:0,(286783.59:0,(286783.72:0,(286783.82:0,(286783.67:0,(286783.78:0,(286783.74:0,(286783.92:0,(286783.61:0.00001,(286783.87:0,(286783.64:0,((286783.328:0,286783.332:0.00017):0.00005,(286783.95:0,(286783.69:0,(286783.63:0,(286783.84:0,(286783.68:0,(286783.96:0,((286783.71:0,286783.88:0):0,(286783.73:0,((286783.58:0.00003,286783.79:0):0.00002,(286783.65:0,(286783.76:0,286783.81:0):0.00001):0):0):0):0):0):0):0):0):0):0):0):0):0):0):0):0):0):0):0):0):0):0,(286783.62:0,286783.66:0):0):0):0):0.00005):0.00006):0.00001):0.00002):0.00004):0):0.00009):0.00071):0.00616,(590.12378:0.00461,((((590.12266:0.00013,(590.12194:0.00014,(590.12242:0.0001,((590.15371:0.00013,(((1410925.3:0.00001,((590.12376:0.00001,CP012833.1:0.00004):0.00002,(1410926.3:0,(1410917.3:0.00005,(1124928.4:0.00001,1410927.3:0.00001):0.00002):0.00001):0.00001):0.00001):0.00002,(590.12492:0.00013,(28901.8949:0,340188.23:0.00019):0.00004):0):0.00002,(1410916.3:0.00003,(1410929.3:0.00001,(1410930.3:0.00003,(1410918.3:0.00005,((1410920.3:0,(1410923.3:0.00001,(1410922.3:0,(590.12526:0.00006,(1410924.3:0,(1410919.3:0.00002,(1410921.3:0,590.12557:0):0.00002):0):0.00001):0):0.00001):0.00001):0.00001,(1410928.3:0,1410931.3:0.00003):0.00001):0.00001):0.00001):0):0.00005):0.00001):0.00001):0.00003,(590.12262:0.00026,(590.12215:0.00013,(590.12314:0.00003,(590.12577:0.00006,(590.12335:0.00014,((((340188.27:0.00001,340188.29:0.00004):0.00002,(340188.26:0.00007,((340188.31:0.00004,(340188.24:0,340188.28:0.00001):0.00001):0.00001,(340188.21:0.00007,340188.25:0.00003):0):0.00001):0.00002):0.00001,(590.12394:0.00008,(590.12244:0.00005,(590.12544:0.00013,590.12591:0):0.00003):0.00001):0.00001):0.00001,(590.12263:0.00017,590.12503:0):0.00001):0.00001):0):0.00001):0.00003):0.00001):0.00002):0.00002):0):0.00001):0.00007,(590.12306:0.00011,590.12332:0.00011):0.00003):0.00011,(340188.45:0.00003,(340188.83:0.00018,(340188.17:0.00007,(340188.11:0.00001,(340188.13:0.00006,((340188.89:0.00002,((340188.76:0,(340188.74:0.00001,(340188.65:0.00003,(340188.97:0,(340188.78:0.00002,(340188.88:0.00001,((340188.49:0,340188.91:0.00001):0,((340188.85:0.00002,(340188.108:0,340188.51:0.00001):0):0,(340188.106:0,(340188.109:0,((340188.98:0,(340188.101:0,((340188.92:0,(340188.81:0,(340188.61:0,(340188.94:0,((340188.103:0,340188.96:0):0,((340188.71:0,340188.99:0):0,(340188.73:0,(340188.75:0,((340188.56:0.00002,(340188.54:0,(340188.58:0,((340188.66:0,340188.93:0.00001):0,(340188.55:0,340188.95:0):0):0):0):0.00001):0.00013,(340188.77:0,(340188.39:0,(590.15007:0.00001,590.16952:0.00015):0.00003):0):0.00001):0):0):0):0):0):0):0):0):0,(340188.102:0,340188.62:0):0):0):0):0,(340188.67:0,(340188.107:0,(340188.68:0.00002,340188.69:0):0):0):0):0):0):0):0):0):0.00001):0):0):0.00001):0.00001):0.00001,(340188.84:0.00002,(340188.52:0.00003,340188.57:0.00003):0.00002):0):0.00001):0.00005,(340188.42:0,590.13788:0.00048):0.00001):0.00001):0.00002):0.00005):0.00007):0.00004):0.00006):0.00354,(59201.1386:0.00344,(90105.193:0.00081,(59201.1182:0,59201.1581:0.00008):0.00123):0.00225):0.00073):0.00083):0.00217):0.00083,((984237.3:0.00018,CP019183.1:0.00007):0.00807,(((28901.875:0.00021,28901.876:0.00021):0.00681,((28147.34:0.00015,((28901.607:0.00011,28901.609:0):0.00014,(57045.6:0.00018,((57045.9:0.00002,(224729.38:0,57045.11:0):0.00002):0.00007,(224729.39:0.00014,(57045.8:0.00015,(57045.52:0.00005,(57045.49:0,(57045.43:0.00007,(224729.43:0.00004,(59201.621:0.0001,(57045.55:0.00011,(57045.54:0,(57045.41:0.00003,(57045.42:0,(57045.44:0,57045.46:0):0.00001):0):0):0):0.00002):0.00003):0.00001):0):0.00003):0.00007):0.00002):0.00006):0.00009):0.00005):0.00015):0.00692,((59201.1769:0.00706,(59201.1758:0.00002,(59201.1235:0.00003,(28144.328:0.00005,28144.95:0.00001):0.00006):0.00001):0.00638):0.00049,((((90105.158:0.00037,((90105.48:0,(90105.46:0.00003,(90105.47:0.00003,((90105.54:0,90105.56:0):0.00001,((90105.63:0,90105.67:0):0.00001,(90105.49:0,(90105.57:0.00002,(90105.51:0,(90105.73:0.00001,(90105.68:0,((90105.62:0.00001,(90105.58:0,90105.64:0):0.00001):0.00001,(90105.52:0,(90105.55:0.00002,(90105.144:0,(90105.139:0,90105.148:0):0.00001):0.00001):0):0):0):0):0):0.00001):0):0):0):0):0.00001):0):0.00003,((90105.159:0.00003,90105.161:0.00009):0.00006,(90105.147:0,(90105.149:0.00002,(90105.142:0,90105.146:0.00002):0.00005):0):0.00002):0.00003):0.00027):0.00533,((1173467.3:0.00046,(590.16406:0.00003,(590.16435:0.00002,(590.17393:0,(590.16928:0.00003,590.17032:0.00004):0):0.00003):0.0001):0.00026):0.00016,(1212554.4:0.00063,((58096.15:0.00001,(58096.12:0.00002,(58096.11:0,(58096.13:0,58096.9:0.00002):0.00001):0.00002):0.00004):0.00041,(1163747.3:0.00041,(1173472.3:0,1328327.3:0.00023):0.00007):0.00008):0.00005):0.00015):0.00564):0.00047,(((1173476.3:0.00013,((1173451.3:0,(1173420.3:0.00005,1173444.3:0.00005):0.00002):0.00005,(1173475.3:0,(1173473.3:0,(1173477.3:0.00001,(58096.69:0.00001,(59201.1968:0,((1173439.3:0,58096.57:0):0.00002,(((59201.1162:0,59201.1572:0):0.00002,(59201.1563:0,(1173458.3:0,(59201.1975:0.00001,(59201.1396:0,(59201.1711:0.00001,(1173463.3:0.00005,58096.56:0):0.00002):0.00001):0):0.00001):0):0.00001):0.00001,(1173452.3:0.00001,59201.2016:0):0):0.00001):0.00001):0.00002):0.00003):0):0.00001):0.00002):0):0.00273,(1173468.3:0.0027,((59201.1544:0.00003,((1173447.3:0.00009,(1173438.3:0.00017,(1173440.3:0.00001,59201.1161:0.00008):0.00036):0.00011):0.00007,((1173429.3:0.00034,(59201.1459:0,(1183391.3:0.00012,((1173456.3:0,1182186.3:0):0.00003,((59201.2102:0.00006,((59201.1146:0,(59201.1315:0.00001,(59201.1821:0.00006,(59201.1288:0,59201.2235:0):0.00006):0.00007):0):0.00002,(CP032622.2:0.00002,(CP039500.1:0,CP039499.1:0):0.00001):0.00002):0.00002):0.00003,((CP039498.1:0,(1182175.3:0,(1196348.3:0.0002,((1182185.3:0.00012,(1182193.3:0.00003,(1182184.3:0.00003,((1183387.3:0.00002,1208624.3:0.00002):0.00001,(1208625.3:0.00002,(((1182181.3:0.00001,1208629.3:0):0,((1182191.3:0,((1182182.3:0.00005,1183392.3:0.00003):0.00002,((1208623.3:0.00001,1208627.3:0):0.00001,(1299160.3:0.00002,(1183390.3:0.00001,(1183389.3:0.00001,1232184.3:0):0.00002):0.00001):0):0):0.00001):0,((1182176.3:0,1182183.3:0):0,(1182174.3:0,1182178.3:0):0):0):0):0.00001,(1182189.3:0,(1183393.3:0,1208622.3:0):0):0):0.00001):0.00001):0.00001):0):0.00001):0.00002,((1173427.3:0.00001,1173427.6:0.00001):0.00004,(59201.1471:0.00005,(59201.2106:0.00002,(59201.1735:0,59201.1931:0):0.00001):0.00002):0.00003):0.00001):0.00001):0.00001):0.00001):0.00002,(CP039502.1:0.00002,(CP045753.1:0.00002,(CP045759.1:0.00001,(CP039493.1:0.00003,(CP039463.1:0.00002,(CP039473.1:0.00001,(CP039480.1:0,(CP045757.1:0.00001,(CP039465.1:0.00002,(CP039482.1:0,(CP039486.1:0,(CP039491.1:0.00001,(CP039469.1:0,(CP039496.1:0,(CP039489.1:0,(CP039476.1:0.00001,(CP039477.1:0,(CP039478.1:0,(CP039487.1:0,(CP045754.1:0,(CP039467.1:0,CP039484.1:0):0):0):0):0):0):0):0):0):0):0):0):0):0):0):0):0):0):0):0.00002):0.00001):0.00001):0.00002):0.00001):0):0):0.00003):0.00004,(59201.1631:0,(59201.1895:0.00037,(1173441.3:0.00016,(1173450.3:0.0001,59201.1676:0.00022):0.00015):0.00049):0.00005):0.00003):0.00001):0.00007):0.00038,(59201.1578:0.00068,(600.22:0,(1173464.3:0.0001,(1124925.3:0.00008,1173434.3:0.00006):0.00004):0.00001):0.00019):0.00017):0.00155):0.00078):0.00264,(98360.119:0.00617,(590.13869:0.00044,(28901.6699:0.00013,(590.17098:0,((28901.4791:0.00018,(59201.2249:0,(28901.8912:0.00015,(590.15572:0.00009,(28901.4761:0,28901.5433:0.00002):0.00016):0.00001):0.00002):0.00004):0.00008,(((600.3:0.00021,935705.3:0.00004):0.00004,(590.12387:0,590.14018:0.00014):0.00003):0.00002,((28901.8906:0,(((600.44:0,(600.14:0.00013,600.54:0.00015):0.00002):0.00005,(600.42:0,(CP011396.1:0.00001,(600.12:0.00015,(28901.5905:0.00006,600.45:0):0.00008):0.00003):0.00002):0.00003):0.00003,(28901.8895:0.00002,((600.38:0.00008,600.4:0):0.00003,(((1064551.5:0.00004,600.8:0.00005):0.00002,((28901.8441:0.00002,CP040699.1:0):0.00002,((600.32:0.00001,600.37:0):0.00002,(600.27:0,((1235460.3:0.00004,28901.4785:0.00013):0.00001,(600.34:0.00004,(((600.29:0,(28901.8753:0,600.31:0.00001):0.00002):0.00001,(600.39:0.00001,(600.28:0,(28901.4598:0,600.36:0):0):0.00001):0):0.00001,(600.33:0,600.6:0):0.00001):0.00001):0.00001):0.00001):0.00001):0.00001):0):0.00001,(28901.8701:0,(28901.8731:0,600.35:0.00001):0):0):0.00001):0):0.00001):0):0.00001,(590.14165:0.00004,((59201.1429:0.00002,(59201.1463:0,(59201.1919:0.00002,(28901.5375:0.00018,28901.6585:0.00003):0.00001):0.00001):0.00001):0.00002,(590.17071:0,(590.14978:0.00006,(590.13019:0.00005,(590.14517:0.00011,590.17212:0.00003):0):0.00002):0.00001):0):0.00001):0.00001):0.00001):0.00001):0):0.00003):0.00004):0.00576):0.00055):0.0003):0.00006,(((28901.8419:0.00071,930777.3:0.00049):0.00639,(((595.353:0.00055,((59201.1264:0.00012,595.147:0):0.00011,((590.14465:0,((28901.9786:0.0001,595.372:0.00006):0.00009,((28901.9785:0.00006,595.125:0.00016):0.00011,(595.18:0.00004,(28901.9195:0,590.13629:0.00003):0.00005):0.00006):0.00006):0.00012):0.00002,(((595.143:0,(59201.1672:0,59201.2194:0.00016):0.00002):0.00006,((28901.10061:0.00009,(((595.471:0.00002,(595.443:0.00003,595.476:0):0.00001):0.00001,((595.442:0.00002,(28901.10205:0.00004,((595.467:0.00004,595.473:0.00004):0.00002,(((595.458:0,595.477:0.00002):0.00003,(595.444:0.00003,(28901.10216:0.00004,(595.457:0.00002,((595.402:0.00004,(595.399:0.00001,((28901.10198:0.00001,(28901.3242:0,28901.766:0.00001):0.00001):0.00002,(28901.10199:0.00003,((28901.5153:0,595.111:0):0.00001,(595.462:0,(595.551:0.00003,(595.104:0,(595.102:0.00001,((28901.4557:0,28901.5125:0.00011):0.00001,(28901.4488:0,(28901.6197:0,(590.12632:0,(590.12278:0.00005,595.439:0):0.00004):0):0.00001):0.00001):0):0):0.00001):0.00001):0.00001):0.00001):0):0.00001):0):0.00001,(595.451:0,((595.483:0.00002,(595.475:0,(595.393:0.00002,(595.459:0.00003,(595.465:0,595.481:0):0.00002):0.00002):0.00001):0):0,(595.468:0.00006,(590.12601:0.00003,(595.455:0.00001,595.464:0):0.00001):0.00001):0):0):0):0):0.00001):0):0.00001):0.00001,(595.463:0.00005,(28901.10201:0.00007,590.12338:0.00011):0):0):0.00001):0):0.00001):0.00002,((28901.6178:0.00003,(28901.6199:0,595.69:0.00005):0.00001):0.00002,(28901.6637:0.00002,(28901.5524:0,((595.332:0,(28901.4905:0.00004,595.93:0):0.00002):0.00002,((28901.5449:0,(28901.6806:0.00002,(28901.6886:0,(28901.5917:0,(28901.6583:0,595.68:0):0.00001):0):0.00001):0.00001):0.00001,(595.335:0.00002,(28901.4934:0,595.334:0):0.00001):0):0.00001):0):0.00002):0.00001):0.00002):0):0.00003,(28901.4621:0.00003,((28901.5018:0,28901.6201:0.00001):0.00002,(28901.5093:0.00002,(28901.6938:0.00005,(28901.5835:0.00003,28901.6855:0):0.00002):0):0.00001):0.00002):0.00001):0.00003):0.0001,(((((595.145:0.00004,(28901.5779:0.00001,590.16767:0):0.00001):0.00002,((((595.139:0,((28901.5317:0.00023,59201.1977:0.00004):0.00012,((59201.139:0,(59201.138:0,59201.147:0.00001):0.00002):0.00007,(28901.8974:0.00002,590.15415:0):0.00003):0.00002):0):0.00004,((590.12629:0.00002,595.357:0):0.00003,((595.154:0.00003,(((590.12657:0.00002,(28901.8925:0,590.14382:0.00001):0.00002):0.00001,(CP052794.1:0,(595.151:0,(590.14424:0.00003,((1439845.3:0,590.13737:0.00003):0.00004,(((590.12796:0.00004,590.16084:0):0.00003,(CP052785.1:0.00002,(CP052801.1:0.00008,(CP052813.1:0.00001,((CP052796.1:0.00001,CP052807.1:0.00002):0.00001,(CP052839.1:0.00002,(CP052825.1:0,(CP052837.1:0,(CP052817.1:0.00001,((CP052792.1:0.00002,CP052831.1:0):0,(CP052787.1:0.00001,((CP052805.1:0.00001,CP052833.1:0):0,(CP052829.1:0,(CP052835.1:0,(CP052827.1:0.00002,(CP052782.1:0,(CP052809.1:0,((CP051675.1:0,(CP052815.1:0.00001,(CP052821.1:0,CP052823.1:0):0.00001):0):0,((CP052798.1:0.00004,CP052819.1:0):0.00001,(CP052789.1:0.00002,CP052811.1:0):0.00001):0):0):0):0):0):0):0):0):0):0):0):0):0):0.00001):0):0.00001):0.00002):0.00002):0.00002,(((1439848.3:0.00001,(1439826.3:0,59201.1224:0.00003):0.00003):0.00002,(1439840.3:0.00002,(590.14245:0.00006,595.46:0):0.00002):0.00001):0.00001,((590.17797:0,(((1436137.3:0,590.15525:0):0.00004,(59201.1226:0,595.89:0.00007):0.00001):0.00004,((1439839.3:0,595.45:0):0.00006,(590.13204:0.00012,(28901.8915:0,((590.15968:0,590.17516:0.00002):0.00003,((590.14196:0.00002,(28901.9088:0.00004,595.34:0.00002):0.00001):0.00002,(1439851.3:0,595.78:0.00002):0.00001):0.00001):0):0.00004):0.00003):0.00002):0.00001):0.00001,(590.15277:0.00006,(CP052777.1:0.00001,(590.15465:0.00001,(28901.4593:0,590.13931:0.00002):0.00001):0.00001):0.00002):0.00001):0.00001):0.00001):0):0.00001):0):0):0):0.00002,((590.16017:0.00003,595.87:0.00013):0.00004,(((590.15208:0.00001,(595.36:0,(595.38:0,(590.14963:0,(1439841.3:0,(590.16292:0.00007,(590.15218:0.00004,595.39:0):0.0001):0.00007):0.00005):0.00003):0):0.00001):0.00002,(28901.4755:0,59201.2229:0.00004):0.00002):0.00002,(1439830.3:0.00004,(1439831.3:0.00001,(590.14089:0.00003,CP052803.1:0):0.00001):0.00003):0.00001):0.00002):0):0):0.00001,(((595.108:0,595.116:0):0.00015,(595.401:0.00013,(595.127:0,(59201.1292:0.00002,(59201.148:0,(59201.1334:0.00004,59201.1362:0.00007):0):0.00002):0.00001):0.00001):0.00004):0.00002,(590.12218:0,(590.14113:0,59201.1585:0):0):0.00002):0.00001):0):0.00001):0.00001,((590.15198:0,(28901.6194:0.00011,(590.17803:0.00004,595.33:0.00003):0.00003):0):0.00001,(590.12274:0.00004,(590.16707:0,(590.16939:0,((590.13148:0.00005,(595.29:0.00003,(((90371.3604:0.00001,(595.59:0.00002,(595.61:0.00006,(590.12463:0.00004,590.16336:0):0.00006):0.00001):0.00002):0.00002,(28901.8968:0,(28901.4933:0,595.331:0):0):0.00002):0.00002,(28901.6814:0.00007,590.13635:0):0.00002):0):0.00001):0.00003,(28901.9196:0,((1439846.3:0.00016,(((28901.5439:0.00003,595.75:0):0.00001,((590.14794:0.00004,(595.35:0.00003,595.81:0.00002):0.00001):0.00005,(590.14486:0.00003,(590.15086:0,(28901.8661:0,590.14783:0.00004):0):0.00001):0.00001):0.00001):0.00001,(595.73:0.00002,(1439844.3:0,(590.13634:0.00008,(590.13655:0.0001,595.31:0.00001):0.00001):0.00003):0.00001):0):0.00001):0.00007,(28901.4681:0.00002,28901.6472:0.00003):0.00004):0.00002):0.00001):0):0.00001):0.00003):0):0.00001):0.00002,((1443276.3:0,(28901.5078:0.00004,28901.6449:0):0.00006):0.00006,((590.13836:0,595.32:0):0.0002,(595.37:0,(590.14197:0.00021,(590.14201:0.00007,(595.44:0.00002,(1439850.3:0,28901.8896:0.00001):0.00001):0.00003):0.00003):0.00008):0.00003):0.00003):0.00001):0.00001):0.00002,(28901.8978:0,(595.113:0.00013,(28901.5329:0,(28901.5108:0.00001,28901.6162:0.00003):0.00001):0.00003):0):0):0.00001,(28901.8977:0,((28901.4898:0,59201.151:0):0.00007,(59201.1641:0.00002,(28901.6604:0,(1439825.3:0,(1439837.3:0.00001,(1439832.3:0.00001,(590.16437:0.00001,(595.152:0.00005,595.54:0.00002):0.00001):0.00002):0.00001):0.00001):0.00002):0.00002):0.00002):0.00001):0):0.00003,(28901.5323:0.00001,(590.14374:0,595.156:0):0.00004):0.00002):0.00003):0.00004):0.00004,((595.92:0.00002,((595.137:0,595.367:0):0.00003,(595.543:0.00006,(595.91:0.00002,(1439828.3:0.00004,(1347789.3:0.00004,595.77:0):0.00002):0.00008):0.00001):0.00002):0.00002):0.00007,(595.153:0,(595.47:0.00073,(595.368:0.00023,(595.124:0.00003,((28901.2714:0.00002,595.58:0.0001):0.00005,((1329901.3:0,59201.1564:0):0.00004,(595.348:0,(595.99:0.00006,((595.117:0.00001,((595.103:0,595.97:0.00001):0,(595.96:0,((595.11:0.00004,(595.57:0.00005,(595.545:0,595.554:0):0.00001):0):0.00002,(595.109:0.00003,(595.121:0.00002,((595.106:0,(595.115:0,595.98:0.00002):0):0.00001,(595.107:0.00002,(595.118:0,(595.122:0.00003,((595.112:0,(59201.1603:0,595.105:0.00006):0):0.00001,(595.114:0.00002,((595.123:0,(595.119:0,595.129:0.00001):0):0.00005,(595.101:0,(595.548:0.00003,595.553:0):0):0.00001):0.00001):0.00001):0):0.00001):0):0.00001):0):0):0.00001):0):0):0.00002):0.00003,(59201.1665:0.00004,59201.1763:0.00009):0.00002):0.00002):0):0.00003):0.00002):0.00001):0.00004):0.00013):0.0001):0.00003):0.00001):0.00001):0.00005):0.00029):0.00438,(59201.1695:0.00138,595.349:0.00142):0.00306):0.0022,((59201.1552:0.00257,(59201.1259:0.00135,(59201.1157:0.00126,(59201.2052:0.00023,(48409.7:0.00007,((((59201.1403:0.00014,(59201.1866:0.00001,(59201.2034:0,59201.2072:0):0.00003):0.00004):0.00006,(59201.2259:0.00005,(59201.1189:0,(59201.1951:0.00002,(48409.29:0.00013,59201.2174:0.00002):0.00002):0):0.00001):0.00003):0.00003,((59201.1562:0,((59201.1843:0,(48409.11:0.00005,59201.1844:0):0.00001):0.00004,(48409.14:0.00033,59201.1796:0):0.00002):0):0.00004,(59201.1413:0,59201.947:0.00004):0.00001):0.00001):0.00003,(48409.13:0,(59201.1089:0,(28901.8303:0.00018,(59201.1139:0,59201.1247:0.0001):0.00004):0):0.00001):0.00002):0.00002):0.00008):0.00061):0.00035):0.00086):0.00396,((59201.1383:0.00204,59201.1571:0.00216):0.00361,(611.386:0.00112,(611.407:0.00032,(590.16422:0.00088,((590.14688:0.00382,590.16589:0.00063):0.00051,((28901.1613:0.00032,(611.403:0.00045,611.408:0.00047):0.00013):0.00011,(590.16411:0.00109,(28901.8647:0.00022,(1299039.3:0.00027,(((590.17408:0.00034,(1299049.3:0.0002,(59201.2244:0.00047,((611.12:0.00013,611.236:0):0.00003,(590.16552:0.00008,((590.13997:0.00007,(590.17173:0.00016,(590.13248:0,590.14696:0.00005):0.00001):0.00001):0.00004,(590.17438:0.00001,((611.247:0.00003,(611.358:0.00006,((59201.2169:0.00006,((611.237:0.0001,611.238:0.00002):0.00003,((59201.1555:0,59201.1561:0.0001):0.00007,(59201.2117:0.00008,(611.352:0.00007,(59201.1609:0,(340190.71:0,59201.1718:0):0.00001):0.00007):0.00006):0.00003):0.00001):0.00003):0.00003,(590.15526:0,611.421:0.00001):0.00001):0.00002):0.00003):0.00004,(590.15871:0.00011,(590.15511:0.00006,(590.15454:0.00007,(590.14651:0.00001,(((590.17511:0.00003,(590.15506:0,((28901.1602:0,28901.1607:0):0.00003,(590.17103:0.00007,(28901.4505:0,(590.13577:0.00006,590.16045:0.00004):0.00001):0.00001):0.00003):0.00001):0.00006):0.00003,(590.16083:0.00006,((611.327:0.0001,(590.13394:0,590.17037:0.00011):0.00002):0.00001,(((611.105:0.00001,611.127:0):0.00003,(590.13878:0,(28901.1614:0,(590.16519:0.00004,611.63:0.00004):0.00002):0):0.00002):0.00001,((611.331:0,(611.323:0.00003,(590.12232:0.00008,611.351:0):0.00007):0.00004):0.00004,(590.13533:0.00006,(((28901.8521:0,590.16896:0.00001):0.00002,(611.73:0.00005,(28901.8612:0.00002,(590.14438:0.00002,(590.14181:0.00006,(590.14758:0.00001,590.16904:0.00013):0.00001):0.00001):0.00001):0):0.00002):0.00003,(590.13542:0.00012,((590.13007:0.00002,(590.13794:0.00005,590.14581:0.00004):0.00003):0.00005,(590.14621:0.00001,((590.13553:0.00001,590.16192:0.00005):0.00004,(590.13525:0.00008,590.14401:0.00008):0.00002):0.00001):0.00001):0.00001):0.00002):0):0.00003):0):0.00001):0.00001):0.00001):0.00001,((590.13721:0.00017,(1182166.4:0.00001,(590.14704:0,611.66:0):0.00004):0.00005):0.00003,((590.17095:0.00014,590.17781:0.00002):0.00011,(28901.1612:0,590.15207:0.00007):0.00005):0.00002):0.00001):0.00001):0.00001):0.00001):0):0.00001):0.00001):0.00001):0.00003):0.00002):0.00003):0.00003):0.00002):0.00011,(((590.15319:0.00003,(28901.3003:0.00003,28901.8973:0.00003):0.00032):0.00011,(590.13171:0.00015,((590.14258:0.00007,(590.14455:0.00015,(590.14488:0.00009,(1173842.4:0.00012,(590.14467:0.0001,(590.14478:0.00006,590.14499:0.00011):0.00001):0.00002):0.00001):0.00001):0.00002):0.0001,((1173845.4:0.00027,590.12912:0.00018):0.00002,((590.17366:0.00014,(590.13923:0.00009,((590.14653:0.00006,(1299045.3:0.00006,590.17137:0.00006):0.00001):0.00001,(((611.343:0.00005,(590.13075:0.00006,590.17175:0.0002):0.00001):0.00002,(590.15507:0.00013,((590.14282:0.00005,590.14343:0):0.00001,((590.15115:0.00004,(590.14578:0.00006,(590.14664:0.00009,((590.12995:0,590.16728:0):0.00002,(590.16312:0.00014,590.17363:0.00018):0.00001):0.00002):0):0):0,((1160717.4:0.00016,(1173840.4:0.00013,(1173844.4:0.00016,(590.14769:0,590.16824:0):0.00002):0.00001):0.00004):0.00001,(((28901.1604:0.00003,(590.16274:0.00004,(590.15337:0.00003,611.133:0.00008):0.00002):0.00001):0.00001,(1299038.3:0.00006,590.17085:0.00012):0):0.00001,(590.17544:0.00004,((((28901.1608:0.00001,590.15141:0.00003):0.00003,(611.123:0,(590.13526:0.00007,(90371.3118:0,(590.12421:0.00003,(28901.8434:0,90371.3115:0.00001):0.00002):0):0.00001):0):0.00002):0.00008,(28901.8893:0.00002,611.321:0.00015):0):0.00001,(((590.17176:0.00014,(((590.13372:0.00004,590.17772:0.00007):0.00001,(611.326:0.00011,(590.13691:0,((590.16351:0,590.17147:0.00006):0.00002,((590.15839:0.00007,(1182164.3:0.00012,(1182165.4:0.00007,1182167.3:0.00003):0.00001):0.00001):0.00001,((590.17361:0.00009,(611.336:0.00003,(590.13241:0.00004,(590.12265:0,(28901.8998:0,(590.15336:0,(1030005.3:0.00006,590.15305:0):0.00005):0.00005):0):0):0):0.00001):0.00001,(590.14974:0.00006,((590.15221:0,(590.15389:0.00004,(590.12713:0.00014,(590.15078:0.00005,(590.15374:0.00002,(590.14423:0.00058,590.16056:0.00004):0.00001):0.00002):0.00001):0.00001):0):0.00001,((28901.8482:0,(28901.9026:0.00001,(611.122:0.00002,(28901.8439:0,611.121:0):0.00001):0):0.00001):0.00001,((590.15988:0,611.338:0.00001):0.00003,((((611.333:0.00006,((611.59:0.00004,(590.13916:0,590.17122:0.00009):0.00001):0.00001,(590.15565:0,611.324:0):0):0.00001):0.00001,(590.12658:0,611.54:0):0.00001):0.00001,((590.15585:0,590.16701:0):0.00001,(((28901.9115:0.00001,(28901.9127:0,590.17199:0):0.00001):0,((28901.9188:0.00001,(590.13557:0.00003,611.18:0):0.00001):0,(590.16217:0.00001,(28901.9047:0,(590.14832:0,(590.16295:0.00003,(590.15869:0.00001,(590.15969:0,590.16125:0.00001):0.00001):0.00001):0):0):0):0):0):0.00002,(28901.4476:0.00004,590.14966:0.00001):0.00001):0.00001):0):0,((590.13961:0,(590.13275:0.00002,(590.12715:0.00005,(590.15149:0,(590.14935:0.00008,590.15055:0.00002):0):0.00002):0.00001):0):0,(((611.388:0,(611.15:0.00002,(590.15958:0.00003,(611.14:0,(611.398:0,(611.13:0,611.399:0):0):0.00001):0):0.00002):0):0.00001,(590.14757:0,(((590.15035:0.00001,((590.13795:0.00004,(590.16856:0.00005,(590.14091:0,590.16263:0):0.00004):0.00002):0.00001,(590.14357:0.00002,611.17:0.00001):0.00001):0.00001):0.00001,(28901.8894:0,590.13082:0.00009):0.00001):0,((611.394:0,(1173849.4:0.00002,(1173841.4:0.00011,(1029998.3:0.00002,1029999.3:0.00002):0.00001):0):0):0,(((611.341:0.00009,(590.12214:0,590.14227:0):0.00002):0.00002,(590.13399:0.00003,590.15614:0.00001):0.00001):0.00001,((28901.1617:0.00001,611.61:0):0.00001,(((611.119:0,(1182168.3:0.00002,((611.239:0.00001,CP005390.2:0):0.00001,((((((1173843.4:0,590.17444:0):0.00005,(590.13022:0.00002,(590.13065:0,590.17775:0.00005):0.00003):0.00002):0.00001,((590.13037:0,(28901.9214:0,(590.14821:0.00008,(611.56:0,((611.62:0.00003,(590.16036:0.00002,(28901.8966:0,590.15919:0):0.00002):0.00001):0.00003,(590.15059:0,590.17344:0):0.00001):0):0.00003):0):0.00002):0.00002,((590.16623:0.00001,611.396:0):0.00001,((28901.8726:0,(590.16675:0,(590.17316:0,(590.17349:0,611.245:0.00005):0):0.00001):0):0.00001,((((590.15647:0,(28901.8247:0,611.46:0):0):0.00002,(611.395:0,(590.16318:0,590.16878:0):0.00001):0):0.00001,((611.23:0,(590.16979:0,611.22:0):0):0.00002,(((590.15095:0,(1029997.3:0.00001,590.13034:0):0.00003):0.00001,(590.13183:0,(590.16727:0.00002,611.28:0):0):0.00001):0.00001,(590.17472:0.00001,(590.14965:0.00003,((590.16823:0.00001,590.17192:0):0.00004,(590.13786:0,(590.14326:0.00016,611.329:0):0.00002):0.00003):0.00001):0.00001):0):0):0):0.00001,(590.13116:0.00003,590.13679:0.00001):0):0):0):0):0):0.00001,(1173846.4:0,(28901.4788:0.00001,((28901.1605:0.00001,590.14929:0.00002):0.00001,(((611.52:0,(590.16836:0.00024,611.57:0.00009):0.00004):0.00001,(611.39:0,(590.14031:0.0001,590.14819:0):0.00001):0):0.00001,(590.14178:0,(590.16101:0,(590.15463:0,(590.14542:0,611.42:0):0.00002):0.00001):0):0):0):0):0):0):0,(59201.159:0,611.55:0):0):0.00001,(CP026976.1:0,(611.116:0,611.111:0):0.00001):0.00001):0):0.00001):0):0.00001,((590.14953:0.00001,(590.16745:0,CP019176.1:0):0):0.00001,(590.13069:0,(611.125:0,611.126:0):0):0.00001):0):0.00001,(((590.17114:0.00004,611.342:0.00004):0.00002,((590.15606:0.00003,(590.14492:0,590.17215:0):0.00002):0.00002,((1128966.4:0.00001,590.15509:0):0.00002,((590.14594:0,590.17075:0):0.00002,((1128965.4:0.00003,(1124943.4:0.00008,590.17333:0):0.00004):0.00003,(((590.15433:0.00001,((590.13391:0,590.13646:0.00008):0.00002,((590.15822:0,590.15897:0):0.00002,((590.13601:0,590.16805:0):0.00003,((590.13938:0,590.16496:0):0.00002,((590.14748:0,590.15404:0.00001):0.00002,((590.15715:0,590.16368:0.00002):0.00003,((((590.17201:0.00005,(590.15048:0.00001,(590.15139:0,590.17478:0.00019):0.00003):0.00004):0.00006,(590.12736:0.0001,(590.13918:0.00002,(590.14195:0.0001,(590.15307:0.00003,(590.15172:0.00003,590.15278:0.00001):0.00002):0.00003):0.00003):0.00002):0.00003):0.00008,((590.16027:0.00022,590.16759:0):0.00004,(590.13058:0,590.16409:0.00002):0.00003):0.00001):0.00001,((590.14223:0,(590.14422:0,590.15688:0):0.00001):0.00001,((28901.8828:0,590.13657:0):0.00002,((590.17539:0,CP045762.1:0):0.00002,(((590.14036:0,590.16854:0):0.00002,(590.15655:0,(590.12782:0,590.16978:0):0):0.00001):0,((590.15874:0.00002,((590.15188:0,(590.13341:0,590.14137:0):0):0.00002,(590.13009:0,(611.78:0,(590.14591:0.00004,611.328:0.00008):0.00004):0):0.00001):0.00001):0.00001,(590.13133:0,590.16833:0):0.00001):0):0.00001):0.00001):0.00001):0):0):0.00001):0):0.00001):0):0.00001):0):0,((590.14353:0,590.16739:0.00005):0.00003,(590.14129:0,590.16881:0.00004):0.00002):0):0,((590.13032:0.00001,590.14555:0):0.00002,((590.15083:0,590.16758:0):0.00002,(590.13962:0,590.14726:0):0.00002):0):0):0):0):0.00001):0.00001):0.00001):0.00001,((28901.4541:0,590.15118:0.00001):0.00001,(590.14042:0.00002,((590.15346:0,(1124948.4:0.00011,590.17357:0):0.00002):0.00001,((590.15498:0.00003,(590.15228:0.00001,(590.13206:0.00002,590.17209:0):0.00002):0.00001):0.00002,(590.16715:0.00001,611.391:0):0.00001):0.00001):0):0.00001):0):0):0):0):0):0):0.00001):0):0.00001,((590.14338:0,611.334:0.00007):0.00002,(((590.15459:0,590.17394:0):0.00001,(590.14955:0.00005,611.335:0.00005):0):0.00001,(28901.8804:0,590.13181:0.00006):0.00001):0):0):0):0):0):0):0):0):0):0):0):0):0):0.00001):0,(590.12723:0.00004,((59201.135:0.00005,59201.136:0.00001):0.00004,((590.17464:0.00012,(590.17322:0.00005,(590.13785:0.00016,(28901.782:0,590.17348:0.00001):0.00001):0.00001):0.00001):0.00001,(590.17413:0.00005,(590.16361:0.00001,590.17118:0):0.00002):0):0.00001):0.00001):0):0):0.00001,(590.14297:0.00004,(1299048.3:0.00002,(590.14226:0.00007,(((590.14705:0.00003,(590.14604:0.00007,(590.14228:0.00004,590.14772:0.00006):0.00001):0.00001):0.00001,(590.14248:0.00004,(28901.9163:0,590.15014:0.00001):0):0):0,(590.12649:0.00004,(((590.13503:0.00011,(590.17284:0,((454169.8:0,(590.15429:0.00008,590.16912:0):0.00001):0.00001,(590.16618:0.00004,590.16907:0.00006):0):0.00002):0.00001):0.00004,((590.17336:0.0002,((590.15679:0.00025,590.16478:0):0.00003,(590.13227:0.00007,(590.14365:0.00001,(590.16901:0.0002,(590.13106:0.00014,(590.16673:0.00023,((590.14198:0.00012,590.16751:0.00011):0.00001,(590.13989:0.00009,((590.16714:0.00013,590.17157:0.00006):0.00001,(590.14656:0.00004,(((590.15357:0.00003,((590.14803:0.00013,590.16377:0):0.00001,(590.16988:0.00005,((590.14409:0.00008,(590.13164:0,590.14397:0.00002):0.00001):0.00001,((590.16464:0.00001,(590.16931:0,(590.17169:0.00006,(590.12964:0.00009,(590.13236:0.00004,590.13893:0.00006):0.00001):0.00001):0):0.00001):0.00001,(590.12988:0.00002,590.13408:0.00002):0):0):0):0.00001):0.00001):0.00001,(590.12976:0.00002,(590.15824:0.00018,590.16173:0.00004):0.00001):0):0,(590.13221:0.00003,(590.14342:0,590.16509:0.00009):0):0):0.00001):0):0.00001):0):0):0.00001):0):0.00001):0):0.00002):0.00001):0.00003,((590.15098:0.00014,590.15263:0):0.00002,(590.16786:0.00004,(590.16698:0.00007,(590.14131:0.00006,590.16723:0.00007):0.00003):0.00001):0):0.00002):0.00003):0.00005,(590.13671:0.00002,((59201.137:0,(59201.146:0.00002,(59201.1761:0,59201.2156:0):0.00007):0.00002):0.00004,(590.13176:0.00003,(590.17388:0.0002,(28901.9021:0.00023,((611.36:0.00002,(611.33:0.00002,611.49:0.00002):0.00002):0.00003,(590.13926:0.00004,(590.15998:0.00003,(590.15602:0.00009,(28901.9152:0,(590.14896:0.00008,(590.13796:0.00003,(590.14035:0.00007,590.14778:0.00004):0.00006):0.00002):0.00001):0.00002):0.00002):0.00001):0.00002):0.00005):0.00006):0.00009):0.00002):0.00003):0.00002):0.00002):0):0.00001):0):0.00001):0):0,(((28901.8867:0,(611.325:0.00007,(590.14796:0.00002,(590.17885:0.00002,611.332:0):0.00001):0.00002):0.00002):0,(1299044.4:0.00001,(28901.9228:0.00001,(28901.8282:0.00005,(59201.1518:0.00007,(28901.822:0,(28901.8982:0,590.13884:0.00011):0.00003):0.00006):0.00002):0.00002):0.00001):0):0.00001,(611.45:0.00002,((590.13149:0.00003,(28901.9146:0.00001,(28901.4796:0,590.13316:0.00001):0.00001):0):0.00001,((590.17769:0.00002,611.35:0.00002):0.00002,(1299051.3:0.00001,590.14349:0):0.00002):0):0):0.00001):0):0):0):0):0.00001):0):0):0):0):0.00001,(((611.409:0.00036,((590.15314:0.00019,(590.15135:0.00021,((590.13153:0.00009,(590.14045:0.00004,(((590.15262:0.00005,((((28901.6324:0,(590.17773:0,611.37:0.00002):0.00002):0.00013,(611.43:0.00001,((590.13643:0.00005,(590.13612:0,611.242:0.00005):0.00005):0.00003,(590.13623:0,590.14975:0):0.00001):0.00001):0.00007):0.00001,(611.24:0,(590.13094:0,590.13332:0.00001):0.00003):0.00001):0.00001,(590.15292:0.00004,590.15328:0.00002):0.00001):0.00001):0.00006,(590.14203:0.00014,590.14583:0.00024):0.00003):0.00002,(590.14553:0.00029,(590.15484:0.00022,590.17153:0.00009):0.00003):0.00001):0.00001):0.00001):0.00003,((590.17457:0.00003,590.17892:0.00006):0.00005,((1054963.4:0.0004,(1054966.4:0.00007,(1054959.4:0.00003,590.13488:0):0.00005):0.00001):0.00003,(590.14215:0.00009,((1271864.3:0.00001,(590.12506:0.00007,590.14016:0.00003):0.00006):0.00002,(590.14098:0.00002,611.38:0.00002):0.00001):0):0):0.00001):0.00001):0.00002):0.00001):0.00002,((590.14565:0.00017,(((590.16611:0,590.17407:0.00002):0.00003,(590.17369:0.00009,((590.13663:0,590.15823:0):0.00005,((611.313:0.00009,((611.322:0.00005,(611.311:0.00004,611.312:0.00006):0.00002):0.00004,((1124944.5:0.00012,(590.13163:0.00008,590.17535:0):0.00001):0.00003,(590.14202:0,(((590.13811:0.00004,590.16578:0.00043):0.00002,(590.17021:0.00007,((590.13725:0.00002,(590.13448:0,590.15831:0):0.00001):0.00001,((590.13417:0,590.16499:0):0.00002,(590.16927:0.00003,(((1124935.4:0,590.13758:0):0.00001,(590.15232:0.00001,590.16864:0):0.00001):0.00001,(590.13825:0.00004,((590.14352:0.00002,((590.14833:0,590.16054:0):0.00002,(590.13608:0,((590.16121:0.00004,(590.12711:0.00001,(590.15065:0.00011,(590.13809:0,590.16521:0):0.00004):0.00001):0.00001):0.00001,(590.16668:0.00012,((1124939.4:0.00004,(611.82:0.00002,(28901.1603:0.00002,590.14818:0.00002):0.00003):0.00002):0.00004,(590.17456:0.00002,(590.14442:0.00007,590.15038:0):0.00001):0):0.00001):0.00001):0):0.00001):0.00001):0.00001,((590.13565:0,590.15527:0):0.00005,(590.15047:0,590.17345:0):0.00002):0):0.00001):0.00001):0):0.00001):0.00001):0):0):0.00001,(590.15143:0.00004,(590.14207:0,590.15351:0):0.00003):0):0):0):0.00001):0.00001):0.00004,((1124946.4:0.0001,590.17352:0):0.00002,((590.14538:0.00008,(1128956.4:0.00007,590.16502:0.00021):0.00004):0.00001,((590.15909:0.00008,(590.16695:0.00011,590.17274:0.00007):0.00007):0.00003,((590.13477:0.0001,590.14597:0.00078):0.00005,(590.14311:0.00004,(590.13129:0,590.14331:0.00004):0.00001):0.00004):0):0):0.00001):0):0.00002):0.00001):0):0.00005,(590.15368:0.00021,((590.14321:0.00008,(590.14746:0.0001,590.15213:0.00002):0.00002):0.00002,(1124940.4:0.00007,(59201.1121:0.00005,((1128958.4:0.00013,((1128960.5:0.0003,590.14464:0):0.00001,((((590.16171:0,((590.16865:0.00001,(590.13333:0.00004,((590.12645:0,590.13312:0.00001):0.00002,(590.14662:0.00003,(590.17156:0,(590.13666:0.00003,((590.13119:0,590.16575:0):0.00001,(590.13987:0,(590.17171:0.00003,(590.13462:0.00001,(590.13523:0,590.15953:0):0.00001):0.00001):0):0):0.00001):0):0.00001):0):0.00001):0.00001):0.00002,(590.16072:0,590.16182:0.00005):0.00001):0):0.00001,((590.13276:0,590.15033:0):0.00002,(590.14012:0.00001,(590.13857:0.00001,590.14537:0):0.00001):0):0):0,((590.15471:0.00007,590.16462:0):0.00002,(590.14279:0.00002,(1124938.4:0.00004,590.17411:0):0.00003):0):0):0.00001,(590.15952:0.00001,((28901.8519:0.00002,(28901.8617:0,(611.72:0.00001,((611.77:0.00003,611.83:0.00005):0.00001,((611.32:0,(1128962.4:0.00008,(611.29:0,(1124942.3:0.00003,1128959.3:0.00013):0):0.00001):0.00001):0,(28901.8691:0,(28901.8513:0,((28901.855:0.00002,(611.19:0,611.41:0):0.00001):0.00001,(((28901.8858:0,590.14718:0.00013):0.00001,(611.71:0,((611.31:0.00001,(611.34:0,611.79:0):0):0.00001,(1124941.3:0.00002,1128961.4:0.00009):0):0):0.00001):0,(611.359:0.00002,(28901.8577:0,(28901.8859:0,(28901.8918:0.00002,28901.8983:0):0):0):0):0):0):0):0):0):0):0):0):0.00001):0.00001,(28901.8467:0,28901.8514:0):0.00001):0.00001):0):0.00001):0.00001):0.00002,(1128967.4:0.00007,590.15966:0.00004):0.00001):0.00001):0.00001):0.00001):0.00004):0.00004):0.00001):0.00004,(1299037.3:0.00009,28901.8473:0.00029):0.00003):0.00001):0.00006):0.00005,((590.14263:0.00024,((1054948.3:0.00006,(1030007.3:0.00004,(1030000.3:0.00014,1037261.3:0.00025):0.00002):0.00002):0.00006,((590.15443:0.00006,(611.21:0,611.401:0):0.00002):0.00001,(((590.13136:0.00005,((590.13828:0,(590.16059:0.0002,(590.15617:0,590.16201:0.00002):0.00001):0.00001):0.00001,(590.16074:0.00008,(611.25:0.00001,(590.14274:0,(590.12494:0.00007,590.17783:0.00004):0):0):0.00001):0.00001):0.00001):0.00002,(1030003.3:0.00001,590.14234:0.0002):0.00002):0.00002,(590.14945:0.00005,(590.15209:0.00004,(611.112:0.00003,(1037256.3:0.00006,611.124:0):0.00003):0.00001):0.00001):0.00001):0.00001):0.00001):0.00003):0.00002,(28901.8477:0.00008,(590.15982:0.00003,611.48:0.00001):0.00002):0.00002):0.00003):0.00001,(1299036.3:0.00013,1299052.3:0.00006):0.00001):0):0):0):0):0.00001,(1299047.3:0.00008,590.14924:0):0):0.00001):0.00001):0):0.00004):0.00003,(590.14333:0.00051,(59201.1489:0.00022,(1029996.3:0.00029,1054950.3:0.00021):0.00002):0.00006):0.00002):0.00001):0.00006,(((590.14468:0.00028,(590.14511:0.00011,590.16967:0.00003):0.00002):0.00011,(590.13098:0.00002,590.14416:0):0.00002):0.00004,(1054954.3:0.00056,(590.13256:0.00008,((28901.9211:0.00003,590.16299:0.0001):0.0001,((590.16284:0.00016,(590.16488:0.00007,(590.13374:0.00012,590.17806:0.00059):0.00003):0.00001):0.00003,((1173847.4:0.00027,1182169.4:0.00008):0.00009,(590.13563:0.00008,(590.15376:0.00005,(590.15723:0.00082,((590.13584:0.00013,590.16862:0.00001):0.00004,(590.13826:0.00018,((28901.8772:0.00002,(((611.47:0.00002,(611.44:0.00003,(590.15264:0.00001,590.16689:0.00013):0.00001):0.00026):0.00002,(1030006.3:0.00003,(611.337:0.00004,((611.315:0.00005,(611.246:0,611.317:0):0.00004):0.00004,((590.14328:0.00008,(CP049313.1:0.00006,(590.13895:0.00004,(590.14549:0,(590.14491:0,590.15063:0.00007):0):0.00004):0.00004):0.00007):0.00013,(611.318:0.00003,(611.319:0,(590.16052:0.00005,(590.13202:0.00003,(590.15975:0.00033,611.339:0.00001):0.00005):0.00002):0.00001):0.00003):0.00001):0.00003):0.00001):0.00005):0):0.00001,(28901.8457:0,((28901.4896:0,590.14403:0):0.00002,(590.15815:0,((590.13618:0.00005,((28901.8517:0,(590.13088:0,590.13103:0.00009):0.00004):0.00013,(590.13761:0.00014,(590.12768:0,590.13185:0.00002):0.00001):0.00002):0):0.00001,(28901.8436:0,((590.13141:0,590.15734:0):0.00001,((611.131:0,(590.13423:0.00001,590.13469:0):0.00002):0.00002,((590.14262:0,611.243:0):0.00008,(590.16128:0.00004,(590.16094:0.00001,(590.13964:0,(CP049310.1:0,(28901.8445:0,CP049306.1:0):0.00001):0):0.00003):0):0.00002):0):0.00001):0):0):0):0.00001):0):0):0.00001):0.00003,(590.12382:0,590.16631:0.00003):0.00002):0.00001):0.00002):0.00002):0.00001):0.00002):0.00005):0):0.00001):0.00004):0.00004):0.00001):0.00002):0.00003):0.00003):0.00004):0.00006):0.00004):0.00013):0.00004):0.00067):0.00358):0.00128):0.00044):0.00011):0.00029,(((58712.303:0.00027,((58712.256:0.00015,((58712.258:0.00015,58712.266:0.00014):0.00004,(((58712.309:0,58712.312:0.00002):0.00006,(58712.305:0.00002,(58712.275:0.00006,(58712.315:0,(((58712.267:0,58712.307:0):0.00002,((58712.314:0,((58712.308:0,58712.319:0.00002):0.00002,(58712.282:0,58712.293:0):0):0):0.00002,(58712.313:0,(58712.317:0,(58712.261:0,(58712.323:0,(58712.322:0.00002,(58712.321:0,58712.325:0):0.00001):0):0.00003):0):0.00002):0.00001):0.00001):0.00002,(58712.301:0,(58712.295:0.00012,(58712.252:0.00001,58712.306:0):0.00002):0.00002):0.00001):0.00001):0.00002):0.00003):0.00002):0.00006,(58712.276:0.00004,(58712.316:0,((58712.265:0.00003,58712.285:0):0.00003,(58712.277:0,(58712.302:0,((58712.278:0,58712.286:0):0.00004,(58712.324:0.00002,(58712.268:0,(58712.253:0.00001,(58712.279:0,(58712.299:0.00002,(58712.263:0,((58712.264:0,58712.274:0):0.00003,(58712.318:0,(58712.311:0,(58712.288:0,58712.326:0):0.00003):0.00001):0):0.00001):0.00001):0):0.00001):0):0.00001):0.00001):0):0):0.00001):0):0.00001):0.00001):0.00003):0.00002):0.00002,(58712.273:0.00001,58712.281:0.00017):0.00001):0.00008):0.00051,((((58712.32:0.00032,(28901.6363:0.00004,(58712.251:0.00002,58712.254:0.00003):0.00002):0.00024):0.00018,(590.12606:0.00009,((59201.1054:0.00017,59201.1243:0.00007):0.00005,((590.12379:0.00023,590.17074:0.00013):0.00002,(((28901.4667:0.00016,(28901.9169:0.00002,(58712.78:0.00006,(58712.65:0,(1454589.3:0.00012,(590.16976:0.00038,(59201.129:0,59201.144:0.00004):0.00003):0.00003):0):0.00008):0.00003):0.00006):0.00004,(590.12475:0.00003,(590.15445:0.00004,(1454587.3:0,(1454586.3:0,(28901.4235:0.00001,(1173435.3:0,1454594.3:0.00006):0.00009):0):0):0.00005):0.00004):0.00002):0.00004,(590.12318:0.00013,(590.12575:0.00002,(590.12328:0.0001,((590.12411:0.00005,((590.12189:0.00002,590.12432:0.00035):0.00002,(590.16995:0.00008,(590.16726:0,((58712.132:0,590.13877:0.00003):0.00003,(590.12058:0.00007,((58712.121:0,590.14177:0):0.00003,(590.12482:0.00001,((((590.14316:0.00002,590.17084:0):0,((590.14712:0.00001,(590.14001:0.00001,(590.17038:0.00001,(((58712.22:0,590.14252:0.00001):0.00003,(((590.13764:0,(590.13727:0.00014,(28901.4647:0,58712.9:0):0.00004):0.00002):0.00002,(590.12345:0,(28901.6682:0,(1454584.3:0.00021,(590.15023:0,(58712.83:0.00005,590.13077:0):0.00002):0.00003):0):0.00001):0):0.00001,((28901.5202:0,(90371.2821:0.00001,(58712.3:0,90371.2809:0):0.00002):0):0.00001,(590.12455:0.00001,(28901.6165:0,590.16338:0):0.00003):0.00001):0.00001):0):0.00001,((58712.131:0.00001,590.12514:0):0.00001,(((590.16951:0.00008,(28901.5907:0.00001,(590.12452:0.00004,(28901.5906:0,((28901.6865:0,(28901.6168:0,590.12579:0):0):0.00002,(28901.4588:0,590.12585:0.00008):0.00002):0):0.00002):0.00001):0.00001):0.00006,(590.12543:0,((1454590.3:0,(590.12464:0,(590.17265:0.00004,590.17477:0.00002):0):0.00002):0.00003,((58712.133:0.00004,590.15312:0):0.00003,(58712.129:0,(590.14044:0,(590.12193:0,590.12459:0.00002):0):0.00005):0.00001):0.00002):0.00001):0.00001):0.00002,(58712.128:0,(590.16535:0,(1454583.3:0.00023,(28901.9083:0,59201.1229:0.00009):0.00002):0):0):0):0.00001):0.00001):0.00001):0.00001):0.00001):0.00001,((590.12352:0,590.12634:0):0.00003,(590.12367:0.00001,(590.12562:0.00004,(590.12334:0,(590.12319:0,590.12556:0):0):0.00002):0.00001):0.00001):0.00001):0):0.00001,((590.12535:0.00002,(58712.134:0,590.14641:0):0.00002):0.00002,(590.16771:0,(((28901.5069:0,(58712.28:0.00031,590.17463:0.00011):0.00001):0.00004,(590.15554:0.00002,(590.17022:0,(1454588.3:0.00004,28901.5163:0.00001):0):0.00003):0.00002):0.00004,((28901.10123:0.00032,59201.1022:0.00001):0.00005,(590.12279:0.00042,(590.12235:0.00016,(590.12624:0.0001,((59201.1009:0.00011,((590.12315:0,590.15026:0.00008):0.00003,((590.15223:0.00002,(590.15113:0,(590.15068:0,590.15076:0):0.00003):0.00001):0.00002,(590.13715:0,(58712.127:0.00001,590.12276:0):0):0.00001):0.00002):0.00003):0.00003,(590.16795:0.00004,(590.17058:0.00004,(590.16225:0.00011,590.16956:0.00003):0.00003):0.00002):0.00001):0.00001):0.00003):0.00004):0.00002):0.00001):0):0.00001):0):0,(590.12272:0.00003,(590.13954:0.00003,(590.12321:0.00007,590.12349:0.00002):0.00003):0.00001):0):0.00001):0.00001):0.00001):0.00001):0):0.00001):0.00001):0.00002):0.00002,(590.12261:0.00023,(590.12236:0.00001,(590.12548:0.00003,((590.12404:0.00008,(((590.12299:0.00004,590.12512:0.00001):0,(590.12309:0.00003,(28901.6937:0,590.12408:0.00002):0.00008):0):0.00001,(590.12301:0.00006,590.12325:0.00008):0.00001):0.00002):0.00002,(590.12405:0.00006,(590.12615:0.00008,(590.12311:0.00009,(590.12355:0.00006,590.12399:0):0.00006):0.00001):0.00001):0.00001):0):0):0.00001):0.00002):0):0.00001):0.00003):0.00002):0.00001):0.00004):0.00001):0.00002):0.00014,(58712.64:0.00042,58712.7:0.00072):0.00007):0.00013,(58712.95:0,((58712.93:0.00003,((58712.91:0,59201.1045:0.00004):0.00007,(58712.92:0,((1328326.3:0.00028,58712.23:0):0.00005,((1454585.3:0.00003,(58712.59:0,((590.12256:0.00008,(590.12502:0,590.15929:0):0.00003):0.00009,(58712.232:0,(590.16969:0.00001,(58712.5:0.00006,((58712.173:0,(58712.198:0.00001,(58712.135:0,(58712.142:0,(58712.241:0,(58712.182:0.00001,(58712.209:0,(58712.211:0,(58712.172:0,58712.189:0):0):0):0.00001):0):0):0):0.00001):0):0.00009,(590.12239:0.00003,(590.13907:0.00003,(58712.171:0,(58712.145:0,(58712.213:0,(58712.166:0,(58712.236:0,(58712.164:0,(58712.185:0,(((58712.191:0,(590.12188:0.00023,590.12462:0.0001):0):0.00002,(58712.165:0,58712.227:0):0.00001):0,(58712.243:0,(58712.242:0,(58712.163:0,(58712.158:0,(58712.245:0,((58712.181:0,58712.247:0):0,((58712.216:0,(58712.169:0,(58712.156:0,(58712.157:0,(58712.168:0,((58712.234:0,(58712.136:0,58712.223:0):0):0,(58712.153:0,(58712.141:0,(58712.195:0,(58712.143:0,((58712.226:0,58712.244:0.00001):0.00001,(58712.224:0,((58712.205:0,58712.238:0.00002):0.00001,((58712.203:0,58712.231:0):0,((58712.138:0,58712.155:0):0,((58712.154:0,58712.188:0):0,(58712.218:0,((58712.201:0,58712.208:0.00001):0,(58712.174:0,((58712.221:0,(58712.159:0,(58712.214:0.00002,(58712.192:0,58712.193:0):0.00001):0.00001):0):0.00001,(58712.167:0,(58712.239:0,(58712.149:0,58712.178:0):0):0):0):0):0):0):0):0):0):0):0):0):0):0):0):0):0):0):0):0):0):0):0,(58712.187:0,(58712.184:0.00001,58712.215:0):0.00001):0):0):0):0):0):0):0):0):0):0):0):0):0):0):0):0.00001):0.00002):0.00002):0.00003):0.00007):0.00012):0.00001):0):0.00003):0.00002,(((58712.86:0,((58712.73:0.00007,58712.79:0.00012):0.00002,(590.12329:0.00002,((590.13842:0.00009,(58712.29:0,((58712.123:0.00001,58712.27:0):0.00001,(58712.96:0.00007,CP007531.1:0):0.00001):0):0.00004):0.00002,(28901.9233:0.00002,(1454592.3:0.00005,(58712.248:0.0001,(58712.75:0,(28901.5155:0,59201.1558:0):0):0.00002):0.00001):0.00002):0.00001):0):0.00001):0.00003):0.00003,(58712.62:0.00001,58712.69:0):0.00002):0.00004,((1399029.3:0.00005,(590.14993:0.00001,(58712.31:0.00022,(59201.1227:0,(59201.994:0.00001,(28901.6888:0.00001,CP041184.1:0.00008):0.00003):0):0.00003):0.00003):0.00003):0.00004,(58712.72:0,(590.16713:0.00015,(590.12822:0.00006,(28901.8715:0.00002,58712.8:0):0.00001):0.00013):0.00007):0.00001):0.00001):0.00001):0.00001):0):0.00001):0.00002):0.00004,(58712.89:0,590.12342:0):0.00004):0.00001):0.00011):0.00029):0.00558,((590.16666:0.00634,(((119912.54:0,119912.53:0):0.00012,(1630946.3:0.00011,(119912.58:0,CP012344.2:0.00021):0.00005):0.00003):0.00056,(321314.9:0.0002,904139.4:0.00018):0.0005):0.00739):0.00032,(((596.32:0.00002,(596.33:0.00003,(1911136.9:0,(1911136.4:0.00004,(1911136.5:0.00003,((1911136.3:0,(1911136.13:0,1911136.14:0.00001):0):0.00001,(1911136.12:0,1911136.8:0):0):0):0.00001):0.00001):0):0.00013):0.00624,(59201.1512:0.00037,59201.1712:0.00017):0.00605):0.00028,(((1324322.3:0,28901.845:0.00005):0.00585,((1275976.3:0.00033,1324342.3:0.00033):0.00556,(1079478.3:0.00549,((((1399777.3:0,59201.1345:0):0.00005,(1454618.3:0.00002,(590.12384:0.00004,(590.14877:0.00004,(590.15999:0,((28901.6129:0.00002,(1324335.3:0.00004,(590.12385:0,59201.1114:0.0001):0.00003):0.00006):0.00006,(28901.8295:0.00008,(590.12357:0,(590.17053:0,(59201.1522:0,(108619.236:0.00001,108619.237:0.00002):0.00005):0.00002):0):0.00002):0.00001):0.00001):0.00002):0.00002):0.00007):0.00005):0.00021,((1275975.3:0.00027,(796735.3:0.00002,796737.3:0):0.00009):0.00013,((59201.1664:0,((59201.1782:0.00004,59201.1986:0.00006):0.00004,(59201.1253:0.00008,(59201.2066:0.00018,59201.2225:0.00014):0.00003):0.00003):0):0.00017,(1454627.3:0.00009,(796736.3:0.00015,(1324336.3:0.00006,59201.1149:0.00023):0.00004):0.00007):0.00004):0.00007):0.00013):0.00321,((108619.162:0,((1324337.3:0.00035,(108619.178:0.00021,(997337.3:0.00016,(997339.3:0.00033,(997335.3:0.00022,(997340.3:0.00022,(CP016357.1:0.00002,((59201.1382:0.00032,(108619.171:0.00008,((59201.1988:0.00003,(59201.1485:0.00002,59201.2089:0.00005):0.00001):0.00005,(108619.82:0.00021,423368.25:0.00005):0.00004):0.00004):0.00003):0.00005,(984250.3:0.00012,(997344.3:0.00012,(997341.3:0.00033,((997343.3:0.00012,997345.3:0.00016):0.00002,(997338.3:0.00033,997342.3:0.00009):0.00001):0.00001):0.00001):0.00001):0):0):0.00001):0.00002):0.00002):0.00001):0.00005):0.00003):0.00006,((((108619.119:0.0004,((108619.63:0.00004,1399786.3:0.00005):0.00006,(590.12375:0.00005,((28901.4237:0.00013,(108619.71:0,(28901.825:0,590.12479:0.00017):0.00006):0.00001):0.00002,(108619.51:0.00001,((590.14926:0,((796732.3:0.00003,796733.3:0.00004):0.00003,(1399791.3:0.00003,(CP010281.1:0.00003,(1399790.3:0,(108619.37:0,(CP010284.1:0,((CP010280.1:0,CP010283.1:0.00007):0.00003,(CP010279.1:0,CP010282.1:0):0.00001):0.00001):0.00001):0.00001):0.00001):0.00001):0.00001):0.00004):0.00003,((590.15137:0,(108619.64:0,108619.93:0):0):0.00003,((590.12296:0.00004,(108619.39:0,(108619.43:0.00004,28901.8363:0):0.00004):0.00004):0.00001,((108619.47:0,590.12346:0):0.00002,(((108619.48:0,(108619.46:0,1399787.3:0):0):0.00001,(((877468.3:0.00005,((108619.61:0.00001,1399785.3:0.00004):0.00002,(108619.62:0,590.14472:0.00002):0):0.00003):0.00003,(108619.35:0.00002,(28901.839:0,(1399780.3:0,1399784.3:0):0):0.00002):0.00001):0.00001,(((108619.41:0,590.14449:0):0.00001,((108619.116:0,590.12589:0):0.00001,((108619.114:0.00002,(28901.6685:0,(108619.115:0,(1454622.3:0.00002,(108619.104:0.00003,108619.111:0.00002):0.00002):0.00001):0):0.00001):0.00002,(28901.6611:0,(1399783.3:0,590.16772:0.00034):0.00002):0.00002):0.00001):0.00001):0.00001,((108619.49:0,590.14722:0):0.00001,((590.17531:0,(108619.44:0,((590.14994:0,796730.3:0):0.00002,((28901.8418:0,590.17203:0.00007):0.00002,(28901.2342:0.00002,((108619.109:0,108619.172:0.00004):0.00001,((590.12618:0.00005,590.13291:0):0.00004,(590.17527:0.00001,((28901.2341:0,((108619.73:0.00007,1454619.3:0):0.00003,(590.16911:0.00001,(590.12186:0,(1454621.3:0.00001,28901.5222:0.00001):0):0.00001):0.00002):0.00002):0.00001,(1399789.3:0,(108619.99:0,590.13187:0):0.00001):0.00001):0):0.00001):0.00001):0.00001):0.00001):0.00002):0.00001):0):0.00001,(1399782.3:0.00001,(108619.38:0,590.12719:0.00011):0.00003):0.00001):0.00001):0):0.00001):0):0.00001,((108619.45:0.00001,590.14431:0):0.00001,(108619.42:0,590.16268:0):0.00001):0):0.00001):0):0.00001):0):0.00002):0.00001):0.00002):0):0.00011):0.00011,(858306.3:0.00001,(590.15085:0.00017,(590.17799:0,(590.14671:0.0003,(590.14785:0.00008,(108619.19:0.00012,CP009561.1:0.00007):0.00003):0.00002):0.00008):0.00002):0.00001):0.00008):0.00006,((108619.106:0.0001,108619.166:0):0.00003,(108619.159:0.00001,((590.15523:0.00004,((108619.151:0,(590.16195:0.00003,(108619.184:0,(59201.1703:0.00001,(590.14619:0,(108619.17:0,28901.6326:0):0.00002):0.00002):0):0.00001):0):0.00004,(590.16846:0.00002,(590.12781:0.0001,(108619.146:0,28901.8913:0):0.00001):0.00002):0.00002):0.00001):0.00003,(858308.3:0,(108619.157:0,(108619.175:0,(590.13443:0.00006,(590.17418:0,(590.13703:0.00007,59201.1032:0):0.00001):0.00001):0):0.00001):0.00013):0.00003):0.00007):0.00003):0.00001):0.00006,((59201.1152:0.00053,858311.3:0.00011):0.00008,((108619.142:0,108619.152:0.00021):0.00012,(28901.2339:0.00026,59201.1291:0.00025):0.00003):0.00004):0.00005):0.00002):0.00002):0.00232,(((59201.1381:0.0004,859197.3:0.00026):0.00023,(59201.1882:0.0001,59201.2199:0.00006):0.00022):0.00165,(((1324323.3:0.00003,1324338.3:0.00016):0.00028,(108619.278:0.00037,858312.3:0.0004):0.00008):0.00023,(59201.1418:0.00015,((1324320.3:0.00039,1324339.3:0.0002):0.00029,(59201.1377:0.00021,858309.3:0.00037):0.00014):0.00008):0.00021):0.00135):0.00083):0.00064):0.00146):0.00097):0.00033):0.00027,((59201.1542:0.00607,(59201.1409:0.00298,((59201.1841:0.00053,(108619.103:0.00022,(108619.124:0,(108619.117:0.00016,((108619.203:0.00016,(((108619.125:0.00064,((984246.3:0.00008,((984248.3:0.00006,984249.3:0.00016):0.00002,(984244.3:0.00004,(984243.4:0.00001,((CP015924.1:0.00002,((108619.192:0.00002,((984245.3:0.00002,(930779.3:0.00002,938145.3:0):0.00001):0.00001,(108619.128:0.00008,(28901.8326:0,(28901.4231:0.00002,(108619.127:0,108619.199:0):0.00001):0):0):0):0):0.00001,(108619.189:0.00002,938144.3:0):0):0):0,(28901.4236:0.00001,(108619.191:0.00001,108619.212:0):0.00001):0):0):0.00001):0):0.00001):0.00001,(108619.204:0.00006,(108619.208:0.00002,(108619.202:0.00007,108619.211:0):0.00001):0):0.00001):0.00001):0.00001,(108619.193:0.00012,108619.197:0.00005):0.00001):0.00002,(108619.205:0.00006,108619.206:0.00007):0.00001):0.00001):0.00005,(108619.28:0,(590.15731:0.00003,590.15746:0.00002):0):0.00001):0.00004):0.00001):0.00004):0.00021):0.0001,(108619.147:0.0004,(108619.145:0.00019,((108619.185:0.00015,(108619.154:0.00005,(108619.148:0,(108619.168:0,(((108619.177:0,(108619.153:0,108619.182:0.00008):0.00001):0.0001,(108619.149:0,(108619.169:0,108619.57:0.00017):0.00005):0.00002):0.00004,(108619.176:0,((108619.165:0,590.14775:0.0001):0.00005,(108619.174:0,(108619.252:0.0001,((108619.257:0.00009,(108619.164:0,590.13628:0):0.00007):0.00003,(108619.255:0,(108619.253:0,108619.256:0):0):0.00001):0):0.00008):0.00001):0.00001):0.00001):0.00002):0):0.00001):0.00005):0.00007,(((58712.26:0.00019,(59201.1747:0,(59201.1777:0.00003,(59201.1948:0,59201.2056:0):0.00002):0.00002):0.00011):0.0001,(59201.1814:0.00037,((108619.32:0.00001,(28901.6188:0.00007,(108619.198:0.00007,(28901.4666:0.0002,(108619.167:0.00001,(108619.107:0.0001,(108619.113:0.00001,(108619.118:0.00004,(108619.105:0,((28901.8795:0,590.12926:0):0.00005,(108619.102:0,108619.108:0.00003):0.00001):0.00001):0.00002):0.00001):0.00002):0.00002):0.00005):0.00009):0.00005):0.00003):0.00024,((595.155:0.00002,((108619.144:0,(28901.823:0.00004,(108619.141:0.00012,(796734.3:0.00015,(108619.181:0.00009,(108619.156:0.00008,108619.161:0):0.00009):0.00001):0.00004):0.00008):0):0.00004,(28901.5135:0,(108619.143:0,((108619.183:0.00004,1454620.4:0):0.00007,(108619.173:0,(59201.1384:0.00006,(108619.163:0,108619.186:0.00008):0.00001):0):0.00004):0.00002):0):0.00002):0.00002):0.00004,(108619.179:0,(789647.3:0.00002,(1299166.3:0.00015,(108619.56:0.00006,(590.12677:0.00009,59201.1036:0.00008):0.00001):0.00006):0.00035):0.00008):0.00001):0.00004):0.00004):0.00006):0.00006,(((984253.3:0.00014,((1299174.3:0,(108619.18:0,590.15825:0.00001):0):0.00006,((945539.3:0.00024,(1127353.3:0.00009,(((1299165.3:0.00001,CP015923.1:0.00003):0.00002,(1299171.3:0.00014,1299172.3:0.00012):0.00001):0.00002,(938146.3:0.00004,(935707.3:0.00003,935708.3:0.00002):0.00001):0):0.00001):0.00001):0.00001,(984247.3:0.00016,((930778.3:0.00005,935706.3:0.00006):0.00004,(108619.155:0.00015,789643.3:0.00005):0.00002):0.00002):0):0.00002):0.00001):0.00003,((789644.3:0,(108619.33:0.00002,28901.826:0.00002):0.00013):0.00004,(789642.3:0,984252.3:0.00004):0.00001):0.00002):0.00019,(59201.1594:0.00014,59201.2238:0.00009):0.00015):0.00001):0.00005):0.00004):0.00006):0.00009):0.0023):0.00316):0.00029,((((((1430436.3:0,(1430437.3:0.00005,(1432048.3:0.00002,58097.34:0.00003):0.00002):0.00001):0.00013,(58097.54:0,58097.69:0.00005):0.00007):0.00011,(59201.1476:0.00016,(59201.1331:0.00017,(59201.1328:0.00023,59201.1748:0):0.00005):0.00003):0.00004):0.00008,(58097.13:0.00019,(58097.25:0.00021,58097.9:0.0002):0.00008):0.00007):0.0003,(58097.41:0.00063,(59201.2162:0.00052,(59201.1421:0.00032,(1429917.3:0.0003,1432046.3:0.00037):0.00019):0.00007):0.00008):0.00008):0.00565,((((59201.1222:0.00444,(((59201.1329:0.00063,(59201.1258:0.00065,((1124968.3:0.00028,59201.1688:0.00017):0.00034,(59201.1351:0.00009,59201.1795:0.00013):0.00015):0.00047):0.00013):0.0001,(192953.8:0.00091,((59201.2069:0.00004,(192953.29:0.00006,(59201.1206:0.00015,(192953.27:0.00004,CP036167.1:0.00009):0.00012):0.00001):0.00002):0.00066,((59201.2155:0.00011,(28147.4:0.00031,((1328332.3:0.00023,28901.8254:0.0002):0.00009,((59201.1622:0.00003,59201.1701:0.00008):0.0001,(59201.2091:0.00024,((59201.1283:0.00023,(59201.1963:0.00007,(59201.1908:0,59201.2111:0):0.00007):0.00006):0.00004,(59201.1588:0.00001,(59201.1497:0.00001,59201.1929:0.00001):0.00011):0.00003):0.00002):0.00005):0.00001):0.00004):0.00006):0.0001,((59201.1815:0.00002,59201.1849:0):0.00024,(28901.812:0.00024,(192953.22:0.00006,(192953.16:0,59201.1405:0):0.00005):0.00012):0.0001):0.00009):0.00014):0.00016):0.00009):0.00045,(90371.3063:0.00157,(59201.1271:0,59201.1365:0.00021):0.00098):0.00017):0.00262):0.00149,(((1299085.3:0,57045.12:0):0.00172,(59201.1626:0.00107,((930774.3:0.00036,(57045.25:0.00014,((57045.16:0.00003,((59201.1732:0,59201.1862:0):0.00003,(59201.1946:0.00002,59201.2035:0):0.00001):0.00002):0.00004,((57045.22:0.00015,57045.27:0.00005):0.00005,(57045.21:0.00028,(930775.3:0.00003,(57045.33:0.00022,((57045.26:0.0001,(57045.28:0.00016,59201.124:0.00003):0):0.00004,(57045.24:0.00011,(57045.23:0.00029,57045.31:0.00019):0.00003):0.00001):0.00004):0.00002):0.00002):0.00003):0.00002):0.00001):0.00006):0.00089,((59201.1822:0.00022,(59201.1813:0.00002,(224729.35:0.00001,224729.37:0.00003):0.00004):0.00031):0.00025,((59201.1344:0.00038,(59201.1078:0.00029,59201.1295:0.00008):0.00004):0.0005,((59201.2067:0.00029,(59201.1105:0.00009,59201.1791:0.00013):0.00019):0.00006,((59201.2254:0.00022,(224729.14:0.00009,(59201.1597:0.00003,(224729.21:0.00007,(224729.15:0.00006,(((224729.18:0.0001,(224729.23:0,224729.26:0.00006):0):0.00002,(224729.17:0.00002,((224729.24:0,224729.29:0.00002):0.00001,(224729.33:0.00003,(224729.31:0.00001,(224729.13:0,(224729.25:0,(224729.22:0.00001,(224729.28:0,(224729.27:0.00002,224729.32:0):0):0):0.00001):0.00001):0.00001):0.00001):0):0.00001):0):0.00001,(224729.16:0.00003,224729.19:0):0.00001):0.00001):0):0.00003):0.00001):0.00005):0.0001,(59201.1214:0.00025,(59201.1133:0.00022,59201.1503:0.00007):0.00009):0.00003):0.00006):0.00017):0.0001):0.00045):0.00007):0.00066):0.00379,((224729.9:0.00002,930776.3:0.00004):0.00168,(59201.1604:0.00003,59201.1772:0.00039):0.00122):0.0035):0.00047):0.0006,(600.52:0.00646,((590.14377:0.00164,((590.16067:0.00019,(28142.7:0.00004,(1124926.3:0.00014,(590.13593:0,((1124926.4:0.00002,590.14278:0):0.00003,(590.15684:0,(28901.8994:0,((590.13438:0.00019,590.17014:0):0.00003,((28901.9108:0,(590.17788:0.00002,(590.15964:0.00003,(590.15925:0.00004,590.16107:0):0.00001):0.00003):0.00001):0.00002,((28142.17:0,590.13582:0):0.00001,(28901.5421:0,((28142.8:0.00001,(590.15112:0,(590.16077:0.00013,(28142.9:0.00007,590.13742:0.00002):0.00006):0.00006):0.00001):0.00001,((590.15515:0,590.16894:0.00012):0.00003,((28901.9109:0,590.17331:0.00002):0.00002,((28901.8981:0,590.12753:0):0.00002,(((590.12667:0,590.15794:0):0.00003,(590.14649:0,590.15252:0):0.00001):0.00001,(590.13027:0,((28901.8342:0,(28901.8924:0,28901.9007:0):0.00002):0.00002,(28142.6:0,590.13271:0.00001):0.00001):0):0.00001):0):0.00001):0.00001):0.00001):0.00001):0.00001):0.00001):0):0.00001):0.00001):0.00001):0):0.00001):0.00002):0.00007):0.00002,(28142.15:0.00041,(((590.13109:0.00018,(28142.11:0.00002,28901.8559:0.00006):0.00003):0.00004,(590.16042:0.00004,((590.13308:0.00003,(590.14843:0.00002,(590.14936:0.00011,590.17518:0.0001):0.00003):0.00002):0.00004,(1242696.3:0.00013,590.15954:0.00009):0.00002):0.00004):0.00003):0.00008,(590.14989:0.00009,(590.14456:0.00022,(590.14535:0.00007,590.16919:0.00005):0.00002):0.00004):0.00002):0.0001):0):0.00022):0.00551,(149539.1592:0.00553,(149539.1593:0.00391,(((1192688.3:0.00018,98360.162:0):0.00001,(98360.191:0,(((98360.143:0,(98360.226:0.00001,((687915.3:0.00013,98360.241:0):0.00003,((98360.161:0,(98360.278:0.00006,(98360.283:0.00005,98360.284:0):0.00001):0):0.00003,(98360.159:0,(98360.192:0.00001,(((98360.188:0,98360.203:0.00003):0.00003,(98360.133:0.00001,(98360.174:0.00002,(((98360.232:0,((98360.171:0.00004,(98360.222:0,(98360.144:0.00001,(98360.148:0,98360.197:0.00003):0.00004):0.00002):0.00006):0.00001,(98360.194:0.00002,(98360.198:0.00001,98360.199:0.00002):0.00011):0):0.00001):0.00001,(98360.179:0,(98360.217:0.00001,98360.218:0):0.00003):0.00001):0.00001,(98360.237:0.00004,(98360.178:0.00002,(98360.163:0,98360.187:0):0.00001):0):0):0.00001):0.00001):0.00001):0.00002,(98360.138:0.00007,98360.214:0.00009):0.00001):0.00001):0):0.00002):0.00001):0.00001):0):0.00001,(98360.204:0,98360.229:0):0.00001):0.00002,(98360.185:0,((98360.88:0,(98360.184:0,(98360.145:0,98360.182:0.00002):0.00001):0.00026):0.00003,((590.13357:0.00005,98360.48:0.00003):0.00004,(((59201.132:0,59201.145:0):0.00002,(687860.3:0.00018,(59201.131:0.00003,(59201.1143:0.00013,((590.17339:0.00001,98360.47:0):0.00005,((((28901.9168:0,(590.15084:0.00001,(28901.5462:0.00002,(590.14007:0.00001,98360.39:0):0):0):0):0.00002,(28901.808:0.00002,(590.15534:0,(98360.71:0,((28901.5158:0.00001,28901.5201:0):0.00001,((590.17474:0,590.17815:0):0.00002,((CP063756.1:0,(590.16433:0,CP032387.1:0):0.00001):0.00001,((590.13904:0.00005,((28901.5151:0,CP063754.1:0):0.00001,((28901.5324:0,(28901.8255:0,(98360.49:0.00001,(98360.96:0,((28901.5192:0.00001,98360.76:0.00001):0.00001,(((149539.802:0.00001,((98360.108:0.00001,((98360.281:0,(98360.289:0,98360.95:0):0):0.00001,((98360.73:0,(98360.94:0,(98360.77:0,(98360.78:0,(98360.74:0,(590.16779:0,(590.15892:0,98360.79:0):0):0):0):0.00001):0):0):0,(590.15944:0.00001,98360.41:0.00001):0):0):0):0.00001,(98360.72:0,(28901.6843:0,590.16692:0):0.00002):0.00001):0):0.00001,(98360.294:0,98360.75:0):0):0,(590.13908:0,98360.273:0):0):0):0):0):0):0):0.00001,(28901.8298:0,590.16305:0):0):0):0):0.00001,((590.16885:0,(28901.5124:0.00001,98360.43:0):0):0.00001,(28901.5465:0,(28901.5473:0,28901.8244:0):0):0):0):0):0.00001):0):0):0.00001):0):0.00001):0.00002,((((98360.205:0.00003,((98360.212:0,(98360.139:0,98360.151:0):0.00001):0.00005,(98360.234:0,98360.97:0):0.00003):0.00001):0.00002,(98360.224:0,98360.239:0):0.00001):0.00002,(98360.165:0,98360.166:0):0.00001):0.00003,(98360.135:0,98360.211:0.00005):0.00002):0.00002):0.00001,((1242092.3:0,(590.13424:0.00002,(590.17271:0,98360.276:0):0.00006):0.00006):0.00001,((28901.824:0,(98360.42:0,(590.16148:0,(909945.3:0,98360.51:0):0.00004):0):0.00001):0.00001,(98360.274:0,98360.87:0.00008):0.00001):0.00001):0):0):0.00001):0.00001):0.00001):0.00001):0.00001,(98360.173:0,(98360.147:0,(98360.172:0.00005,(98360.243:0,(98360.152:0,98360.153:0.00001):0):0.00002):0):0):0.00001):0.00001):0.00002):0):0.00001):0.00001):0.00001):0.00346,((((CP019035.1:0.00024,(594.8:0.00021,(594.49:0,(909947.3:0,(594.29:0,(594.27:0.00015,(550538.5:0,594.12:0.0002):0.0001):0):0.00003):0):0.00007):0.00006):0.00114,((594.23:0.00006,(1079470.3:0.00009,(1079471.3:0.00012,(1029979.3:0.00022,CP012347.1:0.00008):0.00006):0.00004):0.00004):0.00034,(594.24:0.00034,605.62:0.00033):0.00005):0.00074):0.00018,(59201.163:0.00068,(149539.824:0.00001,(1410936.3:0.0001,149539.823:0):0.00002):0.00049):0.00007):0.00029,(590.14629:0.00051,((1412569.3:0.0013,(1412559.3:0.00204,1412590.3:0.00074):0.00034):0.00037,(59201.1101:0.00021,((59201.1127:0.0001,((59201.1168:0.00003,(59201.2212:0.00005,(59201.1142:0,(59201.1158:0.00005,(59201.1616:0.00003,59201.1941:0.00001):0.00001):0):0.00001):0.00001):0.00002,(59201.1607:0.00002,(59201.2036:0.00001,59201.2041:0):0.00001):0):0.00008):0.00077,((590.16398:0.00038,59201.1099:0):0.00011,((59201.1832:0.00006,(149539.1585:0.00003,149539.1586:0.00002):0.00006):0.00081,(((((149539.1536:0,149539.1558:0.00017):0.00006,(28901.1107:0,(149539.1479:0,149539.885:0):0):0.00005):0.00002,((149539.896:0,((149539.888:0,149539.889:0):0.00011,(149539.2313:0.00025,149539.811:0.00009):0.00005):0):0.00016,(149539.659:0,((1192593.4:0,(1192588.4:0,(1192585.4:0.00004,1192586.4:0):0.00003):0.00004):0.00008,(149539.812:0,((((149539.2306:0,149539.576:0):0.00004,((149539.1426:0.00007,149539.2298:0):0.00003,((149539.1519:0.00002,(59201.1845:0,59201.1887:0):0.00001):0.00001,((149539.743:0.00002,(((149539.1485:0.00002,((59201.2243:0,(59201.1274:0.00001,(59201.2001:0.00005,59201.2182:0):0):0.00002):0.00001,((149539.554:0.00002,(149539.704:0,149539.794:0.00003):0.00001):0,((28901.843:0,59201.1145:0.00001):0.00002,(((149539.1486:0,149539.2289:0):0,((59201.2079:0.00002,(59201.1055:0.00002,59201.1059:0.00003):0.00001):0.00001,(59201.1878:0.00003,(((149539.717:0,59201.1789:0.00002):0.00001,(59201.1674:0,59201.2064:0):0.00001):0.00001,(((59201.1445:0,59201.1829:0.00001):0.00002,(59201.2146:0.00003,(59201.1781:0,59201.1792:0):0.00001):0):0.00001,(59201.1755:0,((59201.2175:0,59201.2236:0):0,(59201.1596:0.00001,((59201.1044:0,((59201.1064:0,59201.1436:0):0.00001,((59201.1637:0,59201.1644:0):0.00002,(59201.1338:0,59201.1693:0.00002):0.00002):0):0):0,(((59201.1353:0.00001,(59201.1278:0,59201.1534:0):0):0,((59201.1487:0,59201.1768:0):0.00001,(59201.1947:0.00001,(59201.1619:0,(59201.2255:0,(1412486.3:0,59201.2178:0):0.00001):0.00001):0.00001):0):0):0,((59201.1504:0,59201.1536:0.00008):0.00002,(59201.1424:0,(((149539.725:0,59201.1553:0):0.00001,(149539.1535:0,149539.678:0):0):0.00001,((59201.1867:0.00001,59201.1956:0):0.00001,(59201.1771:0,((((59201.2245:0,59201.2246:0):0.00001,(59201.1391:0,(59201.1144:0,59201.1482:0):0.00001):0.00001):0,((1412490.3:0,59201.1147:0):0.00002,(59201.1894:0.00001,((59201.2179:0,(59201.1131:0,(((1412472.3:0,59201.1284:0):0.00003,(59201.257:0,(1400812.3:0,1412529.3:0.00002):0.00006):0.00001):0.00001,(((149539.574:0.00001,59201.1801:0):0.00002,((149539.564:0.00001,(((59201.1906:0,59201.2029:0):0.00001,(59201.1323:0,(149539.806:0,59201.1819:0):0):0.00001):0.00001,(59201.1273:0.00003,(59201.1655:0,59201.1709:0):0):0.00001):0.00002):0.00001,(59201.1453:0,(1147754.3:0,59201.1696:0):0):0.00001):0.00001):0.00001,((59201.1528:0,(1412600.3:0.00002,(59201.1498:0,CP007360.2:0):0.00001):0.00001):0.00001,(550537.5:0,((((CP007294.2:0.00001,(CP007425.2:0.00001,CP007426.2:0.00001):0):0.00001,(59201.1611:0.00002,984213.3:0):0):0.00001,(1412487.3:0,(CP007333.2:0.00001,((149539.1407:0,(149539.638:0,(CP007292.2:0,(149539.1417:0.00001,(149539.1557:0.00006,149539.2292:0):0.00003):0.00001):0):0.00001):0.00001,(149539.1903:0,(149539.1793:0,(149539.1577:0,149539.1796:0):0.00002):0):0.00001):0):0.00001):0):0.00001,(1412485.3:0,(((149539.1504:0,149539.691:0):0.00001,(59201.258:0,CP015526.1:0):0):0,((149539.1901:0,59201.262:0):0.00001,((59201.263:0,CP011394.1:0):0.00001,(((59201.261:0,(149539.1512:0,90371.2827:0.00004):0.00001):0.00001,(CP007280.2:0.00001,(CP007283.2:0.00001,((CP007285.2:0.00001,CP007291.2:0.00003):0.00001,((CP007312.2:0.00001,(CP007319.2:0,CP007434.2:0.00004):0.00002):0.00002,(CP007282.2:0,(CP007286.2:0,(1412597.3:0,CP007288.2:0):0.00001):0.00001):0.00001):0):0.00001):0):0.00001):0.00001,(CP007271.2:0,CP007272.2:0):0):0):0):0):0):0):0):0):0):0):0):0):0.00001,(59201.1595:0,59201.1612:0):0):0.00001):0.00001):0):0.00001,(59201.1306:0,59201.1848:0):0):0):0):0):0):0.00001):0):0):0.00001):0):0):0.00001):0):0.00001):0.00001):0):0.00001,((149539.786:0.00002,((149539.702:0.00001,(149539.772:0,((149539.563:0,(149539.675:0.00001,149539.681:0):0.00001):0.00001,((149539.689:0.00001,(149539.683:0,149539.703:0):0.00001):0,((((149539.558:0.00003,149539.599:0):0.00001,(149539.755:0.00001,(149539.661:0.00001,(149539.557:0.00001,(((149539.628:0.00002,149539.639:0):0,((149539.651:0.00003,(149539.652:0,149539.793:0):0):0.00001,(149539.1483:0,149539.559:0):0):0):0,(((149539.1432:0,149539.856:0.00018):0.00007,(59201.1141:0,59201.2161:0):0.00004):0.00002,(149539.667:0.00001,(59201.1109:0,(1192590.4:0.00001,59201.1669:0.00001):0):0.00002):0.00001):0):0):0):0):0.00001):0.00001,((149539.799:0,59201.1969:0):0,((149539.609:0.00001,149539.765:0):0.00001,((149539.587:0,(149539.1501:0,149539.575:0):0):0.00001,((149539.821:0,(149539.809:0.00002,59201.1014:0.00002):0.00001):0,((595.544:0,(149539.722:0,(1412584.3:0,149539.1902:0):0.00001):0.00001):0.00001,((149539.1513:0,(59201.256:0,59201.254:0):0.00001):0.00001,(149539.454:0.00002,((149539.1904:0,(59201.264:0,59201.265:0):0):0.00002,(149539.1505:0,(149539.1502:0.00001,149539.1509:0.00003):0):0):0):0.00001):0):0):0):0):0):0):0,(149539.647:0,149539.726:0):0):0):0):0):0):0,((149539.642:0,59201.1246:0):0.00001,((149539.718:0.00001,(149539.597:0,59201.259:0):0.00002):0,((149539.744:0,149539.757:0.00002):0.00001,((149539.708:0,149539.751:0):0.00001,(149539.567:0.00001,((149539.658:0,149539.723:0):0.00001,(149539.645:0,149539.797:0):0):0):0):0):0):0.00001):0):0):0.00001,((149539.701:0,149539.714:0.00002):0.00002,(((149539.663:0,590.14665:0):0.00002,((149539.1798:0,(149539.2296:0,(1400813.3:0,149539.1794:0.00001):0):0.00002):0.00003,((149539.1644:0,59201.2239:0):0.00002,(149539.1571:0.00004,28901.8219:0.00002):0.00001):0):0):0.00001,((149539.612:0.00001,149539.634:0.00001):0.00001,((149539.813:0,984212.3:0):0.00002,(28901.783:0,((28901.8283:0,(28901.8435:0,(59201.2006:0.00001,(59201.1389:0,(59201.1107:0,(1412473.3:0,28901.4086:0):0.00002):0.00001):0):0.00001):0.00001):0.00002,(149539.782:0,(28901.8237:0.00001,((149539.695:0,696867.3:0.00003):0.00001,((149539.1544:0.00002,(149539.1542:0,149539.1556:0):0.00001):0.00002,(28901.8735:0,(149539.1413:0.00001,(149539.565:0.00001,28901.8291:0.00005):0.00001):0.00001):0):0):0):0):0):0.00001):0.00001):0):0):0):0):0):0):0.00001):0):0):0.00001,((149539.1554:0,149539.1552:0):0.00003,(149539.1408:0,(149539.1545:0,149539.1561:0):0):0):0):0,((149539.1551:0.00003,28901.8321:0.00002):0.00001,((149539.1488:0,149539.1503:0):0.00001,((1412595.3:0.00009,(1412594.3:0,149539.1576:0):0.00003):0.00006,((1412601.3:0,149539.2269:0):0.00006,(149539.1477:0.00012,(149539.2267:0.00013,149539.2299:0):0.00005):0.00001):0.00002):0.00001):0.00001):0):0):0.00001,(149539.754:0.00004,(149539.688:0.00005,59201.1117:0.00003):0.00002):0):0):0.00001):0):0.00003,(149539.2294:0,149539.369:0):0.00001):0.00004,(149539.2286:0.00005,149539.686:0):0.00001):0):0.00001):0):0.00003):0.00001):0.00002,((930769.3:0.00002,(59201.1125:0,59201.1153:0):0.00008):0.00002,(28901.6299:0.00001,((149539.357:0,984227.3:0.00012):0.00004,(((149539.894:0,28901.4232:0.00001):0.00006,((59201.1808:0.00013,((59201.1166:0,59201.1864:0):0.00003,((59201.1326:0,59201.1872:0):0.00003,(59201.1422:0,59201.1925:0.00004):0.00002):0.00001):0):0.00013,(59201.1148:0.00042,59201.1219:0):0.00005):0.00002):0.00001,((149539.895:0,28901.8293:0.00002):0.00003,(590.14179:0,((149539.504:0,149539.783:0.00008):0.00003,((149539.472:0,(149539.501:0,((149539.474:0,696865.3:0):0.00002,(149539.502:0,((149539.883:0.00002,925128.3:0.00004):0.00003,(696864.3:0.00001,(149539.1516:0,(590.15279:0.00001,(149539.1518:0,590.15153:0):0.00001):0):0.00001):0.00002):0):0.00001):0):0):0.00004,((149539.548:0.00005,590.14911:0):0.00002,((149539.488:0,(590.15235:0.00003,(590.15197:0.00001,590.16643:0.00002):0.00003):0.00001):0.00002,(((590.14151:0.00015,(590.15403:0.00007,((590.15322:0.00001,(149539.362:0,28901.9032:0):0.00002):0.00003,(1412459.3:0.00001,590.15434:0.00005):0.00001):0.00001):0.00001):0.00002,(149539.1957:0.00003,(590.17354:0.00015,((590.13071:0.00005,590.16782:0.00021):0.00001,(28901.9107:0.00002,(590.17177:0.00002,(149539.544:0.00005,(((149539.1527:0.00006,28901.9213:0):0.00001,((28901.9184:0,590.16814:0.00001):0,((149539.1956:0,590.15623:0.00002):0.00001,((28901.9154:0,590.13901:0.00003):0.00001,((28901.9061:0,((28901.9161:0,590.17008:0):0.00001,((590.13301:0,590.14461:0):0.00001,(590.13501:0,(590.13292:0,590.16403:0):0):0):0):0):0.00001,((149539.1934:0,590.17214:0.00003):0.00001,(((590.13243:0,590.14021:0):0.00001,(149539.353:0.00001,(590.13217:0,(1412469.3:0,((149539.348:0.00005,590.14171:0):0,(590.13972:0,((149539.1528:0.00001,(28901.8734:0,((1243619.3:0,590.13552:0):0.00002,(((149539.317:0.00004,149539.321:0.00002):0.00001,(1244113.3:0,590.17256:0.0001):0.00001):0.00001,((28901.8727:0.00001,590.15884:0):0.00002,((590.14249:0.00003,(590.14308:0,590.17001:0):0.00001):0.00003,(149539.1982:0,(590.17804:0.00005,CP007249.2:0):0.00001):0.00002):0.00001):0.00001):0.00001):0.00001):0.00002):0.00001,(590.13598:0,(590.13208:0.00001,(590.17029:0,(590.13063:0.00004,590.13912:0.00001):0.00003):0.00001):0):0.00001):0):0):0):0):0):0):0.00001,((590.15898:0,590.16273:0):0.00001,(590.14211:0,590.16043:0):0.00001):0.00001):0):0):0):0):0):0):0,(590.17465:0.00004,(((590.13143:0,590.13373:0):0.00006,(149539.359:0,590.17049:0):0.00003):0.00002,(590.13323:0,(997329.3:0.00011,(590.13588:0,590.16887:0.00007):0.00001):0.00001):0.00001):0):0):0):0.00001):0):0.00001):0.00001):0):0.00001):0.00003,(((149539.1412:0.00004,(149539.486:0,(149539.1517:0.00003,149539.517:0):0):0):0.00001,((149539.1487:0.00002,(149539.487:0,590.12774:0.00004):0.00002):0.00001,((590.13156:0,((149539.1445:0,149539.473:0):0.00002,(149539.892:0.00004,28901.8536:0):0):0.00002):0.00001,((149539.477:0,149539.516:0.00002):0.00002,((149539.1478:0.00001,149539.392:0):0.00002,((149539.515:0,590.13475:0.00012):0.00003,((149539.508:0,(149539.511:0,((28901.6309:0.00003,(149539.483:0,938147.3:0.00003):0.00001):0.00001,(149539.509:0,(149539.519:0,(149539.479:0.00002,((149539.1439:0,((149539.1434:0,149539.332:0.00002):0.00001,(149539.485:0,149539.522:0):0.00001):0):0,((149539.1424:0,149539.524:0.00002):0.00001,((149539.493:0.00001,(149539.1481:0,(149539.514:0,(149539.523:0,(887065.3:0.00004,926035.3:0.00002):0):0.00001):0):0):0.00001,((28901.8917:0.00001,(590.12776:0,590.16784:0):0.00003):0.00001,((149539.881:0,(149539.882:0.00004,590.15973:0):0.00001):0.00001,(((28901.8511:0,(149539.1954:0,(149539.533:0.00001,((149539.527:0,(149539.526:0,(28901.6374:0,590.16722:0):0.00001):0.00001):0.00001,(149539.529:0.00001,(149539.528:0,(149539.531:0.00002,149539.532:0.00001):0):0):0):0):0.00001):0.00001):0.00001,((149539.1437:0,149539.1514:0.00003):0,((1182761.3:0.00001,149539.1436:0):0.00001,((149539.1422:0,149539.1423:0.00001):0,(149539.1435:0,(149539.1441:0,149539.489:0.00001):0):0):0):0):0):0,((149539.343:0.00001,149539.345:0):0.00001,((149539.346:0.00001,(149539.388:0.00001,((28901.8956:0,590.13609:0.00002):0.00001,(28901.8705:0,(28901.8714:0.00002,((((28901.8557:0.00001,(1412468.3:0,590.16408:0):0):0,(((28901.6615:0,590.17034:0.00001):0.00002,((149539.358:0,(28901.8811:0,590.17123:0):0):0,(590.16152:0,(28901.8693:0,(149539.355:0,590.14477:0):0.00003):0):0):0.00001):0,(590.16337:0.00004,((28901.9136:0.00002,((28901.6541:0,590.13977:0):0.00002,((590.13296:0.00002,(28901.8836:0,(28901.9135:0.00001,(590.14498:0,590.15217:0):0):0):0):0.00001,(28901.8835:0,590.16066:0.00002):0):0.00001):0):0,((590.14466:0,59201.445:0):0.00001,(28901.8801:0,(28901.8857:0,(28901.9056:0.00002,((28901.9015:0,590.15431:0.00001):0.00002,((28901.8813:0.00001,((590.14956:0.00001,(1412477.3:0.00001,28901.8843:0):0.00001):0.00001,(28901.8771:0,(149385.68:0.00002,149539.503:0.00001):0):0):0):0,((882875.3:0,((28901.8456:0,590.15959:0.00001):0.00002,((28901.8955:0.00001,(1412462.3:0,590.15813:0):0.00001):0,((28901.8478:0,590.14813:0):0.00001,((149539.352:0.00001,(28901.8947:0,590.13651:0):0.00001):0,(28901.8777:0,((1412466.3:0,90371.2968:0.00001):0.00001,((((590.13446:0,910414.3:0.00001):0.00001,(590.15042:0,(882872.3:0,(59201.446:0.00001,(886716.3:0,(149539.1414:0,149539.339:0.00001):0.00003):0.00001):0.00001):0.00001):0):0,(((590.16267:0,984220.3:0.00001):0.00002,(590.15111:0,590.15686:0):0.00001):0,((28901.8667:0,590.14235:0):0.00001,((590.17025:0,((590.15947:0,(590.14753:0,(1412460.3:0,(590.16434:0,(590.14384:0,(590.14784:0,(590.13347:0,590.16895:0):0):0):0.00001):0):0):0):0.00001,((28901.8603:0,590.16129:0):0.00001,(((1412504.3:0,590.15355:0.00002):0.00004,(1412546.3:0,590.14243:0):0.00004):0.00002,(590.14085:0,590.14166:0):0.00001):0):0):0):0,((590.12802:0,590.15983:0):0.00001,((590.14212:0,590.14908:0):0.00001,(28901.9084:0,590.17172:0):0.00001):0):0):0):0):0):0,((149539.366:0.00001,((28901.6502:0,590.12946:0):0.00001,(((590.13249:0.00001,(1412585.3:0,590.15276:0):0.00002):0.00001,(590.13273:0.00001,882874.3:0):0):0,((885385.3:0,(590.15462:0,910415.3:0):0):0,((590.13517:0,(886721.3:0,((((1412502.3:0,925133.3:0):0.00003,((1412547.3:0,149539.752:0):0.00003,((1412496.3:0,(1244119.3:0,1247529.3:0.00003):0.00001):0.00002,((1412542.3:0,(1412515.3:0,149539.2293:0):0.00002):0.00002,((28901.8496:0,(1412565.3:0.00001,(1412607.3:0,590.14514:0.00001):0.00002):0):0,(((1412577.3:0.00005,((1412610.3:0,28901.8901:0):0.00001,(1412560.3:0.00003,(1412498.3:0.00002,(1412572.3:0.00001,1412575.3:0):0.00001):0.00001):0.00001):0):0.00002,(1412551.3:0.00001,149539.1578:0):0.00001):0.00001,(((((590.17791:0,882877.3:0):0.00001,((1412497.3:0,((1412582.3:0.00001,887066.3:0):0.00002,((984226.3:0,CP007598.1:0):0.00004,(CP022003.1:0.00002,(984219.3:0,984221.3:0):0.00005):0):0):0):0.00001,(1244118.3:0,28901.8662:0):0):0):0,((1412536.3:0.00001,((1412583.3:0.00002,(1412494.3:0.00001,910419.3:0):0):0,(1412510.3:0,1412578.3:0.00001):0):0.00001):0,(((590.15286:0,(590.13621:0.00001,590.14876:0.00006):0.00001):0.00002,(1412554.3:0,1412605.3:0.00001):0.00002):0.00001,(28901.8686:0.00002,(((1412527.3:0.00001,(590.12674:0,590.12675:0):0.00003):0.00001,(910416.3:0.00002,((590.12213:0,590.14029:0):0.00002,((1412483.3:0,590.17468:0.00001):0,((590.13231:0,(28901.8839:0.00001,(590.15504:0,590.17328:0):0.00001):0):0.00001,(((1412520.3:0,1412535.3:0):0.00001,(1412511.3:0,(1412564.3:0.00002,(1412557.3:0,590.16141:0):0.00001):0):0):0,((1243621.3:0,(CP007329.2:0,(590.14536:0,(1412533.3:0,((590.14669:0,(1412521.3:0.00001,(1412456.3:0,984222.3:0):0.00002):0.00001):0,((1412581.3:0.00002,((1412524.3:0,28901.8972:0):0,((590.15473:0.00001,(1182759.3:0.00005,1412589.3:0):0.00002):0.00001,((1412543.3:0.00001,1412552.3:0):0.00001,(1412538.3:0.00001,(1412549.3:0,((1412503.3:0,(1412573.3:0,984216.3:0):0):0.00001,((1412454.3:0,(149539.326:0,590.16949:0):0.00002):0.00001,((590.17145:0,(1412516.3:0,(1412476.3:0.00001,925127.3:0):0.00001):0.00001):0,(590.15392:0,(590.17519:0,(590.14058:0,590.15766:0.00001):0):0):0):0):0):0):0):0):0):0):0):0,(1412539.3:0,((590.14909:0,590.16365:0):0.00001,(1243620.3:0,CP007267.2:0):0):0):0):0):0):0):0):0):0,((1412512.3:0.00001,(1412532.3:0,(1412507.3:0.00001,1412531.3:0.00001):0.00001):0):0.00001,((1412567.3:0,(1412568.3:0,1412602.3:0):0):0.00001,((1412566.3:0,149539.1522:0):0.00001,(1412588.3:0,590.15037:0):0.00001):0.00001):0):0):0):0):0):0):0):0):0,(1412518.3:0.00001,(1412540.3:0.00002,(886728.3:0,(1179780.3:0.00002,590.15422:0):0):0):0.00001):0):0):0):0):0):0,(590.14838:0,((1412457.3:0,590.13694:0):0.00002,(149539.318:0.00002,(149539.327:0,910418.3:0):0.00001):0.00001):0):0):0.00001,(((1412615.3:0.00001,(886720.3:0,(1412614.3:0,1412618.3:0.00002):0):0.00001):0.00002,(886725.3:0,(590.17178:0,590.17374:0):0):0):0,((984218.3:0,(149539.322:0,149539.323:0):0):0.00001,((1412493.3:0,149539.347:0):0.00003,(CP007528.1:0.00002,(149539.886:0,886719.3:0):0.00001):0.00001):0):0):0):0):0):0):0):0.00001):0.00001):0,((891412.3:0,(149539.324:0,984228.3:0):0):0.00001,((((590.16188:0,590.17317:0):0.00002,(882876.3:0,(149539.365:0,590.13189:0):0):0.00001):0.00001,((1412495.3:0,984225.3:0):0.00003,(28901.5063:0,(590.15722:0,590.17462:0):0):0.00001):0):0,((590.13776:0,590.16138:0):0.00004,(590.12673:0,(590.14917:0,59201.1423:0):0):0.00001):0):0):0):0,((925131.3:0,(1244112.3:0,926034.3:0):0.00003):0.00001,(926037.3:0,(590.13544:0,(590.15677:0,(984215.3:0.00004,997328.3:0.00035):0):0):0):0):0):0):0):0.00001,(886718.3:0,(590.14747:0.00001,885387.3:0):0):0):0):0):0):0):0.00001,((590.15432:0,590.17208:0):0.00001,(28901.9055:0,(1412467.3:0,590.13568:0.00001):0):0):0):0):0):0):0):0):0):0):0):0,((1412475.3:0,590.15582:0):0.00001,(149539.367:0.00001,(590.13562:0,885386.3:0.00002):0.00001):0):0):0):0):0):0):0):0):0):0):0):0):0,((((149539.344:0,149539.361:0):0,(149539.342:0.00001,149539.351:0.00001):0):0.00001,(149539.354:0.00004,149539.364:0.00001):0.00001):0,(149539.363:0.00001,(149539.341:0,28901.5585:0):0):0):0):0,((((149539.2274:0,((1412616.3:0,149539.1572:0):0.00003,(149539.1515:0.00002,(59201.1692:0.00001,((891413.3:0,(1412587.3:0.00001,(887070.3:0,(1412562.3:0,1412563.3:0):0.00001):0.00001):0.00001):0.00005,(149539.442:0,28901.4563:0):0.00002):0):0.00001):0.00001):0.00001):0.00001,(149539.1573:0,590.13191:0.00003):0):0,(149539.1449:0,(((891411.3:0.00002,(149539.1521:0,984233.3:0):0.00002):0,(((28901.6927:0,984229.3:0):0.00003,(149539.1433:0.00001,(149539.1425:0,((149539.356:0,590.16849:0):0.00002,(149539.1524:0,590.14792:0.00001):0.00002):0.00001):0):0):0,((885383.3:0,926036.3:0):0.00001,((((1182760.3:0.00001,886722.3:0):0.00001,(882873.3:0.00001,((28901.4499:0,887064.3:0):0.00002,(886715.3:0.00001,(28901.6445:0,984232.3:0):0.00002):0.00001):0.00001):0):0,((149539.1444:0.00001,(149539.1443:0,590.13509:0):0.00001):0.00001,(882879.3:0,(590.17311:0,887063.3:0.00001):0.00001):0):0):0.00001,(984223.3:0,(590.15447:0.00003,(28901.8732:0,590.12846:0):0.00001):0.00001):0):0.00001):0):0):0.00001,(149539.491:0.00001,(149539.525:0.00001,28901.8524:0):0):0):0):0):0,((149539.475:0,590.16932:0):0.00001,((149539.538:0,590.16917:0.00001):0.00001,(149539.476:0,(((149539.505:0.00002,590.17275:0):0.00001,(149539.506:0,149539.507:0):0.00001):0,(149539.492:0,((28901.6788:0,(28901.6348:0,(59201.1614:0,((59201.2138:0.00002,(28901.4507:0.00001,28901.5157:0):0):0.00001,(59201.1727:0,59201.1756:0):0):0):0):0):0.00001,(((149539.1411:0,149539.496:0):0.00001,(149539.494:0,(149539.1447:0,149539.495:0):0.00001):0):0,(149539.389:0.00001,(149539.349:0.00001,590.15696:0):0.00001):0):0):0):0):0):0):0):0):0):0):0):0):0):0):0,((149539.1438:0,(149539.513:0,(149539.512:0.00003,(149539.484:0.00001,(149539.478:0,590.13862:0):0.00001):0.00002):0):0.00003):0,((149539.482:0,149539.891:0):0.00001,(149539.1419:0,149539.1421:0):0):0):0):0):0):0):0):0):0):0):0):0):0):0):0):0):0.00001,((149539.884:0.00002,(149539.2275:0,149539.481:0):0.00001):0.00001,(((886727.3:0.00003,(149539.521:0,(910413.3:0.00001,910417.3:0.00003):0.00001):0.00001):0.00001,((1182758.3:0.00002,149539.518:0):0.00002,(925132.3:0.00002,984217.3:0.00003):0.00002):0.00001):0.00001,(984230.3:0.00004,(149539.1448:0.00002,590.15852:0):0.00002):0.00001):0.00001):0):0):0.00001):0):0):0):0):0.00001,(((59201.1129:0.00007,(59201.1462:0,59201.1682:0.00001):0.00012):0.00003,(59201.1802:0,(((149539.887:0,590.14749:0.00005):0.00005,(925126.3:0.00009,((149539.1553:0.00002,59201.1132:0.00005):0.00003,(590.15341:0,(149539.1548:0,149539.1541:0):0.00005):0.00003):0.00005):0):0.00002,(149539.2302:0.00001,(149539.816:0.00002,((59201.2234:0.00001,((59201.1589:0.00001,(((28901.4902:0,59201.1817:0):0.00001,(59201.1857:0,((59201.1584:0,59201.2176:0):0.00001,(59201.1807:0.00001,((59201.1667:0.00001,(59201.2164:0,59201.2241:0):0):0.00001,((59201.2222:0,59201.2227:0):0,((59201.2159:0,((59201.1638:0,59201.1875:0):0.00001,(59201.1773:0,((59201.2205:0,(59201.1643:0,((59201.1608:0,59201.2193:0):0.00001,((1412619.3:0.00003,(59201.2092:0,59201.2226:0):0.00001):0.00001,(59201.1842:0.00001,59201.1847:0.00003):0.00001):0.00001):0):0):0.00001,(59201.1623:0,(59201.1879:0,59201.2038:0):0):0):0):0):0):0.00001,(((59201.1628:0,59201.1648:0):0.00005,((59201.1307:0,59201.2143:0):0.00001,(59201.1431:0.00001,59201.1586:0.00001):0.00001):0.00001):0,((59201.1675:0,59201.2201:0):0.00001,((59201.1836:0.00001,59201.1915:0):0,(59201.2119:0.00002,((59201.1437:0,59201.1759:0):0.00002,(59201.1374:0,(59201.1846:0.00004,(59201.1733:0.00001,(59201.1974:0,(59201.2135:0,(59201.2223:0,(59201.1432:0.00003,59201.1981:0.00001):0.00004):0.00001):0):0.00001):0.00001):0.00001):0):0):0):0):0):0):0):0):0):0):0):0):0,(59201.1835:0,(59201.1823:0,59201.2221:0):0):0):0):0,(59201.1366:0,59201.1565:0):0):0):0.00001,((59201.1398:0,59201.1914:0):0.00003,((59201.2147:0,59201.2208:0):0.00002,(59201.2186:0.00001,((59201.1751:0,59201.1837:0):0.00001,(59201.2204:0,(59201.1268:0.00001,(59201.1743:0,59201.2203:0):0):0):0.00001):0):0):0.00001):0.00001):0.00002):0):0.00001):0.00001):0.00003):0.00002,((28901.8677:0,984234.3:0.00001):0.00003,(59201.1399:0.00008,(925129.3:0.00008,(930768.3:0.00005,(28901.6297:0.00002,((149539.728:0,(149539.736:0.00004,(149539.1429:0,149539.724:0):0.00001):0):0.00002,((149539.1442:0,59201.1001:0.00001):0.00001,(149539.1562:0.00002,(149539.1446:0,((149539.441:0,149539.499:0):0.00001,(149539.497:0,(149539.471:0,149539.498:0):0):0.00001):0):0.00001):0.00001):0):0):0.00001):0.00001):0.00002):0.00001):0.00001):0):0):0.00001):0.00001):0.00001):0.00001):0):0.00002):0.00001):0.00001):0.00002):0.00001):0.00001):0.0001,(149539.1981:0,(1116476.3:0.0001,149539.893:0.00001):0.00052):0.00005):0.00002):0.00001):0.00007):0.00005):0.00011):0.00008):0.00018):0.00228):0.0006):0.0009):0.00055):0.00044):0.00007):0.00015,((((59201.1539:0.00008,((192955.278:0.00016,59201.2004:0.00004):0.00009,(59201.1282:0.00004,(108619.213:0.00005,59201.992:0.00019):0):0.00004):0.00004):0.00079,(1324318.3:0.00012,(108619.331:0.00001,90371.906:0):0.00026):0.00059):0.00531,(59201.2063:0.00558,(((596.47:0.00006,(590.12195:0.00014,590.12241:0):0.00022):0.00006,(590.17795:0.00067,(590.14043:0.00058,(590.15622:0.0003,(596.19:0.00011,(590.14345:0.00032,(590.13508:0.00002,((590.14973:0.00007,(590.13331:0,596.18:0.00008):0.00001):0.00001,(590.14806:0.00001,((590.16164:0.00002,((590.12525:0,(590.15673:0,590.16024:0.00002):0):0.00003,(28901.6813:0,(590.12724:0.00002,((590.15013:0.00003,596.72:0):0.00003,(28901.6482:0,590.16961:0.00012):0.00001):0.00002):0.00003):0.00002):0):0.00001,((590.14392:0.00004,596.21:0):0.00001,(590.16876:0.00012,(590.16428:0.00002,((590.14272:0,590.15333:0):0.00002,(((590.17259:0,590.17488:0):0.00002,(590.13652:0.00001,590.13821:0):0):0.00001,(590.17819:0.00001,((596.6:0,(596.13:0,(596.15:0.00002,596.67:0.00006):0.00001):0.00001):0.00001,(28901.9075:0.00001,((596.17:0.00002,((590.14804:0,(590.12963:0.0001,590.16744:0):0):0.00001,((590.17105:0.00004,(108619.36:0.00004,590.12497:0.00007):0.00001):0.00003,(590.13385:0,((590.14686:0,596.45:0):0.00002,(((596.3:0.00001,((590.13741:0,590.16229:0):0.00001,((590.12395:0.00003,(590.13848:0.00001,(590.12523:0.00007,(590.12466:0.0001,(590.12489:0,590.12602:0.00001):0.00004):0.00001):0.00002):0.00001):0.00002,(590.12565:0.00009,(28901.6777:0.00007,(590.17182:0.0001,596.5:0.00001):0.00005):0.00001):0.00001):0.00001):0.00002):0.00001,(28901.10086:0,59201.1965:0):0):0.00001,(596.8:0,((590.13719:0,596.14:0):0.00004,(590.16021:0,(590.15225:0.00001,(590.15011:0,(590.17005:0.00002,(590.13371:0,59201.1058:0):0):0):0.00001):0):0):0.00001):0):0.00001):0.00001):0.00001):0.00001):0):0.00001,(590.12984:0.00005,(590.16724:0,(590.15856:0,590.17134:0.00007):0.00002):0.00001):0.00001):0.00001):0):0):0.00001):0):0.00001):0.00001):0.00001):0):0.00001):0):0.00002):0.00001):0.00002):0.00001):0):0.00004):0.00002):0.00463,((1299094.3:0.00022,590.15749:0.00021):0.00355,((59201.1987:0.00012,((59201.2253:0.00036,(59201.2076:0.00015,596.87:0.0001):0.00002):0.00009,(1299088.3:0.00009,930770.3:0.00017):0.00005):0.00006):0.00046,((596.77:0.00014,(596.73:0,596.75:0.00003):0.00001):0.00059,(((108619.75:0.00038,590.12293:0.00032):0.0001,(596.39:0.00045,(596.61:0.00041,(1328334.3:0.00012,((596.34:0.00004,596.35:0.00003):0.00004,(596.58:0.00008,(1911135.5:0.00014,(596.31:0.00005,596.59:0.00009):0.00003):0.00003):0.00003):0.00003):0.00002):0.00005):0.00001):0.00009,(1079477.3:0.00106,(596.29:0.00001,((28901.9058:0.00038,((28901.10092:0.00007,((28901.4242:0.00008,596.66:0.00011):0.00016,(590.11962:0.00019,(590.16925:0.00016,(596.68:0,(596.84:0,(596.83:0.00001,596.85:0):0.00006):0.00047):0.00004):0.00008):0.00003):0.00002):0.00003,((1328333.3:0,590.13814:0.00017):0.00016,(596.56:0.00004,((28901.804:0,596.62:0.0001):0.00002,(28901.4589:0.00002,596.55:0.00008):0.00002):0.00002):0.0001):0.00001):0.00008):0.00006,(596.28:0.00001,(596.37:0,596.64:0):0.00016):0.00002):0.00003):0.00008):0.00007):0.00005):0.00012):0.00336):0.00111):0.00017):0.00053):0.00027,(((59201.2003:0.00068,(165302.11:0.00012,((590.12511:0.00003,590.12534:0.00023):0.00012,((28901.838:0.00006,590.12554:0):0.00012,(28901.4663:0.00014,590.12316:0.00006):0.00011):0.00006):0.00003):0.00082):0.00374,(((90371.4772:0.00048,((59201.1285:0,((59201.1289:0.0002,(59201.998:0.00004,CP036168.1:0.00007):0.00001):0.00006,((90371.2605:0,90371.3698:0.00002):0.00013,(59201.1499:0.00015,((59201.1507:0.00034,(59201.1936:0.00031,(59201.1679:0.00024,((59201.1298:0,59201.1308:0.00003):0.00005,(59201.1722:0.00013,59201.2209:0.00006):0.00001):0.00002):0.00002):0.00002):0.00003,(28901.1018:0.00006,59201.1442:0.00006):0.00001):0.00005):0.00004):0.00002):0.00006):0.00015,((59201.1372:0.00009,(59201.1272:0.00005,90371.3848:0.00016):0.00001):0.00038,((90371.3191:0,(59201.2097:0,(59201.1803:0,(59201.2216:0,((59201.1944:0.00001,59201.2045:0):0.00003,(59201.2251:0,(59201.1545:0,59201.2128:0):0.00003):0.00001):0.00001):0):0):0.00008):0.00023,((59201.1785:0.00002,59201.1912:0):0.00011,(59201.1691:0.00012,(59201.1455:0,90371.2644:0.00004):0.0001):0.00009):0.00017):0.00001):0.00004):0.00013):0.00194,(90371.2402:0.00148,(90371.2944:0.00021,(((59201.1115:0.00006,(59201.1167:0,(59201.1705:0.00001,(59201.1448:0,59201.1601:0):0.00002):0):0.00001):0.00004,(59201.1752:0,59201.1774:0):0.00001):0.00047,(90371.2405:0.00047,((90371.3622:0,90371.4465:0.00023):0.00004,((((((85569.215:0.00012,85569.315:0.00019):0.00004,(((59201.2248:0.00005,((85569.49:0.00019,85569.82:0.00011):0.00001,(90371.3847:0.00006,(85569.293:0.00021,((85569.195:0.00009,85569.72:0.00013):0.00001,(((90371.3806:0.00008,(59201.1828:0.00001,85569.155:0.00009):0):0.00003,(85569.305:0,(85569.106:0.00008,85569.143:0.00005):0.00001):0.00001):0.00001,(85569.345:0.00006,(((85569.131:0.00002,85569.335:0.00013):0.00002,((85569.138:0.00003,(85569.254:0.00004,((85569.307:0.0001,((85569.342:0.00002,85569.343:0.00004):0.00008,(90371.3831:0,90371.3958:0.00003):0.00005):0.00002):0.00001,((((85569.102:0.00004,85569.158:0.00003):0.00002,(((85569.126:0.00001,85569.251:0.00002):0.00002,(85569.257:0.00002,(85569.148:0,85569.264:0.00002):0.00002):0.00001):0.00001,(85569.61:0.00005,(90371.2407:0.00005,(59201.1677:0,90371.2428:0):0.00002):0.00001):0):0.00001):0.00001,(85569.149:0.00005,(((90371.2414:0.00005,(90371.3637:0,(90371.3633:0,(28901.8373:0.00002,590.16818:0):0.00003):0.00001):0.00005):0.00008,((1387339.3:0.00005,(1387333.3:0,1387341.3:0):0.00003):0.00007,(90371.3805:0.00002,(28901.13397:0.00005,(28901.13317:0.00001,28901.13324:0):0.00002):0.00005):0.00002):0.00001):0.00001,((90371.3795:0.00007,(85569.124:0.00004,85569.309:0.00007):0):0.00001,((85569.107:0.00001,85569.85:0):0.00001,((85569.219:0,(90371.2137:0.00006,(85569.232:0,(85569.265:0.00005,85569.298:0.00002):0.00001):0.00001):0.00001):0.00001,((((85569.182:0.00004,(85569.165:0.00004,85569.172:0.00002):0.00001):0.00001,(85569.241:0.00002,(((85569.115:0.00004,(85569.176:0.00002,85569.177:0.00003):0.00002):0.00001,(85569.314:0.00001,((((85569.154:0.0001,(85569.225:0,90371.4501:0):0.00002):0.00001,(((85569.203:0.00004,85569.344:0.00006):0.00001,(85569.54:0.00003,(85569.108:0.00013,(85569.183:0.00012,85569.199:0.00007):0.00002):0.00001):0):0.00001,((85569.163:0.00004,((85569.174:0.00005,85569.51:0):0.00001,(85569.326:0.00003,(85569.229:0.00003,((85569.101:0.00005,85569.329:0):0.00002,(85569.162:0,(85569.157:0,85569.274:0):0):0.00001):0.00001):0.00001):0.00001):0.00001):0.00001,((85569.312:0,85569.375:0.00003):0.00004,((85569.171:0.00001,85569.91:0.00003):0,(85569.222:0.00005,(85569.66:0.00003,(85569.273:0.00004,85569.323:0):0.00003):0.00001):0):0.00001):0):0.00001):0):0,(85569.248:0.00004,85569.99:0.00003):0):0.00001,(85569.206:0,85569.244:0):0.00001):0):0.00001):0.00001,(((90371.4444:0.00008,((90371.4447:0.00003,(90371.4446:0,(((90371.4462:0,90371.4505:0.00004):0.00001,((590.12603:0.00011,90371.4503:0):0.00002,(((59201.1853:0,(90371.4438:0,90371.4484:0):0):0.00001,(90371.4468:0,(59201.1961:0,85569.263:0.00003):0.00002):0):0.00001,(90371.4454:0.00003,((90371.4439:0,90371.4508:0.00005):0.00002,(590.12609:0.00026,90371.4521:0):0.00002):0.00001):0):0):0):0.00001,(90371.4489:0,90371.4514:0.00006):0):0.00001):0.00001):0.00002,(85569.173:0,90371.4472:0):0.00001):0.00001):0.00001,(59201.1486:0.00002,((85569.116:0.00003,85569.135:0.00005):0.00001,((85569.112:0.00002,85569.304:0.00003):0.00001,((85569.136:0.00002,85569.317:0.00001):0.00003,(59201.1461:0.00001,(((59201.1242:0,90371.3777:0):0.00001,(59201.1587:0,90371.3825:0):0.00001):0.00001,((59201.1766:0,59201.1871:0.00004):0.00002,(59201.1657:0,90371.2425:0.00002):0.00002):0):0.00001):0.00001):0.00001):0.00001):0):0):0.00001,(85569.223:0,85569.242:0.00011):0.00001):0):0):0):0.00001,(85569.217:0.00004,85569.373:0.00012):0.00001):0,((((1620419.62:0.00004,590.14295:0.00008):0.00005,(590.15175:0.00004,85569.152:0.00003):0.00002):0.00001,(590.17332:0.00006,((85569.46:0.00001,(85569.295:0.00003,(90371.3794:0,(((28901.13388:0.00012,90371.3826:0):0.00001,(((90371.3799:0.00001,(90371.3796:0,(90371.3817:0.00001,(90371.3803:0,(85569.64:0,(85569.55:0,((90371.3788:0.00001,((90371.3832:0.00001,(59201.1976:0,90371.3821:0):0.00001):0.00001,(90371.3781:0,90371.3792:0):0.00001):0):0.00001,(90371.3783:0,90371.3807:0):0.00001):0):0):0):0):0):0.00001):0.00001,((90371.3784:0,90371.3824:0):0.00001,((85569.256:0.00001,(((85569.98:0,(85569.249:0,(85569.111:0.00001,(85569.357:0.00001,(85569.26:0.00002,((85569.246:0,85569.35:0.00002):0,(85569.245:0,(((85569.212:0,85569.322:0.00001):0.00001,(85569.134:0.00002,(85569.109:0,85569.268:0):0):0):0,(85569.284:0,(85569.118:0,(85569.114:0,85569.89:0):0):0):0):0):0):0):0):0):0.00001):0):0,((85569.67:0,90371.4449:0):0.00001,(85569.121:0,(((85569.156:0,(85569.184:0,((85569.25:0,85569.327:0):0.00001,((85569.294:0,(85569.211:0,85569.378:0.00001):0):0.00001,((85569.213:0,(85569.339:0.00001,((((85569.235:0.00001,85569.36:0):0.00001,((85569.12:0.00002,85569.14:0.00002):0.00001,(85569.13:0.00001,((((28901.8263:0.00004,59201.739:0.00008):0.00012,(1454644.3:0.00001,(85569.7:0.00001,(1454630.3:0.00001,((85569.15:0,90371.1185:0.00006):0.00001,((85569.252:0,90371.3192:0.00001):0.00001,(85569.9:0.00004,90371.1914:0):0.00001):0):0.00001):0.00001):0.00001):0.00001):0.00001,(90371.1871:0,((28901.777:0.00007,(28901.8522:0.00007,590.16989:0.00006):0.00012):0.00002,((590.13549:0.00005,85569.33:0.00002):0.00001,(85569.269:0,(((90371.2127:0.00002,90371.4522:0.00003):0.00001,(28901.847:0,(1620419.59:0,590.14599:0.00001):0.00004):0):0.00001,(590.12999:0.00017,(1620419.123:0.00003,(590.14761:0,(90371.3802:0,(85569.179:0,((28901.8232:0,590.12593:0):0.00003,(590.16451:0.00002,(90371.3635:0.00002,(1620419.55:0.00001,(((59201.1911:0.00007,(590.12231:0,85569.145:0.00003):0.00002):0.00003,(90371.2599:0.00009,((590.13524:0.00019,90371.3943:0):0.00002,(590.14968:0.0005,(90371.3631:0,(1454643.3:0,28901.8937:0.00001):0.00001):0.00002):0.00001):0):0.00002):0.00001,(85569.308:0.00001,(590.14323:0,90371.3638:0):0):0.00001):0):0.00001):0):0.00002):0):0):0):0.00001):0.00001):0.00001):0):0):0):0):0):0.00001,((85569.137:0.00001,(85569.142:0,((90371.2128:0,(85569.175:0,(590.15177:0.0001,85569.205:0):0.00001):0):0.00001,(1620419.101:0.00003,90371.2129:0):0.00001):0.00001):0.00001):0.00001,(590.12302:0.00006,((90371.2417:0,(590.16484:0.00008,85569.88:0):0.00001):0.00001,(85569.178:0.00004,((28901.2336:0,(1620419.67:0.00001,590.16047:0.00006):0.00001):0.00001,(90371.3822:0.00001,((90371.4511:0,(90371.2139:0.00007,((90371.4467:0.00002,(90371.4495:0,(90371.4519:0.00002,(90371.4459:0,90371.4502:0.00007):0.00003):0):0.00001):0.00002,(59201.1392:0.00011,(59201.1958:0,59201.1984:0.00003):0.00002):0.00002):0.00001):0):0.00001,(90371.3785:0.00002,(85569.352:0,90371.3775:0):0):0):0.00001):0.00001):0):0):0):0):0):0):0):0):0.00001,(59201.266:0.00001,85569.306:0):0):0,(85569.189:0.00001,(85569.226:0.00001,((85569.122:0,85569.21:0):0.00001,(85569.127:0,(85569.169:0,85569.48:0.00003):0.00001):0.00001):0):0):0):0):0):0,((85569.282:0,(85569.129:0.00001,(85569.287:0.00001,(85569.76:0.00001,(90371.3809:0.00004,(85569.321:0.00001,(85569.318:0.00004,(85569.69:0,90371.3797:0):0):0.00001):0):0.00001):0.00002):0):0):0,(((85569.374:0,85569.94:0.00001):0.00001,(85569.291:0,(85569.164:0,(85569.95:0,(85569.275:0,((85569.279:0,85569.77:0.00002):0,(85569.214:0,85569.319:0):0):0):0):0):0):0):0,(85569.103:0,85569.372:0.00001):0):0):0):0):0):0):0):0,(85569.247:0,((85569.151:0,(85569.113:0.00001,((85569.338:0,(85569.207:0,85569.234:0.00003):0.00001):0.00001,(85569.38:0.00001,((85569.19:0.00005,85569.271:0):0.00001,(85569.96:0,(85569.218:0.00001,(85569.272:0,85569.325:0):0.00001):0):0.00001):0.00001):0):0):0):0.00001,((85569.253:0,85569.262:0):0.00001,((85569.221:0,(590.14607:0.00002,85569.42:0.00002):0.00001):0.00001,((85569.227:0.00001,(85569.123:0,85569.34:0.00001):0):0,((85569.58:0.00001,(90371.3786:0,90371.3804:0):0):0.00001,(85569.233:0.00003,((85569.311:0.00001,85569.349:0.00001):0.00001,(85569.302:0.00001,((85569.239:0,85569.52:0):0,(85569.328:0,(85569.153:0,((85569.204:0.00001,85569.337:0):0.00001,(85569.185:0,((85569.316:0,(85569.146:0,(85569.161:0.00001,85569.23:0.00001):0):0):0,(85569.261:0.00001,(85569.376:0,(85569.139:0.00003,85569.191:0.00001):0):0):0):0):0):0):0):0):0):0):0):0):0):0):0):0):0):0):0,((85569.266:0,85569.57:0):0,(85569.196:0,(85569.201:0.00001,(85569.292:0,85569.303:0.00001):0):0):0):0):0):0):0):0,((85569.278:0,85569.301:0):0.00001,(85569.159:0.00001,(85569.192:0,85569.336:0):0.00001):0):0):0):0,(85569.71:0.00001,90371.3829:0.00001):0):0):0):0,(85569.281:0.00001,(85569.47:0.00001,(85569.231:0,85569.75:0):0):0):0):0):0,(85569.243:0,90371.3838:0.00001):0):0):0):0.00001):0.00001,((108619.74:0.00004,(85569.334:0.00001,85569.341:0.00001):0.00002):0.00001,(85569.73:0,(590.16308:0.00004,(85569.331:0.00005,((90371.2639:0.00022,90371.686:0.00009):0.00002,((590.12401:0.00014,590.12417:0.00008):0.00007,(85569.31:0.00003,(85569.354:0.00005,(85569.29:0.00001,(59201.2402:0.00009,(85569.358:0.00001,(85569.17:0.00001,(85569.43:0,(85569.356:0,(85569.16:0.00003,90371.3939:0.00004):0):0):0):0.00001):0.00001):0.00001):0.00001):0.00001):0.00001):0.00001):0):0):0):0):0):0):0.00001):0.00001,((590.17505:0.00014,((85569.355:0,90371.3941:0.00013):0.00002,(590.13351:0.00011,(85569.361:0.00001,(90371.3114:0,90371.3117:0):0.00002):0.00003):0.00002):0.00002):0.00004,((85569.27:0.00005,90371.3937:0):0.00003,((85569.63:0,90371.3764:0.00012):0.00008,(85569.168:0.00011,(85569.237:0.00002,(85569.117:0.00005,85569.83:0.00008):0.00001):0.00001):0.00001):0.00001):0.00001):0):0):0):0):0):0.00001):0):0):0.00001,((85569.119:0.00014,85569.267:0.00004):0.00003,(85569.259:0.00001,(85569.59:0.00004,85569.68:0.00003):0.00002):0.00001):0):0.00001):0):0.00001):0.00001,((85569.348:0.0002,(85569.18:0.00004,85569.22:0.00006):0.00003):0.00003,(85569.228:0.00007,(85569.208:0.00008,(85569.324:0.00002,(((85569.62:0.00008,85569.97:0.00006):0.00003,((85569.255:0.00005,(85569.297:0,(85569.188:0.00004,90371.3789:0.00005):0):0.00001):0.00003,((90371.3801:0.00001,((85569.104:0,85569.44:0):0,(85569.37:0.00002,(85569.74:0.00002,(85569.39:0.00001,(85569.351:0.00001,((85569.193:0,85569.24:0.00002):0.00002,(85569.347:0.00003,85569.353:0.00003):0.00001):0.00001):0.00001):0.00001):0):0):0.00002):0.00001,(85569.299:0.00009,(85569.132:0.00003,85569.283:0.00007):0.00001):0.00001):0.00001):0.00001):0.00001,(85569.141:0.00003,(85569.166:0.00004,(85569.333:0.00006,((85569.128:0.00006,85569.216:0.00002):0.00001,((85569.202:0.00008,((85569.346:0.00003,85569.379:0.00006):0.00002,(85569.236:0,(85569.332:0.00001,(85569.359:0.00004,(85569.133:0,(28901.8233:0,590.16889:0.00005):0.00001):0.00002):0.00001):0.00002):0.00002):0.00001):0.00004,(85569.93:0.00002,(85569.276:0,85569.288:0):0.00002):0.00002):0.00001):0):0.00001):0.00001):0):0.00002):0.00001):0.00003):0.00001):0.00001):0.00001):0.00001,(((85569.289:0.00008,85569.296:0.00017):0.00003,(85569.105:0.0001,85569.258:0.00012):0.00003):0.00001,(85569.313:0.00005,(85569.125:0.00007,85569.371:0.00025):0.00001):0):0):0):0.00001):0):0.00001):0.00001):0.00001):0.00001):0.00003,(85569.78:0.00008,((85569.186:0.00004,85569.224:0.00008):0.00016,(85569.11:0.00015,(85569.32:0.0008,(85569.28:0.00006,85569.41:0):0.00007):0.00005):0.0001):0.00011):0.00001):0.00002,(90371.2473:0.00009,(59201.1721:0.00003,((28901.8302:0,(590.15549:0.00003,(590.15574:0.00004,(590.12533:0.00005,(590.16565:0,590.16608:0.00002):0.00001):0.00003):0.00001):0):0.00006,(59201.1654:0.00014,(((59201.1646:0.00009,((90371.4516:0,(59201.1515:0,90371.4475:0):0.00001):0.00005,(59201.1618:0,59201.1891:0):0.00002):0.00003):0.00002,(90371.4481:0,(90371.4485:0,90371.4487:0):0):0.00002):0.00004,(59201.2224:0.00026,(59201.1645:0,59201.2258:0.00002):0.00007):0.00001):0.00004):0.00004):0.00003):0.00007):0.00001):0.00002):0.00011,(90370.3619:0.00026,((90371.4496:0.00014,(90371.4469:0,(((90371.4476:0,90371.4507:0.00007):0.00004,(90371.4442:0,(90371.4488:0,((90371.4492:0,90371.4509:0):0.00002,(90371.4466:0,(90371.4486:0,90371.4512:0):0.00001):0.00002):0.00002):0):0.00001):0.00002,(90371.4456:0.00004,90371.4474:0):0.00001):0):0.0001):0.00018,(59201.1473:0.00012,(59201.2062:0.0001,59201.2211:0.00004):0.00006):0.00011):0.00005):0.00004):0.00011,((90371.889:0.00024,(590.14294:0.0004,590.16775:0.00251):0.00011):0.00004,(85569.53:0.0006,((((85569.181:0.00026,85569.81:0.00007):0.00004,((59201.2113:0.00001,(59201.1725:0.00006,(59201.1452:0,(59201.1517:0.00019,59201.1527:0.00004):0.00004):0.00004):0.00008):0.00004,(90371.3079:0.00012,(((590.15401:0.00016,(590.12468:0.00012,(590.12247:0.00032,90371.3064:0.00006):0.00023):0.00004):0.00006,((90371.1828:0.00008,(90371.2598:0.00001,90371.3593:0.00003):0.00004):0.00003,(((590.12764:0.00017,(590.17128:0.00003,(590.13047:0,59201.1119:0):0.00002):0.00009):0.00005,(590.16211:0.00022,(28901.9791:0.00002,(((90371.2543:0,(90371.3157:0.00002,(2562450.3:0.00012,90371.2601:0):0.00001):0):0.00003,((59201.1938:0,(90371.3591:0,90371.3592:0.00006):0.00003):0.00003,(59201.1816:0,59201.2252:0):0.00001):0.00003):0.00003,(90371.3833:0,(90371.3992:0,(28901.9788:0,(90371.3586:0.00004,90371.3697:0):0.00002):0.00002):0.00001):0.00001):0.00001):0.00002):0.00002):0.00003,(590.15092:0.00006,590.16736:0.00015):0.00001):0.00002):0.00001):0.00003,(90371.3778:0.00011,((590.13138:0.00012,(90371.3839:0.00017,(85569.187:0.00012,85569.277:0.00008):0.00004):0.00003):0.00001,((90371.3782:0.00009,90371.3843:0):0.00004,(59201.1661:0,((590.15851:0.00008,590.15911:0.00009):0.00007,(90371.101:0.00003,(90371.103:0.00003,((90371.102:0.00003,90371.3827:0.00001):0.00004,(59201.2027:0,(59201.1491:0.00001,59201.1551:0):0):0.00002):0.00001):0.00002):0.00002):0):0.00002):0.00001):0.00002):0.00002):0.00003):0.00004):0.00003):0.00013,((90371.3182:0.00011,((1324319.3:0.00001,90371.884:0):0.00015,((59201.1406:0.00032,90371.3938:0.00002):0.00015,(90371.3183:0.00004,((90371.2143:0.00007,(90371.707:0.00028,90371.715:0.00038):0.00005):0.00007,((90371.3947:0,((90371.4524:0,CP061115.1:0):0.00009,((59201.1726:0,(90371.3027:0.00001,90371.3193:0):0.00003):0.00002,(90371.908:0,(90371.1869:0,CP061124.1:0.00015):0.00001):0.00002):0.00003):0.00005):0.00002,((59201.1322:0.00017,(90371.2608:0.00003,90371.2664:0):0.00005):0.00004,(90371.2724:0.00005,((59201.1026:0.00001,90371.3863:0.00001):0.00002,((90371.2665:0,90371.3169:0):0.00003,((((90371.3869:0,(90371.3757:0.00029,(90371.3945:0,90371.3948:0.00007):0.00004):0):0.00006,(90371.3179:0,((90371.3872:0,(59201.2065:0.00001,90371.991:0.00002):0):0.00001,(90371.2711:0,(90371.2659:0,(90371.3181:0,(90371.2654:0,((90371.2691:0.00001,(90371.2671:0,90371.2689:0):0.00001):0.00001,(((90371.2707:0,((59201.2002:0.00001,90371.98:0):0.00001,(59201.1924:0.00002,((59201.1602:0,59201.2231:0.00001):0.00002,((59201.1861:0.00001,59201.2256:0.00002):0.00001,((59201.1896:0,((((59201.1302:0,(59201.1261:0,(59201.2151:0.00001,(59201.2053:0,(59201.1137:0.00001,59201.1788:0):0.00006):0.00002):0.00001):0):0.00001,(59201.1165:0.00001,(59201.2152:0,(59201.1592:0,((59201.1317:0.00001,((59201.1325:0,59201.1818:0):0.00003,(59201.1456:0,((59201.1742:0.00015,(59201.1541:0,(59201.1309:0.00007,59201.1319:0.00004):0.00003):0):0.00003,(59201.2247:0,(59201.1255:0,59201.1426:0):0.00001):0):0.00001):0.00001):0):0.00002,(59201.1658:0,(59201.1543:0,(59201.1465:0,59201.1659:0):0.00001):0.00001):0.00001):0):0):0):0.00001):0.00001,(59201.1834:0.00004,(59201.1687:0,59201.2087:0):0.00002):0.00001):0.00001,(59201.2109:0,(59201.1447:0,((59201.1613:0,90371.2676:0):0.0001,(59201.1599:0,90371.3946:0):0.00002):0):0):0):0.00001):0.00002,(59201.1531:0,59201.2014:0.00003):0.00001):0):0.00001):0.00001):0.00001):0.00001):0.00001,((59201.1724:0,90371.2702:0):0.00001,((90371.2692:0,90371.2699:0.00001):0.00003,(90371.3068:0.00016,(90371.2655:0.00001,90371.2679:0):0.00007):0.00003):0):0.00001):0,(28901.8411:0,(90371.2686:0,((90371.923:0.00001,((90371.2678:0,(90371.4528:0.00002,(90371.2672:0,90371.2708:0):0.00001):0):0.00001,((90371.2723:0.00001,(28901.9826:0,(90371.2698:0,(59201.2094:0,59201.2183:0):0.00001):0.00001):0.00002):0.00001,((90371.2649:0.00001,((90371.2661:0,90371.2675:0.00001):0,((90371.2718:0,(90371.2653:0,90371.2694:0):0):0,(90371.2712:0,(90371.2685:0,(90371.2719:0,((((90371.2609:0.00005,CP065567.1:0):0.00004,(90371.2656:0,90371.2705:0):0.00001):0.00001,(90371.2717:0,(90371.2666:0,(90371.2701:0,((90371.2715:0,(90371.2554:0,90371.2684:0):0):0.00001,((90371.2695:0,((90371.3755:0.00001,(90371.2693:0,90371.4527:0):0.00002):0.00001,(590.15205:0,(90371.2681:0,(90371.2714:0,CP061126.1:0.00004):0):0.00001):0.00001):0.00001):0,((90371.2687:0,(28901.3934:0,90371.2716:0):0.00002):0.00001,(((90371.2674:0,(((90371.2677:0,90371.2682:0):0.00002,(90371.2667:0,90371.2683:0):0.00002):0.00001,(90371.2696:0,((90371.2673:0,(90371.2658:0,(990282.22:0,((90371.3854:0.00004,(59201.1316:0.00001,(90371.2706:0,90371.2721:0):0.00001):0.00001):0.00003,(90371.2662:0,90371.2697:0):0.00002):0):0):0):0.00001,(90371.2645:0,90371.2647:0):0.00001):0.00001):0):0.00001):0.00001,(90371.2663:0.00001,90371.2704:0):0.00001):0.00001,(90371.2703:0,90371.2969:0):0):0.00001):0):0):0):0):0):0):0,(90371.2652:0,90371.2688:0):0):0):0):0):0):0):0):0,(90371.2648:0,90371.2657:0):0):0):0):0):0.00001,((90371.2618:0,(90371.2668:0,(90371.2709:0,90371.3688:0.00003):0.00002):0):0.00001,(90371.2722:0,(90371.2646:0,90371.2651:0):0):0):0):0):0):0):0):0):0):0):0.00001):0.00001):0):0):0.00002,(90371.3176:0,(59201.1252:0,(90371.3177:0,(90371.885:0,((90371.3868:0,(59201.1269:0.00005,((59201.1666:0,90371.3171:0):0.00004,(59201.2122:0.00007,(90371.2486:0.00003,90371.99:0):0.00003):0.00003):0.00002):0):0.00002,(59201.1267:0.00003,(59201.1493:0.00003,(59201.1361:0,59201.1719:0):0.00005):0.00002):0.00002):0):0):0.00001):0.00002):0):0.00002,((90371.2607:0.00005,(CP061119.1:0.00002,CP061122.1:0):0.00004):0.00005,((59201.1736:0.00001,90371.3172:0):0.00005,((59201.1567:0.00007,59201.1955:0):0.00002,((59201.1305:0.00003,(((59201.1367:0.00022,59201.1826:0.00017):0.00012,(59201.1304:0.00005,59201.1767:0.00008):0.00004):0.00004,(59201.1314:0,(59201.2077:0,(59201.1428:0,(59201.1256:0,59201.1729:0):0.00001):0):0.00003):0.00003):0.00002):0.0001,((59201.1728:0,(59201.1245:0.00036,((59201.1824:0.00013,90371.2713:0):0.00007,(59201.1354:0,90371.2971:0):0.00003):0.00011):0.00001):0.00004,((59201.1341:0.00003,59201.1883:0.00003):0.00016,(90371.3865:0,(59201.1874:0,59201.2167:0.00002):0.00016):0.00007):0.00001):0.00001):0.00001):0.00003):0.00001):0):0):0.00002):0.00002):0.00002):0.00002):0.00001):0.00004):0.00004):0.00002):0.00004):0.00007,(28901.8392:0,90371.3069:0.00012):0.00003):0.00004):0.00007,(((28901.6301:0.00021,((90371.3587:0.00023,((1620419.64:0.00001,(590.12816:0.00006,590.16486:0):0.00002):0.00023,((1395109.3:0.0002,590.17125:0.00035):0.00012,(90371.1853:0,90371.2594:0.00004):0.00006):0.00004):0.00003):0.00006,(28901.8381:0.00002,(28901.8297:0.00003,90371.2145:0.00018):0.0001):0.00002):0.00005):0.00012,(90371.1226:0.00017,(28901.4664:0.00006,590.14318:0):0.00007):0.00006):0.00003,(((90371.3651:0,(90371.3653:0,(90371.3626:0.00006,90371.3647:0):0):0):0.00022,((590.16593:0.00006,(590.16261:0.00013,90371.2941:0):0.00004):0.00003,(590.17494:0.00019,((590.14505:0.00019,(90371.2541:0.00026,(1620419.13:0.00002,590.13214:0.00007):0.00014):0.00002):0.00005,(((590.17035:0.00008,90371.2945:0):0.00006,((590.13293:0.00007,((((590.16227:0,590.16934:0.00015):0.00007,(590.16987:0.00003,((28901.8592:0,590.17302:0.00003):0.00003,(590.16557:0.00013,(((((1620419.21:0.00008,590.13534:0.00004):0.00002,((590.16155:0.00015,(1620419.41:0.00003,590.15145:0.00003):0.0001):0.00004,(590.12825:0.00003,(590.13212:0.00001,(((28901.9071:0,90371.865:0):0.00004,((28901.8494:0,590.17041:0.00001):0.00006,((590.16172:0.00001,(590.17895:0.00004,(590.16204:0.00001,90371.864:0.00005):0.00003):0.00002):0.00002,(590.16513:0,((1620419.11:0,590.13315:0.00002):0.00001,((28901.9068:0,590.15769:0.00001):0.00003,(590.12563:0.00002,((1620419.12:0,590.13368:0):0.00004,(590.12406:0.00009,((28901.8452:0,(590.13259:0.00004,(1620419.17:0.00002,90371.911:0):0.00001):0):0.00001,((590.13769:0,(28901.8993:0,(590.15668:0.00003,((28901.9175:0,(28901.8766:0,((28901.9037:0,(28901.8852:0.00004,590.13426:0.00003):0.00003):0.00005,(590.13442:0,(28901.8854:0,590.16092:0):0):0.00001):0.00001):0):0.00002,((28901.9203:0,590.16813:0.00016):0.00002,(28901.8758:0,28901.8759:0):0.00001):0.00002):0.00001):0.00001):0.00001):0.00001,(1620419.3:0,(28901.8919:0.00001,590.14602:0.00001):0):0):0):0.00001):0.00002):0.00001):0):0.00001):0.00001):0.00001):0.00001):0.00001):0.00002,((28901.8717:0.00001,(((590.13175:0.00003,590.14099:0.00001):0.00004,(590.15587:0.00001,590.16899:0):0.00002):0.00001,(28901.8798:0.00004,590.16883:0):0.00001):0.00002):0.00001,(590.13497:0.00001,((1620419.51:0,590.16936:0.00001):0.00002,((28901.8989:0,(590.16922:0,(28901.8696:0,(1620419.63:0,590.14495:0):0.00003):0):0.00001):0,(590.15675:0,(1620419.99:0,590.15624:0.00005):0.00001):0):0):0.00002):0):0.00001):0.00002):0.00001):0.00001):0.00002):0.00003,(590.14984:0,(590.16902:0,((590.16577:0.00001,((590.13043:0,590.16587:0.00001):0.00001,(590.16597:0,(1620419.28:0,(90371.867:0,(590.17278:0.00001,90371.862:0.00001):0):0.00002):0.00002):0.00001):0.00001):0.00001,((590.12495:0.00004,(1620419.52:0,(590.15398:0.00006,(1620419.88:0.00001,(28901.8826:0.00011,590.13124:0.0001):0.00008):0.00001):0):0.00002):0.00001,(590.16954:0,(28901.9103:0,28901.9128:0.00001):0.00003):0):0.00001):0):0):0):0.00003,((590.15428:0.00001,(1620419.43:0,(590.15595:0,(28901.8816:0.00002,590.14616:0):0.00001):0.00001):0.00001):0.00002,(1620419.46:0,590.12445:0.00012):0.00002):0.00001):0.00001,(((28901.8861:0,590.15349:0):0.00006,(590.13592:0,590.17291:0.00005):0.00004):0.00004,((590.12868:0.00003,(590.16473:0.00002,(590.13495:0.00002,((590.13144:0,(590.16544:0,(1620419.48:0,590.14489:0):0.00001):0.00001):0.00003,(590.13492:0.00002,((590.14564:0,(590.13589:0,590.13976:0.00002):0):0.00004,(1620419.47:0.00002,(590.13112:0.00001,(1620419.19:0,((590.12453:0.00007,(1620419.73:0,590.12691:0):0.00004):0.00003,(((28901.8675:0.00002,590.13237:0.00001):0.00005,(590.13662:0.00002,(28901.8285:0,28901.8797:0.00001):0.00002):0.00003):0.00003,(((28901.9095:0,590.12925:0.00008):0.00003,(1620419.83:0,590.16834:0):0.00002):0.00002,((28901.8684:0,590.12761:0):0.00002,((90371.915:0,(590.13326:0.00002,590.13716:0.00017):0.00002):0.00007,(28901.8767:0,28901.9155:0.00001):0.00006):0):0):0.00002):0.00001):0):0.00001):0.00002):0.00001):0.00001):0.00001):0.00001):0.00001):0.00001):0.00005,(590.14283:0.00003,((590.14199:0,(590.14573:0.00004,(1620419.26:0,(590.14269:0.00001,((590.13255:0.00023,90371.912:0.00005):0.00007,(28901.8814:0,(590.14232:0,590.16582:0):0.00008):0.00004):0.00002):0.00003):0.00002):0.00002):0.00005,(1620419.27:0.00001,(1620419.38:0,90371.919:0):0.00001):0.00003):0.00001):0.00002):0.00001):0.00001):0.00001):0.00001):0.00002):0.00005):0.00005,((590.16219:0,(28901.8534:0,(590.13933:0.00007,(590.13076:0.0001,((590.12921:0,(28901.8793:0.00002,(590.12676:0,((590.14437:0.00003,(590.15474:0,90371.907:0.00004):0.00004):0.00004,((590.13232:0,590.14949:0):0.00007,(28901.4916:0,590.14361:0):0.00006):0.00002):0):0.00006):0):0.00005,(590.12828:0.00006,590.12985:0.00004):0.00004):0.00004):0.00002):0.00002):0.00001):0.00005,(590.16591:0.00002,(590.14642:0.00005,((1620419.112:0.00024,(1620419.79:0,590.17891:0):0.00026):0.00027,(1620419.32:0.00002,(1620419.49:0,(590.12668:0.00007,(590.13823:0,(590.12872:0.00002,(590.12671:0,(90371.914:0,(590.13242:0,(590.16641:0,(28901.9077:0,590.15342:0):0):0.00003):0.00003):0):0.00001):0):0.00004):0):0.00005):0.00001):0.00003):0.00004):0.00004):0.00005):0.00004,((590.16632:0.00003,(1620419.54:0.00005,590.16627:0.00007):0.00001):0.00003,((590.17244:0.00022,(590.12698:0.00012,(590.14213:0.00011,590.17335:0.00007):0.00002):0.00001):0.00008,(590.12366:0.00021,((590.17033:0.00018,((590.14296:0.00004,590.16676:0.00003):0.00003,((590.15727:0,590.17487:0):0.00003,(590.14972:0.00002,(590.17288:0.00008,((590.17307:0.00003,(1620419.45:0,(28901.8532:0,28901.8533:0):0.00001):0.00001):0.00002,(((590.13535:0.00001,(1620419.72:0,590.15928:0):0.00001):0.00002,((590.12955:0,(1620419.56:0.00001,590.14509:0.00002):0.00002):0.00002,((28901.8991:0,590.14868:0.00001):0.00004,(590.17162:0.00001,((590.14095:0,90371.2361:0):0.00003,((590.15814:0,590.17301:0):0.00002,((590.12737:0,590.15865:0):0.00002,((28901.8889:0,590.15344:0.00008):0.00005,((28901.8469:0,590.15972:0):0.00003,((1620419.39:0,(590.13228:0,590.14164:0):0):0.00003,(590.16702:0,((1620419.14:0,590.12876:0.00002):0.00001,((1620419.84:0,590.15896:0):0.00005,(28901.9014:0,(590.14925:0,(1620419.85:0.00005,28901.8459:0):0.00002):0.00002):0.00002):0):0):0.00002):0.00001):0):0.00001):0.00001):0.00001):0.00001):0.00001):0.00002):0.00001):0.00001,((590.13131:0,590.17779:0.00005):0.00004,(590.17329:0.00002,((590.13213:0,590.15029:0):0.00003,(((28901.9001:0.00002,(590.17293:0,(1620419.8:0,590.15199:0):0.00003):0.00004):0.00003,(590.16369:0.00004,(590.16432:0.00005,(28901.8812:0,(1620419.77:0,28901.9219:0):0.00003):0.00002):0.00003):0):0.00001,(590.17412:0,(28901.8561:0,(590.12687:0,(590.14715:0,(590.16712:0,((590.17221:0,((590.17552:0.00001,(590.14231:0,590.16414:0):0.00003):0.00011,(590.17194:0.00011,(590.13186:0.00003,59201.1076:0.00001):0.00002):0.00003):0.00001):0.00004,((1620419.95:0,590.14632:0.00011):0.00006,(590.17315:0,((590.13267:0,590.17228:0):0.00004,(1620419.61:0,1620419.6:0):0.00001):0):0.00001):0.00001):0.00001):0):0.00001):0.00002):0.00007):0.00001):0):0.00001):0.00002):0):0):0.00001):0.00001):0.00001):0.00002):0.00004):0.0001,(28901.6529:0.00034,((1620419.22:0.00002,590.13731:0.00002):0.00008,(((590.12688:0.00002,(28901.9063:0.00002,590.16427:0.00002):0.00003):0.00004,((590.15755:0.00002,(28901.8471:0.00002,(590.13329:0.00005,((590.12917:0,590.17506:0):0.00004,(590.17052:0.00005,((28901.8995:0.00011,590.15789:0):0.00002,((28901.778:0.00003,590.17405:0):0.00004,(590.12867:0,((590.12547:0.00001,(590.14097:0,(28901.8641:0,590.13748:0):0.00002):0.00002):0.00003,(590.16111:0,((28901.8748:0,(590.15845:0.00002,(590.16319:0,590.17493:0):0.00001):0):0.00003,((28901.8853:0,((28901.9038:0,590.12221:0):0.00003,((28901.8885:0,((28901.9045:0,590.16189:0):0.00002,(590.12358:0,590.12418:0):0.00001):0.00003):0.00003,(590.15266:0,(28901.5575:0.00002,(28901.8711:0,590.15391:0):0.00002):0.00001):0.00001):0.00001):0.00001):0.00001,(1620419.81:0,590.12919:0):0):0.00001):0):0.00001):0):0):0.00001):0.00001):0.00001):0.00001):0.00001):0.00001):0.00001,(1620419.5:0,28901.8864:0.00001):0):0.00002):0.00003,(590.14673:0.00037,590.15201:0):0.00002):0.00002):0.00001):0.00001):0.00002):0.00001):0.00001):0.00001):0.00004):0.00007,(((28901.8699:0,590.12794:0):0.00013,(590.15849:0.00006,590.16401:0.00015):0.00005):0.00008,((90371.896:0.00017,(90371.901:0,(90371.897:0.00002,((90371.4788:0.00002,90371.899:0):0.00005,(90371.888:0.00003,(1365218.5:0.00005,90371.891:0):0.00003):0):0.00001):0.00003):0.00002):0.00008,(90371.1228:0.00023,((590.12537:0,((1620419.74:0.00002,(28901.8832:0,590.14983:0):0.00003):0.00004,(590.13251:0.00014,(1620419.16:0.00004,(1620419.75:0,((28901.8964:0.00004,((590.15807:0,(28901.8856:0,90371.863:0):0):0.00003,(590.17195:0.00001,(590.17426:0.00005,(28901.8888:0,590.16872:0):0.00003):0.00002):0.00002):0):0.00003,(28901.8905:0,590.16655:0):0.00001):0):0.00002):0.00001):0.00002):0.00001):0.00004,((590.17152:0.00001,(590.13905:0.00001,((590.13846:0.00004,((590.16677:0.00001,90371.1856:0.00005):0.00001,(590.17006:0.00001,(590.14667:0.00001,((590.13585:0.00003,((28901.9035:0,590.12987:0):0.00001,((28901.9081:0,(590.14087:0,(1620419.25:0.00002,((28901.8829:0,((28901.6481:0,590.17286:0):0.00002,((28901.8645:0,590.12409:0.00002):0.00003,(590.14136:0.00002,((590.14752:0,(1620419.33:0,1620419.58:0):0.00002):0.00002,(590.15124:0,(590.15453:0.00001,(590.16339:0.00002,(((590.16193:0,590.16906:0.00001):0.00005,((28901.8644:0,590.14027:0.0001):0.00008,(590.15751:0,(28901.5783:0,590.12397:0.00002):0):0.00001):0.00001):0.00002,(28901.9002:0,590.12413:0):0.00002):0.00001):0):0):0.00001):0.00001):0.00003):0):0):0.00001,(1620419.53:0,590.13288:0):0):0.00001):0):0.00001):0.00001,(590.16539:0,590.16768:0):0):0.00001):0):0.00001,((590.16076:0.00001,(590.14627:0.00003,((1620419.31:0.00001,(28901.9036:0.00001,590.14918:0.00005):0.00002):0,((590.15018:0.00004,(28901.8862:0,590.13622:0):0.00004):0.00002,(590.14557:0,590.15325:0):0.00002):0):0.00001):0.00002):0.00002,(28901.9122:0,590.15417:0.00002):0):0.00001):0):0.00001):0):0):0,(590.14863:0.00004,590.17072:0.00002):0):0.00002):0.00002):0.00003,((1620419.93:0,(590.16294:0.00019,((590.15555:0.00013,590.16248:0.00029):0.0001,(590.15161:0.00011,(590.12968:0.00009,(1620419.89:0,(590.12077:0,(28901.8783:0.00002,590.15529:0.00001):0):0.00002):0.00005):0.00002):0.00007):0.00007):0):0.00003,(((90371.913:0.00015,((590.15913:0,(590.13263:0.00001,(1620419.86:0,590.14406:0.00004):0.00002):0.00003):0.00003,(590.17489:0.0001,(590.14534:0.00004,(590.12966:0,(28901.8822:0,590.15229:0.00005):0.00001):0.00003):0.00004):0.00001):0.00005):0.00007,((590.14605:0.00014,((590.14883:0,590.16615:0.00005):0.00006,(590.14862:0.00002,(590.12893:0.00008,(590.15373:0.00008,(590.12908:0,(590.13599:0,(590.12636:0,(590.16402:0,590.17347:0):0.00003):0.00002):0):0.00001):0.00004):0.00002):0.00002):0.00001):0.00002,((590.14371:0.00006,((590.16725:0.00003,((590.14735:0.00007,(590.15948:0.00006,((590.14711:0.00002,590.14811:0.00004):0.00007,(590.14513:0.00007,((590.17296:0.00009,((590.15935:0,90371.2358:0.00002):0.00001,(590.14435:0,(590.16382:0.00006,590.17513:0.0001):0.00001):0.00001):0.00001):0.00001,(590.14496:0.0001,(590.15567:0,590.16104:0):0.00001):0.00001):0.00001):0):0.00001):0.00001):0.00001,(590.16514:0.0001,(590.16657:0.00009,(590.13449:0.00008,590.16479:0.00001):0.00002):0.00002):0.00001):0):0.00002,(590.16307:0.00005,(590.16169:0.00001,((590.17106:0.00004,(590.14552:0,(1620419.29:0,(((590.17399:0,((590.16553:0,590.17528:0):0.00004,(590.15099:0,(28901.8945:0,((28901.8539:0,590.14135:0.00003):0.00006,(28901.8449:0,(590.14168:0.00005,(590.12957:0,((28901.8598:0.00001,590.17321:0.00003):0.00004,(28901.8821:0,590.14837:0):0.00001):0.00001):0.00002):0):0.00002):0.00002):0):0.00001):0):0.00003,(590.12755:0,(590.13548:0,(590.14738:0.00001,(590.14125:0.00014,(590.13216:0.00032,(90371.917:0.00001,(1620419.68:0,590.17532:0.00001):0.00001):0.00002):0.00002):0.00005):0):0.00002):0.00003):0.00004,((590.13914:0,(1620419.91:0,590.13872:0):0.00003):0.00003,(28901.8825:0,(28901.8682:0,(28901.8756:0,(590.12991:0,(28901.8823:0,590.13745:0):0):0):0.00001):0.00001):0):0.00001):0.00001):0):0.00001):0.00008,(((590.13579:0.00001,((590.14869:0.00001,590.17353:0):0.00002,(590.16108:0.00005,(590.14548:0,90371.909:0):0.00001):0.00001):0):0.00002,(590.14329:0.00007,(590.17812:0.00002,(590.13887:0,(590.16115:0.00004,(28901.2626:0.00024,(((28901.8674:0,590.14562:0):0.00002,(1620419.66:0.00004,590.15315:0.00001):0.00001):0.00002,(1620419.106:0.00004,(590.13705:0,((590.14902:0.0002,590.17503:0):0.00006,(28901.8595:0,590.17009:0.00005):0.00003):0):0.00001):0.00001):0.00002):0.00003):0.00003):0.00001):0.00002):0):0.00002,(590.15044:0,((((590.15483:0.00001,590.16718:0.00001):0.00004,(590.16096:0.00002,(590.15311:0,(590.16423:0.00008,(590.14856:0,590.15798:0):0.00003):0.00001):0):0.00001):0.00002,(590.17484:0,(590.17272:0,(590.15671:0.00004,590.16343:0):0.00005):0.00002):0.00001):0.00002,(28901.8535:0,590.16914:0.00001):0.00001):0):0.00001):0.00002):0.00003):0.00003):0):0.00002):0.00002,(590.13886:0,590.16383:0):0.00001):0):0.00002):0.00003,(590.16264:0.00011,((590.13802:0.00004,(590.14799:0.00003,((28901.4702:0.00011,590.16359:0.00012):0.00003,((590.12251:0.00007,((590.14801:0,(90371.2942:0,(28901.4763:0,(28901.6161:0,(28901.5064:0,(590.16583:0.00003,90371.2472:0.00006):0.00007):0.00003):0):0):0.00006):0.00002,(590.15676:0,(590.15183:0.00004,(1620419.44:0,(1620419.34:0,28901.6126:0.00001):0):0.00002):0):0):0.00001):0.00002,(28901.9193:0.00004,(28901.9147:0,590.16648:0.00046):0):0):0.00002):0.00002):0):0,(((590.17482:0.00022,((590.14117:0.00003,(590.17512:0.00016,(590.13596:0,590.16654:0):0.00003):0.00001):0.00002,(590.16302:0.00009,(28901.8555:0.00002,590.13507:0.00012):0.00002):0.00001):0.00001):0.00003,((590.15321:0,590.17092:0.0002):0.00002,(590.16234:0.00006,(590.14192:0.00005,(590.14408:0.00003,(590.17538:0.00007,((590.14922:0.00009,((590.16313:0,(1620419.36:0,(1620419.37:0.00001,590.14998:0.00001):0):0):0.00001,((28901.8921:0,590.16442:0):0.00004,(1620419.131:0,590.14079:0):0.00001):0.00001):0.00002):0.00002,((590.13362:0,590.14995:0):0.00002,((590.16683:0.00018,(((28901.8446:0,590.16037:0):0.00003,(((590.16221:0,(28901.8757:0,590.13617:0.00001):0.00001):0.00002,((590.16958:0,59201.1118:0):0.00006,(((590.14306:0,590.17813:0):0.00002,((1620419.4:0,590.17119:0):0.00002,((1620419.35:0,(590.16238:0.00001,(590.16109:0.00007,90371.2357:0):0.00011):0):0.00002,((590.12402:0,590.14898:0):0.00004,(590.13269:0,(590.13287:0.00001,(590.13253:0,590.17396:0):0.00002):0.00002):0.00001):0):0.00001):0.00001):0.00001,(((1454641.3:0,590.14744:0):0.00004,(590.17491:0,((590.16166:0,(590.16598:0.00003,(590.13505:0,590.14767:0):0.00002):0.00001):0.00002,(590.14681:0.00003,((590.16915:0.00001,(28901.8891:0,590.13753:0):0.00005):0.00005,(590.16321:0,((590.13839:0,590.16346:0):0.00004,(590.14127:0,(90371.2371:0.00001,(28901.6262:0.00003,590.14375:0.00002):0.00001):0.00005):0.00002):0.00001):0.00001):0.00002):0.00001):0.00001):0.00002):0.00002,((28901.5029:0,590.12697:0):0.00002,((590.14957:0,590.17524:0.00004):0.00002,(28901.8461:0.00002,(1620419.78:0,(590.15719:0,590.16678:0.00001):0.00003):0.00003):0.00001):0.00001):0.00002):0.00001):0.00002):0):0.00001,(28901.8763:0,590.17343:0):0.00001):0.00002):0.00002,((590.16686:0.00002,590.17036:0):0.00005,(590.12693:0,(28901.6705:0,590.14743:0.00009):0):0.00002):0):0.00002):0.00003,(590.13851:0,(((590.12478:0,90371.2482:0):0.00004,(28901.4682:0,590.14587:0):0.00002):0.00001,(590.12324:0.00003,590.13283:0):0.00001):0):0.00001):0.00001):0.00001):0.00001):0.00001):0):0.00002):0.00001):0.00001):0.00001,(590.12348:0.0001,(590.13735:0,590.15164:0):0.00003):0.00001):0):0.00001):0.00002):0.00001):0.00001):0.00001):0.00003):0.00003):0.00002):0.00005):0.00001):0.00004,((590.14285:0.00019,590.16317:0.00066):0.0001,(590.14986:0.00025,590.17541:0.00003):0.00008):0.00003):0.00002):0.00003):0.00003):0.00007):0.00007,(((90371.1862:0,(59201.2131:0.00002,(90371.1831:0.00006,(90371.3077:0,(611.309:0.00005,90371.1827:0.00009):0):0.00002):0.00007):0.00006):0.00006,((90371.1848:0,90371.1859:0):0.00007,((90371.1868:0,(((90371.3615:0,(90371.3605:0.00002,(90371.3599:0,90371.3625:0.00001):0.00001):0):0.00008,(90371.3196:0.00003,((90371.2025:0.00021,90371.2932:0):0.00017,(59201.2165:0,(90371.3028:0.00039,90371.688:0.00004):0.00001):0.00013):0.00004):0.00006):0.00004,((((90371.1852:0,90371.1858:0.00009):0.00012,(90371.1855:0.00007,90371.1923:0):0.00004):0.00003,(90371.1846:0.00004,(90371.1229:0.00001,(90371.1861:0,(90371.1864:0.00002,((90371.1866:0,(90371.1865:0.00003,90371.1867:0.00018):0):0.00006,(90371.1851:0.00011,90371.1857:0):0.00005):0.00002):0.00002):0.00002):0.00002):0.00003):0.00003,(90371.1847:0,(59201.1949:0.0005,((28901.13391:0.00012,(90371.3835:0.0001,(85569.377:0.00008,((59201.1605:0,59201.1684:0):0.00008,(90371.3791:0.00001,90371.3819:0.00004):0.00002):0.00002):0.00003):0.00002):0.00005,(28901.13392:0.00001,((28901.13406:0,(28901.13315:0.00003,(28901.13402:0.00001,(28901.13367:0,28901.13389:0):0.00001):0.00001):0.00001):0.00002,(28901.13396:0,(28901.13377:0,28901.13379:0):0):0):0.00002):0.00005):0.00004):0):0.00002):0.00003):0):0.00006,(((340190.33:0.00018,((85569.238:0.00003,((85569.198:0.00007,85569.65:0.00004):0.00003,(85569.144:0.00003,85569.86:0):0.00002):0.00001):0.00008,(59201.1716:0.00015,59201.1811:0.00012):0.00006):0.00003):0.00011,(1620419.96:0.0001,(590.12295:0.00012,((1620419.69:0,590.15499:0.00002):0.00013,(590.16413:0.00002,(590.14524:0.00003,85569.56:0.00002):0.00005):0.00002):0.00004):0.00002):0.00001):0.00004,((1454634.3:0.00002,28901.8855:0):0.00002,(590.13686:0,((590.13531:0,946034.3:0.00005):0.00006,((90371.2133:0.00005,(90371.2131:0,90371.2132:0):0.00003):0.00005,((590.15303:0.00005,90371.1937:0.00035):0.00008,(590.13942:0,(1454642.3:0.00001,(28901.4698:0,(90371.2948:0.00021,(28901.767:0,59201.1116:0.0001):0.00008):0.00006):0.00006):0):0.00001):0.00002):0.00004):0):0.00002):0.00002):0.00001):0.00003):0.00002):0.00005,(90371.1845:0,(590.12377:0.00025,(590.14271:0.00018,(1124971.4:0.00016,(((28901.8296:0,90371.2479:0.00002):0.00009,(90371.3754:0,90371.883:0.00023):0.00002):0.00008,(28901.848:0.00005,((59201.158:0,90371.3704:0):0.00012,((1124972.4:0.00008,590.13722:0.00007):0.00008,(1454636.3:0.00002,(28901.827:0,590.14776:0.00003):0.00003):0.00005):0.00004):0.00004):0.00004):0.00008):0.00015):0.00006):0):0.00004):0.00002):0.00002):0.00001):0.00006):0.00003):0.00007):0.00004,(((90371.2545:0.00014,(90371.2546:0.00013,(90371.3195:0.00046,(28901.2337:0.00002,(28901.2338:0,(28901.2335:0,((90371.2126:0,(90371.1939:0.00023,(59201.238:0.00014,90371.2602:0.00018):0.00001):0.00024):0.00003,(90371.3166:0,(90371.1913:0.00002,((28901.6957:0.00019,90371.3159:0):0.00002,(90371.694:0.00001,(90371.691:0.00004,90371.695:0.00001):0.00001):0.00001):0.00001):0):0.00002):0.00001):0):0.00002):0.00001):0.00006):0.00005):0.00005,((90371.3608:0.00004,(90371.3614:0,90371.3623:0.00002):0.00002):0.00006,((90371.3073:0.00008,(90371.2814:0.00011,((90371.3988:0.0002,(90371.1824:0.00004,90371.4523:0.00002):0.00002):0.00006,((((90371.2596:0.00012,((90371.2146:0.00021,90371.2595:0.00011):0.00004,((90371.2812:0,(90371.2589:0,90371.2604:0):0.00002):0.00007,(90371.2811:0.0001,90371.3075:0.00016):0.00002):0.00001):0.00002):0.00007,(((611.308:0,90371.1849:0):0.00004,(90371.2808:0,((90371.1836:0,(90371.2807:0.00002,90371.2819:0.00003):0.00004):0.00005,((90371.1821:0.00015,((90371.2813:0,90371.2822:0):0.00005,(90371.1215:0.00003,(59201.1356:0.00002,90371.2825:0):0.00001):0.00002):0.00003):0.00004,(90371.2816:0,(((90371.1221:0.0002,90371.1835:0):0.00004,(90371.2826:0.00001,((59201.1838:0.00001,90371.1826:0):0.00006,(90371.1832:0.00004,(90371.1833:0.00004,(90371.3062:0.00001,(90371.2597:0,90371.3065:0):0.00003):0.00002):0.00003):0.00002):0.00001):0.00001):0.00002,(90371.1223:0,90371.2818:0):0.00001):0.00001):0.00001):0.00001):0.00003):0.00001):0.00006,(90371.2817:0,(28901.6939:0.00013,90371.2823:0):0.00007):0.00002):0.00002):0.00004,(90371.1193:0.00001,90371.1829:0):0.00003):0.00004,(90371.2617:0.00002,90371.2824:0.00008):0.00002):0.00004):0.00002):0.00006):0.00015,(90371.3078:0,((90371.3597:0.00025,(90371.3665:0.00017,(90371.3673:0.00014,(90371.3674:0.00039,((90371.3663:0.00021,(90371.3669:0.00043,((90371.3661:0.00003,90371.3662:0):0.00002,(90371.3666:0.00006,(28901.9787:0.00003,(28901.9779:0,(1454639.3:0.00003,59201.1943:0.00002):0.00002):0.00003):0.00002):0.00002):0):0.00001):0.00002,(90371.3664:0.00003,90371.3675:0.00003):0.00002):0.00004):0.00003):0.00006):0.00012):0.00004,((90371.3841:0.0002,(90371.3779:0,(590.13083:0.00015,(590.16793:0.00013,(90371.3828:0.00003,(590.16801:0.00005,90371.3776:0):0.00004):0.00001):0.00001):0):0.00007):0.00035,(590.17432:0.00013,((90371.892:0.00015,((1173929.3:0.00004,90371.2638:0.00022):0.00005,(90371.2141:0,(90371.2135:0,((28901.836:0.00009,(90371.2641:0.00004,((1454647.3:0.00004,(90371.2136:0.00009,(90371.2642:0.00009,996633.3:0.00002):0.00003):0.00008):0.00004,(590.16757:0.00001,(590.12415:0.00004,90371.2134:0):0.00002):0.00002):0.00004):0.00005):0.00007,(90371.2125:0.00001,90371.2138:0.00004):0.00004):0.00003):0.00002):0.00004):0.00014):0.00006,((590.17174:0.00013,((590.17233:0.00027,(28901.8605:0.00005,590.15943:0):0.00016):0.00004,((90371.3679:0.00018,(90371.687:0.0002,(90371.2147:0.00026,(590.17031:0,(90371.3683:0.00015,((90371.3678:0.00041,(90371.1183:0,90371.3656:0.00003):0.00005):0.00004,(891423.4:0.00007,((590.15265:0.00009,((90371.922:0.00001,(590.12853:0,((90371.3766:0,((28901.9781:0.00001,590.17068:0):0.00001,(90371.3185:0,(((28901.8743:0,90371.2973:0):0.00001,(90371.918:0,(590.13192:0,90371.3066:0.00001):0):0):0,(28901.8746:0,(90371.2962:0,(90371.2927:0,(90371.3763:0,((90371.3765:0,(590.16493:0.00001,90371.3058:0):0):0,((90371.3208:0,(28901.8565:0,(28901.9224:0,(28901.9225:0,(590.13906:0,(28901.9223:0,(28901.8566:0,((28901.8737:0,(28901.833:0,90371.2939:0):0):0.00001,(588858.78:0.00001,(588858.75:0.00001,(588858.77:0,588858.76:0):0.00001):0.00001):0.00001):0):0):0):0):0):0):0):0,((28901.8738:0,590.12852:0):0.00001,((28901.8742:0,90371.3768:0):0.00001,(590.13284:0,90371.3767:0):0.00001):0):0):0):0):0):0):0):0):0):0):0):0,(90371.2144:0,90371.871:0.00002):0):0.00001):0.00001):0,((590.14191:0,90371.1922:0):0.00001,(590.13896:0,590.13902:0):0.00001):0):0.00001):0.00002,(90371.3677:0.00004,(90371.1822:0.00005,90371.1823:0.00004):0.00004):0.00001):0.00001):0.00001):0.00002):0):0.00001):0.00003):0.00004):0.00007,((891421.4:0.00009,(1262136.4:0.00008,891422.4:0.00005):0.00001):0.0001,((28901.6327:0.00007,(590.14428:0.00008,90371.921:0.00003):0.00002):0.00005,((((28901.854:0.00013,590.17533:0.0001):0.00015,(1395115.3:0.00016,1620419.71:0.00006):0.00007):0.00011,(CP051273.1:0.00065,(90371.689:0.0001,(90371.693:0.00004,((28901.8516:0,(590.14759:0,(90371.3162:0,(590.14088:0,90371.868:0):0):0.00002):0):0.00001,(90371.692:0.00019,90371.696:0):0.00001):0.00001):0.00004):0.00006):0.00001):0.00007,((((90371.3025:0,(28901.8808:0,590.12942:0):0.00001):0.00001,(590.17198:0.00003,(590.17266:0.00015,((590.17258:0.00005,(590.17081:0.00008,(590.17188:0.00003,590.17253:0.00005):0.00002):0.00001):0.00002,(28901.8807:0,((590.16289:0.00001,(28901.9789:0,58712.327:0.00002):0.00004):0.00006,((590.13687:0.00001,90371.2938:0.00002):0.00002,((590.17246:0.00005,90371.869:0):0.00003,(590.12584:0.00001,((590.13683:0.00001,(90371.3197:0,(28901.858:0.00002,90371.2422:0.00006):0.00002):0.00001):0.00002,(990282.4:0,((590.14897:0.00004,590.15075:0.00005):0.00009,((90371.4784:0,90371.4787:0):0.00012,(28901.4762:0,590.14964:0.00001):0.00001):0.00002):0.00002):0.00001):0.00001):0.00002):0.00001):0.00001):0.00003):0.00001):0):0.00001):0.00001):0.00003,((590.17057:0.00008,(590.15694:0,(59201.2028:0.00002,(590.13454:0.00001,90371.3165:0):0.00001):0):0.00001):0.00002,(590.14545:0.00004,(590.14336:0,90371.3762:0):0.00002):0.00001):0.00003):0.00001,(((59201.1926:0.00004,(59201.1635:0.00026,90371.2427:0.00032):0.00022):0.00015,(90371.2412:0.00006,(1037262.4:0.00009,90371.3024:0.00003):0.00001):0.00009):0.00011,(590.15388:0.00012,(28901.8421:0.00005,(28901.8465:0.00019,(590.16869:0.00001,((590.16329:0.00001,(590.16303:0,59201.1112:0):0.00002):0.00007,(59201.1018:0,(1620419.65:0.00001,590.16861:0):0):0):0.00002):0.00005):0.00004):0.00002):0.00002):0.00001):0.00001):0.00001):0.00007):0.00002):0.00003):0.00002):0.00005,(((59201.1279:0,(59201.2172:0.00008,(590.14447:0,(28901.8613:0,28901.8615:0):0.00001):0.00004):0):0.00028,((90371.2363:0.00006,(90371.3887:0.00005,(((59201.1535:0,(90371.3851:0.00001,(90371.3856:0,90371.3857:0):0.00001):0):0.00002,(90371.2959:0,(90371.3935:0.00004,(59201.1086:0.00005,(59201.1997:0,90371.3928:0.00004):0.00002):0.00002):0):0.00001):0.00001,((90371.3891:0.00004,(90371.3895:0.00004,90371.3933:0.00004):0.00001):0.00001,((90371.3926:0,(90371.3924:0.00002,90371.3925:0.00001):0.00001):0.00001,(90371.3913:0.00002,((90371.3897:0.00003,((90371.3761:0.00005,90371.3889:0.00003):0.00001,((((90371.3884:0.00006,90371.3914:0.00001):0.00001,((90371.3902:0,(90371.3885:0.00001,90371.3912:0):0.00001):0.00001,((90371.3908:0,90371.3932:0.00001):0.00001,(90371.3909:0.00001,(90371.3934:0.00001,(90371.3917:0,90371.3922:0):0.00002):0.00001):0):0):0):0.00001,(90371.3919:0.00001,(90371.3893:0.00002,(90371.3892:0.00001,(90371.3905:0.00002,((90371.3894:0.00003,(90371.3882:0,90371.3886:0):0.00001):0.00001,(90371.3918:0.00003,((90371.3903:0.00001,90371.3906:0):0.00001,(90371.3901:0,90371.3915:0.00001):0):0.00001):0.00001):0):0):0.00001):0.00001):0):0,((90371.3899:0.00003,((90371.3888:0.00002,90371.3896:0.00003):0.00001,(59201.2166:0.00002,(90371.3883:0.00005,(59201.2021:0,59201.2217:0.00001):0.00002):0):0.00001):0.00001):0.00001,((90371.3921:0.00003,90371.3931:0):0.00002,(90371.3923:0,90371.3927:0):0.00001):0.00001):0):0):0):0.00001,(90371.3916:0.00005,(90371.3904:0.00001,(90371.3907:0.00001,(90371.3929:0.00002,(90371.3898:0.00002,90371.3911:0):0):0.00001):0):0.00001):0.00001):0.00001):0):0.00001):0.00001):0):0.00009):0.00011,((((90371.3793:0.00004,(90371.2593:0.00005,(90371.1838:0.00004,(90371.3845:0.00002,(59201.1102:0.00019,90371.2966:0.00003):0.00001):0.00005):0.00001):0.00002):0.00005,(590.16251:0.00013,90371.2954:0.00009):0.00002):0.00017,(90371.2434:0.00014,((90371.2952:0,(90371.2953:0,(90371.2965:0,(90371.2956:0,(90371.2951:0.00001,90371.2964:0.00001):0.00001):0.00001):0):0.00001):0.00006,(59201.1888:0.00008,(568709.5:0.00019,(90371.3861:0,(90371.2967:0.00005,(90371.2949:0,(90371.2963:0,(59201.1964:0.00001,90371.2955:0):0.00001):0.00001):0.00001):0):0.00004):0.00002):0.00004):0.00012):0.00002):0.00002,(90371.2433:0.00015,(90371.1225:0.00013,((90371.1186:0,(59201.1194:0.00005,90371.1187:0):0):0.00021,((90371.2972:0,90371.3072:0.00018):0.00009,(90371.1222:0.00022,(((59201.1069:0.00003,59201.1098:0.00003):0.00004,((59201.2099:0.00002,90371.3691:0):0.00006,(59201.1364:0.00004,(90371.2564:0,(90371.3017:0.00005,(90371.3019:0.00001,(90371.3016:0.00002,(90371.3022:0.00001,(90371.3018:0.00001,(568708.3:0,90371.3031:0):0.00002):0.00002):0.00001):0.00001):0.00001):0.00002):0.00005):0.00004):0.00004):0.00005,((90371.1834:0,90371.1839:0.00002):0.00002,((90371.1844:0,(90371.1837:0,90371.1843:0):0):0.00002,(90371.1224:0.00012,(90371.2615:0,90371.4557:0.00004):0.00004):0.00001):0.00001):0.00005):0.00003):0.00002):0.00003):0.00007):0.00008):0.00002):0.00002):0.00003):0.00005,(((1029978.4:0.00036,(90371.881:0,((CP017728.1:0.00006,(59201.1575:0,59201.1617:0):0.00008):0.00007,((90371.872:0,90371.875:0):0.00005,((90371.1921:0.00001,90371.882:0):0.00006,((59201.1407:0,59201.1856:0.00005):0.00007,(90371.879:0.00001,(90371.877:0.00004,(90371.873:0.00001,(90371.876:0.00001,(90371.874:0,90371.878:0.00004):0.00001):0):0.00001):0.00001):0.00005):0.00002):0.00001):0.00004):0):0.00005):0.0001,((90371.887:0.00021,((59201.1277:0,((59201.1973:0.00002,59201.2139:0):0.0001,(59201.1411:0.00001,59201.1698:0):0.0001):0.00003):0.00008,(90371.3654:0.00005,((59201.1318:0.00009,(59201.1434:0,((CP051286.1:0.00002,(90371.2024:0.00012,CP051284.1:0):0.00005):0.00005,(59201.2153:0.00004,90371.3855:0.00003):0.00002):0.00001):0.00005):0.00014,(90371.3836:0,(90371.3837:0,(90371.3866:0.00001,90371.3871:0.00001):0):0):0.00003):0.00001):0.00007):0.00004):0.00008,((90371.2934:0.00004,(90371.2937:0,(90371.2933:0,(90371.2936:0,(90371.2935:0,(90371.2931:0,(90371.2943:0,CP051276.1:0.00003):0.00003):0):0.00001):0.00001):0.00003):0.00002):0.00009,(CP051280.1:0.00019,((90371.3955:0.00009,90371.3956:0.00005):0.00007,(90371.3198:0.00013,(90371.2946:0.00002,(28901.8284:0,90371.2026:0):0.00006):0.00001):0.00003):0.00003):0.00004):0.00003):0.00005):0.00011,(90371.1854:0.00022,((59201.1313:0.00003,59201.2137:0):0.00022,(28901.9792:0.00019,((28901.9778:0.00003,(90371.3756:0.00008,(28901.9782:0,((1352603.4:0.00008,(1218149.3:0.00008,(1218145.3:0.00007,(1218147.3:0.00006,1218151.3:0.00006):0.00001):0.00003):0.00002):0.00003,((28901.9775:0.00003,(28901.9777:0.00002,(90371.3996:0.00002,(90371.3671:0.00004,90371.3672:0.00006):0.00004):0):0.00002):0.00002,(1218146.3:0.00007,28901.9784:0.00004):0.00001):0.00001):0):0.00001):0.00004):0.00005,(((90371.3844:0,90371.4517:0):0.00009,(90371.3852:0.00017,(59201.1123:0.00013,(59201.1873:0.00002,(59201.1833:0.00004,(59201.1281:0.00004,(59201.1262:0.00006,59201.1297:0.00006):0.00005):0.00002):0.00005):0.00001):0.00004):0.00001):0.00002,(59201.1683:0.00033,((90371.1227:0.00025,((((90371.2592:0,(90371.3154:0.00006,(59201.2031:0.00002,90371.3059:0.00005):0.00005):0):0.00006,(90371.2591:0.00004,(((59201.1087:0.00003,90371.4463:0):0.00002,(90371.4525:0,(90371.4477:0,(90371.4457:0,90371.4473:0):0):0):0.00001):0.00004,(90371.2552:0.00031,90371.4494:0):0.00002):0.00001):0.00002):0.00003,(90371.4451:0.00002,(90371.4464:0.00004,(CP053865.1:0,(90371.1188:0.00001,(28901.9793:0.00004,59201.2263:0):0.00002):0):0.00006):0.00004):0.00001):0.00005,(59201.2242:0.00003,(59201.1851:0,(59201.1649:0,(59201.1831:0,(59201.1854:0,(59201.1327:0,(59201.1812:0,((59201.1793:0,90371.1842:0):0.00001,(59201.1953:0,(59201.2116:0,90371.1841:0.00003):0):0):0.00001):0):0):0):0.00001):0.00001):0.00001):0.00004):0.00003):0.00004,(1008297.7:0.00014,(90371.3007:0.00006,(90371.2023:0,((90371.3029:0.00009,(90371.4432:0,909946.3:0.00001):0):0.00001,(90371.3006:0.00003,(90371.3008:0,(1124973.4:0.00003,(90371.3015:0.00003,(90371.3009:0.00003,(90371.3014:0.00002,(90371.3013:0,(90371.3011:0,90371.3012:0.00003):0.00001):0.00001):0.00001):0):0):0.00001):0.00001):0):0):0.00001):0.00012):0.00002):0.00009):0.00001):0.00004):0.00002):0.00003):0.00005):0.00004):0.00001):0):0.00005):0.00005):0.00006):0.00002):0):0.00006):0.00003):0.00001):0.00006,(90371.3936:0.0004,((((85569.92:0.00009,(718274.8:0.00009,90371.3949:0.00007):0.00005):0.00006,(1141101.3:0.00002,(90371.895:0.00004,((59201.2049:0.00008,((90371.893:0.00021,(1454638.3:0.00001,90371.894:0.0004):0.00004):0.00007,(90371.886:0,90371.902:0):0.00006):0.00001):0.00005,((90371.3811:0,(90371.898:0.00002,((90371.2455:0.00001,(90371.3816:0.00001,(90371.3818:0,(90371.2393:0.00001,(90371.2383:0,(((90371.2438:0,(90371.2377:0,(90371.2636:0.00004,90371.3867:0.00005):0.00003):0.00002):0.00001,(90371.2379:0.00002,(90371.2467:0.00002,(90371.2612:0.00001,((90371.3153:0,90371.3812:0):0.00001,((((90371.2531:0.00012,90371.3823:0):0.00002,(90371.1961:0.00013,(90371.2378:0,90371.3808:0):0.00005):0.00002):0.00002,(90371.2446:0,90371.3862:0):0.00002):0.00001,(90371.2611:0,((1171376.3:0.00001,90371.2388:0):0.00001,(90371.2454:0,((90371.2382:0,((59201.1737:0.00001,90371.3813:0):0.00002,(28901.13281:0,90371.3846:0):0.00002):0):0.00001,(90371.3858:0,(90371.2148:0.00001,(590.12481:0.00004,90371.3834:0):0.00004):0.00001):0.00001):0.00001):0):0):0):0):0):0):0):0):0.00001,(90371.2376:0,(90371.3815:0,(90371.3853:0.00004,((90371.3849:0.00006,(90371.3859:0.00001,90371.3864:0.00006):0.00007):0.00005,(90371.2406:0,90371.3759:0.00005):0.00003):0):0.00007):0):0.00001):0.00001):0):0):0.00001):0.00001):0.00002,((90371.2462:0.00001,(28901.13285:0,90371.3787:0):0.00002):0.00002,(90371.2444:0.00001,(90371.3814:0.00006,(90371.3798:0,90371.3842:0):0.00004):0.00005):0.00001):0.00001):0.00003):0.00005):0.00005,((90371.2542:0,90371.2544:0):0.00004,(90371.2443:0.00002,90371.4794:0.00004):0.00002):0.00002):0.00003):0.00004):0.00002):0.00004):0.00003,(1379271.4:0,1365217.4:0):0.00003):0.0001,((590.13387:0.00017,590.16997:0.00003):0.00019,(590.14337:0.00061,(90371.2603:0.00024,((90371.3624:0.00024,(((59201.649:0.00005,(590.14847:0.00009,((590.17517:0,(590.16082:0.00003,(590.16754:0.00013,(590.16031:0.00036,(590.15646:0.00003,(590.14356:0.00004,590.15836:0.00021):0.00004):0.00006):0.00005):0.00001):0.00001):0.00003,(590.15478:0,590.16629:0.00013):0.00001):0.00003):0.00004):0.00008,(590.16048:0.00016,590.16703:0.00021):0.00005):0.00007,(590.17884:0.00002,(590.15159:0.00006,590.16153:0.00044):0.00005):0.00007):0.00002):0.00007,(590.12996:0.00014,(590.14126:0.00011,590.16198:0):0.00001):0.00002):0.00001):0.0001):0.00012):0.00007):0.00003):0.00001):0.00001):0.00008,(90371.1863:0.0002,90371.3612:0):0.00006):0.00001):0.00003):0.0001):0.00007):0.00052):0.0008):0.00168,(596.86:0.00407,((990282.21:0.00056,((28901.4566:0.00002,59201.1113:0):0.00021,(590.12238:0.00005,(((590.16057:0.00001,90105.22:0.00006):0.00006,(590.12224:0,(90105.21:0.00002,(590.15557:0,90105.93:0.00001):0):0.00008):0.00004):0.00003,(590.12237:0.00002,(590.12067:0.00001,590.13913:0.00002):0.00003):0.00001):0.00003):0.00004):0.00029):0.00253,(((59201.1057:0.00022,((590.15578:0.00023,((90105.86:0,90105.85:0):0.00007,((1124964.3:0.00007,(90105.169:0.00001,90105.177:0.00001):0.00004):0.00008,(1079469.3:0.00006,90105.183:0.00001):0.00001):0.00002):0.00005):0.00003,((590.12612:0.00008,((590.16242:0,90105.138:0):0.00004,(590.12388:0.00005,((590.16738:0,(28901.9148:0,590.13166:0.00001):0.00003):0.00008,((590.17771:0,(590.13561:0.00001,((590.13968:0,(590.14889:0,(90105.15:0.00002,(28901.9022:0,(590.14882:0,(90105.16:0,(590.16525:0,(28901.9232:0.00001,(590.15938:0.00001,590.16471:0):0.00002):0):0):0):0):0.00001):0):0):0,(590.13478:0,(590.16455:0,(28901.9198:0.00005,(590.15546:0,590.16174:0):0.00001):0):0.00001):0):0):0):0.00001,(590.12062:0.00001,590.13536:0.00001):0):0.00004):0.00003):0.00001):0.00002):0.00006,(590.15001:0.00002,90105.137:0):0.00003):0.00003):0.00002):0.00065,(59201.1804:0.00018,((28901.842:0.00004,59201.1412:0):0.00004,((90105.186:0.00002,(439846.4:0.00005,90105.187:0.00008):0.00003):0.00016,(590.14482:0.00003,(590.14121:0,(590.14475:0.00008,590.14586:0.00001):0.00001):0.00004):0.00009):0.00002):0.00006):0.00047):0.00051,(590.17217:0.0002,((590.15362:0.00057,590.17078:0.00052):0.00006,(59201.1072:0,((590.16098:0.00023,(590.14237:0.00008,(590.13338:0.00004,(((590.15156:0.00012,590.15493:0.00009):0.00001,((590.14504:0.00003,(((590.13004:0.00001,(590.16664:0,(590.17381:0.00003,590.17383:0.00002):0):0.00003):0.00001,(CP049981.1:0.00004,((590.14732:0.00007,590.17091:0.00006):0.00001,(590.13993:0,590.14077:0.00001):0.00001):0):0.00001):0.00001,(590.15178:0,(590.16122:0.00002,((590.15421:0.00006,(590.16796:0.00001,(590.15206:0,(590.14967:0.00001,((590.17064:0,590.17422:0.00011):0.00001,((590.14004:0.00007,(590.13698:0.00003,(590.14261:0,(590.14214:0.00008,(590.14668:0.00016,(590.16566:0,(590.17371:0,(590.17495:0,(590.17151:0,59201.1236:0.00007):0.00003):0):0):0.00003):0.00003):0):0.00001):0):0.00001,((590.17282:0.00002,(90105.178:0,(90105.165:0,(590.14861:0.00004,(90105.176:0,(90105.171:0,90371.2957:0.00002):0):0.00003):0):0):0.00002):0.00003,(590.13834:0,(590.14394:0.00003,590.16385:0):0.00001):0):0):0):0):0.00001):0.00001):0):0.00001,(590.13985:0.00002,(590.17161:0.00004,(590.15933:0.00001,590.17154:0.0001):0):0):0):0):0.00001):0):0):0.00001,(590.17346:0.00013,(590.13365:0.00017,(590.13559:0.00003,590.13992:0):0.00001):0):0):0):0,(590.15635:0.00006,((590.14873:0.00007,590.15094:0.00008):0.00001,(590.15957:0.00007,590.16326:0.00008):0):0.00001):0):0.00001):0.00002):0.00002):0.00002,(((590.16154:0,(590.14633:0.00013,(590.15241:0.00024,(590.14765:0,(590.15022:0,590.15289:0.00013):0.00002):0.00005):0.00005):0.00003):0.00001,((90105.25:0,((590.15074:0.00002,(590.12694:0.00002,(590.15257:0.00003,((590.15377:0.00002,(590.13254:0,590.13956:0.00007):0.00003):0.00003,(CP048926.1:0,(90105.19:0.00002,(590.15244:0,90105.18:0.00003):0.00001):0.00001):0):0.00001):0.00002):0.00001):0.00003,((590.15607:0,(590.16983:0.00033,(590.14777:0.00004,(590.17523:0,((590.14405:0.00026,590.14788:0):0.00005,((590.17102:0.00012,590.17207:0):0.00004,((590.16609:0,590.17197:0):0.00006,(590.16526:0.00001,(590.14915:0,CP049986.1:0):0.00004):0.00002):0.00001):0.00003):0):0.00003):0.00006):0.00001):0.0001,((590.14507:0.0001,90105.29:0.00001):0.00014,((90105.34:0.00004,90105.87:0.00004):0.00002,(28901.8619:0.00002,(590.14515:0.00004,(590.15742:0.00006,((590.15797:0.00002,(590.13318:0.00003,(590.13334:0.00003,(590.14684:0,(590.15274:0.00001,(590.13759:0.00001,(590.13146:0,590.14996:0.00008):0.00001):0):0):0):0):0.00001):0.00001,((28901.8542:0,(28901.8495:0,28901.8654:0.00005):0):0.00002,(590.12746:0.00009,590.17179:0.00001):0.00001):0):0.00002):0.00001):0):0.00001):0.00001):0.00002):0.00001):0):0.00003,(590.14849:0,(590.14866:0.00003,590.14948:0):0.00019):0.00002):0):0.00002,(590.14802:0,((590.17238:0.00021,(590.14256:0.0001,(590.16972:0.00004,(((590.13939:0,590.14188:0):0.00001,(590.14395:0.00001,590.14446:0.00004):0):0.00001,((590.13413:0,590.15718:0.00015):0.00001,(590.15682:0,(590.13439:0.00014,(((590.15576:0.00001,(590.14836:0.00001,90105.9:0):0.00001):0.00001,(90105.8:0,(28901.8957:0,(90105.4:0.00001,(90105.31:0.00001,(((90105.14:0,90105.3:0):0.00001,(28901.8761:0,(28901.8799:0,28901.8926:0):0):0):0.00001,(90105.23:0,90105.7:0):0):0):0.00001):0):0):0):0.00001,((590.12709:0.00003,(590.14595:0.00004,(590.14559:0.00001,(590.17046:0.00005,(590.15934:0.00004,((((590.13048:0,590.16287:0.00003):0.00002,(590.13435:0,590.17149:0):0.00001):0,((590.15782:0.00004,590.15817:0):0.00002,(590.15553:0,(590.15828:0.00001,(590.16208:0.00003,((590.13031:0,90105.5:0):0.00002,((590.14764:0,(590.13852:0,(590.15716:0,(590.13354:0.00002,(590.16277:0.00005,((590.14814:0.00001,((590.16706:0.00021,90105.26:0):0.00007,((590.15752:0,(59201.2026:0,(590.17268:0,((((590.12644:0,(590.12683:0,(590.14528:0.00013,90105.38:0.00001):0.00012):0):0.00002,(590.12686:0,((590.17534:0,(590.13763:0.00007,(590.13633:0,(28901.8568:0.00002,590.16842:0):0.00001):0.00001):0):0.00005,((590.12773:0,590.15006:0):0.00005,(((590.13099:0,590.15636:0.0001):0.00003,(590.13831:0.00008,90105.35:0.00006):0.00002):0.00002,((590.15656:0.00001,590.15685:0.00012):0.00002,(590.14288:0.00011,((590.13631:0.00001,590.13704:0.0001):0.00003,((590.15245:0.00001,(590.13778:0.00005,(590.17189:0.00005,(590.15842:0,590.16179:0):0.00001):0.00001):0.00001):0.00001,((590.13467:0.00008,(590.15764:0,(28901.8502:0,590.13714:0):0.00003):0.00001):0.00001,((28901.9023:0,590.15732:0.00001):0.00002,(590.15941:0,((590.14556:0.00003,((28901.9142:0,590.14872:0):0.00001,(590.17384:0.00003,((590.12877:0.00003,(590.13673:0.00005,(590.12664:0,590.17514:0):0.00001):0.00001):0.00001,((28901.8659:0.00001,590.12971:0):0.00002,(590.17243:0.00003,(28901.9011:0,590.13049:0):0.00001):0):0):0):0.00001):0):0.00001,(28901.9018:0,(590.16103:0,(590.13981:0.00001,590.15269:0):0.00001):0):0.00001):0):0.00001):0):0):0):0.00002):0):0.00001):0.00002):0.00001):0):0.00001):0.00002,(590.16551:0,90105.24:0):0):0.00002,(590.15945:0,59201.1957:0):0.00002):0):0.00002):0.00001):0.00004,(28901.8576:0,(28901.8507:0,28901.8508:0):0):0.00004):0.00001):0.00002):0.00002,(590.12967:0,(CP049983.1:0.00002,((590.13692:0.00003,(590.16452:0,(590.15756:0.00005,(590.17202:0,((590.16444:0,590.17019:0.00008):0.00002,((590.13337:0,590.15863:0):0.00003,(590.17163:0.00004,(((590.13464:0,590.17089:0):0.00001,((590.15591:0.00001,(590.13768:0,590.16118:0):0.00002):0.00001,((590.15364:0,590.15812:0):0.00002,(590.15512:0,((590.13747:0,590.14916:0.00003):0.00002,(590.17004:0,(590.12986:0,590.13783:0):0.00003):0.00001):0):0.00001):0):0.00001):0.00001,(((590.16892:0,590.17054:0):0.00002,((590.14822:0,590.14834:0):0.00002,((590.16773:0,590.17377:0):0.00002,((590.14817:0,590.15193:0):0.00001,((590.14739:0,590.17434:0):0.00002,((590.14592:0,590.14805:0):0.00005,((590.15518:0.00001,((590.14826:0.00002,590.16507:0.00031):0.00004,(590.14622:0,(590.14162:0.00003,590.14845:0):0):0):0.00001):0.00001,(590.15184:0,590.16281:0):0):0.00001):0.00001):0.00001):0.00001):0.00001):0.00001):0.00001,(590.17067:0.00003,(590.13105:0,590.13194:0):0.00002):0):0):0.00001):0):0.00001):0):0):0.00002):0.00001):0.00002,(590.14687:0,(590.17471:0,90105.96:0):0.00003):0.00002):0.00003):0.00001):0.00001):0.00001):0.00001):0.00001):0):0):0.00001,(590.15912:0.00001,(590.13627:0,(590.14381:0.00002,(28901.8575:0,28901.8929:0):0):0):0):0):0):0):0):0):0.00001):0):0.00001,((590.13963:0,590.14526:0.00001):0.00003,(590.16898:0,590.17542:0):0.00002):0):0):0.00001):0):0):0.00001):0.00001,(590.13101:0,590.16825:0):0):0):0):0):0):0):0.00001):0.00001):0.00001):0.00006,((590.16816:0.00009,90105.27:0.00002):0.00025,((28901.8587:0,90105.36:0):0.00017,((590.14907:0.00013,590.15064:0.00011):0.00003,(((590.13573:0.00003,590.13979:0.00001):0.00002,(590.15133:0.00012,590.17392:0.00008):0.00001):0.00002,((590.16829:0,((590.15142:0.0001,590.16937:0):0.00006,(590.15167:0,(((590.15533:0,((590.15971:0,90105.37:0.00007):0.00004,((590.17372:0,(590.12795:0.00001,(590.15008:0.00004,(590.14579:0.00002,(90105.17:0,(90105.11:0,(590.14589:0,90105.12:0.00002):0.00003):0.00001):0.00001):0.00001):0.00001):0.00001):0.00008,(28901.844:0,90105.13:0.00001):0.00006):0.00002):0):0.00009,(90105.32:0,(590.14072:0,(590.16399:0.00002,(590.12937:0.00001,(28901.8541:0,(28901.8803:0,(28901.8582:0,(90105.28:0,(90105.6:0,(28901.8776:0.00004,(590.13607:0,590.13746:0.00002):0.00004):0):0.00007):0.00001):0.00001):0):0.00001):0.00001):0):0.00001):0.00004):0.00002,(590.14193:0.00005,590.14708:0):0.00001):0):0.00004):0):0.00001,(590.17224:0.00004,(590.15066:0.0001,(590.13752:0.00003,590.14257:0.00002):0.00002):0.00003):0.00001):0.00001):0.00001):0.00002):0.00005):0.00005):0):0.00001):0):0):0.00005):0.0002):0.00044):0.00217):0.00068):0.00026):0.00066):0.00116,((28901.853:0.0007,(149391.6:0.00001,(590.14185:0.00002,(59201.1855:0.00017,((((149391.47:0,(59201.1907:0.00025,(59201.1519:0,(59201.2232:0,59201.2257:0):0.00001):0.00003):0.00006):0.00006,(590.14174:0,((149391.23:0,(149391.39:0,(149391.24:0.00003,149391.25:0.00005):0.00012):0):0.00003,(28901.862:0.00006,((149391.31:0,590.13777:0):0.00002,((590.16461:0.00003,(590.15215:0.00004,(590.15663:0.00002,590.16965:0.00014):0.00004):0.00003):0.00002,((59201.1438:0.00004,(59201.1738:0.00002,((59201.2187:0.00023,(59201.1591:0.00007,(59201.1985:0.00003,(149391.12:0.00021,59201.1538:0.00014):0.00005):0.00003):0.00001):0.00005,(1299119.3:0,590.15915:0):0.00004):0.00004):0.00001):0.00002,((149391.37:0,590.13787:0):0.00003,((590.15309:0.00002,(930771.3:0.00005,(59201.1954:0.00003,(149391.49:0,(59201.1358:0.00007,(59201.1983:0.00004,(59201.1346:0.00005,59201.1668:0.00002):0.00002):0.00002):0):0.00002):0.00001):0.00001):0.00001,((590.17878:0,(((149391.44:0.00004,(149391.32:0,149391.41:0):0.00001):0.00002,(149391.45:0.00001,149391.48:0.00002):0.00001):0.00001,(930771.5:0,((149391.51:0.00003,590.12739:0.0001):0.00005,(28901.9051:0,590.16279:0):0.00005):0.00003):0):0.00001):0.00001,((590.16298:0.00008,(28901.10098:0,590.16258:0.00019):0.00003):0.00004,(590.16333:0.00002,(1299124.3:0.00003,((149391.5:0,590.16183:0):0.00002,((149391.3:0,149391.55:0):0.00002,(59201.1909:0.00006,((340188.22:0,590.16266:0):0.00001,((590.15967:0,590.16191:0.00011):0.00002,(149391.7:0,((59201.2214:0,(590.13578:0,59201.2059:0):0.00001):0.00003,(149391.28:0,((59201.1233:0,59201.1939:0):0.00003,(149391.27:0,590.16222:0):0):0):0.00001):0):0):0):0.00001):0):0.00002):0):0.00001):0.00001):0):0):0.00001):0):0.00001):0.00001):0.00001):0.00002):0):0.00002):0.00003,((149391.43:0,(149391.38:0,(149391.33:0.00001,((149391.35:0,(149391.26:0,((59201.1474:0.00004,(149391.21:0.00001,149391.22:0):0.00004):0.00003,(149391.34:0.00006,149391.36:0.00012):0.00001):0.00001):0.00003):0.00001,((149391.29:0,590.16955:0):0.00007,(28901.8614:0,(149391.4:0.00002,590.15632:0):0):0.00003):0.00001):0.00001):0):0):0.00003,(149391.42:0,149391.46:0):0.00001):0.00001):0.00006,(28901.791:0,(59201.1339:0.00011,59201.2073:0.00002):0.00026):0.00002):0.00003):0.00008):0.00002):0.00003):0.00483,((1124933.3:0.00018,149385.51:0.00001):0.00097,(590.13137:0.00367,((59201.1707:0.00017,59201.2107:0.00012):0.00059,(590.15669:0.00069,((590.14355:0.00004,(590.14391:0.00015,(590.13178:0.00022,(590.16696:0.00002,(590.13656:0,(590.14141:0.00002,(590.13348:0.00006,590.14163:0.00005):0.00001):0):0.00004):0.00003):0.00002):0.00008):0.00009,(149385.73:0.00022,(((149385.31:0.00005,(149385.23:0.00001,28901.8546:0.00001):0.00001):0.00009,(149385.21:0.00021,590.14264:0.00004):0.00001):0.00013,((590.16656:0.00007,((590.17386:0.00005,(590.14451:0.00008,(((590.15706:0.00008,(590.15108:0.00005,590.17295:0.00001):0.00004):0.00004,((590.16239:0.00012,590.16404:0.00007):0.00005,(590.16378:0.00004,(590.16504:0.00012,((590.14109:0.00007,(590.14015:0.00003,(590.15138:0.00006,590.15237:0):0.00001):0.00004):0.00006,(590.17809:0.00021,(590.14463:0.00006,590.15173:0.00017):0.00001):0.00001):0):0.00002):0.00003):0.00002):0.00004,(590.13708:0.00004,590.14415:0.00015):0.00002):0.00003):0):0.00008,(((149385.24:0.00009,590.15154:0.00006):0.00005,(590.13057:0.00015,(590.14893:0.00013,590.15261:0.00003):0.00002):0.00002):0.00004,((149385.28:0,28901.8922:0.00006):0.00015,(590.17069:0.00015,(28901.9096:0.00001,(28901.8997:0.00001,((590.13111:0.00012,590.16026:0.00015):0.00004,(149385.26:0,(590.13234:0.00022,590.15051:0.00005):0):0.00003):0.00004):0.00001):0.00001):0.00004):0.00003):0.00003):0.00005):0.00014,((590.15148:0.00018,590.15294:0.00019):0.00008,(590.14728:0.00007,(28901.6192:0.00011,((590.17261:0.00008,(590.17285:0.00001,(590.16528:0.00007,(590.16506:0.00006,590.17155:0.00006):0.00003):0.00003):0.00001):0.00018,(590.13818:0.00002,(590.16038:0.00014,(590.17196:0.00015,((590.17292:0.00006,(((590.14393:0.00035,590.16545:0.0002):0.00002,((590.16458:0.00007,(590.17048:0.0001,(590.13532:0.00023,(590.13177:0.00007,((590.13661:0.0001,590.17024:0.00011):0.00002,((590.16953:0.00003,(590.16822:0.00004,590.16882:0.00003):0.00001):0.00014,(590.14574:0,590.16705:0.00001):0.00001):0.00002):0.00001):0.00001):0.00001):0.00001):0.00005,(590.17398:0.00032,(590.17807:0.00009,(((590.12788:0.00005,590.16491:0.00003):0.00003,(590.14913:0.00005,(149385.63:0,((590.17277:0.00005,(149385.55:0,(590.14457:0.00005,(590.17498:0.00005,590.17515:0.00008):0.00001):0):0.00002):0.00002,(149385.71:0,(590.14314:0.00002,(149385.67:0,590.14366:0.00003):0.00001):0):0):0.00001):0.00001):0.00002):0.00003,(590.16916:0.00001,(590.14787:0,(590.13999:0,((149385.22:0,590.14999:0.0001):0.00003,(590.13864:0,590.15151:0):0.00001):0.00001):0.00002):0.00003):0.00002):0.00007):0):0.00001):0.00002):0.00002,((590.12574:0.00001,590.13118:0):0.00004,(590.16511:0.00005,(590.16626:0.00007,(590.15691:0.00045,(590.12354:0,((28901.9141:0.00006,590.13084:0.00008):0.00006,(590.17183:0.00002,(590.17129:0.00004,(28901.9119:0.00001,(590.15806:0.00014,(((28901.8635:0,590.15131:0):0.00003,(((149385.25:0,590.16394:0):0.00002,((590.16684:0.00003,(28901.8632:0,590.14852:0):0.00002):0.00001,(((28901.8637:0,590.14615:0.00007):0.00003,(28901.8634:0,590.14762:0):0.00001):0.00001,(590.12065:0.00002,(((590.15942:0,(590.17213:0.00001,(149385.13:0.00004,590.15476:0):0.00002):0):0.00003,(590.15581:0,(590.15793:0.00004,(590.16389:0,590.17435:0.00003):0.00002):0.00001):0):0.00002,((590.13937:0.00004,(((590.15802:0.00005,((590.12704:0.00002,590.14596:0.00006):0.00002,(590.15226:0.00004,(590.13117:0.00002,(590.13756:0,590.14246:0.00005):0.00002):0.00001):0.00001):0.00001):0.00001,(590.15547:0.00007,(590.12651:0.00003,(590.14693:0.0001,590.16232:0):0.00003):0.00002):0):0.00001,(590.15599:0.00014,(590.13909:0.00003,590.15291:0):0.00002):0.00001):0.00001):0.00002,(590.16802:0.00002,(590.14751:0,(590.14885:0.00001,590.15868:0):0):0.00001):0):0.00001):0.00001):0.00001):0):0):0.00001,(590.14387:0.00011,((590.13016:0,590.14413:0):0.00003,((149385.7:0,590.15194:0):0.00002,((590.16886:0.00006,590.16903:0.00005):0.00003,(590.13967:0.00006,(590.14251:0,590.16537:0):0.00001):0.00002):0.00001):0.00001):0.00001):0.00001):0.00001):0.00002,((590.14399:0.00007,590.16168:0):0.00003,(590.16832:0.00006,(28901.8486:0.00007,((590.12732:0.00002,(590.13732:0.00002,((590.12716:0.00004,590.17441:0):0.00001,(590.15538:0,(590.12731:0.00009,((590.16839:0.00003,590.17187:0):0.00001,(590.15251:0.00007,(((590.15633:0.00008,(((590.12733:0.00003,590.16515:0):0.00001,(590.15561:0.00004,((590.12707:0.00006,590.15517:0.00001):0.00001,(590.15648:0.00008,(590.14005:0.00001,590.16533:0):0.00001):0.00001):0):0):0.00001,(590.13998:0.00001,590.14104:0.00002):0):0):0,(1328328.3:0.00006,(590.12701:0.00003,590.15629:0):0.00001):0):0.00001,(28901.8463:0.00002,(590.14094:0.00007,(590.12638:0,590.16857:0.00002):0.00001):0):0):0):0):0):0):0):0):0.00002):0.00002,(590.13766:0.00005,(1212559.4:0.00001,28901.9044:0):0.00001):0.00001):0):0.00002):0.00001):0.00001):0.00001):0.00001):0.00001):0.00001):0.00001):0):0.00001):0):0.00001):0.00001):0.00001):0.00002):0.00003,(149385.12:0.00001,(((590.13554:0,590.14672:0):0.00001,((149385.14:0,(28901.4473:0.00001,28901.5605:0):0):0.00001,((28901.6701:0,(28901.8588:0,(28901.8591:0,(28901.6505:0,(28901.6781:0.00001,(28901.8589:0,(590.14567:0.00021,(590.14544:0.00027,(590.14551:0.00015,(590.14558:0.00035,((590.14601:0.00001,59201.1104:0):0.00002,(590.16873:0.00004,(590.17469:0.00003,(590.15127:0.00004,(590.13091:0.00008,(590.14827:0.0001,(590.13405:0.00007,590.13465:0.00005):0.00004):0.00002):0.00002):0.00001):0.00002):0.00001):0.00001):0.00002):0.00002):0.00002):0.00001):0.00002):0):0):0):0):0.00001,((28901.4661:0,(149385.27:0.00002,590.12809:0.00004):0):0,((149385.8:0,590.12427:0.00018):0.00001,((590.15017:0.00011,((590.12699:0,590.15219:0.00006):0.00002,((590.12817:0.00005,590.12934:0.00001):0.00001,((590.16323:0,((590.15618:0.00004,(590.12679:0.00003,590.15774:0):0.00003):0.00001,(590.13053:0.00001,(149385.11:0,59201.1927:0.00019):0.00002):0.00001):0.00001):0.00001,(590.16355:0.00001,(590.16374:0,590.16391:0):0.00001):0.00001):0.00001):0):0):0.00001,(590.15744:0.00015,((590.16142:0,(590.16541:0.00006,(590.13382:0.00016,590.15446:0.00003):0.00002):0.00005):0.00001,(590.12983:0.00005,(149385.18:0.00002,((((590.16421:0,590.16465:0.00001):0.00004,(590.14781:0,(590.13638:0.00005,(28901.8556:0.00006,(590.14789:0.00006,(590.14756:0.00004,((590.16386:0.00011,(590.12735:0.00004,590.16358:0.00023):0.00001):0.00003,(590.14205:0.00017,(590.13081:0.00001,590.14055:0.00008):0.00001):0.00001):0.00001):0.00001):0.00001):0.00001):0.00001):0.00002):0.00003,(28901.8586:0.00003,590.12727:0):0.00002):0.00006,((149385.16:0,(149385.19:0,(149385.17:0,(149385.15:0.00001,((28901.9202:0,((149539.391:0,590.17387:0.00028):0.00001,(28901.9201:0,((590.15381:0,590.15838:0.00005):0.00003,((28901.9008:0,590.15021:0.00005):0.00003,((28901.8712:0,590.14613:0.00005):0.00001,(590.15212:0.00005,590.16019:0.00008):0.00001):0):0.00002):0.00002):0.00001):0):0.00001,((590.14666:0,(149385.75:0.00016,590.12578:0.00029):0.00002):0.00002,(28901.8501:0,(28901.9215:0,((590.15238:0,(590.17184:0.00007,(149385.6:0,(590.12959:0,590.17273:0.00006):0):0.00008):0.00009):0.00002,(((59201.2188:0.00013,(590.13059:0,590.15003:0.00001):0.00003):0.00002,((590.15091:0.00002,(149385.3:0.00016,59201.1505:0):0):0.00001,(590.13882:0.00002,(59201.2262:0,((28901.5138:0.00001,590.12483:0.0001):0.00003,((590.17358:0,59201.1265:0):0.00002,((149385.4:0.00001,149385.52:0):0.00002,(149385.5:0.00001,((149385.61:0,(149385.35:0.00003,590.14485:0.00003):0):0,(149385.65:0.00001,(149385.66:0,((149385.62:0.00001,(149385.56:0.00001,(149385.57:0,59201.1417:0):0.00001):0.00001):0.00001,((59201.1629:0,59201.1754:0.00005):0.00004,(59201.2009:0,(59201.1876:0,59201.1897:0):0.00007):0.00002):0.00001):0):0.00001):0):0.00001):0.00001):0.00001):0.00001):0):0.00001):0.00001):0.00001):0.00001,((590.12576:0.00014,590.17481:0):0.00004,((590.14322:0.00005,590.14639:0.00005):0.00002,(590.17051:0.00004,(590.16665:0.00007,590.17367:0):0.00002):0):0.00002):0):0.00001):0.00001):0):0):0):0.00001):0):0):0.00001):0.00001,(28901.8492:0.00003,(590.16581:0.0001,(28901.8697:0,(590.14766:0.00019,(590.14554:0.0002,590.16815:0.00013):0.00004):0.00001):0.00001):0.00001):0.00001):0):0):0.00001):0):0.00001):0):0.00001):0):0.00001):0):0):0.00001,(590.16011:0.00002,(590.14305:0.00012,(28901.8873:0,(590.17276:0.00009,(590.14519:0,(590.16579:0,(590.15963:0.00004,(590.13804:0,((28901.8487:0,28901.9208:0):0.00002,(149385.9:0,590.13734:0):0.00001):0):0.00001):0.00001):0):0.00005):0.00001):0.00001):0):0):0):0.00001):0):0.00001):0.00001):0.00002):0.00002):0.00003):0.00002):0.00003):0.00001):0.00002):0.00004):0.00012):0.00018):0.00022):0.00029):0.00498):0.0006):0.0001):0):0.00011):0.00008):0.00016):0.00006):0.00016):0.00005):0.00012):0.00005):0.00011):0.00017):0.00009):0.00052,(149539.543:0.0077,(28901.904:0.00718,(((((59201.1095:0.00045,59201.2114:0.00015):0.00297,((28147.35:0.00011,28147.41:0.00005):0.00239,(59201.2121:0.00127,(59201.2125:0.00025,(59201.2093:0,(59201.1933:0.00017,(59201.2055:0,(59201.1469:0.00004,59201.1506:0.00009):0.00012):0.00005):0.00002):0.00011):0.00075):0.00195):0.00037):0.00251,((((590.12549:0.00018,(59201.1061:0,((590.12396:0,(590.12398:0,(590.12072:0.00008,(((590.14894:0,(590.12458:0.00011,590.14941:0):0.00002):0.00005,(590.12981:0,(590.13583:0.00008,(590.13915:0,(590.14148:0,(590.12467:0.00004,913076.8:0.00004):0):0):0.00003):0):0.00004):0.00006,(913076.9:0,(590.16975:0.00002,(590.15508:0.00014,(590.15057:0.00006,590.15089:0):0.00002):0.00005):0.00001):0.00004):0.00001):0.00009):0.00003):0.00004,((590.15799:0,590.17889:0):0.00011,((913076.14:0.0003,(590.15642:0.00018,(590.15104:0.00034,(913076.15:0.00035,(590.16271:0.00007,(CP049308.1:0.00011,(1242101.3:0,28901.4911:0.00009):0.00005):0.00004):0.00002):0.00004):0.00003):0.00004):0.00003,(590.12289:0,(590.15082:0.0001,(590.12217:0.00018,590.13712:0):0.00006):0.00001):0.00003):0.00003):0.00003):0.00006):0.00006):0.00531,((59201.2731:0,((59201.2697:0.00009,((59201.2737:0.00003,((59201.2698:0,(59201.2738:0,59201.2741:0):0.00005):0.00003,(59201.2694:0.00004,59201.2743:0.00005):0.00001):0.00005):0.00006,(((590.13667:0.00017,(590.14914:0.00013,590.15259:0.0001):0.00002):0.00008,(28901.6596:0.00007,(590.17416:0.00003,59201.2728:0):0.00003):0.00002):0.00003,(59201.2693:0,(59201.2719:0,((59201.2699:0,59201.2733:0):0.00004,(59201.2705:0.00002,(59201.2696:0,59201.2732:0):0.00003):0.00001):0):0):0.00002):0.00002):0.00003):0.00006,(59201.2729:0.0001,59201.2736:0.00006):0.00003):0.00004):0.00015,(29472.7:0.00008,((59201.2658:0,59201.2702:0):0.00001,(59201.2701:0.00003,(59201.2703:0.00004,((59201.2742:0.00006,(1243587.3:0.00025,((1124961.3:0.00005,CP012346.1:0.00006):0.00014,(29472.8:0,(59201.2013:0,59201.2078:0):0.00009):0.00004):0.00007):0.00003):0.00006,(29472.11:0,(29472.9:0,((59201.2695:0,59201.2745:0.00001):0.00001,(59201.2675:0,(59201.2677:0,((59201.2654:0,59201.2689:0):0.00001,(59201.2673:0,(59201.2655:0,(59201.2685:0,(59201.2712:0,(59201.2726:0,(((59201.2709:0,59201.2748:0):0.00001,(((59201.2662:0,59201.2744:0.00003):0.00001,((59201.2674:0,59201.2706:0):0.00001,(59201.2657:0,59201.2681:0):0.00001):0.00001):0.00001,(59201.2664:0,59201.2747:0):0):0):0.00001,((59201.2687:0,59201.2749:0.00006):0.00004,(59201.2669:0,(59201.2713:0,(59201.2659:0,(59201.2676:0,(59201.2746:0,((59201.2667:0,((59201.2668:0,(59201.2716:0,(59201.2665:0,59201.2717:0):0.00001):0):0.00001,(59201.2684:0,59201.2721:0):0.00001):0.00001):0.00001,(59201.2686:0.00006,59201.2718:0):0.00001):0.00001):0):0.00001):0.00001):0):0):0):0):0):0):0):0):0):0.00001):0):0.00001):0.00003):0.00001):0.00004):0.00004):0.00001):0):0.0001):0.00007):0.00477):0.00021,(1160729.3:0.0048,((82689.35:0.00002,(82689.72:0,(82689.73:0,(82689.67:0,82689.69:0):0):0.00003):0.00004):0.00129,(28901.10104:0.0004,((28901.10106:0.0005,(28901.10113:0.00017,(28901.10105:0.00043,(28901.10136:0.00007,(28901.10122:0.0001,28901.10135:0.00028):0.00002):0.00003):0.00002):0.00004):0.00014,(28901.10115:0.00015,((590.15564:0.00014,((590.14961:0.00018,(590.13946:0.00005,590.17365:0):0.00012):0.00004,(590.15407:0.00024,(590.15495:0.00014,590.15597:0.00017):0.00006):0.00002):0.00004):0.00027,(28901.10131:0.00018,(590.16746:0.00013,((590.13107:0.00004,((590.17537:0.00007,(82689.62:0,(1410937.3:0,590.17269:0.00008):0):0.00005):0.00009,(((590.14501:0,(28901.8444:0.00007,82689.4:0.00005):0.00005):0.00005,(590.13576:0.00005,(590.15157:0.00019,(1124959.3:0.00003,CP019201.1:0.00002):0.00009):0.00014):0.00005):0.00007,((59201.1902:0.0001,(82689.85:0,(82689.82:0,(82689.83:0,(82689.84:0.00002,(82689.79:0,82689.81:0):0.00002):0):0):0):0):0.00007,(((590.14979:0.00005,((590.14289:0.00003,590.14782:0.00004):0.00001,(590.14851:0,590.14879:0):0):0.00001):0.0001,(590.15924:0.00006,590.16803:0.00007):0.00002):0.00018,(590.17798:0.00031,(82689.63:0,82689.64:0):0.00019):0.00004):0.00001):0.00002):0.00001):0.00007):0.00007,((590.16364:0.0001,(1124963.3:0.00008,590.16253:0.00013):0.00002):0.00008,(((1124958.3:0,CP019198.1:0.0001):0.00026,(590.12522:0.00003,(59201.1778:0,((590.12392:0.00002,59201.2142:0):0.00002,(59201.1776:0,59201.1784:0):0.00001):0.00001):0.0001):0.00003):0.0001,((590.15741:0.00018,(590.16081:0.00042,(28901.5319:0.00015,(590.16137:0.00001,82689.3:0.00001):0.00014):0.00009):0.00015):0.00009,(82689.32:0.00021,(82689.33:0.00012,(82689.61:0.00001,82689.65:0.00001):0.00017):0.00008):0.00008):0.00001):0.00005):0.00005):0.00002):0.00007):0.00004):0.00006):0.00001):0.00011):0.00116):0.00369):0.0002):0.00009,(((1079474.3:0.00059,(59201.1699:0,59201.1753:0):0.00038):0.00197,(((59201.1715:0.00042,((363569.71:0.00019,363569.96:0.00012):0.00037,((363569.18:0.00035,59201.1075:0.00033):0.0001,((28901.8325:0,(28901.9244:0.00004,363569.21:0.00009):0.00003):0.0003,(((363569.33:0.00004,363569.45:0):0.00004,(363569.41:0.00005,(363569.42:0.00001,363569.44:0):0.00005):0.00003):0.00007,(363569.35:0,363569.46:0):0.00001):0.0002):0.00003):0.00008):0.00003):0.00011,(((363569.16:0.00012,(363569.24:0.00005,(363569.15:0,(363569.13:0,363569.14:0):0.00001):0.00001):0.00011):0.00004,(363569.26:0.00019,(28901.4239:0.00007,891420.3:0.00005):0.00002):0.00003):0.00023,(945541.3:0.00012,(28901.8324:0.00015,(363569.32:0.00017,590.14402:0.0001):0.00006):0.00003):0.0001):0.00008):0.00081,(59201.1312:0.00133,59201.1451:0.00171):0.00028):0.00112):0.0032,((((59201.1007:0.00024,(28147.32:0.00007,59201.1359:0.00004):0.00006):0.00393,(((882865.3:0.00012,(((590.15803:0.00006,(590.14987:0.00006,(590.16792:0.00001,(590.13833:0,(28901.4228:0.00005,590.12722:0.00007):0.00001):0.00002):0.00002):0.00002):0.00001,((871587.3:0.00006,(882866.3:0.00009,((882863.4:0.00009,(1173869.3:0.00003,882869.3:0.00001):0.00001):0.00001,(882864.4:0.00002,(763922.3:0.00004,(858318.3:0.00002,((871589.3:0.00023,(749949.3:0.00007,(749950.3:0.00011,(745017.4:0.00001,(59201.1276:0,858314.3:0):0.00001):0.00001):0.00001):0.00001):0.00001,(882862.3:0.00003,((((984240.3:0.00027,984242.3:0.00003):0.00001,(745020.4:0.00001,984241.3:0.00001):0):0,(745021.4:0.00003,((590.14458:0,(CP029035.1:0,(CP007530.1:0,(59201.121:0.00001,((115981.41:0,1454611.3:0):0.00003,(115981.56:0,(28901.8911:0,59201.1379:0):0.00001):0):0.00001):0):0.00001):0.00001):0.00001,(858313.3:0.00005,(115981.18:0,858315.3:0.00002):0.00001):0):0.00001):0):0.00001,(745019.4:0.00005,858316.4:0.00011):0.00001):0.00001):0):0.00001):0.00001):0):0.00001):0.00001):0):0.00001,((763919.3:0.00004,((766762.3:0.00003,871593.3:0.00003):0.00001,(745015.3:0.00009,(28901.8877:0.00003,28901.8932:0.00002):0.00001):0):0.00001):0.00002,(590.14841:0.00005,882868.3:0.00003):0.00001):0):0.00001):0.00001,(115981.51:0.00017,590.13257:0.00008):0.00001):0.00002):0.00248,(59201.2017:0.0012,(115981.47:0.0003,(115981.55:0.00009,((763921.3:0.00003,CP037893.1:0.00005):0.00011,(749952.3:0.00002,((115981.101:0.00012,1454610.3:0.00001):0.00007,(590.16748:0.00051,(115981.57:0,1454607.3:0):0.00004):0.00007):0.00003):0.0001):0.00005):0.00004):0.00082):0.00168):0.00075,((59201.2005:0.00055,(590.17882:0.00149,(115981.66:0.0002,(((59201.1348:0.00009,((1454609.3:0.0001,590.12504:0.00011):0.00008,(590.12457:0.00024,((590.12493:0.00013,(28901.5563:0.00005,(28901.6355:0.00015,590.12333:0.00015):0.00003):0.00006):0.00005,(1410933.3:0.00013,28901.5901:0.00041):0.00003):0.00008):0.00003):0.0001):0.00008,(1454606.3:0,((28901.8416:0.00012,590.12439:0.00026):0.0001,(((115981.71:0.00006,115981.87:0.00005):0.00005,(115981.108:0.00003,((115981.127:0,115981.145:0):0.00003,((115981.69:0.00001,(590.14373:0,(590.13474:0,(115981.15:0,((115981.65:0.00001,115981.91:0.00002):0.00008,(115981.68:0.00007,(115981.106:0.00008,((115981.77:0.00002,115981.83:0.00007):0.00002,(115981.72:0.00018,((115981.63:0.00001,(115981.64:0.00001,(115981.62:0.00002,115981.76:0):0.00002):0.00001):0.00002,(28901.6609:0.00002,(115981.61:0.00001,28901.6834:0.00014):0.00001):0.00001):0.00003):0.00001):0.00003):0.00002):0.00001):0):0):0.00002):0.00004):0.00003,(115981.131:0.00002,((115981.136:0,(115981.104:0,(115981.142:0,(115981.139:0,((115981.148:0,(115981.152:0,(((115981.114:0,115981.134:0):0,(115981.161:0.00001,((115981.147:0.00001,(115981.144:0,115981.157:0):0.00001):0.00001,((115981.125:0,115981.137:0):0,(115981.149:0,(115981.151:0,(115981.169:0,(115981.164:0,(115981.138:0,(115981.133:0,(115981.109:0,(115981.154:0.00001,(115981.168:0,(115981.135:0,(115981.163:0.00001,(115981.156:0.00001,115981.75:0.00001):0):0):0):0):0):0):0):0):0):0):0):0):0):0):0):0,(115981.103:0,115981.124:0):0):0):0):0,(115981.159:0.00002,(115981.119:0,1454600.3:0.00006):0.00001):0):0):0):0):0):0.00001,(((590.12628:0.00004,(1454603.3:0,590.17794:0):0.00001):0.00003,((115981.19:0,(28901.5162:0.00009,28901.6802:0.00018):0):0.00005,(590.15704:0,((1079473.3:0.00021,766761.3:0.00022):0.00006,(115981.121:0,(115981.73:0.00006,590.17003:0.00001):0.00006):0.00004):0):0.00002):0.00002):0.00004,(590.15826:0.00003,(1454604.3:0.00016,(115981.166:0,590.12253:0.00002):0.00001):0.00001):0.00001):0.00001):0.00001):0.00002):0.00001):0.00003):0.00001):0.00003,((115981.74:0.00006,28901.4679:0.00009):0.00005,((590.13879:0.00012,(590.12998:0.00009,(590.12284:0.00004,590.12288:0.00003):0.00004):0.00005):0.00002,((((590.17167:0,(590.12975:0,(28901.9028:0.00002,590.16005:0):0.00002):0.00004):0.00005,(115981.86:0.00009,(1454599.3:0.00005,28901.4662:0.0001):0.00001):0.00001):0.00015,(59201.1427:0.00009,(590.15385:0,(28901.4703:0.00001,(115981.17:0,59201.1221:0):0.00005):0.00001):0.00004):0.00001):0.00006,(28901.8476:0.00001,590.12496:0.00014):0.00002):0.00001):0.00001):0):0.00001):0.00001):0.00002):0.00002,((28901.5558:0.0001,(115981.54:0,28901.6179:0.00012):0.00004):0.00007,(590.17204:0.00005,(98360.107:0.00017,((28901.5919:0.00001,(115981.89:0.00003,(590.12079:0.00006,(115981.82:0,(590.16073:0,(590.15288:0.00001,(((28901.5314:0,(590.13695:0.00009,(590.12528:0.00002,590.12529:0.00003):0.00006):0):0.00007,(115981.16:0.00001,59201.2086:0.00002):0.00002):0.00001,(590.12572:0.0001,(590.12249:0.00017,(590.14022:0.00002,(115981.85:0.00004,(590.15888:0.00005,(590.12539:0.00006,(115981.92:0,(((115981.78:0.00001,115981.84:0):0.00001,(115981.67:0.00001,115981.81:0):0):0.00001,(1454598.3:0.00001,590.13342:0.00003):0.00001):0):0):0.00001):0.00001):0):0.00001):0.00001):0):0.00001):0):0):0.00003):0.00003):0.00002):0.00015,(590.15893:0.00005,(590.14103:0.00012,((590.15681:0,(115981.79:0.00003,59201.979:0.00001):0.00001):0.00005,(115981.59:0.00008,(590.14934:0,590.16708:0.00015):0.00005):0.00003):0.00002):0.00002):0.00002):0.00004):0.00005):0.00005):0.00001):0.00004):0.00017):0.00013):0.00239,(115981.93:0.00217,(763920.3:0.00045,((590.16732:0.00041,590.16763:0.00033):0.00032,(115981.43:0.00002,((115981.58:0,590.16004:0.00023):0.0001,(590.13853:0.00004,(((1454612.3:0,(59201.1005:0,(590.12708:0,(28901.6547:0.00007,(((590.14386:0.0001,(115981.23:0,28901.9101:0.00002):0.00002):0.00017,((590.15505:0.00005,(590.13388:0.00001,590.13444:0.00006):0.00001):0.00004,(590.15372:0,590.15854:0.00003):0.00002):0.00001):0.00004,(590.13246:0.00001,(590.13647:0.00003,(590.14754:0,((115981.22:0.00001,590.16884:0.00008):0.00004,(590.13541:0.00027,590.14138:0.00008):0.00001):0):0.00001):0.00001):0.00002):0.00001):0.00002):0):0.00019):0.00007,(590.15976:0.00014,((1454608.3:0,590.16935:0.00001):0.00006,(749948.3:0.00009,(590.16467:0.00006,(590.17247:0.00002,(590.17453:0.00016,(590.13611:0.0001,(590.14988:0.00011,(28901.5527:0.00008,590.15363:0.00019):0.00002):0.00004):0.00002):0.00002):0.00002):0.00003):0.00002):0.00001):0.00001):0.00007,(590.13556:0.00004,59201.2149:0):0.00005):0):0.00003):0.00006):0.00011):0.00005):0.00137):0.00107):0.00036):0.00063):0.00123,(59201.1479:0.00529,((90371.2815:0.00562,(59201.1091:0.00151,59201.2189:0.00121):0.00373):0.00026,(((611.314:0.00012,611.316:0.00008):0.0022,((1173817.3:0.00092,(28147.6:0,28147.16:0):0.00043):0.00168,((((590.14065:0.00014,(590.13036:0.00019,(590.13798:0.00009,(590.17281:0.00005,590.17429:0.0001):0.00004):0.00003):0.00007):0.00004,(28901.8547:0.00003,28901.8551:0.00002):0.00003):0.00012,((590.13688:0,(340190.17:0,(((28901.6478:0,((590.12485:0,(590.12304:0.00003,590.12474:0):0.00005):0.00009,((28901.5463:0.00002,((590.12508:0.00006,(590.12326:0.00004,(((590.12275:0,590.17796:0):0.00002,(590.12488:0.00005,590.12552:0.00006):0.00001):0.00001,(590.12294:0.00005,(590.14083:0.00006,590.16897:0):0.00002):0):0):0.00001):0.00002,(340190.19:0.00003,((340190.3:0.00006,590.16948:0.00007):0.00002,(((590.15424:0.00002,(28901.9031:0.00001,(28901.8975:0.00002,((28901.9216:0,590.15739:0):0.00001,(590.16309:0,(590.16022:0.00002,590.16275:0):0):0):0.00001):0.00001):0.00002):0.00001,(590.14773:0.00002,(590.13085:0.00003,(590.12305:0.00005,590.14763:0):0.00002):0.00002):0):0.00001,(28901.6193:0.00002,((28901.6706:0.00002,590.14606:0):0.00002,(340190.5:0,(28901.5844:0.00006,((28901.4591:0,590.16454:0):0.00001,(340190.13:0.00001,(340190.16:0,((28901.6292:0,340190.11:0):0.00001,((28901.4573:0.00001,(590.16636:0,590.16811:0):0.00001):0.00001,(28901.6294:0,((28901.6461:0,340190.8:0):0.00003,(28901.6689:0.00003,((28901.5161:0,340190.14:0):0.00004,(28901.4972:0,590.12422:0):0.00003):0.00001):0.00001):0):0.00001):0):0.00001):0.00001):0.00001):0.00001):0.00002):0.00001):0.00001):0.00001):0.00001):0.00001):0.00001):0.00002):0.00005,(28901.6739:0,590.12592:0):0.00001):0.00001):0.00006):0.00016,((590.13586:0,(590.17379:0.00003,(590.13569:0.00001,(28901.8599:0.00014,590.16291:0):0.00002):0.00002):0.00002):0.00006,(590.16131:0.00003,(590.16681:0.00019,(((590.12799:0.00009,(590.17144:0.00006,(340190.18:0,340190.4:0):0.00004):0.00001):0.00004,((340190.31:0.00009,590.12982:0.00002):0.00015,(590.14947:0.00006,(590.16799:0,(590.14815:0.00009,((28901.8578:0.00002,(((590.15995:0.00002,590.17146:0):0.00002,((340190.46:0,590.16568:0):0.00001,(590.14032:0.00001,(28901.9099:0.00001,(590.16913:0,(590.13286:0,(590.17185:0,(340190.7:0,590.13944:0.00002):0.00002):0.00002):0):0.00001):0.00002):0.00001):0.00001):0.00001,(28901.8531:0,590.16601:0):0):0.00002):0.00001,(28901.8515:0,340190.55:0):0.00001):0.00001):0):0.00001):0.00002):0.00003):0.00001,(590.12977:0.00011,(590.14483:0.00012,(590.13479:0.00003,590.13899:0.00011):0.00013):0.00001):0.00001):0.00004):0.00004):0.00004):0.00006):0.00007,(590.13767:0,(340190.22:0.00005,(340190.24:0,((340190.44:0.00007,340190.62:0.00002):0.00015,(590.15196:0.00014,(CP048297.1:0,(CP048301.1:0.00001,(590.15168:0.00002,(590.14102:0.00016,590.16556:0.00007):0.00002):0.00004):0):0.00001):0.00006):0.00006):0.00001):0.00001):0.00001):0):0):0.00005,((59201.1922:0.00004,((59201.1241:0,(590.16218:0.00014,(59201.1037:0.00003,(590.16438:0.00007,(590.14566:0.00005,(590.16243:0.00015,(590.16252:0.00002,(590.13871:0.00002,(590.16186:0,((590.15041:0.00003,590.17047:0):0.00001,(590.15097:0.00004,((590.15993:0.00013,(590.14679:0.00013,(590.16032:0,590.16228:0):0.00001):0.00001):0.00001,(590.15628:0,590.16207:0):0):0.00001):0):0):0.00001):0.00001):0.00003):0.00001):0.00002):0.00002):0.00004):0.00009):0.00014,(((340190.25:0.00014,590.13179:0):0.00012,((340190.32:0.00006,340190.47:0.00028):0.00006,(590.13702:0.0001,(590.13709:0.00001,590.14529:0.00013):0.00001):0.00004):0.00004):0.00003,(59201.1678:0.00001,(59201.1889:0.00006,59201.1893:0.00002):0.00002):0.00002):0.00004):0):0.00007,(((590.15697:0,((590.17062:0,590.17088:0.00003):0.0001,(590.15072:0.00015,590.17131:0.00006):0.00002):0):0.00004,((590.13774:0,590.14167:0):0.00007,((((590.16991:0.00003,590.17076:0):0.00006,(28901.5425:0.00008,(340190.9:0.00006,590.15061:0.00006):0.00007):0.00002):0.00004,(28901.6167:0,((590.13151:0,(28901.4592:0.00004,590.13205:0):0.00002):0.00002,((28901.5556:0,590.17504:0.00007):0.00003,(340190.51:0,(590.13336:0,(590.13297:0.00003,590.13327:0):0):0.00003):0.00002):0.00001):0):0.00002):0.00007,(590.17101:0.00001,(340190.29:0,590.15589:0):0.0001):0.00002):0.00005):0.00001):0.00003,(340190.73:0,(340190.74:0,((340190.38:0.00008,439843.8:0.00012):0.00007,(340190.37:0,(340190.15:0.00005,590.17039:0.00011):0.00013):0.00002):0):0.00001):0.00001):0):0.00003):0.00009):0.00055,(59201.1994:0.00044,(590.16866:0.00016,(28901.9177:0.00002,590.13453:0.00001):0.00041):0.00028):0.0003):0.00119):0.00073):0.00249,(28901.6856:0.00457,(((28901.4665:0,((590.12923:0,(((590.13266:0.0001,590.16419:0.00028):0.00003,(590.15733:0.00005,(590.15147:0.00003,(590.14721:0.00011,((590.12243:0.00003,590.12313:0):0.00003,(28901.6807:0,590.15661:0):0.00002):0):0.00001):0.00001):0.00001):0.00003,(590.13375:0.00002,(165302.9:0,(165302.3:0,(28901.9054:0,(28901.8872:0,((590.16331:0,(590.13125:0.00003,((590.14611:0,(590.14531:0.00001,590.14939:0.00001):0.00001):0.00001,((590.15468:0.00002,((590.16607:0,(590.13432:0.00001,(28901.9074:0,((590.13539:0.00001,(590.14588:0,590.16798:0):0):0.00001,(28901.9118:0.00001,28901.9187:0.00001):0):0.00001):0.00001):0.00001):0.00002,(165302.6:0,590.17104:0):0.00001):0.00002):0.00001,((590.16269:0,(590.13421:0.00001,(590.12069:0.00015,((28901.9017:0,(28901.9052:0,28901.9089:0.00001):0):0,(590.16314:0.00002,((590.15683:0.00001,590.16149:0):0.00001,(((590.15202:0,590.16254:0):0.00002,(((590.13867:0,(28901.9138:0,28901.9221:0):0.00001):0.00001,(590.13044:0,(590.15643:0.00001,590.17896:0):0.00002):0.00001):0.00001,(590.14646:0,590.16586:0.00003):0.00001):0):0.00001,(165302.4:0,590.16117:0.00001):0):0):0):0):0):0):0):0,((590.15887:0,590.16981:0.00003):0.00002,(165302.5:0.00001,(590.15088:0.00001,590.15819:0):0):0):0):0):0):0.00002):0):0.00001,(165302.7:0.00001,(590.15496:0.00007,(165302.8:0.00002,28901.9144:0):0):0.00001):0.00001):0):0.00001):0.00001):0):0.00001):0.00001):0):0.00003,(((28901.5422:0,28901.6926:0):0.00001,(28901.6172:0,28901.6582:0):0):0.00001,(28901.4469:0,(28901.4508:0,28901.5522:0):0.00002):0.00001):0.00001):0.00002):0.00013,(590.14683:0.00039,(590.17314:0.0001,((590.16616:0.00011,((590.13819:0,((590.17404:0.00002,590.17458:0.00005):0.00013,(590.15268:0.00005,(590.17327:0.00012,(590.13606:0,(165302.19:0.00002,(590.16653:0.00003,(590.13736:0,(590.14286:0,(590.17792:0,(590.13711:0.00001,(590.13358:0.00005,(590.14026:0,(590.16285:0.00005,(590.13898:0.00006,(590.16272:0.00002,(590.14577:0.00003,590.16573:0.00001):0.00002):0):0.00001):0.00001):0):0.00001):0.00001):0):0.00002):0.00001):0.00001):0):0.00001):0.00001):0.00002):0):0.00002,((590.16596:0.00017,(590.17424:0.00008,((590.17436:0.00009,590.17492:0.00009):0.00001,(590.15728:0.00007,590.17459:0.00007):0):0.00001):0.00002):0.00003,(590.15272:0.00012,((590.13861:0.00007,590.16974:0.0001):0.00005,(590.17342:0.00008,(590.13024:0.00012,(590.17325:0.00011,(590.17385:0.00025,((590.17312:0.00008,590.17431:0.00001):0,((590.17486:0.00008,(590.16828:0.00007,(590.13677:0,590.17373:0):0.00001):0):0.00001,(590.17454:0.00007,(590.17485:0.00001,((590.15301:0.00003,(590.15056:0.00004,(590.13927:0.00001,(590.13309:0.00003,(590.15242:0.00001,(590.16093:0.00002,(590.17452:0,(590.13097:0.00005,(590.14033:0,(590.16638:0.00001,590.17447:0.00003):0):0.00001):0.00001):0.00001):0):0.00001):0):0.00001):0):0,(590.15119:0.00003,590.17337:0.00019):0):0.00001):0.00001):0):0):0.00001):0.00001):0.00001):0.00001):0.00001):0.00001):0.00001):0.00001):0.00003):0.00003,(590.14287:0.00013,(590.13951:0.00019,(590.13749:0.00011,590.13935:0.00009):0.00006):0.0001):0.00002):0.00003):0.00005):0.00001):0.00266,((590.12914:0.00013,((149387.5:0,(590.13885:0,(28901.846:0,(590.16161:0.00003,(590.15146:0,(((149387.12:0,149387.8:0):0.00005,(590.15383:0,(590.13113:0.00004,590.14268:0.00003):0.00005):0.00003):0.00002,((590.16297:0.00003,(590.17443:0.00001,((59201.924:0,(590.15004:0.00001,(28901.9086:0.00008,(590.15316:0.00004,590.15997:0.00002):0.00001):0.00002):0):0.00004,(590.14056:0.00001,((590.13407:0,590.15438:0.00001):0.00002,(28901.9157:0,590.17446:0):0.00001):0):0.00001):0):0.00001):0.00002,(149387.6:0.00002,590.15609:0):0.00001):0):0.00002):0.00002):0):0):0.00002):0.00011,(28901.813:0,(590.16851:0,(59201.923:0.00011,(590.15122:0,590.16187:0):0.00017):0.00003):0.00022):0.00002):0.00008):0.00278,(28147.7:0.0018,(59201.1197:0.00002,(59201.1443:0.00001,59201.1865:0):0.00003):0.00154):0.00095):0.0004):0.00198):0.00008):0.00018):0.00001):0.00007):0.00021,(((28147.39:0.00003,((28147.37:0,997334.3:0.00005):0.0001,(28147.14:0,590.16776:0):0.00003):0.00003):0.00006,((28901.1329:0,59201.2396:0):0.00014,(28901.6729:0.00004,(28147.19:0,(28147.18:0.00004,((28901.6727:0.00003,(28901.6895:0,59201.1231:0):0.00007):0.00003,((28147.42:0.00012,((28147.25:0,(59201.1303:0.00003,59201.2126:0):0.0001):0.00005,((590.17158:0.00011,(590.16994:0.00004,(28147.15:0.00001,28147.26:0.00009):0.00003):0.00001):0.00006,(28147.27:0.00002,((CP019197.1:0.00002,(28147.12:0.00001,(28147.13:0,28147.24:0):0):0):0.00001,(28147.17:0,28147.38:0):0.00001):0.00001):0.00003):0.00003):0.00002):0.00002,((28901.6725:0,59201.2081:0):0.00005,(28147.29:0,590.12594:0.00005):0.00003):0.00002):0.00002):0.00002):0):0.00005):0.00001):0.00004):0.00492,(28147.5:0.0053,90371.4793:0.00551):0.00012):0.00007):0.00009):0.00006):0.0001):0.00283,(59201.1478:0.00672,((1432047.3:0.00004,(1430430.3:0.00003,58097.37:0.00004):0.00001):0.00003,(1430432.3:0.0001,(1430429.3:0.00009,(58097.44:0.00002,590.12461:0.00016):0.00001):0.00002):0.00001):0.00734):0.00049):0.00092,(((59201.152:0.00005,59201.153:0.00003):0.00655,(59201.1251:0.00718,(((28144.129:0,(28144.111:0.00005,(28144.92:0.0001,(28144.189:0.00012,(28144.116:0,28144.84:0.00003):0.00006):0.00006):0.00013):0.0002):0.00087,(28144.157:0.00048,(((590.12351:0.00009,(590.16688:0.00001,(590.17136:0,28901.3147:0):0):0.00005):0.00008,(590.12055:0.00002,(590.12281:0.00003,((590.12438:0.00006,(590.15654:0.00002,(590.12569:0.00008,((28144.174:0.00006,(((590.15991:0,(28144.109:0.00006,28144.195:0.00006):0.00002):0.00004,(590.14881:0.00008,((28144.32:0,590.12524:0.00028):0.00007,(590.12363:0,(590.12527:0.00006,(28901.9132:0,590.14411:0.00001):0.00003):0.00002):0.00002):0.00003):0.00001):0.00003,(590.13046:0,590.14388:0.00007):0.00003):0.00002):0.00003,(28901.10077:0.00002,28901.10079:0.00001):0.00001):0):0.00002):0.00002):0.00003,((28144.283:0,590.15361:0.00001):0.00001,(590.12192:0.00005,590.12291:0.00009):0.00001):0.00002):0):0.00003):0.00004):0.00006,(590.12571:0.00014,(((590.12287:0.00017,((590.12323:0.00012,(590.13045:0.00014,((28144.24:0.00004,590.15101:0.00005):0.00006,((590.12617:0,590.13837:0.00008):0.00006,(28901.10088:0.00006,(28901.6929:0.00002,((590.12208:0.00013,(590.12264:0.00022,590.12283:0):0.00004):0.00003,((590.12269:0.00006,(28144.275:0,((28144.281:0,590.12245:0.00019):0.00006,(28901.4957:0,590.12519:0):0.00002):0.00001):0.00001):0.00003,(590.13807:0,(28144.23:0,28144.33:0):0.00001):0.00001):0.00001):0.00002):0.00001):0.00002):0.00001):0.00003):0.00001):0.00005,((28901.10075:0.00023,590.12451:0.00023):0.00012,(590.14608:0.00008,590.16123:0.00027):0.00004):0.00001):0.00004):0.0001,(28144.311:0.00001,590.16787:0.00011):0.00008):0.00007,((590.16929:0.00033,((28144.26:0,590.16669:0):0.00003,((590.12381:0.00004,590.17099:0.00001):0.00001,(28144.247:0.00017,28901.8678:0.00002):0.00001):0.00001):0.00003):0.00015,(((28144.232:0.00019,(28144.173:0.0001,28144.184:0.00015):0.00018):0.00007,((590.13356:0.00025,(590.15738:0.00017,(590.13229:0.00008,(590.14351:0.00003,(((590.14473:0,590.14527:0.0002):0.00003,(590.13455:0.00006,(590.13447:0.00009,590.15302:0.00005):0.00003):0.00002):0.00002,(28144.34:0.00006,590.15439:0.0001):0.00001):0.00003):0.00002):0.00001):0.00006):0.0001,((590.16016:0.00012,590.16392:0.00028):0.00007,(590.12932:0.00019,(590.14884:0,(590.12684:0.00001,(590.16387:0.00002,(590.15334:0,(28144.35:0.00005,(590.16709:0.00006,590.17232:0):0.00018):0.00003):0.00001):0.00002):0.00004):0.00003):0.00003):0.00007):0.00007):0.00005,(590.15569:0.00001,(((28901.1873:0.00004,28901.1907:0.00006):0.00005,((28901.4512:0.00006,28901.4535:0):0.00012,((28144.166:0,590.11959:0):0.00005,((28901.10073:0,590.15331:0.00001):0.00005,((1400814.3:0,28144.186:0):0.00007,(((28144.27:0,(590.14699:0,(590.12425:0.00012,590.15435:0.00013):0.00001):0.00001):0.00006,(590.14071:0.00008,(28144.285:0.00002,590.16405:0):0.00004):0.00003):0.00002,((590.12587:0.0001,(28901.5909:0,590.12327:0):0.00002):0.00001,((((28144.89:0,590.12207:0):0.00004,(28144.102:0.00005,28144.99:0.00006):0):0.00001,(((28144.265:0,590.16938:0):0.00005,(((28144.256:0,(28901.1897:0,590.12393:0.00002):0.00001):0.00004,(590.15036:0.00001,(59201.1033:0,(590.12362:0.00002,590.15753:0.00005):0.00002):0.00005):0.00002):0.00002,(28144.171:0,28901.10076:0):0.00001):0.00001):0.00002,((28144.25:0,(590.14737:0.00006,((590.12559:0.00009,590.15182:0):0.00002,(590.12064:0.00004,590.14571:0):0.00002):0.00002):0):0.00001,(((28144.101:0,590.12337:0):0.00002,(((590.12403:0,(28144.132:0.00001,590.13922:0):0):0.00001,(((28144.175:0,590.15134:0):0.00001,(28144.213:0.00001,(28144.88:0.00003,((28144.118:0,28144.202:0.00001):0.00002,(28144.104:0.00001,28144.127:0.00001):0.00001):0):0.00001):0):0.00001,(28144.121:0,28144.196:0):0.00001):0):0.00001,((28144.164:0,(590.12653:0,(28144.108:0,28144.221:0.00003):0):0):0.00001,((590.16667:0,(28144.255:0.00002,28144.263:0.00002):0):0.00002,((28144.183:0,590.15107:0):0.00002,(28144.215:0.00003,((((28144.107:0.00003,(28144.105:0.00002,590.13006:0):0.00002):0.00001,((28144.169:0.00001,(28144.106:0.00001,(28144.22:0,(28144.38:0,590.16144:0):0.00002):0.00002):0):0.00001,((28144.211:0,590.12076:0):0.00001,(28144.159:0,(((28144.172:0,590.12365:0):0.00002,(28901.10085:0.00008,590.13974:0):0.00001):0.00001,(590.13403:0,(28144.124:0.00002,28144.192:0):0.00002):0):0):0.00001):0.00001):0):0.00001,(28144.181:0,590.13625:0):0):0.00001,(28144.162:0,28144.179:0):0):0.00001):0):0):0.00001):0):0):0.00001,(28144.177:0.00003,590.14977:0.00001):0.00001):0.00001):0):0.00001):0.00002,(590.16523:0,((28144.191:0.0001,590.12515:0):0.00003,(590.16163:0,(28901.5495:0.00003,(28901.10081:0.00026,590.15152:0.00017):0.00005):0.00007):0.00002):0.00001):0.00002):0):0.00001):0.00001):0.00001):0.00001):0.00002):0.00002):0.00005,(28901.4963:0.00014,(590.15873:0.00009,(590.13483:0.00006,(590.12057:0,590.16543:0.00007):0.00004):0.00002):0.00002):0.00005):0.00002):0.00003):0.00002):0.00004):0.00006):0.00002):0.00014):0.00075):0.00564,((28901.897:0,(28901.883:0.00007,(28901.872:0,(28901.874:0.00003,28901.901:0.00009):0.00001):0.00004):0):0.00397,(59201.1901:0.0006,(57743.118:0.00068,((57743.62:0.00008,((57743.18:0.00004,57743.215:0.00009):0.00017,((57743.11:0.00006,(59201.2007:0.00012,((57743.108:0.00001,57743.24:0.00007):0.00008,(59201.1852:0.00025,(57743.109:0.0001,((59201.2108:0.00009,(57743.185:0.00002,59201.2261:0.00006):0.00008):0.00003,(57743.106:0,(59201.1203:0,((57743.53:0,(57743.201:0,57743.191:0):0.00008):0.00002,(57743.202:0,(57743.112:0.00002,57743.23:0):0):0.00001):0.00002):0.00003):0.00002):0.00007):0.00006):0.00004):0.00001):0.00006):0.0001,(((((57743.87:0,(57743.94:0,(57743.184:0,57743.8:0.00003):0):0.00001):0.00006,(57743.187:0.00003,57743.99:0.00001):0.00003):0.00007,(57743.189:0.00018,(59201.1375:0.00004,((57743.46:0.00001,(59201.1492:0.00005,(57743.224:0.00008,57743.67:0.00007):0.00001):0.00002):0.00013,(57743.107:0.00017,(57743.75:0,(57743.34:0.00015,(((57743.97:0.00001,(57743.72:0,(57743.28:0,(57743.104:0.00004,(57743.35:0.00001,(57743.19:0,(57743.41:0,(57743.4:0.00001,59201.1176:0.00002):0.00001):0.00002):0.00001):0.00001):0.00003):0.00001):0.00001):0.00001,(57743.14:0,57743.88:0.00004):0.00001):0.00001,(57743.33:0.00009,(57743.95:0.00005,(57743.111:0.0001,59201.2237:0.00001):0.00002):0.00002):0.00001):0.00002):0.00002):0.00001):0.00002):0.00004):0.00004):0.00003):0.00008,(57743.17:0.0002,(57743.199:0,(57743.194:0.00003,(57743.181:0,((57743.209:0,57743.85:0):0.00002,(57743.36:0,(57743.196:0,(57743.205:0,(57743.203:0,(57743.204:0,57743.212:0):0.00001):0.00001):0.00002):0.00002):0.00001):0.00001):0.00002):0.00001):0.00004):0.00006):0.00006,((57743.49:0.00011,59201.1569:0.00002):0.00015,(57743.188:0.0001,57743.213:0.00005):0.00008):0.00003):0.00002):0.00006):0.00001):0.00023,(((57743.32:0.00003,(57743.51:0.00002,57743.81:0):0.00016):0.00018,(59201.1335:0.00006,59201.2202:0.00017):0.00013):0.0002,((59201.2061:0.00012,(57743.98:0.00015,(57743.77:0.00007,(57743.15:0.00015,(((57743.222:0,(57743.186:0.00001,(57743.208:0,(57743.183:0,57743.223:0):0.00001):0.00001):0.00001):0.00007,(57743.198:0,((57743.192:0,57743.68:0):0.00005,((57743.103:0,(57743.119:0,57743.37:0.00002):0.00003):0.00005,(57743.101:0,57743.69:0.00006):0.00002):0.00002):0.00005):0.00001):0.00001,(57743.182:0.00004,57743.211:0):0):0.00002):0.00007):0.00007):0.00003):0.00008,(57743.102:0.0005,(57743.47:0.00033,(57743.13:0.0003,((57743.76:0.00007,(59201.1435:0.00028,(936157.8:0,936157.3:0):0.0001):0.00012):0.00006,((57743.26:0.00006,(((57743.45:0,(57743.38:0.00002,57743.44:0):0):0.00021,(57743.115:0.00017,(57743.91:0,(57743.56:0.00002,(57743.25:0,57743.65:0.00002):0.00004):0.00002):0.00007):0.00001):0.00005,(57743.207:0,(28901.6852:0.00007,(57743.228:0.00002,((57743.92:0.00002,(57743.31:0.00002,(57743.16:0,57743.78:0):0.00001):0.00001):0.00002,(57743.206:0,(57743.21:0,57743.61:0):0):0.00002):0):0.00002):0.00002):0.00003):0.00006):0.00005,((57743.169:0.00017,57743.86:0.00013):0.00015,(57743.113:0.00017,57743.84:0.00007):0.00008):0.00002):0.00003):0.00002):0.00006):0.00011):0.00006):0.00007):0.00009):0.00015):0.00021):0.00346):0.00284):0.00004):0.00011):0.00041,((590.12364:0.00011,(611.356:0.00009,((399587.51:0,(399587.74:0.00003,399587.75:0.00002):0.00002):0.00006,((399587.58:0.00005,((399587.44:0.00007,399587.73:0.00003):0.00003,(399587.57:0.00007,(((59201.1717:0.00004,(399587.7:0.00009,(399587.47:0.00008,((399587.87:0.00001,(399587.94:0,(399587.68:0,(399587.89:0.00001,(399587.86:0,399587.88:0):0.00003):0.00001):0):0.00001):0.00001,(59201.1385:0.00001,(399587.36:0.00001,399587.54:0):0.00001):0.00001):0.00001):0.00002):0.00002):0.00002,((399587.63:0,399587.93:0.00001):0.00002,(((399587.101:0,399587.85:0):0.00007,(399587.79:0.00003,((399587.67:0,(399587.62:0.00009,(399587.99:0,(399587.66:0.00001,(399587.76:0,(399587.95:0.00001,(399587.52:0,399587.98:0.00012):0.00004):0.00001):0):0.00001):0.00001):0):0.00002,(399587.81:0.00001,(399587.53:0.00002,(399587.84:0.00001,(399587.46:0,399587.77:0):0.00001):0):0.00001):0.00001):0.00001):0.00002):0.00003,(399587.97:0.00004,(399587.8:0.0001,595.28:0.00009):0.00003):0.00001):0):0.00002):0.00002,(399587.49:0.00006,687914.3:0.00014):0.00002):0.00003):0.00002):0.00005):0.00005,(399587.92:0.00011,((590.15649:0,590.16041:0):0.00006,(590.12414:0.00011,590.12627:0.00003):0.00001):0.00006):0.00002):0.00002):0.00003):0.00009):0.00648,((((1265635.3:0.00015,935702.3:0.00014):0.00035,((1029990.3:0.00036,((28144.289:0.00002,28144.297:0):0.00015,(59201.1004:0.00002,(590.14208:0.00005,(58095.29:0.00007,(28901.8448:0.00013,590.15214:0.00002):0.00006):0.00004):0.00003):0.00005):0.00006):0.00007,(1124921.3:0.00012,1265627.3:0.00028):0.00002):0.00028):0.00017,((590.14901:0.00016,(28901.5265:0.00012,590.14874:0.0001):0.00002):0.00019,((1265619.3:0.00008,(590.17318:0.00016,((590.14846:0.00009,(590.14453:0,(590.13436:0.00001,590.15816:0.00012):0):0.00003):0.00006,((590.14962:0,59201.1917:0):0.00005,(1262652.4:0,590.15375:0):0.00002):0.00003):0.00005):0.00004):0.00008,(((454166.25:0.00013,59201.1577:0):0.0001,(1265665.3:0.00016,(1265662.3:0.00021,(1265648.3:0.00008,(1265628.3:0.00005,(1265625.3:0.00009,(1265623.3:0.00003,1265670.3:0.00006):0.00001):0):0.00003):0.00005):0.00009):0.00002):0.00006,(1265646.3:0.00034,(((58095.87:0.00008,590.14663:0):0.00011,(1265668.3:0.0001,(1265644.3:0.00002,(590.17324:0.00005,(590.13145:0.00008,((590.12757:0.00013,590.14429:0.00011):0.00003,(59201.1741:0,(59201.1942:0,(1124906.3:0.00033,((59201.1446:0.00006,59201.1786:0.00001):0.00004,((59201.1275:0.00001,(59201.1868:0.00004,(59201.1294:0.00002,59201.1484:0):0.00003):0.00001):0.00002,((1262654.4:0,58095.124:0):0.00005,(58095.78:0,(58095.73:0.00004,((58095.79:0.00001,58095.82:0.00001):0.00012,((58095.77:0.00007,(58095.74:0,59201.1934:0.00008):0):0.00001,(58095.71:0,(58095.75:0,58095.69:0):0):0.00001):0.00002):0.00001):0):0.00002):0.00001):0.00003):0.00002):0):0.00003):0.00001):0.00002):0.00001):0.00001):0):0.00004):0.00003,(1265661.3:0.00021,(((590.15787:0.00014,(1265650.3:0.00019,(58095.27:0.00004,(590.17425:0.00004,(28901.6707:0.00001,58095.12:0):0.00002):0.00002):0.00003):0.00003):0.00016,(590.16328:0.00013,((590.14479:0.00034,590.16176:0):0.00006,(590.12821:0.00015,(590.15073:0.00002,(28901.8908:0.00001,(590.14216:0,(590.16282:0,590.17141:0):0.00003):0.00002):0.00002):0.00001):0.00004):0.00009):0.00007):0.00003,(((590.12436:0.00007,(28901.6198:0,(1124908.3:0.0002,590.15903:0.00022):0.00001):0.00003):0.00006,((1072596.3:0.00031,((59201.1681:0,935703.3:0.00017):0.00006,(1072599.3:0.00024,1072600.3:0.00026):0.00003):0.00001):0.00003,(((590.12538:0.00012,(590.12074:0,590.12191:0.00015):0.00005):0.00002,(590.12841:0.00026,((28901.828:0,590.13319:0.00016):0.00002,(590.12692:0.00006,(((59201.1357:0.00001,(59201.2124:0.00009,(28901.8509:0.00003,590.14839:0.00014):0):0.00005):0.00001,((1265615.3:0.00008,1265645.3:0.00002):0.00003,((1072601.3:0.00023,1124917.3:0.00007):0.00002,(58095.15:0.00009,(1124915.3:0.00006,1124916.3:0.00004):0.00002):0.00001):0.00001):0.00001):0.00001,(28901.816:0.00014,(((590.12669:0.00001,590.16957:0):0.00001,(((590.15545:0,590.17467:0.00011):0.00001,((590.13485:0,(58095.37:0,58095.38:0):0.00001):0.00003,(590.13265:0.00002,(590.13033:0.00001,590.15426:0):0.00002):0.00003):0.00001):0.00002,(590.12312:0.00002,(28901.8451:0.00002,((590.12754:0.00004,(1124913.3:0.00005,((590.12322:0.00001,590.14124:0.00008):0.00007,(1072587.3:0.00016,((28901.8628:0,(590.15664:0,590.17351:0.00008):0):0.00003,((59201.127:0,59201.143:0):0.00041,((590.15962:0.00004,59201.142:0):0.00003,(59201.125:0,(59201.128:0,(59201.126:0,(58095.59:0,(58095.67:0,(1124918.3:0,(58095.53:0,(58095.63:0,58095.65:0.00002):0.00002):0.00001):0.00001):0.00004):0):0):0.00001):0.00001):0.00001):0.00001):0.00001):0.00001):0.00002):0.00001):0.00001,(590.14427:0,59201.1952:0):0.00001):0.00001):0.00001):0):0.00001):0.00001,(590.17264:0,590.17364:0.00001):0):0.00001):0):0.00001):0.00001):0.00001):0.00001):0.00002,((((59201.1959:0.00002,(59201.1598:0,(59201.1779:0,(59201.1885:0,(59201.2098:0,59201.2181:0):0):0.00002):0):0.00003):0.00007,(((28901.6765:0.00022,(1265632.3:0.00011,1265666.3:0.0001):0.00005):0.00007,(1124910.3:0.00004,(28901.6494:0.0001,590.14116:0.00005):0.00004):0.00003):0.00003,(58095.48:0,(1265633.3:0.0003,(58095.47:0,590.13953:0):0.00006):0):0.00002):0.00001):0.00004,((1265671.3:0.00017,(58095.51:0,58095.52:0.00001):0.00008):0.00003,(1124920.3:0.00007,702984.3:0.00004):0.00001):0.00002):0.00002,((28901.8462:0.00001,(590.13859:0.00002,(28901.8914:0,(28901.8736:0.00005,590.12851:0):0.00011):0.00003):0.00006):0.00008,(1003185.3:0.00013,((1072589.3:0.0001,(1072595.3:0.0003,(1003187.3:0.00026,(1072590.3:0.00008,((CP011259.2:0,CP015024.2:0.00001):0.00002,(1003186.3:0.00005,1072592.3:0.00005):0.00001):0.00001):0.00001):0.00001):0.00001):0.00002,(1072591.3:0.00008,58095.45:0):0.00001):0.00003):0.00005):0.00001):0.00001):0.00002):0.00001):0.00002,((1265639.3:0.00008,(1265618.3:0.00002,59201.2023:0):0.00003):0.00004,((59201.1731:0.00002,(1265617.3:0.00005,59201.1991:0.00005):0.00002):0.00005,((1265621.3:0,1265641.3:0):0.00005,((1265667.3:0.00023,((59201.1775:0.00012,(28901.781:0.0001,590.15563:0):0.00013):0.00006,((590.12491:0.00012,(590.15052:0.00011,(590.15659:0.00015,((590.13134:0.00005,(590.15236:0,590.15501:0.00013):0.00005):0.00004,(590.15323:0.00002,(((590.15939:0,(590.14931:0,(590.14383:0.00002,590.16178:0):0.00002):0.00002):0.00002,(590.14219:0,590.15535:0.00001):0.00001):0.00001,((590.14037:0.00006,(590.14153:0.00014,590.15105:0.00003):0.00005):0.00006,(590.12273:0,590.13917:0):0.00002):0):0.00001):0.00001):0.00001):0.00001):0.00003):0.00006,(590.12073:0.00008,(59201.1494:0.00006,(28901.852:0.00011,(590.15639:0.00004,(590.15397:0.00003,590.16996:0):0.00003):0.00003):0.00003):0.00002):0.00001):0.00003):0.00003):0.00006,(((1265649.5:0.00007,(1265669.3:0.00025,(1265614.3:0.00002,1265682.3:0):0.00001):0.00001):0.00006,(1265651.3:0.00007,(59201.1371:0.00008,59201.1579:0.00004):0.00007):0.00001):0.00003,((1265637.3:0,590.14187:0.00003):0.00005,((1265642.3:0.00008,(1265636.3:0.00003,((1265631.3:0.00006,(1265655.3:0.00004,(1265663.3:0.00002,(1265677.3:0.00007,(1265626.3:0.00005,((1265673.3:0.00006,1265678.3:0.00005):0.00004,((1265638.3:0.00004,1265676.3:0):0.00001,(1265643.3:0.00003,(1265659.3:0,1265680.3:0.00003):0.00002):0.00001):0.00001):0.00001):0.00001):0):0.00001):0.00001):0.00002,(1265630.3:0.00014,1265664.3:0.00014):0.00001):0.00002):0):0.00002,(59201.1311:0,(59201.1686:0.00004,59201.2168:0.00009):0):0.00002):0):0.00002):0.00002):0.00001):0.00002):0.00001):0):0.00001):0.00001):0.00001):0.00003):0.00002):0.00002):0.00005):0.00005):0.00557,((59201.1299:0.00034,(((((192955.398:0.00003,192955.443:0):0.00007,((28901.889:0.00027,(28901.10174:0.0002,((192955.391:0,((59201.1652:0.00001,(192955.399:0.00005,((192955.395:0,192955.403:0):0.00001,((192955.371:0,192955.402:0):0.00002,(192955.362:0,(192955.404:0,(192955.385:0,192955.405:0):0):0.00001):0.00001):0):0.00002):0.00001):0.00002,((59201.1913:0,((59201.2136:0.00005,(28901.10179:0.00006,(192955.378:0,(192955.272:0,192955.377:0):0):0.00004):0.00001):0.00005,((192955.199:0,28901.10195:0.00001):0.00006,((28901.10182:0,90371.2606:0):0.00002,((28901.10181:0.00003,28901.10192:0.00004):0.00001,(192955.455:0,28901.10185:0):0.00001):0.00001):0.00001):0.00001):0.00001):0.00001,((192955.463:0,(192955.388:0,((192955.366:0,192955.375:0):0.00002,((192955.373:0,(192955.355:0,(192955.418:0,(192955.363:0.00003,192955.392:0):0):0.00001):0):0.00001,(192955.407:0,192955.408:0):0):0):0.00001):0.00001):0.00001,((192955.281:0,(192955.465:0,((192955.279:0,(59201.1402:0.00001,(192955.442:0,(59201.2071:0,(59201.2022:0,(59201.1633:0,59201.2219:0.00002):0.00001):0.00001):0):0):0):0.00001,(192955.271:0,(59201.2198:0.00001,(192955.275:0,(((192955.179:0,(192955.245:0,(28901.10175:0.00002,(59201.1706:0,(192955.454:0,28901.10176:0):0.00003):0.00001):0):0):0.00001,(28901.3875:0,(28901.10184:0,(192955.472:0.00002,(192955.427:0,192955.439:0):0.00003):0):0.00002):0):0.00001,(192955.456:0,28901.819:0):0):0.00001):0.00001):0):0):0.00001):0):0.00001,((192955.276:0,192955.421:0.00001):0.00002,(192955.365:0.00026,(192955.288:0,(192955.269:0,(192955.274:0,(59201.1916:0.00001,(192955.419:0.00017,(28901.10189:0,(59201.1441:0,((59201.1521:0,(28901.10173:0.00001,59201.1903:0):0.00002):0.00001,(59201.1921:0.00002,(59201.1708:0,(59201.1266:0,59201.1809:0.00009):0.00001):0.00002):0):0.00001):0.00002):0.00001):0.00002):0):0.00001):0.00003):0.00003):0.00001):0.00001):0.00001):0.00001):0.00001):0):0.00003,(28901.903:0.00001,(28901.10178:0.00001,(192955.178:0.00001,28901.10188:0.00007):0.00002):0.00001):0.00002):0.00002):0.00001):0.00003,((192955.353:0.00014,192955.354:0):0.00005,(192955.368:0,192955.406:0):0.00004):0.00002):0.00002):0.00002,(192955.401:0.00024,192955.416:0.0002):0.00002):0.00008,(((192955.431:0.00025,((590.16472:0.00002,(590.12419:0.0001,(192955.187:0,192955.458:0.00008):0.00008):0.00003):0.00007,(192955.448:0,59201.1869:0.00012):0.00003):0.00001):0.00005,(28901.898:0.00009,(59201.2104:0.00008,(59201.1234:0.00009,((59201.1757:0.00001,59201.2018:0.00002):0.00004,(192955.277:0,192955.394:0):0.00001):0.00002):0.00002):0.00006):0.00003):0.00004,(192955.432:0.00014,(192955.351:0.00006,(192955.446:0,(((192955.457:0.0002,(590.13984:0.00017,(192955.131:0,192955.468:0):0.00003):0.00015):0.0002,(590.13587:0.00007,(590.17497:0.00031,(590.15901:0,(192955.445:0.00001,(590.15891:0,590.15906:0):0.00005):0.00001):0.00007):0.00011):0.00009):0.00009,((192955.435:0.00031,192955.437:0.00034):0.00003,(192955.434:0.00003,(192955.423:0.00032,(192955.417:0,(192955.414:0.00005,(192955.409:0.00005,192955.413:0.00001):0.00012):0.00008):0.00013):0.00004):0):0.00004):0.00001):0.00002):0.00002):0):0.00001):0.00006,(192955.436:0.00031,(590.16151:0.00006,(590.15878:0.00039,(192955.124:0.00003,((192955.202:0,590.16091:0):0.00005,((192955.449:0,590.17094:0.00024):0.00018,(192955.153:0.00018,(28901.9532:0,(((590.16214:0.00008,(28901.6504:0.00003,(192955.452:0.00006,(590.12407:0.00008,(28901.5516:0,(590.13988:0.00012,590.16821:0.0002):0.00001):0.00001):0.00003):0.00003):0.00005):0.00004,(192955.461:0.00005,28901.4923:0):0.00001):0.00005,(192955.426:0.00012,192955.438:0.00011):0.00004):0):0.00002):0.00005):0):0.00002):0.00009):0.00004):0.00004):0.00004):0.00013):0.00654,(((590.15747:0.00233,(211968.25:0.00032,(1173798.3:0.00012,((211968.27:0,211968.28:0):0.00012,((CP065566.1:0,CP065572.1:0):0.00018,(211968.6:0,(590.16634:0,(590.16393:0.00011,(((211968.56:0.00014,(CP036165.1:0.00014,(59201.1244:0.00015,(CP065564.1:0.00001,(211968.52:0.00001,211968.54:0.00001):0.00004):0.00009):0.00004):0.00002):0.00004,(211968.17:0.00009,590.16324:0):0.00002):0.00003,((590.13844:0,((1324341.3:0.00007,CP062795.1:0.00008):0.00006,(211968.12:0,(590.16412:0.00008,(590.15987:0,(211968.3:0.00001,(590.13401:0.00002,((590.14011:0,(28901.8583:0.00004,590.12808:0):0):0.00009,(590.13062:0,(28901.9139:0.00002,(590.13928:0.00004,(28901.8976:0.00003,590.15441:0.00003):0.00003):0.00002):0.00001):0):0.00002):0.00001):0):0.00003):0.00001):0.00006):0.00001):0.00003,(((((590.12685:0.00008,590.14729:0.00005):0.00012,(590.13335:0,((590.14086:0.00002,(590.17419:0,(590.14439:0.00004,590.17423:0.00001):0.00001):0.00001):0.00001,(590.15705:0,590.17479:0.0001):0):0.00001):0.00002):0.00005,((211968.5:0.00003,590.15191:0):0.00017,((590.12391:0.00004,CP049312.1:0):0.00009,(590.17415:0.00001,((590.14312:0.00002,(590.14253:0.00008,590.17547:0):0.00001):0.00005,(590.15348:0,(590.15908:0,(590.12778:0.00002,590.15791:0.00006):0.00004):0):0.00002):0.00003):0.00001):0.00001):0.00004):0.00003,(590.13198:0,590.15246:0.00001):0.00003):0.00003,(CP019177.1:0.00007,(28901.9218:0,590.14053:0):0.00005):0.00001):0):0):0.00001):0):0.00001):0.00002):0.00004):0.00006):0.00003):0.00014):0.00612,((192954.85:0,(192954.68:0,((192954.61:0.00004,192954.82:0.00008):0.00003,((192954.67:0,(590.14067:0,(192954.74:0.00001,28901.5036:0):0):0.00001):0.00002,(((192954.58:0.00003,(59201.1122:0.00023,(590.14644:0,(192954.73:0.00009,192954.77:0.00013):0):0.00018):0.00001):0.00003,(590.16395:0.00001,59201.1606:0):0.00003):0.00002,((((192954.75:0,(590.14344:0.00013,(192954.69:0.00002,(28901.10089:0.00008,(28901.10107:0.00028,28901.10124:0.00023):0.00008):0.00003):0.00005):0):0.00005,(590.16487:0.00007,(((590.14946:0,59201.1216:0.00013):0.00003,((59201.1624:0.00006,59201.1993:0):0.00005,(59201.1213:0.00007,59201.2158:0):0.00002):0.00001):0.00003,(192954.51:0.00001,((590.17017:0.00014,(590.16524:0.00008,590.16693:0.00002):0.00001):0.00001,(590.16766:0.00006,(590.17082:0.00001,(590.16891:0.00004,(590.16716:0.00003,(590.16984:0.00003,59201.1002:0.00004):0):0.00001):0.00001):0.00001):0.00001):0.00001):0.00002):0.00002):0.00002):0.00003,((1235459.3:0.00005,(192954.26:0.00004,192954.35:0.00005):0.00003):0.00014,(90371.903:0.00013,((590.13209:0,590.14905:0):0.00005,(590.13277:0.00009,(590.13039:0.00002,(590.13064:0.00005,590.13162:0.00005):0.00002):0.00003):0.00004):0.00008):0.00002):0.00002):0.00003,((590.16908:0.00016,(((192954.66:0.00007,(590.12521:0.00044,(2077273.12:0.00008,(192954.65:0.00007,(((2077273.13:0,2077273.18:0):0.00004,(2077273.5:0.00002,(2077273.21:0,2077273.23:0.00006):0.00003):0):0.00001,((2077273.4:0,(192954.59:0,2077273.11:0):0):0.00001,(192954.62:0.00003,(((((2077273.99:0.00004,(2077273.127:0,((2077273.148:0.00001,2077273.15:0.00005):0.00001,((2077273.128:0.00001,2077273.153:0.00004):0.00001,(2077273.157:0.00001,(2077273.94:0,(2077273.151:0,(2077273.48:0.00001,(2077273.49:0.00001,(2077273.154:0,2077273.47:0):0):0):0):0):0):0):0):0):0.00002):0.00006,(2077273.101:0.00003,((2077273.33:0.00001,(2077273.93:0.00001,(((2077273.31:0.00001,(((2077273.35:0,2077273.41:0.00001):0,(2077273.123:0,2077273.44:0.00001):0):0,(((2077273.121:0.00002,2077273.141:0):0,(2077273.129:0.00001,(((2077273.37:0.00001,(2077273.103:0,(2077273.147:0.00001,(2077273.144:0.00001,(2077273.111:0,2077273.134:0.00001):0.00001):0):0):0):0,(2077273.104:0.00001,2077273.132:0.00001):0):0,(2077273.135:0,2077273.137:0):0):0):0):0,(2077273.112:0,(2077273.83:0,(2077273.29:0,(2077273.39:0.00001,(2077273.28:0,((2077273.38:0,2077273.88:0.00002):0,(2077273.118:0.00002,(2077273.115:0,2077273.25:0):0):0):0):0):0):0):0):0):0):0):0.00001,((2077273.108:0,2077273.27:0):0.00001,(2077273.117:0,2077273.139:0):0):0):0,(2077273.113:0,2077273.34:0):0):0.00001):0):0.00001,((2077273.17:0,(590.16223:0.00003,59201.155:0):0):0.00001,(590.15093:0.00001,59201.981:0.00004):0.00001):0):0.00001):0.00001):0.00002,((2077273.14:0,2077273.22:0.00002):0.00002,((192954.63:0,2077273.8:0):0.00003,(2077273.9:0,(2077273.24:0.00003,2077273.6:0.00001):0):0.00002):0.00001):0.00001):0.00001,(59201.194:0.00003,(2077273.16:0,590.15005:0.00005):0.00003):0.00001):0.00002,(192954.64:0,59201.978:0):0.00002):0.00001):0.00001):0.00001):0.00001):0.00006):0.00001):0.00002):0.00007,(192954.71:0.00009,590.14217:0.00025):0.00004):0.0001,((192954.98:0,590.12268:0):0.00002,((2077273.7:0.00001,((2077273.73:0.00003,((2077273.79:0,(2077273.75:0.00003,(2077273.77:0.00001,(2077273.122:0,((2077273.107:0,(2077273.95:0,(2077273.51:0,(2077273.58:0,(2077273.74:0,(2077273.72:0,(2077273.55:0,2077273.76:0):0):0):0):0):0):0):0.00001,(2077273.53:0.00001,2077273.54:0):0):0):0):0):0):0.00007,(2077273.71:0.00002,((2077273.62:0,2077273.65:0):0.0002,(2077273.57:0.00002,(2077273.82:0.00001,((2077273.64:0,(2077273.36:0.00001,2077273.68:0.00002):0.00001):0.00001,(2077273.84:0,(2077273.32:0,(2077273.87:0,(2077273.26:0,(2077273.86:0,(2077273.66:0.00001,(2077273.59:0,(2077273.61:0,2077273.69:0):0):0):0.00001):0):0):0):0):0):0):0.00001):0.00002):0.00002):0.00001):0.00012):0.00017,(192954.25:0.00009,590.16841:0.00002):0.00004):0.00003):0.00013,(590.17786:0.00005,((590.17042:0.00029,(590.15584:0.00007,(590.15745:0.00007,(590.14052:0,(192954.22:0,(590.16158:0,(590.15275:0,(590.16619:0.00002,590.16855:0.00005):0.00002):0):0):0):0.00001):0.00003):0.00001):0.00002,(590.16697:0,((192954.96:0,(590.15598:0,(192954.24:0,(590.17077:0,(28901.9176:0,590.13429:0):0.00001):0.00001):0.00001):0.00001):0.00001,(590.15186:0,(28901.8987:0,590.17028:0.00008):0):0.00001):0):0.00001):0.00001):0.00001):0.00002):0.00001):0.00002):0.00013,(((192954.47:0.00012,590.12211:0.00004):0.00004,(1124919.3:0.00018,(192954.56:0.00003,192954.57:0.00001):0.00004):0.00001):0.00007,(590.12833:0.00012,(108619.158:0,((192954.83:0,(192954.88:0,(192954.72:0.00006,(192954.84:0,(192954.97:0,590.12532:0):0):0.00001):0):0.00002):0.00003,(59201.1209:0.00004,((590.16947:0.00009,(590.14066:0,(28901.8562:0.00001,590.14603:0.00011):0.00007):0.00002):0.00003,((192954.53:0,28901.8248:0.00012):0.00003,(192954.54:0,(192954.81:0.00001,28901.10096:0.00002):0.00004):0.00002):0.00002):0.00002):0.00002):0.00003):0.00002):0.00001):0.00002):0):0.00001):0.00001):0):0):0):0.00618,((((590.12356:0.00013,((1160769.6:0,((590.13678:0,(1160769.4:0.00002,((1160769.5:0.00001,590.13502:0):0,(1160769.3:0.00003,590.14419:0.00003):0):0):0):0.00006,(590.12499:0,(590.16966:0,(1160769.15:0,(28901.4327:0.00002,59201.1799:0.00004):0.00003):0):0.00002):0.00004):0):0.00002,(590.13014:0,590.14635:0.00001):0):0.00002):0.00003,(1160769.11:0.00017,590.14293:0.00004):0.00001):0.00011,((1173940.3:0,28901.9691:0.00017):0.00009,(1160769.13:0,(CP051270.1:0.00003,((59201.1019:0.00006,(1160769.8:0.00001,(590.12922:0.0002,590.15479:0):0.00002):0.00003):0.00007,(1160769.7:0.00009,(28901.10128:0,(590.12383:0.00008,(590.12307:0.00005,(28901.9153:0,590.13224:0):0.00004):0.00003):0):0.00003):0.00003):0.00004):0.00001):0.00004):0.00005):0.00625,(930773.3:0.0062,((930772.3:0.00004,(28901.4233:0.00005,CP016837.1:0.00013):0.00002):0.00044,(59201.1046:0.00047,(28150.95:0.00011,(28150.51:0.0001,(28150.76:0.00001,28901.9643:0.00002):0.00004):0.00038):0.0001):0.00009):0.00588):0.00025):0.00025):0.00035):0.00017,(((590.15621:0.00102,(192955.251:0.00029,(590.15809:0.00082,(590.15548:0.00094,((28901.4561:0.00046,((590.13773:0.00008,((590.15761:0.00013,(590.12655:0,((192955.167:0.00005,(192955.103:0,590.14727:0.00004):0.00001):0.00003,(28901.8527:0,(28901.8749:0.00002,((590.12869:0.00002,590.12907:0.00015):0.00003,(192955.129:0.00003,590.16354:0.00011):0.00002):0):0.00001):0.00003):0.00003):0.00006):0.00007,(((590.13665:0.00001,(590.14865:0,(192955.104:0.00001,590.14871:0):0):0.00009):0.00002,(590.15283:0.00012,(((590.12471:0,590.13268:0):0.00007,((((590.12598:0,590.15413:0.00006):0.00002,((590.14417:0,(590.15049:0.00007,590.15721:0.00002):0.00005):0.00004,(590.15128:0.00001,(28901.9041:0,((28901.4753:0,(192955.73:0,28901.6649:0):0):0.00002,(((28901.8778:0,(28901.5908:0,28901.9094:0):0):0.00002,(590.15366:0.00002,(590.12901:0,590.14614:0):0.00003):0.00001):0.00001,((28901.8884:0.00001,590.16224:0.00001):0.00002,((192955.84:0,(28901.5464:0,590.13486:0.00017):0.00004):0.00003,((590.15053:0,590.15054:0):0.00001,(28901.9181:0.00001,(((28901.8882:0,(28901.8716:0,590.13995:0.00007):0.00001):0.00002,((28901.5572:0,590.15116:0.00001):0.00001,(28901.8781:0,(((28901.5902:0,590.13789:0):0.00002,(28901.5285:0,590.13854:0.00001):0):0.00001,((192955.74:0,((590.12924:0.00001,((28901.8815:0,(28901.9185:0,((192955.112:0,192955.71:0):0.00003,(28901.9183:0,(590.13494:0.00001,590.16817:0.00001):0):0.00002):0.00001):0):0.00001,(28901.4501:0,(590.13723:0.00001,590.14108:0.00014):0.00003):0):0):0.00001,(192955.76:0,(192955.106:0,(28901.8944:0,(192955.115:0,590.13002:0):0.00002):0):0.00001):0.00001):0.00001):0.00001,((28901.5911:0,(192955.111:0,590.16512:0):0.00004):0.00001,(28901.8818:0,(590.13008:0,590.15895:0):0.00001):0.00001):0):0):0):0):0.00001):0.00001,((192955.72:0,28901.5921:0):0.00002,(590.13757:0.00001,590.15347:0):0.00001):0):0.00001):0):0.00001):0.00001):0):0.00001):0):0.00001):0.00001):0.00002):0.00001,(590.13664:0.00006,(590.13491:0.00036,590.15436:0):0.00002):0.00001):0.00001,(28901.8892:0,590.14674:0):0.00001):0.00002):0.00002,(590.15687:0.00001,590.17802:0):0.00001):0.00001):0.00001):0.00002,(28901.6694:0.00011,590.16617:0.00014):0.00001):0.00001):0.00003):0.00008,((59201.1068:0.0003,(((28901.8438:0.00002,(590.16531:0,(590.17249:0.00006,590.17308:0.00006):0.00001):0.00005):0.00006,((590.15961:0,(590.13395:0.00004,(590.12359:0.00006,(((28901.8548:0,28901.8866:0):0.00001,(28901.8642:0,590.14812:0):0.00001):0.00001,(590.12361:0.00004,590.12374:0.00002):0.00001):0):0.00001):0):0.00008,(590.14436:0.00001,(590.17133:0.00043,(((590.13959:0.00043,((((590.12545:0.00002,(192955.208:0.00003,192955.58:0):0.00003):0.00002,((590.16463:0.00008,590.17097:0.00003):0.00003,(590.14701:0.00007,590.14707:0.00006):0.00002):0.00001):0.00003,(((192955.224:0,590.16143:0.00014):0.00002,((590.15771:0.00004,(590.15637:0.0001,(590.15667:0.00005,(1192839.9:0.00003,(1124952.3:0.00006,(59201.1181:0,(590.15317:0.00002,((28901.8629:0.00004,590.12786:0.00004):0.00002,(192955.211:0.00002,590.14155:0.00005):0.00001):0):0):0):0.00001):0.00002):0.00001):0):0.00001,(590.12646:0.00006,(590.17439:0.00012,((590.15117:0.00002,590.16156:0.00006):0.00001,(590.14425:0.00003,(590.14389:0.00008,(192955.244:0,590.13225:0.00001):0.00001):0.00001):0.00001):0):0.00001):0.00001):0):0.00001,(590.14634:0.00004,590.16806:0.00004):0.00001):0.00001):0.00001,(590.17297:0.00013,(590.14476:0.00005,590.14733:0.00005):0.00001):0.00001):0.00001):0.00004,((192955.172:0,28901.8611:0):0.00007,((590.14112:0.00006,(590.16497:0.00002,(192955.225:0,(192955.241:0,(192955.231:0,(192955.228:0,192955.236:0):0):0.00001):0):0.00002):0.00002):0.00002,(192955.219:0,590.15841:0.00005):0.00001):0.00001):0.00003):0.00003,((590.13386:0.00005,(192955.56:0.00001,590.14078:0.00004):0.00002):0.00002,((192955.85:0,(590.15402:0,(590.14625:0.00002,(28901.9104:0.00001,590.16977:0):0.00002):0.00001):0.00003):0.00005,(590.14694:0.00008,((590.14691:0.00008,59201.283:0):0.00001,((192955.97:0.00003,590.16562:0):0.00004,((590.17476:0.00006,(590.14307:0.00006,590.17525:0.00014):0.00002):0.00002,(590.17341:0.00007,((590.16418:0.00011,590.17219:0.00004):0.00002,((590.14363:0.00001,(((590.13168:0.00023,590.16572:0.00006):0.00002,((590.14903:0.00003,(590.17181:0.00003,((590.17509:0.00015,(28901.9125:0,(192955.109:0.00001,192955.69:0):0.00001):0.00001):0.00001,(590.16635:0.00004,(590.16945:0.00004,(590.13591:0,590.17002:0.00001):0.00002):0.00001):0):0.00001):0):0.00001,(590.14362:0.00005,590.14798:0):0.00001):0):0.00001,(590.14724:0.00012,(590.14002:0,590.15951:0.00008):0):0.00001):0):0,(590.16247:0.00006,590.16604:0):0):0.00001):0.00001):0.00001):0.00001):0):0.00001):0.00001):0.00001):0.00001):0.00001):0.00003):0.00002):0.00002):0.00009,(590.14225:0.00013,(590.13567:0.00026,((590.16845:0.00021,(590.16206:0.00011,((590.13042:0.00007,590.16134:0):0.00002,(((192955.59:0,590.16135:0):0.00002,(590.14823:0.00003,(590.14292:0.00001,((590.14928:0.00001,590.15297:0.00013):0.00003,((590.15612:0.00006,590.16843:0):0.00001,((590.13701:0,(28901.8865:0.00002,590.13659:0.00007):0.00002):0.00002,(590.15449:0.00007,((590.13073:0,590.14396:0):0.00002,(((28901.8625:0.00002,28901.8643:0.00002):0.00001,(590.12336:0.00007,(((((192955.217:0,(192955.229:0,(28901.4924:0.00001,28901.8729:0.00004):0.00002):0):0.00001,((590.14714:0,((28901.9205:0,590.13017:0.00003):0.00001,(590.17063:0.00004,((590.12642:0.00011,(590.12641:0.00005,(192955.157:0,590.14303:0):0.00002):0.00001):0.00001,(((590.14372:0.00002,590.16532:0):0.00002,(590.12426:0.00008,590.15678:0):0.00001):0,(590.12969:0.00001,((28901.5393:0,(590.15714:0.00002,(590.13222:0.00001,(590.13512:0.00002,590.15785:0):0):0):0.00001):0,(((590.17879:0,(590.15542:0,590.17437:0):0):0.00001,((590.15367:0.00002,(590.13313:0,590.15024:0):0.00002):0.00001,(590.14134:0,590.16561:0.00003):0):0):0,(590.15689:0.00003,(590.12962:0,590.16778:0.00006):0.00001):0):0):0):0):0.00001):0.00001):0):0):0.00001,((28901.8887:0,(590.14076:0,590.17206:0):0.00001):0.00004,(590.13965:0,590.15556:0):0.00002):0):0):0.00001,((590.16196:0.00001,(590.17501:0.00001,(590.12856:0.00005,(590.14024:0.00001,590.15984:0.00007):0.00004):0.00009):0.00004):0.00001,((192955.75:0,590.14221:0.00014):0.00003,((28901.8687:0.00001,590.15475:0.00001):0.00001,((590.12835:0.00001,590.16448:0):0.00001,(((590.14313:0,590.15427:0):0.00001,(192955.114:0.00001,(590.12654:0.00001,(590.15271:0,(590.12317:0.00001,590.14678:0.00003):0.00001):0.00001):0):0):0,((192955.68:0,28901.6506:0.00002):0.00001,((((28901.8703:0,(590.13051:0.00002,((28901.8528:0,(((28901.8572:0,590.15461:0):0.00001,(590.13493:0.00009,(192955.99:0.00001,28901.9182:0):0):0.00001):0,(((192955.88:0.00001,590.15129:0):0.00002,(590.17223:0.00001,(28901.9114:0,590.17079:0):0):0.00001):0,((28901.9133:0,590.17893:0):0.00001,(28901.8806:0.00001,(590.12783:0.00001,(((590.15848:0,590.17445:0):0.00001,((590.13689:0.00003,(590.12831:0,590.17257:0):0.00002):0.00001,(28901.8846:0,590.12791:0):0):0):0.00001,(28901.8453:0,(28901.8724:0,(590.15855:0,(28901.9112:0.00002,((28901.8903:0,590.13595:0):0.00002,(28901.8621:0.00001,(28901.8665:0,((28901.8722:0,590.15166:0):0.00001,(590.15181:0,((28901.5526:0.00002,(28901.8666:0,28901.8669:0):0):0.00001,(28901.8626:0,(192955.125:0.00012,590.14502:0.00001):0.00001):0.00001):0):0):0.00001):0):0.00001):0):0.00001):0):0):0):0):0):0.00001):0):0):0):0,(28901.8646:0.00001,(590.12678:0.00001,590.15879:0):0.00002):0):0.00001):0):0.00001,(28901.8886:0.00001,590.13724:0.00001):0.00001):0.00001,(192955.102:0,(590.17059:0,590.17096:0):0):0):0.00001,((28901.8869:0,590.14709:0):0.00001,(28901.8671:0,590.17248:0.00003):0.00001):0):0):0):0):0):0):0):0.00001):0.00001,(590.12271:0,590.14906:0):0.00001):0.00001,((590.15497:0,590.15783:0):0.00003,(590.15994:0.0001,(590.13379:0,590.16089:0.00002):0.00003):0.00001):0):0):0):0,((590.14025:0.00009,590.15087:0.00009):0.00003,(192955.163:0.00012,(590.15227:0,590.15674:0.00021):0.00002):0.00001):0):0.00001):0):0):0.00001):0):0.00001):0.00001):0.00001):0.00001,(590.15786:0.00028,(28901.8624:0.00009,590.15287:0.00008):0.00004):0.00001):0.00001):0.00002):0.00003):0.00005,(590.17776:0.00003,(590.15457:0,(28901.8764:0,(590.15378:0.00002,(590.15025:0.00004,(590.14858:0.00026,(28901.8765:0,(28901.9174:0,590.13419:0.00002):0):0.00002):0.00001):0.00002):0):0.00002):0.00001):0.00003):0.00003):0.00001):0.00004):0.00002):0.00004,((59201.268:0.00011,((590.14273:0,59201.273:0):0.00002,(590.16345:0.00003,((28901.5914:0.00004,28901.6829:0.00002):0.00003,(28901.5115:0,28901.9124:0.00002):0.00002):0.00003):0.00001):0.00006):0.00008,(590.12581:0.00018,(59201.289:0.00005,(1156551.3:0.00015,(192955.134:0,(59201.294:0.00006,(59201.293:0,(590.12541:0.00003,(((192955.139:0,192955.264:0):0.00002,(((192955.266:0,59201.295:0):0.00002,(59201.291:0,((192955.176:0,59201.296:0.00001):0.00001,((59201.279:0.00001,59201.301:0.00001):0.00001,((59201.298:0,59201.303:0):0.00001,((28901.849:0,59201.269:0.00002):0.00001,(59201.286:0,((59201.271:0,59201.299:0):0.00002,(59201.297:0,(192955.237:0,(CP022500.1:0,(59201.267:0,59201.292:0):0.00002):0.00001):0.00001):0.00002):0):0.00001):0.00001):0):0):0):0.00001):0.00001,(192955.132:0.00005,192955.135:0.00002):0):0):0.00002,(1029980.3:0.00004,(59201.272:0.00002,59201.287:0):0.00001):0.00001):0.00001):0):0.00001):0.00001):0.00002):0.00002):0.00005):0.00004):0.00003):0.00002):0.00005):0.00006,(590.16567:0.00093,(192955.252:0.00045,(590.15488:0.00045,(1124954.3:0.00013,((590.15759:0.00035,590.17306:0.00017):0.00002,((590.17502:0.00008,(590.17442:0,590.17483:0.00006):0.00002):0.00005,(590.14106:0.00009,((28901.5205:0.0001,(590.17784:0.00003,(590.17355:0.00013,((590.14048:0.00001,590.17304:0):0.00002,(590.15768:0.00004,(590.17108:0.00009,((590.13096:0.00003,590.13456:0.00003):0.00001,(590.17378:0.00011,(28901.8954:0.00001,(590.13978:0,(590.14096:0.00001,((590.14093:0.00001,590.14516:0):0.00001,(590.14919:0.00005,(28901.8651:0,(28901.8751:0,(28901.9123:0,(590.14875:0,(590.12847:0,(28901.8733:0,(28901.8681:0,590.14259:0):0.00001):0):0.00002):0.00001):0):0):0.00001):0.00001):0.00001):0):0.00001):0.00001):0):0.00001):0.00001):0.00001):0.00001):0.00001):0.00002):0.00001,((590.13294:0.00011,(590.14532:0.00022,(590.16035:0.00007,(590.14184:0.00006,(590.16749:0.00002,(590.14147:0.00028,(590.17117:0.00004,(590.13781:0.00002,590.17499:0.00004):0.00003):0.00001):0.00001):0.00002):0):0.00009):0.00001):0.00001,(590.17368:0.00009,(590.16807:0.00012,((590.12721:0.00005,590.14039:0.00007):0.00001,(((28901.4646:0.00019,590.15234:0.0001):0.00002,(590.16481:0.00006,(590.14069:0.00006,(28901.5133:0.0001,(590.15031:0.00008,590.15837:0.00005):0.00001):0.00001):0.00001):0.00001):0.00001,(590.16962:0.00018,(590.17448:0.0001,(((590.12744:0.00013,(590.15358:0.00006,(((590.14385:0.00012,(590.15914:0,590.15936:0):0.00003):0.00002,(192955.91:0.00002,590.15757:0):0.00002):0.00001,(590.17362:0.00003,(((192955.258:0,590.16015:0.00003):0.00003,(590.16542:0.00003,(192955.101:0,(590.17086:0,((590.16165:0,(192955.95:0,590.15114:0.00024):0):0.00002,(192955.62:0.00001,590.16797:0.00002):0.00002):0):0):0.00002):0.00001):0,((192955.263:0,590.15583:0):0.00003,(192955.257:0,(590.15544:0.00002,590.15605:0.00001):0):0.00002):0):0.00001):0):0.00002):0.00004):0.00004,(590.17403:0.00003,(590.16288:0.00013,(590.17138:0.00009,(192955.66:0.00004,(590.16397:0.00008,(192955.262:0,590.12772:0.00001):0.00003):0.00001):0.00001):0.00003):0.00001):0.00001):0.00001,(590.13674:0.00001,(590.14637:0.0001,(590.12961:0.0001,(590.13015:0.00003,(590.13504:0.0001,(590.17395:0.00003,(590.13805:0.00001,(590.13636:0,((590.16356:0.00012,(590.15062:0,590.16245:0):0.00007):0.00002,(590.17496:0.00004,((590.17237:0.00001,(590.16012:0,590.16049:0):0.00005):0.00002,(192955.195:0,(590.13996:0.00006,(((590.13245:0.00003,(192955.116:0,590.16808:0):0.00002):0.00003,((192955.259:0,590.16075:0.00003):0.00003,(((590.16357:0.00001,(((590.14828:0.00001,(((590.15412:0.00014,(590.17287:0,590.17455:0.00001):0.00001):0.00001,(590.12542:0.00004,((590.13948:0.00001,(28901.5833:0,590.13641:0):0):0.00001,((192955.222:0,590.17245:0):0.00005,((590.14937:0,(590.12536:0,590.14954:0):0.00003):0.00001,((192955.126:0,590.17319:0.00005):0.00001,((28901.9197:0,590.16789:0.00004):0.00002,(590.15487:0.00004,((590.13409:0,(28901.6913:0,590.14697:0.00002):0.00001):0.00001,(28901.9024:0,(590.14628:0,590.17013:0):0):0):0):0):0):0):0.00001):0.00001):0):0.00001):0.00001,((590.13925:0.00001,(590.15588:0,(28901.4645:0,590.14247:0):0.00005):0.00001):0.00001,(590.12435:0,(590.17391:0,((28901.5286:0.00001,(590.14745:0.00001,59201.282:0):0.00002):0.00001,((192955.213:0,590.15522:0):0.00002,(192955.221:0,(28901.9111:0.00001,590.17055:0.00002):0):0.00001):0):0.00001):0):0):0.00001):0):0.00001,((590.14912:0,(28901.5072:0,(590.15634:0,590.17239:0.00002):0):0.00001):0.00001,((590.17126:0,(590.17165:0,(590.17283:0.00012,590.17417:0.00008):0):0.00001):0.00002,((590.12604:0,590.17409:0.00008):0.00003,(192955.218:0,590.13052:0.00001):0.00002):0):0.00001):0):0.00001,(192955.83:0.00001,(590.15922:0,(590.17414:0,(59201.275:0,59201.285:0):0.00002):0):0):0):0):0.00001,((590.16199:0.00001,590.17132:0):0.00003,(590.14716:0,(590.13566:0,590.14484:0.00013):0.00002):0.00001):0):0.00001,((192955.256:0,590.13681:0):0.00004,(590.13991:0.00004,(590.13754:0,(590.12449:0,(590.13718:0.00002,590.16315:0.00005):0):0):0.00001):0.00002):0):0):0.00001):0.00001,(590.17252:0.00004,((28901.4701:0,(28901.4914:0,(28901.4757:0,(59201.278:0,(59201.288:0.00001,(59201.1021:0,59201.277:0):0.00001):0):0):0.00001):0.00001):0.00001,((590.13406:0,590.14156:0.00016):0.00005,((((28901.4539:0.00002,59201.274:0):0.00002,(192955.93:0,59201.284:0):0.00001):0.00001,(590.16548:0.00002,(192955.209:0,(192955.232:0,590.14334:0.00003):0.00001):0.00002):0):0.00001,((28901.8752:0,590.16044:0):0.00002,(590.12873:0.00005,((28901.5342:0,(28901.8618:0,(28901.4536:0,(28901.5832:0.00003,(28901.6778:0.00001,590.17793:0.00003):0.00002):0):0):0):0.00002,(((192955.64:0,28901.6628:0):0.00002,(590.17801:0.00016,(590.15126:0.00003,(((28901.5208:0,590.16624:0):0.00001,(590.16034:0,590.17507:0.00002):0.00001):0,((28901.4497:0,590.15537:0):0.00002,(590.17521:0.00005,((590.14059:0,590.15662:0.00002):0.00001,((590.15626:0.00011,(590.12614:0.00002,590.17382:0):0.00001):0.00002,(590.14348:0.00001,((590.13154:0.00001,590.15788:0):0.00001,(590.17397:0.00001,(590.13832:0,((590.15577:0.00004,590.17164:0.00001):0.00001,(590.15568:0.00001,590.16244:0.00001):0):0):0.00001):0):0):0):0):0):0):0):0.00001):0.00001):0):0.00001,((590.13087:0.00011,((590.14848:0,590.17007:0.00003):0.00003,(590.15767:0.00008,(192955.79:0,590.13892:0.00003):0.00003):0):0.00001):0.00001,((590.14899:0,(590.15867:0.00002,(590.14376:0.00003,590.17877:0.00002):0):0):0.00001,((590.13624:0.00002,590.15946:0.00007):0.00001,((590.14713:0,590.16249:0.00009):0.00004,((590.13279:0,590.14367:0.00002):0.00003,((590.15163:0,(590.15562:0,(590.14327:0,((28901.8608:0,28901.8648:0.00004):0.00002,(590.12705:0.00004,(590.12303:0,590.17193:0):0.00002):0.00001):0):0.00002):0.00001):0.00001,(590.17309:0.0001,((590.16755:0.00004,(590.17881:0.00002,((28901.6496:0,590.14658:0.00002):0.00001,((590.17475:0.00002,(28901.9189:0,590.17015:0.00005):0.00002):0.00001,((590.14992:0.00001,((590.15352:0.00002,590.17508:0):0,((590.14933:0.00001,(28901.8653:0,(28901.6819:0,(28901.8627:0.00008,28901.8721:0):0.00002):0.00001):0.00001):0.00001,(28901.8692:0,(28901.9003:0,(((28901.5789:0,28901.9091:0.00001):0.00001,(192955.117:0,28901.6838:0):0):0,(28901.4503:0,590.13571:0):0):0):0):0.00001):0):0.00001):0.00001,(28901.6752:0,(590.15467:0.00001,(192955.127:0.00005,192955.92:0):0.00001):0):0):0):0):0):0.00001):0.00001,((192955.107:0,192955.119:0):0.00001,(192955.94:0,(590.16018:0.00001,590.16113:0):0.00001):0.00001):0):0):0.00001):0.00001):0.00001):0):0):0):0):0.00001):0.00001):0.00002):0.00001):0.00001):0.00001):0.00001):0):0.00001):0):0):0.00002):0.00001):0):0.00001):0):0.00001):0.00001):0):0.00001):0):0):0.00001):0.00002):0.00001):0):0):0.00001):0.00001):0.00001):0.00001):0.00001):0.00001):0.00002):0.00001):0.00003):0.00004):0.00006):0.00017):0.00008):0.00008):0.00017):0.00533,(((340188.14:0.00035,(340188.41:0,59201.1066:0.00004):0.00032):0.00628,(590.17018:0.00948,(28150.8:0,(59201.1204:0.00008,((590.13699:0,590.16942:0.00056):0.00009,((28150.14:0.00005,((590.13614:0.00007,(28150.62:0.00057,590.14569:0.00002):0.00002):0.00002,(28150.7:0,(590.17044:0,((590.13147:0.00007,(590.16574:0,(590.12748:0.00003,(590.17389:0.00003,(590.17768:0.00018,(590.16476:0.00016,(590.14444:0.0001,(590.13278:0.00003,59201.1028:0):0.00002):0.00003):0.00005):0.00005):0.00002):0.00004):0.00002):0.00001,(590.15758:0.0003,590.15835:0.00028):0.00001):0.00001):0.00002):0.00002):0.00001):0.00002,((((590.15502:0,590.16868:0.00057):0.00007,((590.15573:0,((28901.8979:0,590.14008:0.00004):0.00007,(590.12751:0.00001,59201.1496:0):0.00006):0.00001):0.00006,((590.16009:0.00005,(590.14518:0,59201.1071:0):0.00002):0.00006,((59201.1495:0.00004,((28150.63:0.00022,28901.3873:0):0.00006,(590.16734:0.00005,(590.15604:0,(28150.15:0,(590.15486:0,((590.15773:0.00014,590.16571:0.00012):0.0001,((590.15293:0.00001,(590.13314:0.00004,(590.13223:0.00001,(590.12758:0.00007,590.15304:0.00004):0.00001):0.00003):0.00004):0.00005,((590.16278:0.00003,(590.16547:0.00007,(590.13159:0.00009,590.13827:0.00016):0.00001):0.00003):0.00007,(590.15395:0.00017,(590.14233:0.0001,(590.14175:0.00012,(590.13528:0.00008,590.14717:0.00005):0.00014):0.00004):0.00017):0.00003):0.00002):0.00001):0):0.00002):0):0.00001):0.00003):0.00002):0.00004,(590.17299:0.00009,(590.15575:0,59201.1049:0.00004):0.00004):0.00002):0.00002):0):0.00007):0.00003,((590.14844:0.00027,590.16538:0.00002):0.00007,(((28150.17:0,((28150.18:0.00001,590.13135:0.00012):0.00006,(590.12718:0.00001,(590.13604:0.00002,590.17255:0.00003):0.00006):0.00005):0):0.00007,((28150.22:0,590.17856:0.00001):0.0001,(28150.82:0,28150.83:0):0.00009):0.00002):0.0001,(590.17222:0.00016,(590.16804:0.0001,(590.17421:0,((28901.9105:0,590.16992:0):0.00004,(28901.9046:0.00002,(590.16203:0.00003,(590.12212:0.00005,590.16127:0.00001):0.00003):0.00002):0.00002):0):0.00002):0.00003):0.00002):0.00001):0.00001):0.00009,(((590.15273:0.0001,(590.13728:0,(590.12389:0.00024,(590.16053:0.00006,590.16327:0.0001):0.00008):0.00004):0.00002):0.00012,((28150.12:0.00003,749960.3:0.00041):0.00003,(590.15162:0.00004,(590.14277:0,(590.15613:0,((590.16304:0.00023,59201.1041:0.00003):0.00011,(59201.1092:0.00005,((59201.1797:0,(590.16628:0.00012,(590.16546:0.00003,(590.13881:0.00007,590.16659:0):0.00002):0.00001):0):0.00001,((28901.8475:0.00022,590.16147:0.00007):0.00005,(1124966.3:0.00004,((749964.3:0.00003,(749961.3:0.00007,749962.3:0.00002):0.00005):0.00002,(59201.154:0,(((28150.13:0,(28150.11:0.00006,28150.44:0.00004):0.00002):0.00002,(59201.2191:0.00001,(590.16946:0.00002,(590.16468:0.00001,(28150.99:0.00001,(28150.74:0.00008,(28150.69:0,59201.2134:0.00004):0.00004):0.00003):0.00005):0.00002):0.00001):0.00001):0.00002,(59201.149:0.00001,(59201.123:0.00005,59201.141:0):0.00006):0.00001):0):0):0.00002):0.00002):0):0.00001):0.00001):0):0):0.00001):0.00003):0.00002):0.00006,(590.12368:0.00009,(590.17529:0.00004,((59201.122:0.00008,(28150.79:0,28150.97:0):0.00007):0.00006,(108619.112:0,28150.9:0):0.00005):0.00004):0.00005):0.00002):0.00001):0.00002):0.00006):0.00002):0):0.00089):0.0047):0.00032,((1346789.4:0,28147.9:0):0.00621,(523829.4:0.00617,(28150.89:0,(28150.88:0.00005,(28150.68:0,(28150.85:0.00001,28150.92:0.00002):0.00001):0.00003):0):0.00575):0.00037):0.00024):0.00001):0.00012,(((28144.298:0.00003,(28144.291:0.00004,(28144.284:0,(28144.287:0,((28144.296:0,(28144.302:0,(28144.295:0,(28144.282:0.00002,((28144.264:0,28144.273:0):0.00003,((590.12372:0,(28144.267:0,28144.293:0):0.00002):0.00004,(28144.266:0,28144.274:0):0.00003):0.00001):0.00003):0.00002):0):0.00002):0.00003,(28901.5207:0.00002,(590.15625:0,590.15894:0):0.00001):0.00001):0.00001):0):0.00003):0.00005):0.00593,(59201.1156:0.00601,(28144.82:0,((28144.155:0.00002,28144.168:0.00001):0.00009,(28144.81:0,(28144.216:0.00008,(28144.125:0.00016,((59201.1321:0,59201.1582:0):0.00002,(59201.1723:0.00001,(((28144.77:0,59201.1169:0.00003):0.00002,((28144.103:0.00002,28144.146:0.00003):0.00001,(28144.135:0.00002,(28144.206:0.00001,(28144.131:0.00001,(28144.204:0.00002,(((28144.194:0,(28144.153:0,28144.163:0):0):0.00001,(28144.85:0,(28144.97:0.00001,(28144.198:0,(28144.112:0.00002,(28144.136:0.00001,(28144.133:0.00001,(28144.137:0.00002,(28144.123:0,28144.156:0.00001):0.00001):0.00001):0):0.00002):0):0):0.00001):0):0.00001,(28144.142:0.00006,28144.148:0):0):0.00001):0):0):0):0.00001):0.00001):0.00001,(28144.165:0.00006,28144.209:0.00004):0):0.00003):0.00002):0.00005):0.00001):0):0.00001):0):0.00485):0.00016):0.00083,((59201.1395:0.00014,(192955.183:0.00003,(192955.246:0,192955.474:0):0.00004):0.00005):0.00629,(59201.1749:0.00314,(59201.2025:0.00024,((143221.43:0.00006,(143221.6:0,(143221.5:0.00002,28901.2759:0.00001):0.00001):0.00002):0.00021,(924829.3:0.00019,(((143221.87:0.00002,28901.6254:0.00002):0.0001,((590.15866:0.00008,(143221.61:0.00002,59201.1787:0.00005):0.00004):0.00009,(28901.8498:0,590.15904:0.00005):0.00005):0.00001):0.00008,(143221.33:0.00054,(143221.77:0.00035,(((143221.29:0.00029,143221.34:0):0.00005,(143221.69:0.00012,(143221.67:0.00004,(143221.47:0.00007,((143221.48:0.0001,143221.49:0.00002):0.00001,((143221.58:0.00004,143221.74:0.00002):0.00002,(143221.68:0.00007,(143221.54:0,(143221.55:0.00005,((143221.45:0,143221.71:0):0.00001,(143221.51:0.00008,((143221.72:0,(143221.56:0.00001,(143221.73:0,59201.993:0):0.00001):0):0.00001,(143221.52:0.00007,143221.53:0.00003):0):0):0):0):0.00001):0.00001):0):0):0.00001):0.00001):0.00002):0.00002):0.00009,(590.14073:0.00017,((1003191.3:0.0002,CP007505.1:0.00006):0.00005,((28901.6642:0.00001,(143221.46:0.00006,59201.1174:0.00005):0.00016):0.00002,(143221.79:0.00006,(143221.59:0.00006,(143221.16:0.00028,(143221.24:0.00027,((143221.19:0.00015,143221.63:0.0001):0.00001,((143221.35:0.00007,((143221.75:0.00003,(143221.88:0.00007,590.12347:0.00007):0.00001):0.00001,(143221.11:0.0001,143221.37:0.00017):0.00001):0.00001):0.00001,(143221.26:0.00042,((143221.28:0.0002,143221.8:0.00013):0.00005,((143221.66:0.00004,((573395.5:0,CP014994.1:0):0.00001,(1079468.3:0,((143221.62:0.00024,(28901.4238:0.00001,((143221.15:0.00011,(143221.89:0.00002,(143221.32:0.00015,143221.36:0.00004):0.00001):0.00007):0.00008,(59201.166:0.00006,(143221.76:0.00007,143221.9:0.00001):0.00003):0.00001):0.00001):0.00001):0.00001,(1029981.3:0,143221.25:0.00004):0):0.00001):0.00001):0):0.00001,(143221.38:0.00009,573395.3:0.00006):0):0.00001):0.00001):0.00001):0.00001):0):0.00002):0):0.00001):0.00001):0.00001):0.00002):0.00003):0.00002):0.00001):0.00004):0.00006):0.00007):0.00003):0.00331):0.00264):0.00032):0.00008):0.00028):0.0002):0.00021):0.00014):0.00009):0.00018):0.00024):0.00043):0.00027):0.0002):0.00053):0.00022):0.00038):0.01076,(1173949.3:0.00371,(1173775.3:0.00307,1307499.3:0.00277):0.00089):0.0176):0.00077,(((1925258.5:0.00406,59205.7:0.00249):0.00083,(((59205.8:0.00228,(1173947.6:0.00066,(1173947.5:0.00012,(1173948.3:0.00013,59205.4:0.00023):0.00011):0.00034):0.00154):0.00049,((1050190.6:0.00198,(1050193.3:0,59205.9:0):0.0017):0.00044,((1967611.3:0.0001,59205.14:0.00026):0.00226,(59205.11:0.00237,(1050190.4:0.00008,(1050190.5:0,(1050190.11:0.00039,523831.5:0.00014):0.00003):0.00054):0.00224):0.00013):0.00012):0.00032):0.00055,(1299291.3:0.00238,(1974322.3:0,(1974322.5:0.00003,(1974322.7:0,(1974322.4:0,1974322.6:0):0):0.00001):0.00006):0.00234):0.00033):0.00043):0.01817,(((2500152.3:0.00036,2500152.4:0.00013):0.00716,(1710356.3:0.00765,(59202.12:0.005,(59202.5:0.00449,(59202.15:0.00459,(1243604.3:0.00486,(59202.17:0.00447,(59202.13:0.00287,(1967621.3:0.00341,59202.14:0.00415):0.00078):0.00062):0.00017):0.00039):0.00051):0.00096):0.00053):0.00054):0.00915,((1243602.3:0.00003,59202.16:0):0.02184,((59204.51:0.00062,(59204.45:0.00002,59204.46:0.00001):0.00043):0.00212,((1974320.3:0.0001,1974321.4:0.00001):0.00263,((2339227.3:0.00063,59204.53:0.00121):0.00135,((1243612.3:0.00204,(1192846.3:0.00238,(59204.12:0,59204.19:0):0.0013):0.00034):0.00079,(((1974321.3:0.00068,(1173779.13:0.00003,(1173779.8:0,(1173779.7:0.00003,(1173779.5:0.00002,1173779.6:0):0.00002):0.00007):0.00008):0.00027):0.00246,(1243616.3:0.00239,59203.14:0.00278):0.00015):0.00011,(59204.59:0.00263,((1911135.3:0.00001,1911135.4:0):0.00295,((59204.11:0.00219,59204.55:0.00297):0.00024,(59204.54:0.00239,59204.56:0.00249):0.00015):0.00002):0.00024):0.00004):0.00035):0.0002):0.00051):0.00017):0.01791):0.00157):0.00052):0.00178):0.00498,((59203.13:0.00388,(1151166.3:0.00393,(1395112.3:0,(1192839.3:0,(1395110.3:0.00001,(1192839.6:0.00004,(1395120.3:0.00001,(1444294.3:0,(1444291.3:0.00003,(1444295.3:0,((1395107.3:0,(1395103.4:0,(1395108.3:0,1395119.3:0.00005):0):0):0.00018,(1192839.5:0,(1395113.3:0,1395121.3:0.00012):0.00001):0.00001):0.00001):0.00001):0):0.00001):0):0.00001):0.00002):0.00015):0.00301):0.00116):0.00039,(41514.7:0.00381,59203.16:0.00284):0.00031):0.02705):0.00869);
